# Supplementary material for: Discovery proteomics in aging human skeletal muscle finds change in spliceosome, immunity, proteostasis and mitochondria
Source: eLife. 2019 Oct 23;8:e49874. doi: 10.7554/eLife.49874 (PMC6810669; doi:10.7554/eLife.49874)
Supplement: Figure 1—source data 2. [file elife-49874-fig1-data2.xlsx]

## Sheet: Sample-Labeling
Sample Annotaion & Labeling Strategy
Donors	TMT Batch Number	TMT Channel	Age Group	Age	Gender	Race
Donor1	TMT1	126	80+	81	Male	Caucasian
Donor2	TMT1	127	35-49	38	Female	Caucasian
Donor3	TMT1	128	65-79	72	Male	Caucasian
Donor4	TMT1	129	50-64	51	Male	Caucasian
Donor5	TMT1	130	20-34	23	Male	Caucasian
Donor6	TMT10	126	20-34	27	Female	Caucasian
Donor7	TMT10	127	80+	81	Male	Caucasian
Donor8	TMT10	128	65-79	67	Female	Caucasian
Donor9	TMT10	129	50-64	62	Female	Caucasian
Donor10	TMT10	130	35-49	47	Male	African American
Donor11	TMT11	127	65-79	70	Male	Asian
Donor12	TMT11	128	20-34	25	Female	Caucasian
Donor13	TMT11	129	65-79	72	Male	Caucasian
Donor14	TMT11	130	20-34	26	Female	Caucasian
Donor15	TMT12	127	35-49	35	Male	Caucasian
Donor16	TMT12	128	50-64	63	Female	Caucasian
Donor17	TMT12	129	20-34	33	Male	Caucasian
Donor18	TMT12	130	65-79	72	Male	Caucasian
Donor19	TMT2	126	50-64	57	Male	Caucasian
Donor20	TMT2	127	80+	80	Female	Caucasian
Donor21	TMT2	128	20-34	31	Male	African American
Donor22	TMT2	129	65-79	73	Female	Caucasian
Donor23	TMT2	130	35-49	46	Male	African American
Donor24	TMT3	126	65-79	67	Male	Caucasian
Donor25	TMT3	127	35-49	42	Male	African American
Donor26	TMT3	128	50-64	58	Female	Caucasian
Donor27	TMT3	129	20-34	27	Male	Caucasian
Donor28	TMT3	130	80+	83	Male	Caucasian
Donor29	TMT4	126	20-34	31	Male	African American
Donor30	TMT4	127	50-64	60	Male	Caucasian
Donor31	TMT4	128	35-49	45	Male	African American
Donor32	TMT4	129	80+	81	Female	Caucasian
Donor33	TMT4	130	65-79	67	Male	African American
Donor34	TMT5	126	35-49	37	Female	African American
Donor35	TMT5	127	50-64	61	Male	African American
Donor36	TMT5	128	80+	87	Male	Caucasian
Donor37	TMT5	129	50-64	52	Female	Caucasian
Donor38	TMT5	130	20-34	27	Male	Caucasian
Donor39	TMT6	126	80+	83	Female	Caucasian
Donor40	TMT6	127	50-64	52	Male	African American
Donor41	TMT6	128	65-79	70	Male	Caucasian
Donor42	TMT6	129	20-34	25	Male	Asian
Donor43	TMT6	130	35-49	42	Female	Caucasian
Donor44	TMT7	126	20-34	26	Female	Caucasian
Donor45	TMT7	127	80+	86	Male	Caucasian
Donor46	TMT7	128	65-79	73	Male	Caucasian
Donor47	TMT7	129	50-64	54	Male	African American
Donor48	TMT7	130	35-49	37	Male	African American
Donor49	TMT8	126	65-79	69	Female	Caucasian
Donor50	TMT8	127	35-49	47	Female	Caucasian
Donor51	TMT8	128	50-64	52	Female	African American
Donor52	TMT8	129	20-34	31	Female	Asian
Donor53	TMT8	130	80+	81	Male	Caucasian
Donor54	TMT9	126	20-34	22	Male	Caucasian
Donor55	TMT9	127	35-49	38	Male	Caucasian
Donor56	TMT9	128	65-79	72	Female	Caucasian
Donor57	TMT9	129	80+	81	Female	African American
Donor58	TMT9	130	50-64	63	Male	Caucasian

## Sheet: FileNames-Labeling
Number	Mascot File Names	TMT Batch Number		RAW File Names	TMT Batch Number
1	ScltlMsclSet#10BRPhsFr10_F071245.dat	TMT 10		ScltlMsclSet#10BRPhsFr1.raw	TMT 10
2	ScltlMsclSet#10BRPhsFr11_F071246.dat	TMT 10		ScltlMsclSet#10BRPhsFr10.raw	TMT 10
3	ScltlMsclSet#10BRPhsFr12_F071247.dat	TMT 10		ScltlMsclSet#10BRPhsFr11.raw	TMT 10
4	ScltlMsclSet#10BRPhsFr13_F071248.dat	TMT 10		ScltlMsclSet#10BRPhsFr12.raw	TMT 10
5	ScltlMsclSet#10BRPhsFr14_F071249.dat	TMT 10		ScltlMsclSet#10BRPhsFr13.raw	TMT 10
6	ScltlMsclSet#10BRPhsFr15_F071250.dat	TMT 10		ScltlMsclSet#10BRPhsFr14.raw	TMT 10
7	ScltlMsclSet#10BRPhsFr16_F071251.dat	TMT 10		ScltlMsclSet#10BRPhsFr15.raw	TMT 10
8	ScltlMsclSet#10BRPhsFr17_F071252.dat	TMT 10		ScltlMsclSet#10BRPhsFr16.raw	TMT 10
9	ScltlMsclSet#10BRPhsFr18_F071253.dat	TMT 10		ScltlMsclSet#10BRPhsFr17.raw	TMT 10
10	ScltlMsclSet#10BRPhsFr19_F071254.dat	TMT 10		ScltlMsclSet#10BRPhsFr18.raw	TMT 10
11	ScltlMsclSet#10BRPhsFr1_F071235.dat	TMT 10		ScltlMsclSet#10BRPhsFr19.raw	TMT 10
12	ScltlMsclSet#10BRPhsFr20_F071255.dat	TMT 10		ScltlMsclSet#10BRPhsFr2.raw	TMT 10
13	ScltlMsclSet#10BRPhsFr21_F071256.dat	TMT 10		ScltlMsclSet#10BRPhsFr20.raw	TMT 10
14	ScltlMsclSet#10BRPhsFr22_F071257.dat	TMT 10		ScltlMsclSet#10BRPhsFr21.raw	TMT 10
15	ScltlMsclSet#10BRPhsFr23_F071258.dat	TMT 10		ScltlMsclSet#10BRPhsFr22.raw	TMT 10
16	ScltlMsclSet#10BRPhsFr24_F071259.dat	TMT 10		ScltlMsclSet#10BRPhsFr23.raw	TMT 10
17	ScltlMsclSet#10BRPhsFr25_F071260.dat	TMT 10		ScltlMsclSet#10BRPhsFr24.raw	TMT 10
18	ScltlMsclSet#10BRPhsFr26_F071261.dat	TMT 10		ScltlMsclSet#10BRPhsFr25.raw	TMT 10
19	ScltlMsclSet#10BRPhsFr27_F071262.dat	TMT 10		ScltlMsclSet#10BRPhsFr26.raw	TMT 10
20	ScltlMsclSet#10BRPhsFr28_F071263.dat	TMT 10		ScltlMsclSet#10BRPhsFr27.raw	TMT 10
21	ScltlMsclSet#10BRPhsFr29_F071264.dat	TMT 10		ScltlMsclSet#10BRPhsFr28.raw	TMT 10
22	ScltlMsclSet#10BRPhsFr2_F071236.dat	TMT 10		ScltlMsclSet#10BRPhsFr29.raw	TMT 10
23	ScltlMsclSet#10BRPhsFr30_F071265.dat	TMT 10		ScltlMsclSet#10BRPhsFr3.raw	TMT 10
24	ScltlMsclSet#10BRPhsFr31_F071266.dat	TMT 10		ScltlMsclSet#10BRPhsFr30.raw	TMT 10
25	ScltlMsclSet#10BRPhsFr32_F071267.dat	TMT 10		ScltlMsclSet#10BRPhsFr31.raw	TMT 10
26	ScltlMsclSet#10BRPhsFr33_F071268.dat	TMT 10		ScltlMsclSet#10BRPhsFr32.raw	TMT 10
27	ScltlMsclSet#10BRPhsFr3_F071237.dat	TMT 10		ScltlMsclSet#10BRPhsFr33.raw	TMT 10
28	ScltlMsclSet#10BRPhsFr4_F071238.dat	TMT 10		ScltlMsclSet#10BRPhsFr4.raw	TMT 10
29	ScltlMsclSet#10BRPhsFr5_F071239.dat	TMT 10		ScltlMsclSet#10BRPhsFr5.raw	TMT 10
30	ScltlMsclSet#10BRPhsFr6_F071240.dat	TMT 10		ScltlMsclSet#10BRPhsFr6.raw	TMT 10
31	ScltlMsclSet#10BRPhsFr7_F071242.dat	TMT 10		ScltlMsclSet#10BRPhsFr7.raw	TMT 10
32	ScltlMsclSet#10BRPhsFr8_F071243.dat	TMT 10		ScltlMsclSet#10BRPhsFr8.raw	TMT 10
33	ScltlMsclSet#10BRPhsFr9_F071244.dat	TMT 10		ScltlMsclSet#10BRPhsFr9.raw	TMT 10
34	ScltlMsclSet#11BRPhsFr10_F071278.dat	TMT 11		ScltlMsclSet#11BRPhsFr1.raw	TMT 11
35	ScltlMsclSet#11BRPhsFr11_F071279.dat	TMT 11		ScltlMsclSet#11BRPhsFr10.raw	TMT 11
36	ScltlMsclSet#11BRPhsFr12_F071280.dat	TMT 11		ScltlMsclSet#11BRPhsFr11.raw	TMT 11
37	ScltlMsclSet#11BRPhsFr13_F071281.dat	TMT 11		ScltlMsclSet#11BRPhsFr12.raw	TMT 11
38	ScltlMsclSet#11BRPhsFr14_F071282.dat	TMT 11		ScltlMsclSet#11BRPhsFr13.raw	TMT 11
39	ScltlMsclSet#11BRPhsFr15_F071283.dat	TMT 11		ScltlMsclSet#11BRPhsFr14.raw	TMT 11
40	ScltlMsclSet#11BRPhsFr16_F071284.dat	TMT 11		ScltlMsclSet#11BRPhsFr15.raw	TMT 11
41	ScltlMsclSet#11BRPhsFr17_F071285.dat	TMT 11		ScltlMsclSet#11BRPhsFr16.raw	TMT 11
42	ScltlMsclSet#11BRPhsFr18_F071286.dat	TMT 11		ScltlMsclSet#11BRPhsFr17.raw	TMT 11
43	ScltlMsclSet#11BRPhsFr19_F071287.dat	TMT 11		ScltlMsclSet#11BRPhsFr18.raw	TMT 11
44	ScltlMsclSet#11BRPhsFr1_F071269.dat	TMT 11		ScltlMsclSet#11BRPhsFr19.raw	TMT 11
45	ScltlMsclSet#11BRPhsFr20_F071288.dat	TMT 11		ScltlMsclSet#11BRPhsFr2.raw	TMT 11
46	ScltlMsclSet#11BRPhsFr21_F071289.dat	TMT 11		ScltlMsclSet#11BRPhsFr20.raw	TMT 11
47	ScltlMsclSet#11BRPhsFr22_F071290.dat	TMT 11		ScltlMsclSet#11BRPhsFr21.raw	TMT 11
48	ScltlMsclSet#11BRPhsFr23_F071291.dat	TMT 11		ScltlMsclSet#11BRPhsFr22.raw	TMT 11
49	ScltlMsclSet#11BRPhsFr24_F071292.dat	TMT 11		ScltlMsclSet#11BRPhsFr23.raw	TMT 11
50	ScltlMsclSet#11BRPhsFr25_F071293.dat	TMT 11		ScltlMsclSet#11BRPhsFr24.raw	TMT 11
51	ScltlMsclSet#11BRPhsFr26_F071294.dat	TMT 11		ScltlMsclSet#11BRPhsFr25.raw	TMT 11
52	ScltlMsclSet#11BRPhsFr27_F071295.dat	TMT 11		ScltlMsclSet#11BRPhsFr26.raw	TMT 11
53	ScltlMsclSet#11BRPhsFr28_F071296.dat	TMT 11		ScltlMsclSet#11BRPhsFr27.raw	TMT 11
54	ScltlMsclSet#11BRPhsFr29_F071297.dat	TMT 11		ScltlMsclSet#11BRPhsFr28.raw	TMT 11
55	ScltlMsclSet#11BRPhsFr2_F071270.dat	TMT 11		ScltlMsclSet#11BRPhsFr29.raw	TMT 11
56	ScltlMsclSet#11BRPhsFr30_F071298.dat	TMT 11		ScltlMsclSet#11BRPhsFr3.raw	TMT 11
57	ScltlMsclSet#11BRPhsFr31_F071299.dat	TMT 11		ScltlMsclSet#11BRPhsFr30.raw	TMT 11
58	ScltlMsclSet#11BRPhsFr32_F071300.dat	TMT 11		ScltlMsclSet#11BRPhsFr31.raw	TMT 11
59	ScltlMsclSet#11BRPhsFr33_F071301.dat	TMT 11		ScltlMsclSet#11BRPhsFr32.raw	TMT 11
60	ScltlMsclSet#11BRPhsFr3_F071271.dat	TMT 11		ScltlMsclSet#11BRPhsFr33.raw	TMT 11
61	ScltlMsclSet#11BRPhsFr4_F071272.dat	TMT 11		ScltlMsclSet#11BRPhsFr4.raw	TMT 11
62	ScltlMsclSet#11BRPhsFr5_F071273.dat	TMT 11		ScltlMsclSet#11BRPhsFr5.raw	TMT 11
63	ScltlMsclSet#11BRPhsFr6_F071274.dat	TMT 11		ScltlMsclSet#11BRPhsFr6.raw	TMT 11
64	ScltlMsclSet#11BRPhsFr7_F071275.dat	TMT 11		ScltlMsclSet#11BRPhsFr7.raw	TMT 11
65	ScltlMsclSet#11BRPhsFr8_F071276.dat	TMT 11		ScltlMsclSet#11BRPhsFr8.raw	TMT 11
66	ScltlMsclSet#11BRPhsFr9_F071277.dat	TMT 11		ScltlMsclSet#11BRPhsFr9.raw	TMT 11
67	ScltlMsclSet#12BRPhsFr10_F071317.dat	TMT 12		ScltlMsclSet#12BRPhsFr1.raw	TMT 12
68	ScltlMsclSet#12BRPhsFr11_F071318.dat	TMT 12		ScltlMsclSet#12BRPhsFr10.raw	TMT 12
69	ScltlMsclSet#12BRPhsFr12_F071319.dat	TMT 12		ScltlMsclSet#12BRPhsFr11.raw	TMT 12
70	ScltlMsclSet#12BRPhsFr13_F071320.dat	TMT 12		ScltlMsclSet#12BRPhsFr12.raw	TMT 12
71	ScltlMsclSet#12BRPhsFr14_F071321.dat	TMT 12		ScltlMsclSet#12BRPhsFr13.raw	TMT 12
72	ScltlMsclSet#12BRPhsFr15_F071323.dat	TMT 12		ScltlMsclSet#12BRPhsFr14.raw	TMT 12
73	ScltlMsclSet#12BRPhsFr16_F071324.dat	TMT 12		ScltlMsclSet#12BRPhsFr15.raw	TMT 12
74	ScltlMsclSet#12BRPhsFr17_F071325.dat	TMT 12		ScltlMsclSet#12BRPhsFr16.raw	TMT 12
75	ScltlMsclSet#12BRPhsFr18_F071326.dat	TMT 12		ScltlMsclSet#12BRPhsFr17.raw	TMT 12
76	ScltlMsclSet#12BRPhsFr19_F071327.dat	TMT 12		ScltlMsclSet#12BRPhsFr18.raw	TMT 12
77	ScltlMsclSet#12BRPhsFr1_F071308.dat	TMT 12		ScltlMsclSet#12BRPhsFr19.raw	TMT 12
78	ScltlMsclSet#12BRPhsFr20_F071328.dat	TMT 12		ScltlMsclSet#12BRPhsFr2.raw	TMT 12
79	ScltlMsclSet#12BRPhsFr21_F071329.dat	TMT 12		ScltlMsclSet#12BRPhsFr20.raw	TMT 12
80	ScltlMsclSet#12BRPhsFr22_F071330.dat	TMT 12		ScltlMsclSet#12BRPhsFr21.raw	TMT 12
81	ScltlMsclSet#12BRPhsFr23_F071331.dat	TMT 12		ScltlMsclSet#12BRPhsFr22.raw	TMT 12
82	ScltlMsclSet#12BRPhsFr24_F071332.dat	TMT 12		ScltlMsclSet#12BRPhsFr23.raw	TMT 12
83	ScltlMsclSet#12BRPhsFr25_F071333.dat	TMT 12		ScltlMsclSet#12BRPhsFr24.raw	TMT 12
84	ScltlMsclSet#12BRPhsFr26_F071334.dat	TMT 12		ScltlMsclSet#12BRPhsFr25.raw	TMT 12
85	ScltlMsclSet#12BRPhsFr27_F071335.dat	TMT 12		ScltlMsclSet#12BRPhsFr26.raw	TMT 12
86	ScltlMsclSet#12BRPhsFr28_F071336.dat	TMT 12		ScltlMsclSet#12BRPhsFr27.raw	TMT 12
87	ScltlMsclSet#12BRPhsFr29_F071337.dat	TMT 12		ScltlMsclSet#12BRPhsFr28.raw	TMT 12
88	ScltlMsclSet#12BRPhsFr2_F071309.dat	TMT 12		ScltlMsclSet#12BRPhsFr29.raw	TMT 12
89	ScltlMsclSet#12BRPhsFr30_F071338.dat	TMT 12		ScltlMsclSet#12BRPhsFr3.raw	TMT 12
90	ScltlMsclSet#12BRPhsFr31_F071339.dat	TMT 12		ScltlMsclSet#12BRPhsFr30.raw	TMT 12
91	ScltlMsclSet#12BRPhsFr32_F071340.dat	TMT 12		ScltlMsclSet#12BRPhsFr31.raw	TMT 12
92	ScltlMsclSet#12BRPhsFr33_F071341.dat	TMT 12		ScltlMsclSet#12BRPhsFr32.raw	TMT 12
93	ScltlMsclSet#12BRPhsFr3_F071310.dat	TMT 12		ScltlMsclSet#12BRPhsFr33.raw	TMT 12
94	ScltlMsclSet#12BRPhsFr4_F071311.dat	TMT 12		ScltlMsclSet#12BRPhsFr4.raw	TMT 12
95	ScltlMsclSet#12BRPhsFr5_F071312.dat	TMT 12		ScltlMsclSet#12BRPhsFr5.raw	TMT 12
96	ScltlMsclSet#12BRPhsFr6_F071313.dat	TMT 12		ScltlMsclSet#12BRPhsFr6.raw	TMT 12
97	ScltlMsclSet#12BRPhsFr7_F071314.dat	TMT 12		ScltlMsclSet#12BRPhsFr7.raw	TMT 12
98	ScltlMsclSet#12BRPhsFr8_F071315.dat	TMT 12		ScltlMsclSet#12BRPhsFr8.raw	TMT 12
99	ScltlMsclSet#12BRPhsFr9_F071316.dat	TMT 12		ScltlMsclSet#12BRPhsFr9.raw	TMT 12
100	ScltlMsclSet#1BRPhsFr10_F070283.dat	TMT 1		ScltlMsclSet#1BRPhsFr1.raw	TMT 1
101	ScltlMsclSet#1BRPhsFr11_F070282.dat	TMT 1		ScltlMsclSet#1BRPhsFr10.raw	TMT 1
102	ScltlMsclSet#1BRPhsFr12_F070281.dat	TMT 1		ScltlMsclSet#1BRPhsFr11.raw	TMT 1
103	ScltlMsclSet#1BRPhsFr13_F070280.dat	TMT 1		ScltlMsclSet#1BRPhsFr12.raw	TMT 1
104	ScltlMsclSet#1BRPhsFr14_F070279.dat	TMT 1		ScltlMsclSet#1BRPhsFr13.raw	TMT 1
105	ScltlMsclSet#1BRPhsFr15_F070278.dat	TMT 1		ScltlMsclSet#1BRPhsFr14.raw	TMT 1
106	ScltlMsclSet#1BRPhsFr16_F070277.dat	TMT 1		ScltlMsclSet#1BRPhsFr15.raw	TMT 1
107	ScltlMsclSet#1BRPhsFr17_F070276.dat	TMT 1		ScltlMsclSet#1BRPhsFr16.raw	TMT 1
108	ScltlMsclSet#1BRPhsFr18_F070275.dat	TMT 1		ScltlMsclSet#1BRPhsFr17.raw	TMT 1
109	ScltlMsclSet#1BRPhsFr19_F070274.dat	TMT 1		ScltlMsclSet#1BRPhsFr18.raw	TMT 1
110	ScltlMsclSet#1BRPhsFr1_F070327.dat	TMT 1		ScltlMsclSet#1BRPhsFr19.raw	TMT 1
111	ScltlMsclSet#1BRPhsFr20_F070273.dat	TMT 1		ScltlMsclSet#1BRPhsFr2.raw	TMT 1
112	ScltlMsclSet#1BRPhsFr21_F070271.dat	TMT 1		ScltlMsclSet#1BRPhsFr20.raw	TMT 1
113	ScltlMsclSet#1BRPhsFr22_F070269.dat	TMT 1		ScltlMsclSet#1BRPhsFr21.raw	TMT 1
114	ScltlMsclSet#1BRPhsFr23_F070268.dat	TMT 1		ScltlMsclSet#1BRPhsFr22.raw	TMT 1
115	ScltlMsclSet#1BRPhsFr24_F070266.dat	TMT 1		ScltlMsclSet#1BRPhsFr23.raw	TMT 1
116	ScltlMsclSet#1BRPhsFr25_F070264.dat	TMT 1		ScltlMsclSet#1BRPhsFr24.raw	TMT 1
117	ScltlMsclSet#1BRPhsFr26_F070262.dat	TMT 1		ScltlMsclSet#1BRPhsFr25.raw	TMT 1
118	ScltlMsclSet#1BRPhsFr2_F070314.dat	TMT 1		ScltlMsclSet#1BRPhsFr26.raw	TMT 1
119	ScltlMsclSet#1BRPhsFr3_F070300.dat	TMT 1		ScltlMsclSet#1BRPhsFr3.raw	TMT 1
120	ScltlMsclSet#1BRPhsFr4_F070290.dat	TMT 1		ScltlMsclSet#1BRPhsFr4.raw	TMT 1
121	ScltlMsclSet#1BRPhsFr5_F070289.dat	TMT 1		ScltlMsclSet#1BRPhsFr5.raw	TMT 1
122	ScltlMsclSet#1BRPhsFr6_F070287.dat	TMT 1		ScltlMsclSet#1BRPhsFr6.raw	TMT 1
123	ScltlMsclSet#1BRPhsFr7_F070286.dat	TMT 1		ScltlMsclSet#1BRPhsFr7.raw	TMT 1
124	ScltlMsclSet#1BRPhsFr8_F070285.dat	TMT 1		ScltlMsclSet#1BRPhsFr8.raw	TMT 1
125	ScltlMsclSet#1BRPhsFr9_F070284.dat	TMT 1		ScltlMsclSet#1BRPhsFr9.raw	TMT 1
126	ScltlMsclSet#2BRPhsFr10_F070851.dat	TMT2		ScltlMsclSet#2BRPhsFr1.raw	TMT2
127	ScltlMsclSet#2BRPhsFr11_F070861.dat	TMT2		ScltlMsclSet#2BRPhsFr10.raw	TMT2
128	ScltlMsclSet#2BRPhsFr12_F070864.dat	TMT2		ScltlMsclSet#2BRPhsFr11.raw	TMT2
129	ScltlMsclSet#2BRPhsFr13_F070865.dat	TMT2		ScltlMsclSet#2BRPhsFr12.raw	TMT2
130	ScltlMsclSet#2BRPhsFr14_F070867.dat	TMT2		ScltlMsclSet#2BRPhsFr13.raw	TMT2
131	ScltlMsclSet#2BRPhsFr15_F070877.dat	TMT2		ScltlMsclSet#2BRPhsFr14.raw	TMT2
132	ScltlMsclSet#2BRPhsFr16_F070878.dat	TMT2		ScltlMsclSet#2BRPhsFr15.raw	TMT2
133	ScltlMsclSet#2BRPhsFr17_F070879.dat	TMT2		ScltlMsclSet#2BRPhsFr16.raw	TMT2
134	ScltlMsclSet#2BRPhsFr18_F070880.dat	TMT2		ScltlMsclSet#2BRPhsFr17.raw	TMT2
135	ScltlMsclSet#2BRPhsFr19_F070881.dat	TMT2		ScltlMsclSet#2BRPhsFr18.raw	TMT2
136	ScltlMsclSet#2BRPhsFr1_F070808.dat	TMT2		ScltlMsclSet#2BRPhsFr19.raw	TMT2
137	ScltlMsclSet#2BRPhsFr20_F070882.dat	TMT2		ScltlMsclSet#2BRPhsFr2.raw	TMT2
138	ScltlMsclSet#2BRPhsFr21_F070883.dat	TMT2		ScltlMsclSet#2BRPhsFr20.raw	TMT2
139	ScltlMsclSet#2BRPhsFr22_F070884.dat	TMT2		ScltlMsclSet#2BRPhsFr21.raw	TMT2
140	ScltlMsclSet#2BRPhsFr23_F070885.dat	TMT2		ScltlMsclSet#2BRPhsFr22.raw	TMT2
141	ScltlMsclSet#2BRPhsFr24_F070886.dat	TMT2		ScltlMsclSet#2BRPhsFr23.raw	TMT2
142	ScltlMsclSet#2BRPhsFr25_F070887.dat	TMT2		ScltlMsclSet#2BRPhsFr24.raw	TMT2
143	ScltlMsclSet#2BRPhsFr26_F070888.dat	TMT2		ScltlMsclSet#2BRPhsFr25.raw	TMT2
144	ScltlMsclSet#2BRPhsFr27_F070890.dat	TMT2		ScltlMsclSet#2BRPhsFr26.raw	TMT2
145	ScltlMsclSet#2BRPhsFr28_F070891.dat	TMT2		ScltlMsclSet#2BRPhsFr27.raw	TMT2
146	ScltlMsclSet#2BRPhsFr29_F070893.dat	TMT2		ScltlMsclSet#2BRPhsFr28.raw	TMT2
147	ScltlMsclSet#2BRPhsFr2_F070828.dat	TMT2		ScltlMsclSet#2BRPhsFr29.raw	TMT2
148	ScltlMsclSet#2BRPhsFr30_F070894.dat	TMT2		ScltlMsclSet#2BRPhsFr3.raw	TMT2
149	ScltlMsclSet#2BRPhsFr31_F070896.dat	TMT2		ScltlMsclSet#2BRPhsFr30.raw	TMT2
150	ScltlMsclSet#2BRPhsFr32_F070897.dat	TMT2		ScltlMsclSet#2BRPhsFr31.raw	TMT2
151	ScltlMsclSet#2BRPhsFr33_F070899.dat	TMT2		ScltlMsclSet#2BRPhsFr32.raw	TMT2
152	ScltlMsclSet#2BRPhsFr3_F070833.dat	TMT2		ScltlMsclSet#2BRPhsFr33.raw	TMT2
153	ScltlMsclSet#2BRPhsFr4_F070836.dat	TMT2		ScltlMsclSet#2BRPhsFr4.raw	TMT2
154	ScltlMsclSet#2BRPhsFr5_F070837.dat	TMT2		ScltlMsclSet#2BRPhsFr5.raw	TMT2
155	ScltlMsclSet#2BRPhsFr6_F070838.dat	TMT2		ScltlMsclSet#2BRPhsFr6.raw	TMT2
156	ScltlMsclSet#2BRPhsFr7_F070839.dat	TMT2		ScltlMsclSet#2BRPhsFr7.raw	TMT2
157	ScltlMsclSet#2BRPhsFr8_F070843.dat	TMT2		ScltlMsclSet#2BRPhsFr8.raw	TMT2
158	ScltlMsclSet#2BRPhsFr9_F070847.dat	TMT2		ScltlMsclSet#2BRPhsFr9.raw	TMT2
159	ScltlMsclSet#3BRPhsFr10_F070168.dat	TMT 3		ScltlMsclSet#3BRPhsFr1.raw	TMT 3
160	ScltlMsclSet#3BRPhsFr11_F070172.dat	TMT 3		ScltlMsclSet#3BRPhsFr10.raw	TMT 3
161	ScltlMsclSet#3BRPhsFr12_F070175.dat	TMT 3		ScltlMsclSet#3BRPhsFr11.raw	TMT 3
162	ScltlMsclSet#3BRPhsFr13_F070176.dat	TMT 3		ScltlMsclSet#3BRPhsFr12.raw	TMT 3
163	ScltlMsclSet#3BRPhsFr14_F070179.dat	TMT 3		ScltlMsclSet#3BRPhsFr13.raw	TMT 3
164	ScltlMsclSet#3BRPhsFr15_F070180.dat	TMT 3		ScltlMsclSet#3BRPhsFr14.raw	TMT 3
165	ScltlMsclSet#3BRPhsFr16_F070182.dat	TMT 3		ScltlMsclSet#3BRPhsFr15.raw	TMT 3
166	ScltlMsclSet#3BRPhsFr17_F070183.dat	TMT 3		ScltlMsclSet#3BRPhsFr16.raw	TMT 3
167	ScltlMsclSet#3BRPhsFr18_F070184.dat	TMT 3		ScltlMsclSet#3BRPhsFr17.raw	TMT 3
168	ScltlMsclSet#3BRPhsFr19_F070186.dat	TMT 3		ScltlMsclSet#3BRPhsFr18.raw	TMT 3
169	ScltlMsclSet#3BRPhsFr1_F070133.dat	TMT 3		ScltlMsclSet#3BRPhsFr19.raw	TMT 3
170	ScltlMsclSet#3BRPhsFr20_F070188.dat	TMT 3		ScltlMsclSet#3BRPhsFr2.raw	TMT 3
171	ScltlMsclSet#3BRPhsFr21_F070189.dat	TMT 3		ScltlMsclSet#3BRPhsFr20.raw	TMT 3
172	ScltlMsclSet#3BRPhsFr22_F070190.dat	TMT 3		ScltlMsclSet#3BRPhsFr21.raw	TMT 3
173	ScltlMsclSet#3BRPhsFr23_F070194.dat	TMT 3		ScltlMsclSet#3BRPhsFr22.raw	TMT 3
174	ScltlMsclSet#3BRPhsFr24_F070195.dat	TMT 3		ScltlMsclSet#3BRPhsFr23.raw	TMT 3
175	ScltlMsclSet#3BRPhsFr25_F070199.dat	TMT 3		ScltlMsclSet#3BRPhsFr24.raw	TMT 3
176	ScltlMsclSet#3BRPhsFr26_F070202.dat	TMT 3		ScltlMsclSet#3BRPhsFr25.raw	TMT 3
177	ScltlMsclSet#3BRPhsFr27_F070206.dat	TMT 3		ScltlMsclSet#3BRPhsFr26.raw	TMT 3
178	ScltlMsclSet#3BRPhsFr28_F070207.dat	TMT 3		ScltlMsclSet#3BRPhsFr27.raw	TMT 3
179	ScltlMsclSet#3BRPhsFr29_F070208.dat	TMT 3		ScltlMsclSet#3BRPhsFr28.raw	TMT 3
180	ScltlMsclSet#3BRPhsFr2_F070134.dat	TMT 3		ScltlMsclSet#3BRPhsFr29.raw	TMT 3
181	ScltlMsclSet#3BRPhsFr30_F070209.dat	TMT 3		ScltlMsclSet#3BRPhsFr3.raw	TMT 3
182	ScltlMsclSet#3BRPhsFr31_F070211.dat	TMT 3		ScltlMsclSet#3BRPhsFr30.raw	TMT 3
183	ScltlMsclSet#3BRPhsFr32_F070214.dat	TMT 3		ScltlMsclSet#3BRPhsFr31.raw	TMT 3
184	ScltlMsclSet#3BRPhsFr33_F070215.dat	TMT 3		ScltlMsclSet#3BRPhsFr32.raw	TMT 3
185	ScltlMsclSet#3BRPhsFr3_F070137.dat	TMT 3		ScltlMsclSet#3BRPhsFr33.raw	TMT 3
186	ScltlMsclSet#3BRPhsFr4_F070142.dat	TMT 3		ScltlMsclSet#3BRPhsFr4.raw	TMT 3
187	ScltlMsclSet#3BRPhsFr5_F070149.dat	TMT 3		ScltlMsclSet#3BRPhsFr5.raw	TMT 3
188	ScltlMsclSet#3BRPhsFr6_F070152.dat	TMT 3		ScltlMsclSet#3BRPhsFr6.raw	TMT 3
189	ScltlMsclSet#3BRPhsFr7_F070160.dat	TMT 3		ScltlMsclSet#3BRPhsFr7.raw	TMT 3
190	ScltlMsclSet#3BRPhsFr8_F070165.dat	TMT 3		ScltlMsclSet#3BRPhsFr8.raw	TMT 3
191	ScltlMsclSet#3BRPhsFr9_F070166.dat	TMT 3		ScltlMsclSet#3BRPhsFr9.raw	TMT 3
192	ScltlMsclSet#4BRPhsFr10_F070913.dat	TMT 4		ScltlMsclSet#4BRPhsFr1.raw	TMT 4
193	ScltlMsclSet#4BRPhsFr11_F070914.dat	TMT 4		ScltlMsclSet#4BRPhsFr10.raw	TMT 4
194	ScltlMsclSet#4BRPhsFr12_F070915.dat	TMT 4		ScltlMsclSet#4BRPhsFr11.raw	TMT 4
195	ScltlMsclSet#4BRPhsFr13_F070916.dat	TMT 4		ScltlMsclSet#4BRPhsFr12.raw	TMT 4
196	ScltlMsclSet#4BRPhsFr14_F070917.dat	TMT 4		ScltlMsclSet#4BRPhsFr13.raw	TMT 4
197	ScltlMsclSet#4BRPhsFr15_F070918.dat	TMT 4		ScltlMsclSet#4BRPhsFr14.raw	TMT 4
198	ScltlMsclSet#4BRPhsFr16_F070919.dat	TMT 4		ScltlMsclSet#4BRPhsFr15.raw	TMT 4
199	ScltlMsclSet#4BRPhsFr17_F070920.dat	TMT 4		ScltlMsclSet#4BRPhsFr16.raw	TMT 4
200	ScltlMsclSet#4BRPhsFr18_F070921.dat	TMT 4		ScltlMsclSet#4BRPhsFr17.raw	TMT 4
201	ScltlMsclSet#4BRPhsFr19_F070922.dat	TMT 4		ScltlMsclSet#4BRPhsFr18.raw	TMT 4
202	ScltlMsclSet#4BRPhsFr1_F070904.dat	TMT 4		ScltlMsclSet#4BRPhsFr19.raw	TMT 4
203	ScltlMsclSet#4BRPhsFr20_F070923.dat	TMT 4		ScltlMsclSet#4BRPhsFr2.raw	TMT 4
204	ScltlMsclSet#4BRPhsFr21_F070924.dat	TMT 4		ScltlMsclSet#4BRPhsFr20.raw	TMT 4
205	ScltlMsclSet#4BRPhsFr22_F070925.dat	TMT 4		ScltlMsclSet#4BRPhsFr21.raw	TMT 4
206	ScltlMsclSet#4BRPhsFr23_F070926.dat	TMT 4		ScltlMsclSet#4BRPhsFr22.raw	TMT 4
207	ScltlMsclSet#4BRPhsFr24_F070927.dat	TMT 4		ScltlMsclSet#4BRPhsFr23.raw	TMT 4
208	ScltlMsclSet#4BRPhsFr25_F070928.dat	TMT 4		ScltlMsclSet#4BRPhsFr24.raw	TMT 4
209	ScltlMsclSet#4BRPhsFr26_F070929.dat	TMT 4		ScltlMsclSet#4BRPhsFr25.raw	TMT 4
210	ScltlMsclSet#4BRPhsFr27_F070930.dat	TMT 4		ScltlMsclSet#4BRPhsFr26.raw	TMT 4
211	ScltlMsclSet#4BRPhsFr28_F070931.dat	TMT 4		ScltlMsclSet#4BRPhsFr27.raw	TMT 4
212	ScltlMsclSet#4BRPhsFr29_F070932.dat	TMT 4		ScltlMsclSet#4BRPhsFr28.raw	TMT 4
213	ScltlMsclSet#4BRPhsFr2_F070905.dat	TMT 4		ScltlMsclSet#4BRPhsFr29.raw	TMT 4
214	ScltlMsclSet#4BRPhsFr30_F070933.dat	TMT 4		ScltlMsclSet#4BRPhsFr3.raw	TMT 4
215	ScltlMsclSet#4BRPhsFr31_F070934.dat	TMT 4		ScltlMsclSet#4BRPhsFr30.raw	TMT 4
216	ScltlMsclSet#4BRPhsFr33_F070935.dat	TMT 4		ScltlMsclSet#4BRPhsFr31.raw	TMT 4
217	ScltlMsclSet#4BRPhsFr3_F070906.dat	TMT 4		ScltlMsclSet#4BRPhsFr33.raw	TMT 4
218	ScltlMsclSet#4BRPhsFr4_F070907.dat	TMT 4		ScltlMsclSet#4BRPhsFr4.raw	TMT 4
219	ScltlMsclSet#4BRPhsFr5_F070908.dat	TMT 4		ScltlMsclSet#4BRPhsFr5.raw	TMT 4
220	ScltlMsclSet#4BRPhsFr6_F070909.dat	TMT 4		ScltlMsclSet#4BRPhsFr6.raw	TMT 4
221	ScltlMsclSet#4BRPhsFr7_F070910.dat	TMT 4		ScltlMsclSet#4BRPhsFr7.raw	TMT 4
222	ScltlMsclSet#4BRPhsFr8_F070911.dat	TMT 4		ScltlMsclSet#4BRPhsFr8.raw	TMT 4
223	ScltlMsclSet#4BRPhsFr9_F070912.dat	TMT 4		ScltlMsclSet#4BRPhsFr9.raw	TMT 4
224	ScltlMsclSet#5BRPhsFr10_F070955.dat	TMT 5		ScltlMsclSet#5BRPhsFr1.raw	TMT 5
225	ScltlMsclSet#5BRPhsFr11_F070956.dat	TMT 5		ScltlMsclSet#5BRPhsFr10.raw	TMT 5
226	ScltlMsclSet#5BRPhsFr12_F070957.dat	TMT 5		ScltlMsclSet#5BRPhsFr11.raw	TMT 5
227	ScltlMsclSet#5BRPhsFr13_F070958.dat	TMT 5		ScltlMsclSet#5BRPhsFr12.raw	TMT 5
228	ScltlMsclSet#5BRPhsFr14_F070959.dat	TMT 5		ScltlMsclSet#5BRPhsFr13.raw	TMT 5
229	ScltlMsclSet#5BRPhsFr15_F070960.dat	TMT 5		ScltlMsclSet#5BRPhsFr14.raw	TMT 5
230	ScltlMsclSet#5BRPhsFr16_F070961.dat	TMT 5		ScltlMsclSet#5BRPhsFr15.raw	TMT 5
231	ScltlMsclSet#5BRPhsFr17_F070962.dat	TMT 5		ScltlMsclSet#5BRPhsFr16.raw	TMT 5
232	ScltlMsclSet#5BRPhsFr18_F070964.dat	TMT 5		ScltlMsclSet#5BRPhsFr17.raw	TMT 5
233	ScltlMsclSet#5BRPhsFr19_F070968.dat	TMT 5		ScltlMsclSet#5BRPhsFr18.raw	TMT 5
234	ScltlMsclSet#5BRPhsFr1_F070937.dat	TMT 5		ScltlMsclSet#5BRPhsFr19.raw	TMT 5
235	ScltlMsclSet#5BRPhsFr20_F070973.dat	TMT 5		ScltlMsclSet#5BRPhsFr2.raw	TMT 5
236	ScltlMsclSet#5BRPhsFr21_F070976.dat	TMT 5		ScltlMsclSet#5BRPhsFr20.raw	TMT 5
237	ScltlMsclSet#5BRPhsFr22_F070977.dat	TMT 5		ScltlMsclSet#5BRPhsFr21.raw	TMT 5
238	ScltlMsclSet#5BRPhsFr23_F070979.dat	TMT 5		ScltlMsclSet#5BRPhsFr22.raw	TMT 5
239	ScltlMsclSet#5BRPhsFr24_F070981.dat	TMT 5		ScltlMsclSet#5BRPhsFr23.raw	TMT 5
240	ScltlMsclSet#5BRPhsFr25_F070982.dat	TMT 5		ScltlMsclSet#5BRPhsFr24.raw	TMT 5
241	ScltlMsclSet#5BRPhsFr26_F070983.dat	TMT 5		ScltlMsclSet#5BRPhsFr25.raw	TMT 5
242	ScltlMsclSet#5BRPhsFr27_F070990.dat	TMT 5		ScltlMsclSet#5BRPhsFr26.raw	TMT 5
243	ScltlMsclSet#5BRPhsFr28_F070993.dat	TMT 5		ScltlMsclSet#5BRPhsFr27.raw	TMT 5
244	ScltlMsclSet#5BRPhsFr29_F070994.dat	TMT 5		ScltlMsclSet#5BRPhsFr28.raw	TMT 5
245	ScltlMsclSet#5BRPhsFr2_F070938.dat	TMT 5		ScltlMsclSet#5BRPhsFr29.raw	TMT 5
246	ScltlMsclSet#5BRPhsFr30_F070995.dat	TMT 5		ScltlMsclSet#5BRPhsFr3.raw	TMT 5
247	ScltlMsclSet#5BRPhsFr31_F070996.dat	TMT 5		ScltlMsclSet#5BRPhsFr30.raw	TMT 5
248	ScltlMsclSet#5BRPhsFr32_F070997.dat	TMT 5		ScltlMsclSet#5BRPhsFr31.raw	TMT 5
249	ScltlMsclSet#5BRPhsFr33_F070999.dat	TMT 5		ScltlMsclSet#5BRPhsFr32.raw	TMT 5
250	ScltlMsclSet#5BRPhsFr3_F070940.dat	TMT 5		ScltlMsclSet#5BRPhsFr33.raw	TMT 5
251	ScltlMsclSet#5BRPhsFr4_F070944.dat	TMT 5		ScltlMsclSet#5BRPhsFr4.raw	TMT 5
252	ScltlMsclSet#5BRPhsFr5_F070945.dat	TMT 5		ScltlMsclSet#5BRPhsFr5.raw	TMT 5
253	ScltlMsclSet#5BRPhsFr6_F070948.dat	TMT 5		ScltlMsclSet#5BRPhsFr6.raw	TMT 5
254	ScltlMsclSet#5BRPhsFr7_F070949.dat	TMT 5		ScltlMsclSet#5BRPhsFr7.raw	TMT 5
255	ScltlMsclSet#5BRPhsFr8_F070950.dat	TMT 5		ScltlMsclSet#5BRPhsFr8.raw	TMT 5
256	ScltlMsclSet#5BRPhsFr9_F070952.dat	TMT 5		ScltlMsclSet#5BRPhsFr9.raw	TMT 5
257	ScltlMsclSet#6BRPhsFr10_F071025.dat	TMT 6		ScltlMsclSet#6BRPhsFr1.raw	TMT 6
258	ScltlMsclSet#6BRPhsFr11_F071026.dat	TMT 6		ScltlMsclSet#6BRPhsFr10.raw	TMT 6
259	ScltlMsclSet#6BRPhsFr12_F071027.dat	TMT 6		ScltlMsclSet#6BRPhsFr11.raw	TMT 6
260	ScltlMsclSet#6BRPhsFr13_F071029.dat	TMT 6		ScltlMsclSet#6BRPhsFr12.raw	TMT 6
261	ScltlMsclSet#6BRPhsFr14_F071031.dat	TMT 6		ScltlMsclSet#6BRPhsFr13.raw	TMT 6
262	ScltlMsclSet#6BRPhsFr15_F071035.dat	TMT 6		ScltlMsclSet#6BRPhsFr14.raw	TMT 6
263	ScltlMsclSet#6BRPhsFr17_F071036.dat	TMT 6		ScltlMsclSet#6BRPhsFr15.raw	TMT 6
264	ScltlMsclSet#6BRPhsFr18_F071037.dat	TMT 6		ScltlMsclSet#6BRPhsFr17.raw	TMT 6
265	ScltlMsclSet#6BRPhsFr19_F071038.dat	TMT 6		ScltlMsclSet#6BRPhsFr18.raw	TMT 6
266	ScltlMsclSet#6BRPhsFr1_F071011.dat	TMT 6		ScltlMsclSet#6BRPhsFr19.raw	TMT 6
267	ScltlMsclSet#6BRPhsFr20_F071039.dat	TMT 6		ScltlMsclSet#6BRPhsFr2.raw	TMT 6
268	ScltlMsclSet#6BRPhsFr21_F071040.dat	TMT 6		ScltlMsclSet#6BRPhsFr20.raw	TMT 6
269	ScltlMsclSet#6BRPhsFr22_F071041.dat	TMT 6		ScltlMsclSet#6BRPhsFr21.raw	TMT 6
270	ScltlMsclSet#6BRPhsFr23_F071042.dat	TMT 6		ScltlMsclSet#6BRPhsFr22.raw	TMT 6
271	ScltlMsclSet#6BRPhsFr24_F071043.dat	TMT 6		ScltlMsclSet#6BRPhsFr23.raw	TMT 6
272	ScltlMsclSet#6BRPhsFr25_F071044.dat	TMT 6		ScltlMsclSet#6BRPhsFr24.raw	TMT 6
273	ScltlMsclSet#6BRPhsFr26_F071045.dat	TMT 6		ScltlMsclSet#6BRPhsFr25.raw	TMT 6
274	ScltlMsclSet#6BRPhsFr27_F071046.dat	TMT 6		ScltlMsclSet#6BRPhsFr26.raw	TMT 6
275	ScltlMsclSet#6BRPhsFr28_F071047.dat	TMT 6		ScltlMsclSet#6BRPhsFr27.raw	TMT 6
276	ScltlMsclSet#6BRPhsFr29_F071048.dat	TMT 6		ScltlMsclSet#6BRPhsFr28.raw	TMT 6
277	ScltlMsclSet#6BRPhsFr2_F071013.dat	TMT 6		ScltlMsclSet#6BRPhsFr29.raw	TMT 6
278	ScltlMsclSet#6BRPhsFr30_F071051.dat	TMT 6		ScltlMsclSet#6BRPhsFr3.raw	TMT 6
279	ScltlMsclSet#6BRPhsFr31_F071052.dat	TMT 6		ScltlMsclSet#6BRPhsFr30.raw	TMT 6
280	ScltlMsclSet#6BRPhsFr32_F071024.dat	TMT 6		ScltlMsclSet#6BRPhsFr31.raw	TMT 6
281	ScltlMsclSet#6BRPhsFr33_F071053.dat	TMT 6		ScltlMsclSet#6BRPhsFr32.raw	TMT 6
282	ScltlMsclSet#6BRPhsFr3_F071014.dat	TMT 6		ScltlMsclSet#6BRPhsFr33.raw	TMT 6
283	ScltlMsclSet#6BRPhsFr4_F071015.dat	TMT 6		ScltlMsclSet#6BRPhsFr4.raw	TMT 6
284	ScltlMsclSet#6BRPhsFr5_F071017.dat	TMT 6		ScltlMsclSet#6BRPhsFr5.raw	TMT 6
285	ScltlMsclSet#6BRPhsFr6_F071018.dat	TMT 6		ScltlMsclSet#6BRPhsFr6.raw	TMT 6
286	ScltlMsclSet#6BRPhsFr7_F071020.dat	TMT 6		ScltlMsclSet#6BRPhsFr7.raw	TMT 6
287	ScltlMsclSet#6BRPhsFr8_F071023.dat	TMT 6		ScltlMsclSet#6BRPhsFr8.raw	TMT 6
288	ScltlMsclSet#7rernBRPhsFr10_F071078.dat	TMT 7		ScltlMsclSet#7rernBRPhsFr1.raw	TMT 7
289	ScltlMsclSet#7rernBRPhsFr11_F071079.dat	TMT 7		ScltlMsclSet#7rernBRPhsFr10.raw	TMT 7
290	ScltlMsclSet#7rernBRPhsFr12_F071080.dat	TMT 7		ScltlMsclSet#7rernBRPhsFr11.raw	TMT 7
291	ScltlMsclSet#7rernBRPhsFr13_F071081.dat	TMT 7		ScltlMsclSet#7rernBRPhsFr12.raw	TMT 7
292	ScltlMsclSet#7rernBRPhsFr14_F071082.dat	TMT 7		ScltlMsclSet#7rernBRPhsFr13.raw	TMT 7
293	ScltlMsclSet#7rernBRPhsFr15_F071083.dat	TMT 7		ScltlMsclSet#7rernBRPhsFr14.raw	TMT 7
294	ScltlMsclSet#7rernBRPhsFr16_F071084.dat	TMT 7		ScltlMsclSet#7rernBRPhsFr15.raw	TMT 7
295	ScltlMsclSet#7rernBRPhsFr17_F071085.dat	TMT 7		ScltlMsclSet#7rernBRPhsFr16.raw	TMT 7
296	ScltlMsclSet#7rernBRPhsFr18_F071086.dat	TMT 7		ScltlMsclSet#7rernBRPhsFr17.raw	TMT 7
297	ScltlMsclSet#7rernBRPhsFr19_F071087.dat	TMT 7		ScltlMsclSet#7rernBRPhsFr18.raw	TMT 7
298	ScltlMsclSet#7rernBRPhsFr1_F071066.dat	TMT 7		ScltlMsclSet#7rernBRPhsFr19.raw	TMT 7
299	ScltlMsclSet#7rernBRPhsFr20_F071088.dat	TMT 7		ScltlMsclSet#7rernBRPhsFr2.raw	TMT 7
300	ScltlMsclSet#7rernBRPhsFr21_F071089.dat	TMT 7		ScltlMsclSet#7rernBRPhsFr20.raw	TMT 7
301	ScltlMsclSet#7rernBRPhsFr22_F071091.dat	TMT 7		ScltlMsclSet#7rernBRPhsFr21.raw	TMT 7
302	ScltlMsclSet#7rernBRPhsFr23_F071092.dat	TMT 7		ScltlMsclSet#7rernBRPhsFr22.raw	TMT 7
303	ScltlMsclSet#7rernBRPhsFr24_F071093.dat	TMT 7		ScltlMsclSet#7rernBRPhsFr23.raw	TMT 7
304	ScltlMsclSet#7rernBRPhsFr25_F071094.dat	TMT 7		ScltlMsclSet#7rernBRPhsFr24.raw	TMT 7
305	ScltlMsclSet#7rernBRPhsFr26_F071095.dat	TMT 7		ScltlMsclSet#7rernBRPhsFr25.raw	TMT 7
306	ScltlMsclSet#7rernBRPhsFr27_F071096.dat	TMT 7		ScltlMsclSet#7rernBRPhsFr26.raw	TMT 7
307	ScltlMsclSet#7rernBRPhsFr28_F071097.dat	TMT 7		ScltlMsclSet#7rernBRPhsFr27.raw	TMT 7
308	ScltlMsclSet#7rernBRPhsFr29_F071098.dat	TMT 7		ScltlMsclSet#7rernBRPhsFr28.raw	TMT 7
309	ScltlMsclSet#7rernBRPhsFr2_F071069.dat	TMT 7		ScltlMsclSet#7rernBRPhsFr29.raw	TMT 7
310	ScltlMsclSet#7rernBRPhsFr30_F071099.dat	TMT 7		ScltlMsclSet#7rernBRPhsFr3.raw	TMT 7
311	ScltlMsclSet#7rernBRPhsFr31_F071056.dat	TMT 7		ScltlMsclSet#7rernBRPhsFr30.raw	TMT 7
312	ScltlMsclSet#7rernBRPhsFr32_F071059.dat	TMT 7		ScltlMsclSet#7rernBRPhsFr31.raw	TMT 7
313	ScltlMsclSet#7rernBRPhsFr33_F071062.dat	TMT 7		ScltlMsclSet#7rernBRPhsFr32.raw	TMT 7
314	ScltlMsclSet#7rernBRPhsFr3_F071071.dat	TMT 7		ScltlMsclSet#7rernBRPhsFr33.raw	TMT 7
315	ScltlMsclSet#7rernBRPhsFr4_F071072.dat	TMT 7		ScltlMsclSet#7rernBRPhsFr4.raw	TMT 7
316	ScltlMsclSet#7rernBRPhsFr5_F071073.dat	TMT 7		ScltlMsclSet#7rernBRPhsFr5.raw	TMT 7
317	ScltlMsclSet#7rernBRPhsFr6_F071074.dat	TMT 7		ScltlMsclSet#7rernBRPhsFr6.raw	TMT 7
318	ScltlMsclSet#7rernBRPhsFr7_F071075.dat	TMT 7		ScltlMsclSet#7rernBRPhsFr7.raw	TMT 7
319	ScltlMsclSet#7rernBRPhsFr8_F071076.dat	TMT 7		ScltlMsclSet#7rernBRPhsFr8.raw	TMT 7
320	ScltlMsclSet#7rernBRPhsFr9_F071077.dat	TMT 7		ScltlMsclSet#7rernBRPhsFr9.raw	TMT 7
321	ScltlMsclSet#8BRPhsFr10_F071132.dat	TMT 8		ScltlMsclSet#8BRPhsFr1.raw	TMT 8
322	ScltlMsclSet#8BRPhsFr11_F071133.dat	TMT 8		ScltlMsclSet#8BRPhsFr10.raw	TMT 8
323	ScltlMsclSet#8BRPhsFr12_F071134.dat	TMT 8		ScltlMsclSet#8BRPhsFr11.raw	TMT 8
324	ScltlMsclSet#8BRPhsFr13_F071135.dat	TMT 8		ScltlMsclSet#8BRPhsFr12.raw	TMT 8
325	ScltlMsclSet#8BRPhsFr14_F071136.dat	TMT 8		ScltlMsclSet#8BRPhsFr13.raw	TMT 8
326	ScltlMsclSet#8BRPhsFr15_F071137.dat	TMT 8		ScltlMsclSet#8BRPhsFr14.raw	TMT 8
327	ScltlMsclSet#8BRPhsFr16_F071138.dat	TMT 8		ScltlMsclSet#8BRPhsFr15.raw	TMT 8
328	ScltlMsclSet#8BRPhsFr17_F071139.dat	TMT 8		ScltlMsclSet#8BRPhsFr16.raw	TMT 8
329	ScltlMsclSet#8BRPhsFr18_F071140.dat	TMT 8		ScltlMsclSet#8BRPhsFr17.raw	TMT 8
330	ScltlMsclSet#8BRPhsFr19_F071141.dat	TMT 8		ScltlMsclSet#8BRPhsFr18.raw	TMT 8
331	ScltlMsclSet#8BRPhsFr1_F071112.dat	TMT 8		ScltlMsclSet#8BRPhsFr19.raw	TMT 8
332	ScltlMsclSet#8BRPhsFr20_F071142.dat	TMT 8		ScltlMsclSet#8BRPhsFr2.raw	TMT 8
333	ScltlMsclSet#8BRPhsFr21_F071143.dat	TMT 8		ScltlMsclSet#8BRPhsFr20.raw	TMT 8
334	ScltlMsclSet#8BRPhsFr22_F071144.dat	TMT 8		ScltlMsclSet#8BRPhsFr21.raw	TMT 8
335	ScltlMsclSet#8BRPhsFr23_F071145.dat	TMT 8		ScltlMsclSet#8BRPhsFr22.raw	TMT 8
336	ScltlMsclSet#8BRPhsFr24_F071146.dat	TMT 8		ScltlMsclSet#8BRPhsFr23.raw	TMT 8
337	ScltlMsclSet#8BRPhsFr25_F071147.dat	TMT 8		ScltlMsclSet#8BRPhsFr24.raw	TMT 8
338	ScltlMsclSet#8BRPhsFr26_F071148.dat	TMT 8		ScltlMsclSet#8BRPhsFr25.raw	TMT 8
339	ScltlMsclSet#8BRPhsFr27_F071149.dat	TMT 8		ScltlMsclSet#8BRPhsFr26.raw	TMT 8
340	ScltlMsclSet#8BRPhsFr28_F071150.dat	TMT 8		ScltlMsclSet#8BRPhsFr27.raw	TMT 8
341	ScltlMsclSet#8BRPhsFr29_F071151.dat	TMT 8		ScltlMsclSet#8BRPhsFr28.raw	TMT 8
342	ScltlMsclSet#8BRPhsFr2_F071113.dat	TMT 8		ScltlMsclSet#8BRPhsFr29.raw	TMT 8
343	ScltlMsclSet#8BRPhsFr30_F071153.dat	TMT 8		ScltlMsclSet#8BRPhsFr3.raw	TMT 8
344	ScltlMsclSet#8BRPhsFr31_F071154.dat	TMT 8		ScltlMsclSet#8BRPhsFr30.raw	TMT 8
345	ScltlMsclSet#8BRPhsFr32_F071155.dat	TMT 8		ScltlMsclSet#8BRPhsFr31.raw	TMT 8
346	ScltlMsclSet#8BRPhsFr33_F071156.dat	TMT 8		ScltlMsclSet#8BRPhsFr32.raw	TMT 8
347	ScltlMsclSet#8BRPhsFr3_F071114.dat	TMT 8		ScltlMsclSet#8BRPhsFr33.raw	TMT 8
348	ScltlMsclSet#8BRPhsFr4_F071115.dat	TMT 8		ScltlMsclSet#8BRPhsFr4.raw	TMT 8
349	ScltlMsclSet#8BRPhsFr5_F071116.dat	TMT 8		ScltlMsclSet#8BRPhsFr5.raw	TMT 8
350	ScltlMsclSet#8BRPhsFr6_F071119.dat	TMT 8		ScltlMsclSet#8BRPhsFr6.raw	TMT 8
351	ScltlMsclSet#8BRPhsFr7_F071124.dat	TMT 8		ScltlMsclSet#8BRPhsFr7.raw	TMT 8
352	ScltlMsclSet#8BRPhsFr8_F071128.dat	TMT 8		ScltlMsclSet#8BRPhsFr8.raw	TMT 8
353	ScltlMsclSet#8BRPhsFr9_F071131.dat	TMT 8		ScltlMsclSet#8BRPhsFr9.raw	TMT 8
354	ScltlMsclSet#9BRPhsFr10_F071167.dat	TMT 9		ScltlMsclSet#9BRPhsFr1.raw	TMT 9
355	ScltlMsclSet#9BRPhsFr11_F071168.dat	TMT 9		ScltlMsclSet#9BRPhsFr10.raw	TMT 9
356	ScltlMsclSet#9BRPhsFr12_F071169.dat	TMT 9		ScltlMsclSet#9BRPhsFr11.raw	TMT 9
357	ScltlMsclSet#9BRPhsFr13_F071170.dat	TMT 9		ScltlMsclSet#9BRPhsFr12.raw	TMT 9
358	ScltlMsclSet#9BRPhsFr14_F071171.dat	TMT 9		ScltlMsclSet#9BRPhsFr13.raw	TMT 9
359	ScltlMsclSet#9BRPhsFr15_F071172.dat	TMT 9		ScltlMsclSet#9BRPhsFr14.raw	TMT 9
360	ScltlMsclSet#9BRPhsFr16_F071173.dat	TMT 9		ScltlMsclSet#9BRPhsFr15.raw	TMT 9
361	ScltlMsclSet#9BRPhsFr17_F071174.dat	TMT 9		ScltlMsclSet#9BRPhsFr16.raw	TMT 9
362	ScltlMsclSet#9BRPhsFr18_F071175.dat	TMT 9		ScltlMsclSet#9BRPhsFr17.raw	TMT 9
363	ScltlMsclSet#9BRPhsFr19_F071176.dat	TMT 9		ScltlMsclSet#9BRPhsFr18.raw	TMT 9
364	ScltlMsclSet#9BRPhsFr1_F071157.dat	TMT 9		ScltlMsclSet#9BRPhsFr19.raw	TMT 9
365	ScltlMsclSet#9BRPhsFr20_F071177.dat	TMT 9		ScltlMsclSet#9BRPhsFr2.raw	TMT 9
366	ScltlMsclSet#9BRPhsFr21_F071178.dat	TMT 9		ScltlMsclSet#9BRPhsFr20.raw	TMT 9
367	ScltlMsclSet#9BRPhsFr22_F071179.dat	TMT 9		ScltlMsclSet#9BRPhsFr21.raw	TMT 9
368	ScltlMsclSet#9BRPhsFr23_F071180.dat	TMT 9		ScltlMsclSet#9BRPhsFr22.raw	TMT 9
369	ScltlMsclSet#9BRPhsFr24_F071181.dat	TMT 9		ScltlMsclSet#9BRPhsFr23.raw	TMT 9
370	ScltlMsclSet#9BRPhsFr25_F071190.dat	TMT 9		ScltlMsclSet#9BRPhsFr24.raw	TMT 9
371	ScltlMsclSet#9BRPhsFr26_F071182.dat	TMT 9		ScltlMsclSet#9BRPhsFr25.raw	TMT 9
372	ScltlMsclSet#9BRPhsFr27_F071183.dat	TMT 9		ScltlMsclSet#9BRPhsFr26.raw	TMT 9
373	ScltlMsclSet#9BRPhsFr28_F071184.dat	TMT 9		ScltlMsclSet#9BRPhsFr27.raw	TMT 9
374	ScltlMsclSet#9BRPhsFr29_F071185.dat	TMT 9		ScltlMsclSet#9BRPhsFr28.raw	TMT 9
375	ScltlMsclSet#9BRPhsFr2_F071158.dat	TMT 9		ScltlMsclSet#9BRPhsFr29.raw	TMT 9
376	ScltlMsclSet#9BRPhsFr30_F071186.dat	TMT 9		ScltlMsclSet#9BRPhsFr3.raw	TMT 9
377	ScltlMsclSet#9BRPhsFr31_F071187.dat	TMT 9		ScltlMsclSet#9BRPhsFr30.raw	TMT 9
378	ScltlMsclSet#9BRPhsFr32_F071188.dat	TMT 9		ScltlMsclSet#9BRPhsFr31.raw	TMT 9
379	ScltlMsclSet#9BRPhsFr33_F071189.dat	TMT 9		ScltlMsclSet#9BRPhsFr32.raw	TMT 9
380	ScltlMsclSet#9BRPhsFr3_F071160.dat	TMT 9		ScltlMsclSet#9BRPhsFr33.raw	TMT 9
381	ScltlMsclSet#9BRPhsFr4_F071161.dat	TMT 9		ScltlMsclSet#9BRPhsFr4.raw	TMT 9
382	ScltlMsclSet#9BRPhsFr5_F071162.dat	TMT 9		ScltlMsclSet#9BRPhsFr5.raw	TMT 9
383	ScltlMsclSet#9BRPhsFr6_F071163.dat	TMT 9		ScltlMsclSet#9BRPhsFr6.raw	TMT 9
384	ScltlMsclSet#9BRPhsFr7_F071164.dat	TMT 9		ScltlMsclSet#9BRPhsFr7.raw	TMT 9
385	ScltlMsclSet#9BRPhsFr8_F071165.dat	TMT 9		ScltlMsclSet#9BRPhsFr8.raw	TMT 9
386	ScltlMsclSet#9BRPhsFr9_F071166.dat	TMT 9		ScltlMsclSet#9BRPhsFr9.raw	TMT 9
