# Supplementary material for: Discovery proteomics in aging human skeletal muscle finds change in spliceosome, immunity, proteostasis and mitochondria
Source: eLife. 2019 Oct 23;8:e49874. doi: 10.7554/eLife.49874 (PMC6810669; doi:10.7554/eLife.49874)
Supplement: Figure 1—source data 3. — Sheet1: Description of the column headers and information for the sheets. Sheet2: Sample details (age, gender, race) and TMT labeling information. Sheet3: Raw data of all the proteins quantified and analyzed in this manuscript. Sheet4-Sheet15: Lists of proteins quantified for each TMT experiment from Scaffold Q+ analysis. [file elife-49874-fig1-data3.xlsx]

## Sheet: Description
Description of the column headers
TMT	TMT Experiments
Channel	TMT Channels (131 reference)
NA	Proteins not quantiifed (missing data)
Uniprot Protein Accession Numbers
Prob	Protein Prophet Probability score
Excel Sheets
Sample-Labeling Details	Tab shows the participants used in this study- includes gender, race and age of each participants. Randomized donors and channels for each TMT has shown. 12 TMT experiments were conducted.
All-Proteins-5891-Final	This tab shows all the proteins quantified in this study after filtering out contaminants, decoy proteins etc.
TMT … Protein Report	Proteins identitified by 1% peptide FDR and 1% protein FDR - unfiltered data; includes contaminants, decoy proteins etc
TMT … Peptide Report	Peptides identitified by 1% peptide FDR and 1% protein FDR - unfiltered data; includes shared peptides, contaminant peptides, unique peptides etc.

## Sheet: Sample-Labeling_Details
Sample Annotaion & Labeling Strategy
Donors	TMT Experiments	TMT Channel	Age Group	Age	Gender	Race
Donor1	TMT1	126	80+	81	Male	Caucasian
Donor2	TMT1	127	35-49	38	Female	Caucasian
Donor3	TMT1	128	65-79	72	Male	Caucasian
Donor4	TMT1	129	50-64	51	Male	Caucasian
Donor5	TMT1	130	20-34	23	Male	Caucasian
Donor6	TMT10	126	20-34	27	Female	Caucasian
Donor7	TMT10	127	80+	81	Male	Caucasian
Donor8	TMT10	128	65-79	67	Female	Caucasian
Donor9	TMT10	129	50-64	62	Female	Caucasian
Donor10	TMT10	130	35-49	47	Male	African American
Donor11	TMT11	127	65-79	70	Male	Asian
Donor12	TMT11	128	20-34	25	Female	Caucasian
Donor13	TMT11	129	65-79	72	Male	Caucasian
Donor14	TMT11	130	20-34	26	Female	Caucasian
Donor15	TMT12	127	35-49	35	Male	Caucasian
Donor16	TMT12	128	50-64	63	Female	Caucasian
Donor17	TMT12	129	20-34	33	Male	Caucasian
Donor18	TMT12	130	65-79	72	Male	Caucasian
Donor19	TMT2	126	50-64	57	Male	Caucasian
Donor20	TMT2	127	80+	80	Female	Caucasian
Donor21	TMT2	128	20-34	31	Male	African American
Donor22	TMT2	129	65-79	73	Female	Caucasian
Donor23	TMT2	130	35-49	46	Male	African American
Donor24	TMT3	126	65-79	67	Male	Caucasian
Donor25	TMT3	127	35-49	42	Male	African American
Donor26	TMT3	128	50-64	58	Female	Caucasian
Donor27	TMT3	129	20-34	27	Male	Caucasian
Donor28	TMT3	130	80+	83	Male	Caucasian
Donor29	TMT4	126	20-34	31	Male	African American
Donor30	TMT4	127	50-64	60	Male	Caucasian
Donor31	TMT4	128	35-49	45	Male	African American
Donor32	TMT4	129	80+	81	Female	Caucasian
Donor33	TMT4	130	65-79	67	Male	African American
Donor34	TMT5	126	35-49	37	Female	African American
Donor35	TMT5	127	50-64	61	Male	African American
Donor36	TMT5	128	80+	87	Male	Caucasian
Donor37	TMT5	129	50-64	52	Female	Caucasian
Donor38	TMT5	130	20-34	27	Male	Caucasian
Donor39	TMT6	126	80+	83	Female	Caucasian
Donor40	TMT6	127	50-64	52	Male	African American
Donor41	TMT6	128	65-79	70	Male	Caucasian
Donor42	TMT6	129	20-34	25	Male	Asian
Donor43	TMT6	130	35-49	42	Female	Caucasian
Donor44	TMT7	126	20-34	26	Female	Caucasian
Donor45	TMT7	127	80+	86	Male	Caucasian
Donor46	TMT7	128	65-79	73	Male	Caucasian
Donor47	TMT7	129	50-64	54	Male	African American
Donor48	TMT7	130	35-49	37	Male	African American
Donor49	TMT8	126	65-79	69	Female	Caucasian
Donor50	TMT8	127	35-49	47	Female	Caucasian
Donor51	TMT8	128	50-64	52	Female	African American
Donor52	TMT8	129	20-34	31	Female	Asian
Donor53	TMT8	130	80+	81	Male	Caucasian
Donor54	TMT9	126	20-34	22	Male	Caucasian
Donor55	TMT9	127	35-49	38	Male	Caucasian
Donor56	TMT9	128	65-79	72	Female	Caucasian
Donor57	TMT9	129	80+	81	Female	African American
Donor58	TMT9	130	50-64	63	Male	Caucasian

## Sheet: All-Proteins-5891-Quantified
Table S2 (related to supplemetal Figure1).
Complete Dataset of Skeletal Muscle Proteome Quantified by TMT6plex.
#	TMT	TMT1	TMT1	TMT1	TMT1	TMT1	TMT1	TMT10	TMT10	TMT10	TMT10	TMT10	TMT10	TMT11	TMT11	TMT11	TMT11	TMT11	TMT12	TMT12	TMT12	TMT12	TMT12	TMT2	TMT2	TMT2	TMT2	TMT2	TMT2	TMT3	TMT3	TMT3	TMT3	TMT3	TMT3	TMT4	TMT4	TMT4	TMT4	TMT4	TMT4	TMT5	TMT5	TMT5	TMT5	TMT5	TMT5	TMT6	TMT6
	Channel	126	127	128	129	130	131	126	127	128	129	130	131	127	128	129	130	131	127	128	129	130	131	126	127	128	129	130	131	126	127	128	129	130	131	126	127	128	129	130	131	126	127	128	129	130	131	126	127
1	1433B_HUMAN	0.0685762	-0.031525	0.0147831	-0.0214023	0.0313775	-0.129809	-0.238747	0.282225	-0.0362538	-0.00328401	-0.0725099	0.0217753	0	0.0932621	0	-0.2693	-0.00293877	-0.00180013	0.10106	-0.0600992	0.161337	-0.0450843	0.0177191	-0.000807123	0.0241685	-0.0215747	0.011387	-0.103681	0.0119774	-0.0639666	0.0941505	-0.0921876	0.0815018	-0.0374582	-0.0722563	0.0709987	0.0334847	0.0677355	0.00875578	-0.0977046	0.0459152	-0.171549	0.113376	0.0242997	-0.0153623	-0.140478	0.10535	-0.06045
2	1433E_HUMAN	-0.00702821	-0.0236736	0.0385345	0.0596938	-0.0245295	-0.0652801	-0.0175962	0.0498099	-0.0277816	0.0466212	-0.0403369	-0.00288721	-0.127679	0	0	0	0	-0.0335515	0	0.00668867	0.0235563	0	0.0332264	-0.0734648	0.0192668	-0.0128848	0.000834957	-0.0118412	0.0163085	-0.00836047	0.0258148	-0.0134533	-0.00975704	-0.0216431	-0.0490211	0.0621235	-0.0130672	0.0619759	-0.0482262	-0.0111701	0.0204651	-0.0860252	0.0462355	-0.030705	-0.00128312	0.0179751	0.116194	-0.00706552
3	1433F_HUMAN	-0.028479	0.00547608	0.0484917	0.0585517	0.00752704	-0.022541	-0.172805	0.228958	0.017673	0.0870687	-0.00698184	-0.0757244	-0.0991507	0.0131724	0	-0.000711648	0.0488965	-0.243784	0	0.128141	0.0267584	0	-0.0457122	0.00107874	0.0152955	0.135428	-0.00603938	-0.0932049	0.0873264	-0.170887	0.114839	-0.131012	0.0342948	0.0206737	-0.0319004	0.00854865	-0.0116895	0.177834	0.0198558	-0.0733872	0.0371337	-0.152837	0.156916	0.0449858	-0.0605383	-0.0767955	0.194521	0.000131667
4	1433G_HUMAN	0.00676596	-0.0348213	0.00236301	0.0350492	0.00255242	-0.0208347	-0.176925	-0.0419279	-0.176381	0.0897366	0.0399524	0.0938657	-0.165355	0.135685	0	-0.167916	0	-0.0199135	0	0	0	0.0602618	-0.0154143	-0.0566695	0.0449706	0.0273283	0.0523268	-0.058869	0.0275614	-0.000511561	-0.0120343	0.00963785	-0.0154091	-0.0108354	-0.0684985	0.0223834	0.0453146	0.129802	-0.0472251	0.00182879	-0.0284811	0.0164588	0.0342883	-0.0578033	0.0356336	-0.0775667	0.0892202	-0.0686472
5	1433T_HUMAN	0.0774155	-0.0577392	-0.0408503	0.0397915	-0.145369	0.104528	-0.149913	0.560979	0.0441356	0.077635	-0.182798	-0.0444776	0	0	0	-0.132119	0	-0.0409741	0.314216	0	0.0130369	-0.28601	0.0269926	0.137135	-0.208916	0.186773	-0.136063	0.00183941	0.0809882	-0.234602	0.285856	-0.091756	-0.0817367	0.186998	-0.046982	-0.0285671	-0.193342	0.105837	0.244409	-0.0710128	0.0363752	-0.190419	0.272705	0.0502491	-0.151637	-0.0405557	0.0408372	-0.0192372
6	1433Z_HUMAN	0.11903	-0.022078	0.0280169	-0.0621331	0.00439173	0.0301829	-0.150089	0.52483	-0.0235021	0.115424	-0.0799852	0.0205246	0.0517962	-0.00916014	0	-0.164156	0	-0.102511	0.104578	-0.000313038	0.00276848	0	0.0285567	0.062819	-0.0319408	0.045426	-0.102087	-0.0118357	0.0940051	-0.0564757	0.217124	-0.015815	-0.0836867	-0.0153772	-0.0268105	0.0149431	-0.0483028	0.0286374	0.0283052	-0.0109992	0.0902428	-0.0731086	0.146062	-0.0617536	-0.118595	0.0374698	0.119422	-0.0326253
7	1A02_HUMAN	-0.413749	0.0836575	0.173179	-0.0926236	-0.0836575	0.0891866	NA	NA	NA	NA	NA	NA	NA	NA	NA	NA	NA	0.0561215	-0.130839	-1.23296	0	0.888161	NA	NA	NA	NA	NA	NA	NA	NA	NA	NA	NA	NA	NA	NA	NA	NA	NA	NA	-0.250079	0.381752	-0.415872	-0.416528	0.587311	0.459659	NA	NA
8	2A5A_HUMAN	0.00448887	0.0947151	-0.0320383	0.0340512	0.104844	-0.165074	-0.0651231	-0.190959	0.0314772	0.171948	-0.138587	0.0245454	0	0.199033	0.014244	-0.342851	0.447814	-0.0682369	0	0	-0.220431	0.245416	0.00974072	-0.182636	0.0231008	0.0503393	-0.0310413	0.0150321	0.00322094	-0.00203354	-0.0821189	0.00203354	-0.0153379	0.0482979	-0.0856432	0.124619	-0.0411222	0.0947672	-0.151325	0.0387427	-0.00444119	0.00442601	0.00819398	-0.0424889	0.00266645	0.0145683	0.0481871	-0.00167834
9	2A5D_HUMAN	0.0295052	-0.0746144	0.00115137	0.00880078	0.00796393	0.013977	0.0100309	0.000423136	0.05598	0.0271884	-0.104377	-0.0618191	0.0480154	0	0	0.100244	-0.116969	-0.0127774	0	0	0	0.0162754	0.0545336	-0.0845729	-0.0243555	0.0530509	-0.0219141	-0.0202243	0.0996387	-0.0328533	0.0384915	0.00113157	-0.0394943	-0.0229984	0.00161355	-0.00577911	-0.00161355	0.024301	-0.0559069	0.0296373	-0.0340257	0.0263924	0.0340257	0.111044	-0.01281	-0.0642485	-0.0631009	-0.096042
10	2A5E_HUMAN	0.00897527	-0.0501782	0.207569	0.0197362	-0.0148887	0.0520926	0.0217258	0.0249151	-0.0343585	0.0343585	-0.00281566	-0.0630521	0.29222	0.115877	-0.0307237	0.227009	-0.0864706	0	0	-0.061085	0.037856	0	-0.0119419	0.0172561	-0.0148634	0.0889865	-0.125184	0.00577574	0.230274	-0.0203646	-0.0531199	0.0203646	0.0277591	-0.157784	0.0882486	0.040563	0.0751617	-0.00852161	-0.040563	-0.108519	-0.0294	-0.0787181	0.0215018	0.055602	0.0174077	0.00881291	0.0599427	-0.16616
11	2AAA_HUMAN	0.0895151	-0.0527713	-0.00971926	-0.00410961	-0.0919049	0.0299791	-0.00253108	0.0911775	0.0214426	0.0386235	-0.120408	0.00143818	0	0.180805	0	-0.0247532	0	0	0	0	0	0.0444856	0.00817215	-0.075502	-0.00584966	0.0802111	-0.0576407	0.0355475	0.0875225	-0.0433891	0.0208172	-0.0456318	-0.025434	0.0198235	-0.0195387	-0.00413395	0.0143857	0.0136413	-0.00237328	0.00588603	0.0392552	-0.0697944	0.0222143	0.00698843	0.00743644	-0.0225338	0.0559822	-0.0187954
12	2ABA_HUMAN	0.307062	-0.0398499	0.00322923	-0.0094474	-0.104058	0.0230449	0.0655763	-0.0271007	0.0395249	-9.57e-05	-0.085637	0.0163849	0	0	0	0.0841758	-0.0747401	-0.00494902	-0.0798211	0.0922495	0	0.105907	-0.019308	-0.163296	0.015171	0.0663672	-0.033566	0.0578157	0.107038	-0.0184455	-0.0173891	-0.00226799	-0.0753967	-0.0875418	-0.0434423	0.0758268	0.0519274	-0.000576644	-0.10401	-0.0451604	-2e-05	-0.107434	0.0316078	-0.00258661	0.0866901	0.0121226	0.0554257	-0.0923647
13	2ABD_HUMAN	-0.00394168	-0.0660719	0.209444	0.00394168	0.179328	-0.0156835	-0.0207416	0.878559	0.0790769	-0.01758	0.01758	-0.070861	-0.0874828	-0.0706175	0.142817	0.0514797	0	NA	NA	NA	NA	NA	0.102284	0.0591069	-0.195851	-0.0325022	0.048775	0.014595	0.344358	0.0970333	0.187132	-0.111494	-0.2919	-0.0970333	NA	NA	NA	NA	NA	NA	0.0468022	-0.0879512	-0.0761413	0.115381	-0.0850345	0.0341998	NA	NA
14	3HIDH_HUMAN	0.0429659	0.0028749	-0.0840019	0.0100933	0.00112874	-0.00394156	0.311642	-0.108246	0.109054	-0.220874	-0.114355	0.0438171	-0.201505	-0.042765	0.0987142	0.0748142	0.0362545	0	0.0926434	0	-0.232111	0.0525223	-0.116597	0.390115	-0.104892	-0.00559603	-0.0150951	0.099353	-0.0097064	-0.120228	-0.130594	0.0913801	0.138096	0.00065665	0.0459625	-0.0287865	-0.136351	-0.00289962	0.0131175	0.109427	-0.0486946	-0.120279	-0.067346	0.256103	0.00608759	0.131389	-0.199343	-0.0903466
15	3MG_HUMAN	-0.0388432	-0.0372452	-0.0648837	0.557472	0.122708	0.0372452	-0.19068	0.957784	-0.066032	0.240517	0.0297386	-0.0488617	NA	NA	NA	NA	NA	NA	NA	NA	NA	NA	0.0506918	-0.064214	0.0921872	0.0785697	-0.0927567	-0.140132	NA	NA	NA	NA	NA	NA	NA	NA	NA	NA	NA	NA	-0.0226287	-0.0682519	0.179954	0.0146751	-0.00927978	0.00967016	-0.0724733	-0.148133
16	41_HUMAN	-0.130169	-0.0141471	0.365118	-0.232427	0.679616	0.0057897	-0.294475	1.59811	-0.266875	-0.0135955	0.11708	0.0439082	-0.0214853	-0.318358	0.119788	0	0.864076	-0.0296229	0.219779	-0.376517	0.16473	0	0.39421	-0.0641235	-0.0797959	0.00574549	-0.368651	0.259543	-0.179626	-0.00893801	0.484085	0.351327	-0.379255	-0.00464767	0.432081	-0.307925	-0.203248	-0.181381	0.255913	0.176453	-0.270123	0.285255	0.00666673	-0.271651	-0.00262796	0.329376	-0.477822	-0.125268
17	4F2_HUMAN	-0.124876	-0.122866	0.249135	-0.0265036	0.306706	0.0265036	-0.137768	0.347109	-0.190435	0.00825324	0.109907	-0.0232861	0.0928157	-0.0641414	-0.110406	0.0862133	0.187894	-0.145636	0.138584	-0.0208428	0	0	0.0587356	0.0539358	0.13224	-0.114589	0.00646906	-0.143652	0.0923339	0.0796982	0.290035	-0.0796982	-0.398542	-0.242228	-0.0141291	0.0183332	-0.158683	0.0951435	-0.110209	0.0109415	-0.0676588	-0.054617	0.059492	0.120001	-0.0567158	-0.0579063	NA	NA
18	5NT1A_HUMAN	0.0613754	-0.134119	0.48452	-0.482277	0.594741	-0.0906678	-0.0257848	0.0072372	-0.280849	0.122228	0.657565	-0.112343	0.0729952	0	-0.211039	0.188332	-0.0683861	0.404762	-0.258397	0	0	0	0.339872	-0.273448	0.281999	-0.353559	0.298833	-0.308679	-0.127587	0.804621	-0.0892306	0.0580239	0.204352	-0.200904	-0.107658	0.0813057	0.695822	-0.180914	0.142925	-0.201159	0.0644076	0.243562	-0.132753	-0.223845	0.224747	-0.17776	-0.336967	0.181088
19	5NT3A_HUMAN	-0.016718	-0.015325	-0.0093764	0.0169357	0.00959629	0.0235327	0.26123	-0.156509	0.0460041	-0.170913	-0.0635529	0.119637	0	-0.0875027	0.055091	-0.156279	0.0106789	-0.0880878	0	0.138621	-0.00633547	0.126418	0.0595315	-0.0725094	0.0471024	-0.103653	-0.0192176	0.0569921	-0.081849	0.0142273	-0.178035	0.102745	0.125756	-0.0375555	-0.10698	0.228034	0.0156878	0.0318599	-0.0456155	-0.00708107	0.0444511	-0.0566495	0.0319784	-0.0498061	0.0877641	-0.0545749	0.04899	-0.169534
20	5NTC_HUMAN	0.0270319	-0.0270319	-0.273904	0.0575527	-0.289612	0.117226	0.0401243	-0.054945	-0.0394303	0.273757	-0.580789	-0.115873	-0.0278687	0.0995602	0	-0.11741	0	-0.0506634	0.277749	-0.275	0	0.108012	0.082312	-0.082312	-0.191968	0.291034	-0.356412	0.496246	0.273811	-0.560291	0.133535	-0.247428	-0.116287	0.138999	-0.0262763	0.0893169	-0.154596	-0.0590892	0.229858	-0.199215	-0.0459207	-0.27027	0.119925	0.158539	-0.47943	0.0655226	0.370605	-0.471071
21	5NTD_HUMAN	-0.059263	0.181861	0.0431219	-0.0731349	-0.196952	0.113129	-0.279541	0.125365	-0.036401	0.21855	-0.0167806	0.196291	0.196645	-0.592256	0.0553213	0	0	-0.24135	0.228851	0	-0.0985902	0.375379	0.123238	0.521321	-0.26439	0.235353	-0.368695	-0.122764	0.247613	-0.0658641	0.768183	-0.0639616	-0.0896024	-0.00186776	-0.261114	0.0865535	-0.132863	0.011168	0.224118	0.0016447	0.841444	-0.0835117	0.394781	-0.0217341	-0.136611	0.0217341	-0.313895	-0.0600413
22	6PGD_HUMAN	-0.0731931	-0.0173697	0.152669	-0.177156	0.189873	0.0219926	-0.219647	0.856396	-0.134768	0.107541	-0.130206	0.118577	-0.0166675	0	0	0	0.0207918	-0.0302005	0	0	0	0.0371264	0.185317	-0.105443	-0.107969	0.0607947	-0.294605	0.0972802	-0.0251578	-0.165783	0.214778	0.06447	-0.304309	0.065949	-0.0122256	-0.05678	-0.144222	0.135336	-0.0578226	0.208184	0.0227015	-0.108215	0.0461931	-0.022871	-0.0615712	0.136134	-0.130953	-0.311613
23	6PGL_HUMAN	-0.0191927	-0.0163044	0.124183	-0.163783	0.222134	-0.0552009	-0.132395	0.846087	-0.121918	0.08139	-0.0531264	0.00444761	0	0	0	-0.241885	0.17993	-0.137183	0.0009958	0	-0.021821	0.06677	0.189801	-0.0892761	-0.0990298	0.11198	-0.189801	0.206329	0.0536599	-0.0358958	0.0266438	0.0587611	-0.187695	0.0237286	0.0960397	-0.00383687	-0.140364	-0.276437	0.0258228	0.0768417	0.0818315	-0.0577012	-0.0276814	0.0280602	-0.0380516	-0.0175153	-0.00382878	-0.0644618
24	A16A1_HUMAN	0.214847	-0.235627	0.351417	-0.198546	0.731427	-0.610333	-0.242989	0.65292	-0.083352	0.0225715	0.196375	-0.231786	0	-0.406279	0.193268	0.210493	-0.337933	0.104218	-0.0266186	0	0.138551	-0.33658	0.18302	0.137568	-0.0137033	0.00629766	-0.131989	-0.345255	0.161539	0.123462	0.303573	-0.0282608	-0.213293	-0.516579	0.0432587	-0.0107716	-0.00840905	0.0111632	0.0142101	-0.268751	-0.0219065	-0.044213	0.136849	-0.0367958	0.108333	-0.195216	0.0202452	0.0159068
25	A1AG1_HUMAN	-0.158866	-0.0764736	0.443487	-0.243619	0.871657	0.0336587	-0.300704	0.956504	-0.0509156	0.326132	0.018308	-0.0823908	0.294824	-0.325558	0	-0.427113	0.227454	0.0402753	0.000909666	-0.189206	0	-0.220738	0.603892	0.0838983	-0.0911096	0.180861	-0.388928	-0.280674	-0.0122781	0.201574	0.470461	0.0397991	-0.344681	-0.549442	-0.180753	0.00194985	-0.0450419	0.105062	0.611793	-0.0811215	0.0743238	-0.119271	0.0159117	0.255419	-0.126785	-0.00608433	-0.479901	0.151848
26	A1AG2_HUMAN	-0.171676	-0.107251	0.426377	-0.360225	0.324796	0.0950233	-0.538493	1.16633	-0.505502	0.271785	0.171134	-0.168207	-0.0555168	0	0.0492007	-0.466672	0.605364	-0.254991	0	0.217983	0	0	0.961565	-0.451017	-0.0246427	0.423752	-0.419841	-0.00072853	-0.0195237	0.0822131	0.458014	0.107756	-0.685404	-0.28155	0.269068	-0.383247	-0.403334	0.163193	0.380633	-0.110743	-0.148478	0.0440114	-0.0704541	0.130836	-0.00288705	0.0728531	-0.338966	0.00670331
27	A1AT_HUMAN	-0.204104	-0.0269176	0.621237	-0.551681	0.809714	0.0126958	-0.742651	1.21552	-0.333737	0.165845	0.0477077	-0.0279976	0	0	0	-0.000979996	0.249148	-0.0491977	0.118987	-0.195104	0	0.0506141	0.471908	0.0477034	-0.324927	-0.0147061	-0.298854	0.301087	-0.0185063	0.0995384	0.427523	-0.122943	-0.53397	0.0794077	-0.0624483	-0.232469	-0.335746	0.173993	0.2322	0.113848	-0.143815	-0.0580181	0.147781	0.118732	-0.199894	0.183591	-0.701624	-0.052111
28	A1BG_HUMAN	-0.150737	-0.0276718	0.0759545	-0.400967	0.326458	0.0422998	-0.344055	0.817988	-0.178617	0.0722591	0.0988166	-0.0649789	0.172112	-0.139318	0	-0.10703	0.136232	-0.0314437	0.120474	-0.00304794	-0.0545606	0.215511	0.285994	0.0141234	-0.319304	-0.0337568	-0.13933	0.122829	0.0133311	0.116902	0.445425	-0.035006	-0.274631	-0.0406638	0.0547464	-0.2109	-0.195637	0.0391916	0.1149	0.0472268	-0.205725	0.00939423	0.0722987	0.131982	-0.101507	0.0446387	-0.148751	-0.0336504
29	A2AP_HUMAN	-0.238832	0.0372928	0.603209	-0.363628	0.910259	-0.100553	-0.457735	1.04268	-0.330165	0.0061823	0.0742258	0.051206	0.226763	-0.0245394	-0.141201	0	0	0	0.198394	0	-0.071207	-0.0203529	0.409546	-0.0601938	-0.221617	-0.001616	-0.10882	0.210334	-0.0533076	0.06847	0.586299	0.0219747	-0.164489	-0.0431207	0.257865	-0.18538	-0.261429	-0.140535	0.113303	0.140259	-0.131203	0.0773158	0.0152202	-0.000325869	-0.0311471	0.236302	-0.284499	-0.156288
30	A2GL_HUMAN	0.0142596	-0.0533477	0.332746	-0.0652946	0.232404	-0.0206554	-0.381852	0.928316	-0.0390251	0.416042	-0.00944247	-0.00459764	0.0232546	-0.111184	0.0635992	-0.132131	0.0361841	-0.158165	0.20464	-0.051177	0.0771806	0	0.242838	0.242226	-0.293621	-0.00838283	-0.265793	0.00838283	-0.0383179	0.00357443	0.601486	0.0232635	-0.310933	0.0219537	-0.0544029	-0.132082	-0.272956	0.35657	0.238447	0.00993132	-0.0437427	-0.0169778	0.110624	0.236748	-0.254788	-0.0279495	-0.110186	-0.037431
31	A2MG_HUMAN	-0.133484	-0.0365959	0.882209	-0.537151	0.971879	-0.040803	-0.500674	1.27994	-0.29619	0.122648	-0.015541	0.0736978	0	-0.000126985	0.0505917	-0.229381	0.469138	0	0.0955831	-0.0761843	-0.00597958	0	0.379174	0.0631718	-0.177751	-0.152297	-0.115099	0.250628	-0.0519149	0.00794878	0.658009	-0.0543868	-0.389137	0.0796342	0.00781678	-0.430621	-0.464163	0.0529057	0.454137	0.109523	-0.33098	-0.029536	0.494416	-0.0576075	0.00762156	0.163519	0.0218285	-0.329794
32	AAAS_HUMAN	0.127171	0.020991	-0.0507012	-0.020991	0.144497	-0.349827	0.0587029	-0.192455	-0.0370617	0.0495729	-0.00593269	-0.0165069	NA	NA	NA	NA	NA	-0.187112	0.0237693	-0.194001	0	0.0928702	NA	NA	NA	NA	NA	NA	NA	NA	NA	NA	NA	NA	NA	NA	NA	NA	NA	NA	-0.27589	0.134655	0.0517463	-0.0192712	-0.00292554	0.00292554	NA	NA
33	AACS_HUMAN	0.125236	-0.0862613	0.0159421	-0.0389668	0.245662	-0.0159421	NA	NA	NA	NA	NA	NA	NA	NA	NA	NA	NA	NA	NA	NA	NA	NA	NA	NA	NA	NA	NA	NA	NA	NA	NA	NA	NA	NA	NA	NA	NA	NA	NA	NA	NA	NA	NA	NA	NA	NA	NA	NA
34	AACT_HUMAN	-0.0919567	-0.0418318	0.831049	-0.306153	0.76955	-0.0810043	-0.418493	1.27529	-0.287027	0.243775	0.0466633	-0.0549999	0	-0.265655	0.265819	-0.270613	0.0589924	-0.00312182	0.290517	0	0	-0.00646434	0.424205	0.0456489	-0.405782	0.0369851	-0.313037	0.0252683	-0.0515834	0.185676	0.379263	-0.00138522	-0.374324	-0.0383713	0.0934855	-0.250746	-0.405176	0.113194	0.385355	-0.0409266	-0.189217	0.0370218	0.283719	-0.00574779	-0.0376578	0.00700521	-0.265234	-0.133925
35	AAKB2_HUMAN	0.0253961	0.00742346	-0.125627	0.0303316	0.00485804	-0.00742346	-0.00303859	-0.110354	0.0199806	0.0306179	-0.131412	0.036906	-0.0484287	0	0.00676006	0.0420199	0	-0.0483209	-0.0910478	0.0501573	0	0.128446	0.00884909	-0.101236	0.00928713	0.107567	0.00403411	-0.0132967	-0.0206162	0.018211	-0.132383	0.0541516	0.0596436	0.0411406	0.0498171	-0.132823	0.149852	0.0127308	-0.0798535	0.000338824	-0.0120049	0.0380554	-0.0619469	0.0589237	-0.0349737	0.0230902	0.0720526	0.00504226
36	AAKG1_HUMAN	0.0118038	-0.0280693	0.036335	-0.100161	0.0819387	-0.0213909	0.0120851	0.161817	-0.244002	0.247321	-0.263286	0.056688	-0.0874525	-0.0951745	0	0	0.726821	0	0.00883218	-0.0457847	-0.011461	0.0949109	0.0422627	-0.163016	-0.0234682	0.15168	-0.208085	0.0985277	0.0292161	-0.279972	-0.0115406	0.103307	-0.0725767	0.131198	0.0345233	-0.0297947	-0.00642587	-0.0113634	-0.159809	0.221994	-0.0769221	0.0769221	-0.0647584	0.0782678	-0.103685	0.260976	0.0883088	-0.278972
37	AAKG2_HUMAN	-0.442038	0.177543	-0.187028	-0.277671	0.279111	0.323318	0.0536664	-0.0467448	0.0467448	-0.757958	-0.404124	0.0727458	0	-0.682014	0.501235	-0.125477	0.698211	NA	NA	NA	NA	NA	-0.166656	0.978452	-0.307709	0.0362661	-0.357526	0.884538	-0.564936	-0.698913	-0.016907	0.360455	-0.0229391	0.905308	NA	NA	NA	NA	NA	NA	-0.390426	-0.0983146	-0.160253	0.415936	0.0983146	1.01966	-0.13791	-0.187421
38	AAKG3_HUMAN	-0.187271	-0.16401	0.0328709	-0.0255074	0.117103	0.100457	-0.107428	-0.00561874	-0.211295	0.00561874	0.575616	0.0321266	-0.372049	0.262207	-0.0518989	0.0349322	0.0593368	0	-0.313108	0.00212478	0.119577	0	0.36345	-0.501393	0.168313	-0.378424	0.281495	-0.281495	-0.0183675	0.254619	-0.206879	-0.0122025	0.167325	-0.23063	0.104905	0.0730491	0.319323	-0.341359	-0.084711	-0.0879097	-0.0854686	0.446218	-0.0146233	-0.0692466	0.373481	0.0146233	-0.00727905	0.620821
39	AAMDC_HUMAN	-0.264085	-0.0797433	0.17863	0.224919	-0.0988793	0.0290672	0.0306129	-0.668078	0.171061	-0.0367624	0.187347	-0.107993	-0.170812	0	0.140035	0.223772	-0.0663259	-0.0532894	-0.0139272	0	0.22066	0	-0.0393106	-0.1794	0.00953189	0.0455393	0.091687	-0.0144085	0.016398	0.0962986	-0.0929072	-0.172079	0.397562	-0.0575346	-0.238056	0.332769	0.190064	-0.14002	-0.185627	0.203087	-0.116509	-0.138043	0.0516867	0.0696222	0.105685	-0.00986469	0.0517475	-0.21555
40	AAMP_HUMAN	0.0934482	-0.144978	0.0528905	-0.0434376	-0.0578433	0.000294471	0.0026334	-0.210867	-0.126644	0.0812478	-0.0068892	0.0476572	0.228224	-0.0969276	-0.00993547	-0.196536	-0.0574847	0	-0.0161959	0.126054	0.142853	-0.0253511	-0.00878744	-0.0316341	0.0516738	0.0557672	0.204004	-0.198767	0.0661884	-0.0229466	0.0925115	0.0234157	-0.161242	-0.0297526	-0.00754016	-0.140071	0.00754016	0.156528	0.190334	-0.0455125	-0.0337035	-0.00316614	-0.0175876	-0.0111583	0.050821	-0.0465971	-0.020625	0.020625
41	AAPK1_HUMAN	0.0122902	-0.160145	-0.0122902	-0.156123	0.158254	0.0925482	-0.038282	-0.0766779	-0.0116957	0.173186	0.292251	-0.0122438	0.146812	-0.0869043	0.0609627	-0.47776	-0.190146	-0.0854934	0	0.138348	0	-0.233418	0.0175497	0.00222015	-0.0253316	0.0832357	-0.0127817	0.0179978	0.00462377	-0.0764815	-0.00375346	0.0848381	0.0658333	-0.0658333	-0.00645738	-0.0526856	-0.0764914	0.026556	-0.00522226	0.145461	-0.122686	-0.0706459	0.0179901	0.175683	0.0520036	-0.0181964	0.134465	-0.113154
42	AAPK2_HUMAN	0.0280152	-0.0332329	-0.000444159	-0.110866	0.000446225	0.0594895	0.0486551	-0.0777624	-0.0344251	0.101924	-0.10407	0.0305071	-0.112088	0	0	0	0.0625881	0	0	0	-0.0375929	0.120941	0.00243012	-0.164137	0.00309806	0.0620603	-0.0316419	0.0648518	0.0376773	-0.0628672	-0.0832735	0.066775	0.0163687	0.0705325	0.00946973	-0.00797754	0.0998597	-0.00145689	-0.14841	0.0424927	-0.0188368	-0.0397909	-0.0587934	0.094926	0.014067	0.0928929	0.145405	-0.0529132
43	AASD1_HUMAN	0.0463759	-0.232493	0.0301765	0.0433425	0.036184	-0.131112	-0.0466467	-0.0911296	0.0321773	0.0523107	0.0692038	-0.0890447	0	-0.0438607	0.0404224	0.14082	-0.209413	-0.0781667	0	-0.00455029	0.0117985	0.193282	0.013435	0.0206607	0.00412333	-0.117844	0.0927851	-0.173443	0.0153848	0.115533	-0.0427997	0.0353456	0.115735	-0.19623	-0.0541818	0.00403135	0.0196469	0.0780862	0.00399568	-0.127851	-0.0852323	-0.000443649	0.0113562	0.0117349	0.0943925	-0.0282603	-0.216222	0.073975
44	AASS_HUMAN	0.0154591	-0.164103	-0.0411267	0.159081	0.156926	-0.181922	-0.0333611	0.165523	0.201702	-0.131721	-0.138493	-0.229901	0.0349977	-0.0433471	0.575815	-0.037256	-0.328182	0	0.460985	0.133379	-0.113331	-0.0929426	0.0135302	0.738898	-0.182579	0.00201673	0.0508657	-0.239523	-0.134628	-0.396352	0.0942649	0.210083	0.367708	-0.398339	0.0243414	0.00659389	0.0350878	0.3065	-0.169548	-0.209042	-0.274808	0.0768832	0.111452	0.520398	-0.00889652	-0.301382	NA	NA
45	AATC_HUMAN	0.0471412	0.00870621	-0.0614139	0.0194987	-0.0626604	0.0243593	0.308876	-0.053185	0.0276728	-0.322103	-0.015368	0.0749301	-0.118709	-0.0185652	0.16779	0.138782	-0.0399388	0	0	0.111497	-0.224858	0.0468822	-0.0324571	0.131852	-0.0475719	-0.085398	0.0190344	0.0974385	-0.0260702	-0.0403247	-0.156328	0.169086	0.036134	0.0241613	0.11187	-0.119196	-0.022866	0.0258583	-0.0332772	0.0382761	-0.0111674	-0.0693281	-0.108149	0.0463829	0.0982518	0.0453595	-0.155689	-0.212006
46	AATM_HUMAN	0.0548206	-0.0715146	-0.0349368	0.0325355	0.0485855	-0.0325801	0.426115	-0.106878	0.103269	-0.32324	0.0243632	-0.0561911	-0.0984582	0	0.197994	0	0	0.18459	0	0.0835721	-0.168091	-0.0776401	-0.197094	0.375195	-0.0477599	-0.0926435	0.216801	-0.00390689	-0.0294901	-0.0508174	-0.292022	0.183613	0.171732	-0.0234254	0.110212	-0.105829	0.0466644	-0.111788	0.0264295	-0.0280101	-0.0322431	-0.0243135	-0.184035	0.185289	0.0963495	-0.0243299	-0.0377311	-0.0347262
47	ABCA5_HUMAN	0.182882	-0.35061	-0.0457484	0.2916	0.0457484	-0.206583	NA	NA	NA	NA	NA	NA	-0.354016	0	0.633404	-0.0266588	0.174967	0.0337147	0	-0.126735	0.0418436	0.0489328	0.119105	-0.0185514	0.00472657	0.00838379	-0.195912	-0.0519663	0.0693134	-0.0141228	-0.101255	0.0592223	0.0774463	-0.0779304	-0.0831838	-0.0244901	0.0960752	0.232788	-0.227377	0.0244901	-0.00720586	-0.0544108	0.196584	0.23691	-0.0693393	-0.0805075	0.224432	0.00824077
48	ABCA6_HUMAN	0.277171	-0.0329601	0.0329601	-0.386871	-0.123104	0.313263	NA	NA	NA	NA	NA	NA	NA	NA	NA	NA	NA	NA	NA	NA	NA	NA	NA	NA	NA	NA	NA	NA	NA	NA	NA	NA	NA	NA	NA	NA	NA	NA	NA	NA	NA	NA	NA	NA	NA	NA	NA	NA
49	ABCA7_HUMAN	0.323067	0.107205	-0.443096	-0.107205	-0.14135	0.164414	NA	NA	NA	NA	NA	NA	NA	NA	NA	NA	NA	0	0.901687	-0.113912	-0.447238	0.649879	NA	NA	NA	NA	NA	NA	NA	NA	NA	NA	NA	NA	NA	NA	NA	NA	NA	NA	NA	NA	NA	NA	NA	NA	NA	NA
50	ABCA8_HUMAN	0.367529	-0.104068	0.207147	0.0411387	-0.198745	-0.142288	-0.144307	0.0424489	0.119306	0.190501	-0.0424489	-0.371462	0.338187	-0.0689978	0	-0.241096	0	-0.26992	0.646208	0	0	-0.174001	0.0882765	0.184919	-0.286558	0.0240307	0.0207725	-0.40481	0.0285379	0.0205167	0.241196	-0.020804	0.020804	-0.383944	-0.16852	0.146453	-0.146453	0.315435	0.179457	-0.199687	0.0843606	-0.329676	0.253912	-0.0182132	0.0108302	-0.254277	-0.000854728	0.0127689
51	ABCB6_HUMAN	0.0370932	-0.169286	0.198636	0.01888	0.247319	-0.0900027	-0.118973	0.8946	-0.321676	0.0413008	0.0815138	-0.104568	-0.261305	-0.57395	0.408409	0.297049	-0.39189	-0.147414	0.24323	-0.141155	0.174461	-0.0462895	0.125673	-0.12382	0.0206476	0.0645838	-0.131072	-0.0460654	0.105881	0.138098	0.185614	-0.0527405	-0.128835	-0.277533	0.0656026	-0.166188	0.000835701	-0.163945	0.113564	-0.0183901	-0.059849	0.0188812	0.010012	-0.0614364	0.0656977	0.0175288	-0.328411	-0.102972
52	ABCB7_HUMAN	-0.0511445	-0.0671194	-0.0791677	0.093822	0.314993	-0.0609232	0.262706	0.00486732	-0.0205858	-0.052224	-0.100272	0.050286	0.027792	-0.351533	0.0709883	0.122562	-0.167519	-0.126286	0.00382988	0.167484	-0.153839	0.0034742	-0.145617	0.497433	-0.185716	0.111247	-0.00726933	-0.0182285	0.00890853	-0.407728	-0.041869	0.310056	0.222495	-0.0263966	0.148689	-0.0127413	-0.0514677	0.0412197	-0.0899811	-0.00565642	-0.032797	-0.130545	-0.0342526	0.235196	0.158033	0.0133528	-0.0995421	-0.221676
53	ABCB8_HUMAN	0.0706607	-0.0563776	-0.0994013	-0.0320839	0.106319	0.163073	-0.0831017	0.863273	0.0831017	-0.214611	-0.259171	0.328126	0	-0.0440623	0.214681	0.0635345	0	0	-0.040777	0.0712836	-0.372023	0.19682	-0.0925743	0.390197	-0.199359	0.0738659	-0.0341286	0.0782236	0.0440437	0.00362957	0.012428	0.262266	-0.0881351	-0.173462	0.0535374	0.199418	-0.255921	-0.0170647	-0.26182	-0.0248035	-0.0372374	-0.0831155	-0.122098	0.252027	0.097931	0.0372374	-0.106534	-0.272028
54	ABCBA_HUMAN	-0.183799	-0.11224	0.0676763	-0.0676763	0.150428	-0.0696149	0.0647254	0.373437	0.0297964	-0.0297964	-0.291952	-0.026449	0	-0.016807	0.0266646	-0.331867	0.0681913	-0.0302971	0	0.135985	0	0.0413167	-0.214751	0.21287	-0.0420585	0.0925624	-0.130129	0.0079296	-0.0539722	0.121825	-0.0849803	0.0894445	0.13489	-0.021408	0.0522839	0.0391518	-0.240891	0.0241371	-0.0921844	0.215118	0.201065	-0.276703	-0.0299091	0.0453434	0.0521389	0.0919144	-0.370404	-0.230901
55	ABCC9_HUMAN	0.202327	-0.278481	0.053627	0.00584576	0.0428965	-0.630639	-0.0478863	0.00908494	-0.00276226	0.103188	0.0444766	-0.103274	-0.00711429	-0.0645334	-0.0160213	0.277661	0	-0.0687134	-0.00149367	0	0.0594241	0	0.158339	-0.0323217	0.0506323	-0.014884	0.0425178	-0.176107	0.159626	-0.189741	-0.0197709	-0.0141897	0.0732398	0.0444416	0.00442235	-0.00456955	-0.0588171	0.00423714	0.00388224	0.120241	-0.0307685	0.0435468	0.0233442	0.119135	-0.0181717	-0.063807	-0.0885249	-0.000272673
56	ABCD1_HUMAN	-0.0247082	0.0894996	0.0247082	-0.256327	-0.18044	0.0689334	0.1947	-0.144091	0.0262679	0.166388	-0.0478929	-0.209595	0.206925	-0.321334	-0.0451582	0.595155	0	-0.512718	0.0442208	-0.61503	0.00490065	0	0.065672	0.0557027	-0.132827	-0.0231361	0.0790451	-0.085515	0.166916	-0.00594597	-0.05519	0.0120377	-0.106687	0.0547771	NA	NA	NA	NA	NA	NA	-0.0745665	-0.120412	0.0662574	0.130468	-0.0220196	0.02469	NA	NA
57	ABCD3_HUMAN	0.0111186	0.189264	0.0160544	-0.0246414	-0.0319053	-0.0111186	NA	NA	NA	NA	NA	NA	NA	NA	NA	NA	NA	-0.0942729	0.0280699	-0.114487	-0.00689521	0.20759	0.0902785	0.0507093	-0.0325931	0.0522811	-0.109162	-0.108951	0.126062	-0.0435443	0.125299	0.213109	-0.15119	-0.0524911	-0.00168251	0.00168251	-0.293592	0.0708504	-0.0719263	0.0341965	-0.00914575	0.0912893	-0.00279133	0.0677997	-0.0655193	0.00279133	NA	NA
58	ABCE1_HUMAN	0.0173463	-0.0619784	-0.00956369	-0.0151061	0.0388529	0.0571065	0.0836426	0.138031	-0.00373163	-0.00440754	-0.0386757	-0.0316194	-0.0877925	0.0642754	0	0.252842	-0.121574	0	0.0453136	0.0669911	-0.151148	0	0.020474	-0.0321919	0.0174244	-0.0127338	-0.020474	0.0346244	0.126233	-0.138803	-0.105078	0.105078	-0.24442	0.0548297	0.0128022	-0.149503	0.159597	0.0419567	-0.0101516	-0.0111343	0.0589658	-0.0828904	-0.0644656	0.0549527	0.0309748	-0.0118812	0.0376623	0.00102075
59	ABCF1_HUMAN	0.125506	-0.0672674	0.0202564	0.0476505	-0.0460796	-0.0231989	-0.069807	-0.037602	0.0958515	0.141064	-0.0673844	-0.0101819	0.0225403	0	-0.00235803	0.010629	-0.0400251	-0.0739489	0	-0.0292745	0.0995431	0.117119	-0.0514543	-0.128539	-0.0383173	0.133468	0.062372	-0.00212755	0.0162334	-0.106467	0.0139855	0.00959036	0.119544	-0.0556923	-0.0551741	0.0465414	0.0174989	0.0339845	-0.0340356	0.0327312	0.0251359	-0.0151915	0.0438252	0.0362274	-0.0623479	-0.0400637	0.129993	0.0119488
60	ABCF2_HUMAN	-0.014181	-0.00235018	0.0337346	0.00691544	0.0712649	-0.0434016	-0.00963934	0.0382201	-0.0919511	-0.00685971	-0.0333345	0.0433654	0	0.0319717	-0.0594821	0.0602507	0.0872991	-0.0725601	-0.017036	0	0	0.128374	0.0282358	-0.115053	0.00121522	0.105745	-0.018534	-0.0155925	0.157494	-0.0317044	-0.00429713	-0.03809	-0.0675311	0.0423281	0.00219126	0.0128267	0.0236269	0.00576137	-0.0470117	0.00695463	0.0317178	-0.0886912	0.0314444	-0.0248377	0.0123755	0.0182715	-0.108914	-0.106195
61	ABCF3_HUMAN	0.00187522	-0.0390638	0.0390638	0.0295761	0.0408481	-0.0777885	-0.00632179	-0.0346321	0.160492	-0.0539776	0.0685681	-0.117515	-0.028068	0	0.0638365	0	-0.179178	-0.076286	0.14799	-0.011841	0	0	0.0902392	0.0801562	0.0328169	-0.0496598	0.0268196	-0.111664	-0.00469055	0.0306355	-0.0136905	0.0019192	0.00469055	-0.0341591	-0.0199067	0.0802046	-0.0545622	0.0341182	-0.0140124	-0.010498	0.000341052	0.0177359	-0.0289828	0.0513501	0.010411	-0.0434603	0.0794192	-0.0416673
62	ABEC2_HUMAN	-0.0150921	0.0339674	0.0262276	0.102855	-0.123571	-0.0403815	0.00165445	-0.12412	-0.113114	-0.0519345	0.258881	0.115978	0	0	-0.0365976	0.00921849	0.0208441	0	0.0862018	-0.130441	0	0.0131376	0.0388172	-0.138617	0.0825326	-0.0583691	0.066006	-0.0516122	0.0853582	0.0966261	-0.146722	-0.173995	0.145148	-0.0446111	0.0041048	-0.0193792	-0.0162926	0.146735	-0.013052	-0.0499518	0.0567512	-0.104147	0.0535262	-0.197889	0.100571	-0.0677689	-0.0799608	0.427057
63	ABHD5_HUMAN	0.0389805	-0.0389805	-0.163454	-0.0830694	-0.0189748	0.0443864	0.0381496	0.142836	0.0990761	0.0844155	-0.314468	-0.116659	0.0595956	0.00489153	-0.166744	-0.155993	0.0318858	0	-0.103081	0.172273	-0.29201	0.205679	-0.0280811	0.335506	-0.0937199	0.270142	-0.177546	0.0162477	0.0335705	-0.240848	-0.0335705	0.0483183	-0.049942	0.205775	-0.056845	-0.0241328	0.0716457	-0.10785	0.126416	0.0241328	-0.21399	0.0905785	-0.0905785	0.2202	-0.141655	0.121785	-0.122596	-0.293005
64	ABHDA_HUMAN	0.0445524	-0.0172947	-0.0656799	0.0840772	0.0426023	-0.166543	0.102321	-0.425796	0.111241	-0.0370873	-0.0921788	-0.000643529	0.0499368	-0.229643	0.057184	0.0664504	-0.17599	0	0	0.264688	0	-0.153838	-0.127522	0.628875	-0.0569364	0.124583	-0.128958	-0.021619	0.0647593	-0.136082	-0.20479	0.165662	0.246411	-0.0900306	0.0652263	0.0465151	-0.105146	0.164007	-0.0465151	-0.11738	0.0107026	-0.306182	-0.00644413	0.249077	0.0237824	-0.123896	0.0640826	-0.224698
65	ABHDB_HUMAN	0.0133491	0.516618	-0.310561	0.0292759	-0.103783	0.608371	0.231042	0.106636	-0.0286007	-0.0885843	0.031208	-0.109746	0.00954715	-0.354586	0.0804749	0.0684799	0	0.0519195	-0.0557308	-0.148323	0	0.252259	0.0159289	0.253328	-0.0499988	-0.0293065	-0.150789	0.127008	-0.00744078	-0.275083	-0.128802	0.165756	-0.00652027	0.113756	-0.028829	0.0536352	-0.0740997	0.14487	-0.0455487	0.0704135	0.0247778	-0.0738727	0.0129717	0.378888	-0.0095816	-0.0455515	-0.0341568	-0.121771
66	ABHEB_HUMAN	0.0245505	-0.0229064	0.122944	-0.169098	0.00886722	-0.0116307	-0.112829	0.365388	-0.0889312	-0.00691221	-0.00150092	0.0271988	0	-0.0334207	0.0320357	-0.101852	0.166004	0	-0.00780589	-0.0759375	0	0.174593	-0.00705247	-0.0539716	-0.114787	0.0957641	-0.0236639	0.087122	-0.207752	-0.0160182	0.0571853	0.149802	-0.0321442	0.0396006	-0.236966	-0.235583	-0.00952821	0.0912094	0.0453962	0.247461	-0.192763	-0.0578339	-0.0513994	0.0802301	-0.0148321	0.178708	-0.123653	-0.146166
67	ABHGA_HUMAN	-0.0964244	-0.00981756	-0.06494	-0.0261962	0.0679611	0.06494	0.0971616	0.0243853	0.0054626	0.00399583	-0.0761794	-0.0276514	0	-0.0354716	0.077151	-0.117825	0.073562	0	0	0	-0.0274242	0.071152	-0.0167546	0.126711	-0.126711	0.111631	-0.0590398	-0.00356789	0.0276434	-0.034927	0.0156516	0.0481029	-0.0831937	-0.107045	-0.0203194	0.0085239	-0.140077	0.127452	-0.0382008	0.108749	0.0201344	-0.195513	-0.0137424	0.0398301	-0.00950712	0.161868	0.0994061	-0.145049
68	ABI1_HUMAN	0.14695	-0.155161	0.00474142	-0.156433	0.0854913	-0.00474142	-0.0919327	0.547548	-0.0498668	0.0364134	0.0331712	0.084948	NA	NA	NA	NA	NA	-0.100511	0	0.0878728	-0.068886	0.0734753	0.0332317	0.141927	-0.135751	0.305766	-0.0644066	-0.0500915	0.0761055	-0.0113282	0.226214	-0.0293355	-0.0492077	0.00666979	0.000322056	-0.0143568	-0.109345	0.0598343	-0.000322056	0.0433994	-0.0521799	-0.0605226	0.256134	-0.025928	-0.0322731	-0.0149437	NA	NA
69	ABL1_HUMAN	-0.0727764	0.0159218	-0.0942799	0.00154246	-0.0832975	0.189057	NA	NA	NA	NA	NA	NA	0	0.0183935	-0.0595503	0.0932012	-0.227235	NA	NA	NA	NA	NA	NA	NA	NA	NA	NA	NA	NA	NA	NA	NA	NA	NA	-0.265601	-0.0546864	-0.0809348	-0.0236795	0.0236795	0.127663	0.0764364	-0.322169	0.0200629	-0.00333455	-0.0045582	0.00333455	NA	NA
70	ABLM1_HUMAN	0.191575	-0.0446845	0.0471807	0.119492	-0.0847809	-0.182579	-0.199957	0.452796	0.167925	0.473254	-0.368629	-0.255875	0.453251	-0.408702	0.439454	-0.240512	-0.129464	0	0	-0.0467957	-0.000770483	0.0435744	0.00757497	0.00463779	0.07525	0.524514	-0.175005	-0.065501	0.34939	-0.435447	0.00351447	0.114795	-0.0981107	0.0194257	-0.0296261	0.700793	-0.0730049	0.212063	-0.0950248	-0.216596	0.120787	-0.18395	0.485943	-0.184223	0.107591	-0.107591	0.164764	0.554045
71	ABLM2_HUMAN	0.0780589	-0.214638	0.00665602	0.173647	-0.00692639	-0.122153	-0.00743139	-0.13312	0.0213039	0.15123	-0.0321884	-0.0756419	0	0.069246	0	-0.0890002	0	-0.11747	0.0335735	-0.00956112	0.112618	0	-0.079151	0.0286413	0.0386371	-0.0367637	0.0426072	-0.105276	0.145746	-0.0823068	0.0355596	-0.0930467	0.166457	-0.122361	-0.105053	0.0395585	-0.023216	0.0473667	0.0549613	-0.124178	0.0165772	0.0188622	0.24294	-0.0189247	-0.0486753	-0.16197	0.122902	0.000220826
72	ABLM3_HUMAN	-0.0277476	0.0779651	0.138474	0.0277476	-0.213087	-0.237379	NA	NA	NA	NA	NA	NA	0.0691277	-0.0144064	0.18304	-0.142174	-0.136485	NA	NA	NA	NA	NA	NA	NA	NA	NA	NA	NA	NA	NA	NA	NA	NA	NA	NA	NA	NA	NA	NA	NA	0.0408451	-0.0150449	-0.147996	0.0150449	0.0245679	-0.0662959	NA	NA
73	ABR_HUMAN	0.292619	0.191787	-0.124203	-0.110594	-0.267791	0.110594	0.00507839	0.168846	-0.00507839	0.23613	-0.0702953	-0.0651857	NA	NA	NA	NA	NA	NA	NA	NA	NA	NA	NA	NA	NA	NA	NA	NA	NA	NA	NA	NA	NA	NA	0.0727956	-0.14976	-0.447651	0.163003	0.178994	0.0497122	0.463427	-0.0745029	-0.0678806	0.0903696	-0.104036	0.0678806	NA	NA
74	ABRA_HUMAN	0.0382649	-0.03105	0.174547	0.149387	-0.230248	-0.132281	-0.0712305	-0.0144038	-0.573903	0.544512	-0.0417145	0.0144038	0.275864	0.834267	-0.850588	-0.715741	0	-0.00383352	-0.220272	0.186161	0.032001	0.0737285	0.0254243	-0.39365	0.350268	0.0426544	-0.0115164	-0.00733354	0.490925	-0.0480886	0.283764	-0.0708579	-0.676258	-0.0145432	-0.182862	-0.164845	0.178375	0.145055	0.0877887	-0.0755216	0.0995179	-0.493857	0.432393	0.114882	-0.107594	-0.275072	0.200563	-0.0466854
75	ACACA_HUMAN	-0.146566	0.0665996	-0.000885287	-0.0461858	0.088551	-0.0472185	NA	NA	NA	NA	NA	NA	NA	NA	NA	NA	NA	NA	NA	NA	NA	NA	NA	NA	NA	NA	NA	NA	NA	NA	NA	NA	NA	NA	NA	NA	NA	NA	NA	NA	NA	NA	NA	NA	NA	NA	NA	NA
76	ACACB_HUMAN	-0.0169878	0.00530742	0.0490801	-0.0784866	0.13534	-0.0464412	0.0377554	0.227017	0.000669965	0.0146462	-0.0789405	-0.0341878	-0.356221	0.235491	0	0.129341	0	0	-0.108756	0.0908873	-0.0968037	0.0703166	0.0157876	0.0662495	0.0297097	-0.0767746	-0.0426644	0.0251551	0.0866699	-0.0316767	0.0139371	-0.0244857	-0.000997785	0.0222386	-0.0296956	-0.0761824	0.0115097	-0.00415089	0.023365	0.0403219	-0.055547	0.0311733	0.0164216	-0.0237492	0.00868414	0.0153708	-0.172394	-0.0752907
77	ACAD8_HUMAN	0.0078709	-0.0885069	-0.0293657	0.302476	-0.0017673	-0.0603062	0.219505	-0.0665067	0.160515	-0.21378	0.0167899	-0.137885	0	-0.365676	0.34547	0.0351938	0	0	0.155306	0.002437	-0.0611192	-0.259986	-0.288108	0.52152	0.042685	-0.0212698	0.0999445	-0.0822327	-0.0271787	-0.106285	-0.0807479	0.0833657	0.492565	-0.0586332	0.012335	-0.00260152	0.00462747	0.0452851	0.0562397	-0.270994	-0.00182709	-0.0682947	0.0599464	0.14464	-0.118508	-0.175316	0.223118	0.00276998
78	ACAD9_HUMAN	0.363607	-0.132549	0.0725815	-0.120357	0.230049	-0.191155	0.177246	0.25724	0.00520722	-0.120805	0.00387278	-0.0140344	0	-0.420815	0.119031	0	-0.0412642	-0.15269	0.233947	-0.0919778	0	0.0964562	-0.0505655	0.410783	-0.0463109	-0.0709776	0.0129304	0.00203805	-0.118516	-0.181921	-0.0337358	0.277284	0.0337358	0.0143759	0.0571577	-0.178672	-0.0917609	0.0448022	-0.00898737	0.13733	-0.0410733	-0.142227	-0.0235169	0.248458	0.0135015	0.171195	0.228339	-0.32216
79	ACADL_HUMAN	-0.135844	0.561295	-0.0403905	-0.0196187	0.176672	0.0196187	NA	NA	NA	NA	NA	NA	NA	NA	NA	NA	NA	NA	NA	NA	NA	NA	-0.0803566	0.782337	-0.00477937	-0.129094	0.0674213	-0.0515295	NA	NA	NA	NA	NA	NA	-0.62361	0.00421069	-0.176029	0.832001	0.0945887	0.0454619	NA	NA	NA	NA	NA	NA	NA	NA
80	ACADM_HUMAN	0.417022	-0.0142931	0.0594594	-0.036726	-0.324486	-0.0126836	0.242341	-0.0932963	0.301023	-0.0750916	-0.142812	-0.0142206	0	-0.374839	0.620426	0.100742	-0.00416392	0.0860657	0	0	-0.217307	0	-0.274514	0.209329	-0.290839	0.0230496	0.189483	-0.0283524	0.0516129	-0.224614	-0.106872	0.252799	0.0288272	-0.0525653	0.0782559	-0.166978	-0.104736	0.120173	0.0289981	-0.0150562	-0.0558158	-0.127497	0.0734414	0.164649	-0.0879529	0.0860779	0.0823951	-0.0714082
81	ACADS_HUMAN	0.189129	0.016953	-0.164042	0.0660486	-0.384232	0.0341096	-0.788807	0.0355879	0.161529	-0.31585	0.0460578	0.263012	0	-0.166859	0.0619279	0.038698	0	0	0.237204	-0.0365921	-0.197004	0.206165	-0.135379	0.0486825	-0.0874679	0.102556	-0.111961	0.221718	-0.175221	-0.35231	-0.32923	0.279807	0.291905	0.278896	0.159446	-0.122844	-0.119988	-0.0456983	0.0421872	0.104384	0.101951	-0.389918	-0.206361	0.208747	-0.0514801	0.102092	0.0608085	-0.108693
82	ACADV_HUMAN	0.17256	0.00102368	-0.18568	0.0318701	-0.065702	0.00986351	0.255193	0.00590837	0.0736383	-0.135019	-0.174414	0.0249922	0	-0.165701	0.332038	0	0	0	0	0.0998622	-0.0629462	0	-0.160029	0.455783	-0.00969792	0.0603227	-0.226996	0.016574	-0.0104551	-0.179351	-0.111073	0.117925	0.166191	-0.00789075	0.13771	-0.0361964	0.00355374	-0.0508673	0.00445277	-0.00355012	0.00647568	-0.0560763	-0.126328	0.121709	0.00933276	0.0334779	0.0621912	-0.275993
83	ACBP_HUMAN	0.792181	0.0543709	-0.32913	0.0500291	0.0556661	-0.106301	0.231504	-0.327068	0.352785	0.0103476	-0.0103476	-0.510731	0.332312	0.0389362	-0.608248	0	-0.0462632	-0.223612	-0.113003	0.455884	0	0.143352	-0.0508221	0.160564	-0.0257012	0.138396	0.0596143	-0.278238	0.694523	0.349599	-0.242668	0.0197944	0.000714683	-0.305237	0.371193	0.0381824	-0.0191323	-0.256732	0.0426941	-0.622454	0.573871	0.0709673	-0.0709673	-0.182444	0.286425	-0.539731	-0.0190495	0.0935512
84	ACDSB_HUMAN	0.411976	0.0731316	-0.178351	-0.0610529	-0.207742	0.116888	-0.0518054	0.0208425	0.108022	-0.188598	0.0487205	-0.00524351	0.145728	-0.706077	0.30107	-0.0966958	0	-0.168034	0.389391	-0.0487875	0.0993368	-0.00988212	-0.0817305	0.617897	-0.106198	0.133905	-0.10862	0.0333751	0.0284456	-0.262886	-0.101619	0.167394	0.409465	-0.0313784	-0.0503129	0.0138545	-0.0555146	0.196307	0.0237612	-0.0879289	-0.000752448	0.0419987	0.15261	0.000752448	-0.0516368	-0.0895609	0.374446	-0.102291
85	ACE_HUMAN	0.110962	-0.110962	0.0203641	-0.0203641	-0.0994069	-0.12317	-0.00919197	0.0210995	0.167172	0.0348707	-0.0922444	-0.0871313	-0.0275977	0	0.188452	0.390567	-0.334498	0	0.158858	-0.130025	-0.00251019	0.154136	-0.103276	0.380978	-0.326342	0.113035	-0.0805518	-0.186381	-0.000774262	-0.101819	0.00551696	0.267337	-0.0141361	0.00946472	-0.0586122	-0.0180803	0.0172613	0.0503873	0.210853	-0.0307564	-0.109922	-0.0277055	0.153525	0.271888	-0.0062196	-0.101242	0.0411257	-0.353814
86	ACES_HUMAN	0.164578	-0.209614	-0.00354565	0.00354565	0.0328642	-0.0694505	-0.15089	0.589332	-0.154719	0.0436033	0.0690523	-0.118399	-0.190559	-0.131892	0.163498	0.433156	-0.246845	-0.49466	0	-0.209877	0.184463	0.25783	0.0550219	0.09752	-0.0966184	0.0491779	-0.0855131	0.0373409	0.179088	-0.0188058	-0.00385649	0.0185597	0.00385649	-0.0803446	0.00804406	-0.0546742	-0.0124502	0.192511	-0.120984	0.0723272	-0.0343677	-0.0937363	0.0171467	0.116224	-0.0171467	0.111094	-0.40293	-0.170251
87	ACINU_HUMAN	0.208788	-0.147151	0.00550229	0.166628	-0.323663	-0.137084	-0.10847	0.238369	0.0493004	0.102401	-0.0492112	-0.147465	0.00507685	-0.207469	0	0.229976	-0.0261753	-0.0380604	0.0188001	-0.0169211	0.190677	-0.0253697	0.0118221	0.114853	-0.038511	0.000403771	-0.0147053	-0.107324	0.0158318	-0.208782	0.265601	-0.0649517	-0.0947783	-0.238237	-0.085458	0.0124913	-0.0476876	0.110791	-0.00490274	0.00490274	0.0232038	-0.10668	0.150927	-0.00831451	-0.0363309	-0.00351422	0.00953626	-0.0368916
88	ACL6A_HUMAN	0.0663731	-0.12852	-0.095393	0.247892	0.100447	-0.148783	-0.120153	0.19731	-0.0650617	0.105314	-0.104591	0.0301834	-0.156204	-0.0139567	0.0647098	0.344434	0	-0.211656	0.0334461	-0.273718	0.0790311	0	-0.00130219	0.0404329	-0.0307299	0.0952121	-0.071828	-0.187815	NA	NA	NA	NA	NA	NA	0.0129947	-0.00347228	-0.180373	0.334476	0.0287618	-0.0722748	0.145495	-0.172145	0.0842591	0.0669055	-0.0967334	-0.0536854	0.232245	-0.0842258
89	ACLY_HUMAN	-0.0943152	-0.0154961	0.454501	-0.307296	0.605079	0.000845407	-0.29677	1.38916	-0.302571	0.00145023	0.0619583	0.063893	0	-0.15673	0.00762194	-0.0615152	0.160002	-0.0317571	0.143068	-0.169262	0.0624847	0	0.391824	-0.0426096	-0.168228	0.0342973	-0.351685	0.0929103	0.0259407	-0.0463947	0.397202	0.12456	-0.394128	-0.0768775	0.26293	-0.205212	-0.275566	-0.0451116	0.0949483	0.107662	-0.17747	0.0202388	0.0791331	-0.0358372	-0.0965004	0.140891	-0.276375	-0.112395
90	ACO11_HUMAN	0.248908	-0.702358	0.0179383	0.243331	-0.00543471	-0.547535	0.163871	-0.163871	0.325248	0.456274	-0.595509	-0.572347	0.291664	0	0.585463	-0.122475	-0.453884	0.181434	-0.169487	0	0.416313	-0.194378	-0.0708944	0.934088	-0.604212	1.5185	-0.607886	0.0708944	NA	NA	NA	NA	NA	NA	NA	NA	NA	NA	NA	NA	-0.234401	-0.154027	0.119275	0.575513	0.429446	-0.208877	NA	NA
91	ACO13_HUMAN	-0.00949326	-0.0811659	0.0434241	-0.106724	0.132656	-0.0744951	0.336101	0.0172283	0.228717	-0.181858	-0.0198126	-0.169352	0	0	0.205791	0.0165182	-0.0985713	0	0	0.476125	-0.0763055	-0.0607448	-0.179784	0.34967	0.0489041	-0.0268371	0.0187234	-0.130402	0.0787579	-0.225459	-0.0876186	0.111133	0.177882	-0.0436011	0.117403	-0.0721452	-0.086838	0.0343139	0.019384	-0.0449366	0.0366833	-0.273544	-0.110291	0.185236	0.147043	-0.06928	0.0493261	-0.281895
92	ACOC_HUMAN	0.0669775	-0.021593	-0.027093	-0.00507234	-0.0476316	0.0123934	0.0645184	0.158582	0.0118601	0.00174094	-0.1617	-0.0228486	0.00328867	-0.13044	0	0.00693827	-0.169531	0	0	0.0365027	-0.0330001	0.0766482	-0.0142294	0.0587222	-0.0724704	0.0154552	-0.0199777	0.00584727	-0.0111799	-0.0226192	-0.0413511	0.325465	-0.000530374	-0.0235376	-0.00472151	0.00695457	0.0116557	0.00770607	-0.0409839	0.0088456	-0.0892943	-0.0244126	0.0132557	0.0577483	0.0518906	-0.00696172	-0.020043	-0.167196
93	ACON_HUMAN	0.105235	-0.0245984	-0.0105167	0.0293475	-0.0362016	-0.0417243	0.270728	-0.0698131	0.096243	-0.0838085	-0.12432	0.0305101	0	-0.15934	0.18589	0.0037711	-0.119433	0	0	0.0690713	-0.157994	0	-0.0858301	0.361284	-0.106648	-0.0216301	0.0139298	0.0421726	0.0346212	-0.223321	-0.118186	0.139516	0.134829	-0.0271032	0.0326989	-0.0169727	-0.0490151	0.0128559	-0.0191291	0.0282354	-0.166084	-0.0392024	-0.0180623	0.216855	0.0351281	0.0233657	0.0119508	-0.294784
94	ACOT2_HUMAN	0.106223	-0.111487	0.0782586	-0.0492387	0.147386	-0.074107	-0.0425276	0.141357	-0.16384	-0.065619	-0.0415529	0.130553	NA	NA	NA	NA	NA	0.0448696	0	0.296748	-0.251626	-0.348601	-0.134147	0.6091	0.391145	-0.263585	0.134147	-0.292726	NA	NA	NA	NA	NA	NA	-0.0285742	0.297569	-0.219979	0.214516	-0.125197	-0.0643871	-0.289651	0.285301	0.00818808	-0.00818808	0.243597	-0.297726	NA	NA
95	ACOT8_HUMAN	0.204286	-0.168836	-0.138754	0.106787	-0.094303	0.109793	NA	NA	NA	NA	NA	NA	0.152867	0.215653	0	-0.0082189	-0.0524991	NA	NA	NA	NA	NA	NA	NA	NA	NA	NA	NA	0.176255	-0.100694	0.0342646	-0.0221534	-0.0741584	0.0669946	NA	NA	NA	NA	NA	NA	NA	NA	NA	NA	NA	NA	NA	NA
96	ACOT9_HUMAN	-0.0374279	-0.129863	0.0591894	0.179967	0.026395	-0.171193	0.14215	-0.0893305	0.162534	-0.00233773	-0.142885	-0.0645781	-0.152943	0.000772012	0.0340156	0.0189621	-0.0193288	0.111811	-0.0770316	0.0357556	-0.00993626	0.0220728	-0.02295	0.186635	-0.103439	0.0991929	-0.207767	0.00590589	0.0299156	-0.238657	-0.00602615	0.251109	-0.0854289	0.008097	0.0256895	-0.0585166	0.0908199	0.166782	-0.175817	-0.0592835	0.0154355	-0.163165	0.183823	0.105135	-0.102029	-0.0365301	0.179591	-0.125661
97	ACOX1_HUMAN	0.22181	-0.785791	0.155131	-0.267883	0.195452	-0.155131	NA	NA	NA	NA	NA	NA	0.126356	-0.515376	0	0.209373	-0.149911	-0.0817961	-0.00732522	0.026866	0	0.212623	0.0173635	-0.0589036	0.258173	0.0652102	-0.0925184	-0.0789089	NA	NA	NA	NA	NA	NA	0.296103	0.0726383	-0.111008	0.181794	0.0706463	-0.281993	-0.153692	-0.00866629	0.0686498	0.020044	-0.00910329	0.0259084	-0.107486	-0.0251668
98	ACPH_HUMAN	-0.0549411	0.049141	0.0368205	-0.285808	0.33023	0.00500838	0.0134885	0.515331	-0.0512488	-0.0926109	-0.0193686	0.0446348	-0.0345475	0.0212695	0	0	0.049379	0	-0.104095	0	0.000222324	0.149113	0.146006	-0.0993407	-0.00402021	-0.0399778	-0.0374413	0.115022	0.00723006	-0.0218882	-0.0540586	0.0837786	-0.108353	0.109275	0.0345966	-0.00791161	0.0684831	-0.0901892	-0.0618522	0.0632879	-0.0483373	-0.00695941	-0.00152391	-0.00680694	0.0680621	0.0614602	-0.120996	-0.00683172
99	ACPM_HUMAN	0.098669	-0.107748	-0.216601	0.0897657	-0.314792	0.085381	0.556702	-0.118131	0.284261	-0.16067	-0.0882891	0.0331281	-0.0278905	-0.0118117	0.226338	0.274269	-0.253055	0	0.0568336	0.133134	-0.176671	-0.333749	-0.0284793	0.394404	-0.0628386	-0.00660009	-0.0390649	0.0120827	-0.0665401	-0.0420875	-0.181477	0.164486	0.262285	-0.00887484	0.193183	-0.170549	0.0763327	-0.0528102	0.00842896	-0.0730016	0.0283628	-0.00699942	-0.0591378	0.155078	-0.0364441	-0.0642735	0.176562	-0.210295
100	ACS2L_HUMAN	-0.00178887	-0.143642	0.0761556	0.130617	0.149609	-0.225894	0.00030175	-0.0694469	0.238559	0.225174	-0.355264	-0.0732203	0	-0.157506	0.492267	0.071773	-0.210631	-0.0967877	0.421756	-0.13819	0.106971	0	-0.180095	0.594008	-0.122436	0.407221	-0.222781	0.0940624	0.177977	-0.313951	0.231866	-0.0871849	0.0552323	-0.18472	0.137797	-0.161962	-0.0265231	0.0500749	0.0339026	-0.121117	-0.0739552	-0.139013	0.248757	0.403454	-0.209349	0.0494299	0.222976	-0.494465
101	ACSA_HUMAN	0.142745	-0.0339233	0.0276174	-0.025411	-0.098976	-0.00767829	0.0412467	-0.0116251	0.134286	0.0619648	-0.274608	-0.045164	0.0122535	0	-0.554041	0.0266208	0	-0.609998	-0.0155585	0.0900695	0	0.210775	-0.0467583	0.0432692	-0.0458343	0.035292	-0.0987217	0.183841	0.0715337	-0.101746	-0.0650332	-0.051298	0.0590242	0.051298	-0.131297	0.0611695	-0.013477	0.21385	-0.0231296	-0.0184771	0.0607618	-0.199008	0.127879	0.0933684	-0.153574	-0.0487678	0.0580474	-0.203252
102	ACSF2_HUMAN	-0.00483051	0.0583416	-0.180153	-0.0370228	0.00712024	0.168074	0.220632	-0.102093	0.134735	-0.143297	-0.360481	0.10228	-0.0942602	0	0.0836572	0	0.08166	0	0.0120104	0	-0.102392	0.0283509	0.00541296	0.383251	-0.0302468	-0.141678	-0.0314831	0.217905	-0.0570134	-0.265428	-0.15155	0.129977	0.129647	0.138941	-0.0576242	-0.130019	0.017091	0.137707	-0.015595	0.0978546	0.00666582	-0.15351	-0.0194744	0.195282	-0.0579552	0.111359	-0.0397984	-0.349254
103	ACSF3_HUMAN	-0.114073	0.114769	0.00315731	-0.0244792	0.133253	-0.356345	0.126311	0.000732292	0.0277504	-0.018976	-0.14728	0.0495642	0	-0.0653321	0.10167	-0.0429084	-0.0080495	-0.0470499	0.0979092	0	-0.0480172	0.104167	-0.0106266	0.0957098	-0.129754	0.0106266	-0.0250712	0.0321949	-0.10279	0.0548253	-0.258967	0.0451014	-0.0435355	0.0511368	-0.0250619	-0.121505	0.0320767	0.0715767	0.00675423	0.0218625	-0.0170647	-0.134159	0.0721161	0.282389	-0.105134	-0.0151124	-0.0133943	-0.135512
104	ACSL1_HUMAN	0.133373	-0.0727599	-0.0296377	-0.047355	0.133108	0.013448	0.294537	-0.00765963	0.177203	-0.031442	-0.304016	-0.0726108	-0.104876	0	0.021465	0.364471	-0.314765	0	0	0.257826	-0.153927	-0.0635428	-0.159721	0.482945	-0.0932645	0.152579	-0.0777812	0.0190586	0.0895695	-0.268909	-0.00283056	0.0596043	0.00383096	0.00601813	0.0348336	-0.101846	0.0995102	-0.00530801	-0.0189786	-0.010544	-0.0244994	-0.0265447	-0.0690173	0.301806	-0.0111319	0.00355862	0.0518085	-0.420086
105	ACSL3_HUMAN	0.120034	-0.0700786	0.0395834	0.0145352	-0.0236093	-0.0490386	0.117519	-0.0753374	-0.073508	0.350764	-0.103924	-0.0513322	-0.00187351	0.0882912	-0.0489052	0.0735263	0	0	-0.0418138	0.17529	0	0.0270433	-0.00156486	-0.195546	0.125565	0.127161	-0.0830763	-0.00619605	0.158286	-0.054988	0.00464722	-0.0335234	-0.00785228	-0.0319717	-0.155777	0.0853696	0.0319106	0.0124324	-0.0536978	0.0135889	0.102517	-0.216228	0.115171	0.0305483	-0.0992551	-0.0113549	0.243895	0.0131993
106	ACSL4_HUMAN	-0.126114	-0.0466448	0.228188	-0.0596833	0.48436	-0.169055	0.0168346	0.656669	-0.13064	0.032929	-0.000789387	-0.0606678	NA	NA	NA	NA	NA	-0.0420053	0.118714	0.0540907	-0.0218001	-0.0609	0.0804706	0.263956	-0.00945165	-0.0336697	0.00945165	-0.0208804	-0.0628959	0.0154696	0.199622	0.149449	-0.071488	-0.152246	0.0408785	-0.127367	-0.16002	0.0381049	0.0319506	0.0104388	-0.184445	-0.072819	-0.0418947	0.0584229	0.120535	-0.0256083	-0.0174191	-0.155696
107	ACSS3_HUMAN	-0.242684	0.00650211	0.170549	-0.145773	0.18933	-0.0665106	-0.130629	-0.222702	0.0233453	0.00862328	-0.00862328	0.038759	-0.130453	-0.0284083	0.241498	0	0.284961	-0.0266358	-0.0486475	0.374391	-0.35346	0.126853	0.131972	0.120324	-0.223254	-0.0372302	-0.115036	0.0158795	-0.133971	-0.242375	0.175096	0.169203	-0.328757	0.0207221	0.115715	-0.141108	0.141108	-0.0446502	-0.114346	0.306015	-0.248651	-0.0793392	0.049024	0.398973	-0.113157	0.204337	NA	NA
108	ACTBL_HUMAN	-0.161919	-0.00750829	0.466755	0.185378	-0.0718352	-0.2279	0.021704	-0.144377	0.0477632	-0.00083158	0.0335806	-0.0576367	0	-0.0163149	0	-0.0763226	0.0731785	0	0	-0.157448	0.00127601	0.0528001	0.0770771	-0.0973578	0.115967	-0.0275345	0.146358	-0.225435	0.0389051	-0.0665283	0.125014	0.0261913	0.033506	-0.133187	-0.012319	-0.0407778	0.002753	0.104851	0.0034747	-0.0249733	0.00969328	-0.0130728	0.0821716	-0.0273896	0.0515067	-0.150583	0.113664	-0.0253057
109	ACTBM_HUMAN	0.0216429	-0.0366409	0.166951	-0.0117436	-0.0152494	-0.109109	-0.526104	0.548927	-0.129154	-0.0156278	0.95766	-0.00622033	0.0169171	0	-0.0534825	0.23097	0.00706062	-0.118582	-0.159534	0	0	0.0950313	-0.298692	0.0712435	0.0517285	0.278252	-0.051178	-0.0942816	-0.579895	-0.0176657	0.0676616	0.6297	0.021868	-0.0695649	0.349727	0.0919295	0.103441	0.0262487	-0.040377	-0.323058	-0.0928785	0.0322528	0.161961	0.200658	-0.0193377	-0.1977	-0.0745798	-0.155779
110	ACTH_HUMAN	-0.101823	-0.141913	0.212447	-0.0119685	0.0669734	-0.0302681	-0.200156	0.209777	-0.0844231	0.0154907	-0.079723	0.168919	NA	NA	NA	NA	NA	-0.016395	0	1.49578	-1.21958	0.0507213	0.00896551	-0.00896551	-0.445019	0.77001	-0.490625	0.0420218	-0.00994468	-0.0969611	0.116508	0.0251127	-0.0371705	0.0460014	-0.29619	0.0504552	-0.0504552	0.358372	0.240886	-0.334342	0.0424363	-0.00713781	0.00713781	-0.1288	-0.0163323	1.26286	-0.105496	-0.0369453
111	ACTN1_HUMAN	0.0341447	-0.0743174	-0.0748081	0.0188035	-0.0460376	0.194797	0.0136526	-0.00660591	-0.0658338	0.0634973	0.0105169	-0.0161375	-0.216702	0.0489751	0	-0.280278	0.259809	-0.07377	0.0372125	-0.00085358	-0.00921814	0.459828	-0.0707635	-0.129882	0.0344425	-0.00165347	0.000349267	0.219924	0.0426278	-0.230957	0.0667789	-0.0614746	-0.00560524	0.122552	-0.0807879	-0.0371639	-0.01141	-0.0308485	0.0773277	0.286245	-0.0434155	-0.117229	0.00417577	0.0262403	-0.0111452	0.468695	0.0699201	-0.127931
112	ACTN2_HUMAN	0.0344475	-0.0407453	0.022126	0.0306768	-0.0346875	-0.0280051	0.0921926	-0.169128	0.00909305	0.107124	-0.20592	-0.000154417	0	0.156264	0	-0.242331	0	0	0	0.00849423	0	0	-0.024568	0.0115991	-0.0337723	0.0862493	-0.0772539	0.069025	0.0099379	-0.150181	0.0304223	-0.0166264	0.0969974	-0.00680852	0.0385498	0.00565662	-0.041431	0.0533473	-0.0756547	0.0137691	-0.00760587	-0.0565853	0.0359225	-0.0165097	0.030153	-0.0104378	0.17627	-0.207876
113	ACTN3_HUMAN	0.491809	-0.0752034	-1.04797	0.301036	0.00256474	-0.0637651	-0.495672	0.222833	0.257503	-0.68734	0.930361	-0.164399	0	-0.851399	-0.643786	1.52247	0.943037	0.0571316	0	-1.28734	0.311093	-0.0466074	0.272646	-0.765287	0.496681	-0.271088	0.654407	-0.550905	0.381237	0.768236	-0.606815	0.0262502	-0.719204	-0.0251226	-0.098833	0.169993	0.497796	-0.454384	0.115094	-0.276191	0.493494	0.688051	-0.74926	-0.0215412	-0.726278	0.0175479	-0.506598	1.01836
114	ACTN4_HUMAN	0.295701	0.0213831	-0.00517326	-0.315508	-0.0933432	0.0337324	-0.0504118	0.846897	-0.0391366	0.143298	-0.126379	-0.0164572	0.705932	-0.317036	0	-0.00367237	0.0103094	-0.18962	0.31666	0	-0.292081	0.0909273	-0.0899074	0.73096	-0.268323	0.283009	-0.0213904	-0.0362862	0.0553459	-0.211904	0.521172	-0.0998839	0.0110979	-0.00710502	-0.170051	-0.0333331	-0.250804	0.118321	1.02269	0.0149415	0.0138578	-0.294088	0.152737	0.0759263	-0.102952	-0.0138578	-0.00414731	-0.289398
115	ACTS_HUMAN	-0.00139441	-0.0321599	0.000966945	0.0154027	0.00922731	0.0163962	-0.0118607	-0.169555	0.0378882	0.0251339	0.037856	-0.0537141	0	0	0	0	0	-0.0283067	0	0	0	0.0108899	-0.0292079	-0.0928617	0.0629789	0.00287691	0.0645655	-0.0170113	-0.0051026	-0.0238465	0.0139176	-0.00721022	0.0441492	-0.0143399	0.00508496	0.0133614	0.0025676	0.00329571	-0.0161507	-0.0084244	0.0491966	-0.0373767	-0.00299525	-0.0072176	0.00676195	-0.00762132	0.0641893	-0.0224227
116	ACTY_HUMAN	0.0617867	-0.037043	0.0561663	-0.0107794	-0.0561663	-0.0273348	-0.0523955	-0.0194074	-0.0135879	0.0233249	0.0135879	0.0610354	0.200937	-0.198094	0	0.192561	-0.395467	-0.0661729	0	-0.0372058	0	0	-0.090368	0.0168042	-0.0312883	0.179744	0.104281	-0.101813	0.0186242	-0.0186242	-0.150183	0.0160809	0.0615392	0.0210611	-0.0255913	0.0142177	0.016734	0.0158651	-0.124897	0.0614228	0.0135945	-0.0111658	-0.039516	0.0394849	-0.0494969	0.0131561	-0.0101496	-0.0644936
117	ACTZ_HUMAN	0.0153706	-0.184005	0.103411	0.0223998	0.278855	-0.033323	-0.12597	0.271017	-0.00720216	0.0607515	0.0441484	-0.031701	0	-0.0857513	0.100817	0.185475	-0.143889	-0.0112057	0	0.0764582	0	0	0.0725101	-0.0977975	0.0683422	0.0221842	0.00310876	-0.145349	-0.0174556	-0.0391126	0.0716655	0.0396317	0.00920949	-0.0619367	0.0439001	0.0692758	0.00328515	0.0259779	-0.136155	-0.0652184	0.0555416	-0.0548921	0.00328646	0.00213265	0.0525524	-0.128159	0.0174379	-0.0584876
118	ACY1_HUMAN	0.196402	-0.0432717	-0.0429304	-0.0380207	0.0370527	-0.0133525	-0.251989	0.128343	0.191206	-0.0771141	0.0978243	-0.00422144	0	-0.62268	0.166437	0	-0.0468724	0.0299369	0	0.0776635	-0.154011	0	-0.0183619	0.120213	-0.0160308	-0.0475668	0.0289627	-0.0114488	0.00361815	-0.00641533	-0.227235	0.200034	0.0644624	-0.0739447	0.0881208	0.0586235	0.0136741	-0.0421973	-0.0575895	-0.0517182	-0.0578331	0.0747598	-0.0106045	-0.278078	0.222712	-0.0034365	-0.14447	0.0608009
119	ACY2_HUMAN	0.15847	-0.0959479	-0.153467	0.243251	0.0865767	-0.121909	0.34903	-0.163786	0.101085	0.0373236	-0.186248	-0.0343093	-0.137871	0	0.0586672	0.26945	-0.115906	0.289383	-0.111605	0.292015	-0.113719	0	-0.173905	0.344358	0.195334	-0.0326019	-0.0720681	-0.0467686	-0.0716152	-0.0910514	-0.0472022	0.127781	0.228065	-0.141143	0.00105411	0.141444	-0.183699	0.0554001	0.0127879	-0.175198	0.0277831	0.0170179	-0.0790425	-0.0242784	0.257739	-0.132808	-0.00652748	0.0100159
120	ACYP2_HUMAN	0.0430094	-0.00890444	0.0139904	0.0497568	-0.232684	-0.0252542	0.183762	-0.346743	0.013113	-0.00758072	-0.142478	0.145458	-0.0867707	0.348945	-0.158557	0.0172346	0.218095	-0.319823	-0.0646092	0	0.16664	0.318067	0.116635	-0.563683	-0.0918954	0.0141693	-0.0208936	0.191019	0.407428	0.0405943	-0.216997	-0.109414	-0.120498	0.36171	0.0593527	-0.0593527	0.313668	-0.436534	-0.0785485	0.102769	0.0381171	-0.0604542	-0.0588879	-0.0288345	0.0256098	0.146241	0.0431596	-0.138208
121	ADA_HUMAN	-0.130363	0.203141	-0.195894	-0.325899	0.166323	0.130363	0.260349	0.22175	0.145853	-0.0463681	-0.275332	0.0480436	-0.0406159	-0.09718	0.00847997	0.00616763	0	-0.22415	0	0.23215	-0.0876709	0.274826	0.0414469	-0.10451	-0.0964607	-0.00312828	0.00722928	0.166171	0.000411354	0.0183797	-0.00704539	0.0155302	-0.199269	0.0701329	0.0625512	-0.120637	-0.272837	-0.0801394	0.0194484	0.132719	-0.0361309	-0.229937	0.00442038	0.251418	-0.0575647	0.0361309	-0.0889426	-0.101816
122	ADA10_HUMAN	0.0391193	0.134563	-0.138651	-0.0391193	-0.292666	0.319723	NA	NA	NA	NA	NA	NA	NA	NA	NA	NA	NA	-0.00174697	-0.068171	0.399023	0	0.160447	NA	NA	NA	NA	NA	NA	NA	NA	NA	NA	NA	NA	NA	NA	NA	NA	NA	NA	NA	NA	NA	NA	NA	NA	NA	NA
123	ADA15_HUMAN	0.332234	-0.330235	0.0187708	0.369794	-0.474871	-0.0187708	NA	NA	NA	NA	NA	NA	NA	NA	NA	NA	NA	NA	NA	NA	NA	NA	NA	NA	NA	NA	NA	NA	NA	NA	NA	NA	NA	NA	NA	NA	NA	NA	NA	NA	NA	NA	NA	NA	NA	NA	NA	NA
124	ADAL_HUMAN	0.126516	0.00412778	-0.142352	0.104631	0.0593827	-0.014363	0.00568839	0.0849907	0.101475	-0.0274596	-0.00139065	-0.0999439	-0.0702178	0.0532668	0.246429	-0.140886	0	-0.00510751	0	0	0.0314471	-0.0505274	0.00665579	-0.00500425	-0.11816	0.106819	-0.230271	0.112144	0.0650186	-0.321408	-0.0481438	-0.00805225	0.0946313	0.0230118	-0.322032	0.025961	-0.073018	0.284932	0.00505753	-0.0266339	-0.0113281	-0.182748	0.190067	-0.043213	0.116719	-0.0417385	0.222374	-0.174968
125	ADAM9_HUMAN	-0.123945	0.00866087	0.25648	0.00555623	-0.00555623	-0.0466153	NA	NA	NA	NA	NA	NA	NA	NA	NA	NA	NA	NA	NA	NA	NA	NA	NA	NA	NA	NA	NA	NA	NA	NA	NA	NA	NA	NA	0.427401	-0.074958	0.252724	0.088329	0.020452	-0.323187	NA	NA	NA	NA	NA	NA	NA	NA
126	ADAS_HUMAN	0.080873	0.0535575	-1.09851	0.609623	-0.13198	-0.0535575	-0.144947	0.243214	0.065196	-0.000311093	0.107662	-0.0304913	0.245121	-0.208438	0.138313	0	-0.137709	-0.120168	0.0496843	-0.0229098	0.00734824	0.0119035	-0.0202378	0.0945135	0.0782237	-0.115001	0.171571	-0.108998	0.204785	-0.0577161	-0.0258847	0.017329	0.118098	-0.0546837	-0.0973042	0.0518772	0.00716478	0.159679	-0.0100416	-0.085853	0.146225	-0.0503471	0.0767503	-0.0936466	0.0562906	-0.136304	-0.0637392	0.0132612
127	ADCK3_HUMAN	0.0838967	-0.0151505	-0.0546242	0.00406615	-0.00509482	0.00794954	0.137794	-0.0188181	0.0464777	-0.0720357	-0.081089	0.0507461	-0.0269126	0	0.158887	0	0	0.00128132	-0.0200349	0	-0.103938	0.0683176	-0.0667673	0.0759153	0.0073515	0.0122895	-0.140929	0.111241	0.0230586	-0.0230586	-0.225377	0.065991	0.0299647	0.0205289	0.0307715	-0.0721487	-0.00631514	-0.00597903	0.00834899	0.0264347	-0.134314	-0.0124239	-0.0862598	0.053555	0.061149	0.0669493	-0.0380865	-0.198055
128	ADCY2_HUMAN	0.0229433	-0.717111	0.18521	-0.0229433	0.1487	-0.583248	NA	NA	NA	NA	NA	NA	NA	NA	NA	NA	NA	NA	NA	NA	NA	NA	NA	NA	NA	NA	NA	NA	NA	NA	NA	NA	NA	NA	NA	NA	NA	NA	NA	NA	NA	NA	NA	NA	NA	NA	NA	NA
129	ADDA_HUMAN	-0.20305	-0.108661	0.203862	-0.0831076	0.341037	-0.0644412	-0.214283	1.3092	-0.253137	0.0381101	0.110472	0.0192958	0	-0.145953	0.0342908	-0.122533	0.168155	-0.108139	0.190961	-0.407757	0	0.0219463	0.160369	-0.0377652	-0.204106	0.112399	-0.224486	0.035577	-0.0733313	-0.0544219	0.373671	0.239858	-0.17407	-0.0709117	0.184624	-0.219833	-0.137514	-0.134348	0.115118	0.12289	-0.0943252	0.0198388	0.0215296	-0.0512696	0.00700674	0.148583	-0.350226	-0.118952
130	ADDB_HUMAN	-0.27434	0.0163377	0.394187	-0.358015	0.726456	-0.0508067	-0.339269	1.56135	-0.302441	-0.0211849	0.0957528	0.0690901	-0.0988385	-0.267081	0.0732578	0	0.639481	0	0.144123	-0.390001	0.0645641	0	0.33346	-0.089666	-0.111846	0.0933597	-0.434917	0.193866	-0.193732	0.0557801	0.250874	0.273115	-0.353551	-0.044976	0.347357	-0.424051	-0.312096	-0.100342	0.160259	0.229372	-0.301162	0.308693	-0.0723481	-0.284552	0.0272007	0.46781	-0.44917	-0.150749
131	ADDG_HUMAN	0.0443409	0.00161445	0.148747	-0.0881952	0.129948	-0.0817865	-0.288589	0.699877	-0.101646	0.159988	0.0544745	-0.102723	0.215505	-0.0210996	-0.0538195	-0.00302759	0.0458604	-0.311024	0.0656322	-0.0200673	0.0302977	0	0.00379849	0.190069	-0.243148	0.445974	-0.0311863	-0.0559537	0.0610475	-0.0884795	0.660851	-0.0448989	-0.104489	0.0448989	2.5e-05	-0.24084	-0.0462373	0.13485	0.00821342	0.0287029	-0.010513	-0.235549	0.00801123	0.146483	0.00211634	0.0250975	-0.0508297	0.0186258
132	ADH1B_HUMAN	-0.0180881	-0.00548843	0.212227	-0.237132	-1.05081	0.152872	-0.340085	-0.0336672	0.0626148	-0.249755	0.0512381	0.197937	0.0932645	-0.443698	-0.130298	0.0730953	0.034135	-0.603835	0.184576	1.03528	-0.200363	0	0.00604347	0.961644	-0.873721	-0.00604347	-0.0316633	0.0230706	0.0822844	-0.201254	1.06	-0.288714	-0.209647	0.394773	-0.694972	-0.00431771	-0.868597	0.841821	0.193947	0.00431771	0.606308	-0.451641	1.33877	0.0272065	-0.328387	-0.0272065	0.0892021	-0.39339
133	ADHX_HUMAN	0.326419	-0.0371657	0.134937	-0.116779	-0.260607	-0.0339404	0.0329261	0.131808	0.0963464	-0.190068	-0.0412619	0.016111	-0.227788	0.25171	0	0	0	-0.194174	0.0565819	0.380531	-0.0218142	0	0.0571861	0.105123	-0.144094	-0.00485844	0.0397433	-0.123535	0.0326923	-0.00978214	-0.0604206	0.0348559	-0.0254058	0.0301063	0.0189409	-0.0118896	-0.0193224	-0.00178435	0.0167175	-0.0168479	0.0041107	-0.105317	0.347828	0.0264326	-0.0310361	-0.191591	-0.279867	0.420916
134	ADIPO_HUMAN	0.1941	-0.196533	0.187688	0.0319871	-0.0739676	-0.193176	-0.229587	-0.0759005	0.013929	0.322939	-0.0368337	0.0559847	0.035495	-0.366768	0	0.178974	-0.175912	-0.191025	0.183922	0.134121	0	-0.0778617	-0.0644811	0.278212	-0.182715	0.11067	0.0539037	-0.0819146	0.0260542	0.00420014	0.0430159	0.0633422	-0.0897852	-0.0713259	-0.0499867	-0.25424	-0.0360269	0.300374	0.123741	-0.0242925	0.025784	-0.040571	-0.0318322	0.0676714	0.0857299	-0.262425	0.0026611	-0.279103
135	ADIRF_HUMAN	-0.176826	-0.00511335	0.507193	-0.0895146	-0.711286	0.218118	-0.361897	0.199244	-0.0747604	0.338835	0.0922258	-0.301454	0.771897	-0.386051	0.0489776	-0.0515089	-0.0269857	0	0.409643	0.666573	-0.453678	-0.174225	-0.294007	0.894819	-0.349777	0.321645	-0.00925611	0.00925611	0.166609	-0.136501	0.933346	-0.713671	-0.0245427	0.140031	-0.195765	-0.0103555	-0.238071	0.107081	0.396498	0.0259865	0.0545175	-0.131002	0.491783	0.0965294	-0.134071	-0.0591838	0.0501641	-0.0420217
136	ADK_HUMAN	0.0181462	-0.000418473	0.0131369	-0.0736765	0.0397168	-0.0271096	0.0890127	0.292348	0.0453605	-0.0674661	-0.0291338	0.0291338	0	0.067263	0	0.0974769	-0.00599859	0	0.0162963	-0.0398855	0.0351503	-0.104688	0.0954368	0.0446933	-0.0297026	-0.100092	0.119092	-0.230095	0.00608255	0.00604618	-0.0486102	0.0851755	0.0947206	-0.109469	0.0335206	0.0275541	0.0375737	0.0117196	-0.0233947	-0.183222	-0.0557516	0.0214989	0.0353564	0.0538	0.0398001	-0.181849	-0.124814	-0.0753169
137	ADPPT_HUMAN	0.0323518	0.0640466	-0.0662984	-0.0323518	-0.0148601	-0.267362	-0.0845516	0.447559	-0.0256894	0.0144826	0.111685	-0.161314	0	0	0.100856	0	-0.147327	-0.0135354	0	0.213212	-0.053462	-0.00456859	0.00869834	-0.0233057	0.0235655	0.00649538	0.0302045	-0.192041	-0.00158295	0.0637618	-0.00496612	0.0278993	0.00240296	-0.00497348	-0.0916553	0.023333	0.0916553	0.0153128	-0.0406104	0.0974019	0.0214109	0.0877104	-0.0469367	-0.0976208	0.123239	-0.0426566	0.047967	-0.0152901
138	ADRM1_HUMAN	-0.0178766	-0.608948	-0.404811	-0.00378948	-0.15343	0.107498	0.0950645	-0.0883656	0.142203	0.0798768	-0.120449	-0.066446	0.249521	0.207127	0	-0.0255146	-0.0740745	0	0.105253	0	0.0604097	-0.521991	-0.0400182	-0.029038	-0.137652	0.029038	0.226638	-0.165962	0.0486042	-0.0615178	0.152234	-0.0123509	-0.0529394	-0.095546	-0.538281	0.254569	0.164329	-0.00928432	0.17406	-0.355302	0.0525064	-0.0091953	0.239294	-0.119783	0.0359035	-0.376622	0.187265	0.0632405
139	ADRO_HUMAN	0.0967803	-0.185955	0.243288	-0.0781872	0.0808911	-0.100733	-0.0384538	0.32195	-0.219031	0.0251615	0.114263	-0.277621	0.165885	-0.173024	0.575444	-0.0554105	-0.0435886	-0.125568	0.0814035	0	0.0597859	-0.0403229	-0.00612618	-0.000316455	0.466627	-0.0637928	0.111928	-0.27372	-0.111647	-0.205337	0.0258386	0.0891507	0.556292	0.0334741	-0.138777	-0.00643656	0.0907238	0.0392416	0.00643656	0.0211924	0.339462	0.754581	0.192342	-0.342146	-0.203314	-0.294094	0.273678	0.0419317
140	ADT1_HUMAN	0.083078	-0.0266477	-0.0323168	-0.0578729	0.26818	-0.138336	0.467496	-0.0239077	0.237989	-0.128715	-0.116092	-0.00778169	0	0	0.171191	0.0328251	-0.188127	0.0342913	0	0.0884643	-0.217568	-0.185381	-0.0332062	0.44052	-0.0562103	-0.0186265	0.00192846	-0.0109375	0.0353158	-0.0675221	-0.1725	0.134713	0.0445037	-0.0187961	0.187998	-0.060682	-0.045226	-0.0314069	-0.0528871	0.0287355	-0.0427795	-0.0134168	-0.109216	0.18747	0.0643936	-0.023635	0.140789	-0.203789
141	ADT2_HUMAN	-0.0284969	-0.102061	-0.0831824	0.102061	0.0542441	-0.0522139	0.201656	0.11378	0.00529253	-0.03153	-0.184993	-0.0773849	0	-0.171128	0.35919	0.0533708	-0.149388	0	0.00963232	0.0563439	-0.109307	0	0.0121265	0.315434	-0.022282	-0.0516637	-0.00866375	-0.0121265	0.0123271	-0.219009	-0.0199854	0.103691	-0.00285853	-0.037329	-0.133227	0.0138376	-0.0625857	0.0282537	0.0602527	0.0994447	-0.0940919	-0.0280804	-0.125351	0.315643	0.0136337	0.0735946	0.0354408	-0.250911
142	ADT3_HUMAN	0.094318	-0.252849	0.281459	0.0600519	0.280123	-0.215862	0.0501161	0.0825493	0.0171025	-0.0229158	-0.0171025	-0.229138	0.0939704	-0.175019	0.233311	-0.0688066	-0.172892	0.128233	-0.0103634	0.226711	-0.310516	0	0.0221967	0.488295	-0.081168	0.00211629	-0.0283727	-0.0371083	0.0400362	-0.212149	-0.00279299	0.00279299	0.0096126	-0.240736	-0.0158498	0.0636299	-0.0907243	0.0323343	0.180444	-0.226598	0.0337099	-0.201085	0.192616	0.277492	-0.0337099	-0.113894	0.061266	-0.208125
143	ADX_HUMAN	0.14396	0.152694	-0.000173874	-0.152694	0.000173874	-0.00897047	0.139363	0.158029	-0.0854637	-0.119916	-0.0930365	0.0662744	-0.240281	-0.063123	0.279258	0	0.29774	0.179435	0.0727418	-0.362819	-0.111803	0	NA	NA	NA	NA	NA	NA	0.113611	-0.0547804	-0.236273	0.0335763	0.261992	0.093987	-0.0293974	0.238205	0.0748634	0.0875236	-0.179841	-0.19462	0.0324418	-0.0923162	-0.0372274	0.0567569	0.0977387	-0.185907	NA	NA
144	AEDO_HUMAN	0.154017	-0.032685	0.032685	-0.151046	-0.218329	0.190303	0.126474	0.0431314	0.0239423	-0.0344282	-0.0247062	-0.196954	NA	NA	NA	NA	NA	0.07457	-0.121369	0	0.0382962	0.0981779	0.0349445	-0.218277	0.0573784	0.13352	-0.0863848	0.0657116	-0.0308951	-0.0515864	0.0246325	0.101083	-0.026057	0.0900219	0.0821291	-0.148238	-0.173486	0.0502248	0.023407	-0.0502248	0.190218	-0.211762	-0.260084	-0.00259427	0.0704519	-0.00266419	NA	NA
145	AF1L1_HUMAN	0.456925	-0.0324248	0.227379	0.0324248	-0.196655	-0.334294	NA	NA	NA	NA	NA	NA	0	0.027404	-0.172188	0.156617	-0.715547	NA	NA	NA	NA	NA	NA	NA	NA	NA	NA	NA	NA	NA	NA	NA	NA	NA	NA	NA	NA	NA	NA	NA	NA	NA	NA	NA	NA	NA	NA	NA
146	AFAM_HUMAN	-0.0784445	-0.102903	0.547206	-0.361082	0.514903	-0.0404698	-0.399026	1.1396	-0.386042	0.211668	0.0986272	-0.082076	-0.267	0	0	-0.353934	0.398884	0.147934	0	0.0478328	-0.0907796	-0.0285384	0.578004	-0.0311044	-0.120162	0.000530039	-0.471195	0.139984	0.0499533	0.00336194	0.608581	-0.0360001	-0.535686	-0.0406727	0.061069	-0.165137	-0.0414952	0.0532681	0.0706271	-0.0299423	-0.303309	0.0682368	0.0472447	-0.0643636	0.0252459	0.0974066	-0.149527	-0.074622
147	AFF1_HUMAN	0.0285485	0.0268986	-0.0268986	0.23296	-0.143482	-0.790693	NA	NA	NA	NA	NA	NA	NA	NA	NA	NA	NA	NA	NA	NA	NA	NA	NA	NA	NA	NA	NA	NA	NA	NA	NA	NA	NA	NA	NA	NA	NA	NA	NA	NA	NA	NA	NA	NA	NA	NA	NA	NA
148	AFG32_HUMAN	0.0209522	-0.0307537	0.0307537	-0.0434523	0.0843312	-0.0299181	0.116245	-0.0234389	0.0501909	-0.0681028	-0.09442	0.0262516	-0.0662681	0	0.102026	-0.0366312	0.017836	0.0282336	-0.023842	0	-0.0690568	0.0653124	-0.0335358	0.15723	-0.00102262	-0.0240926	-0.0132837	0.00255635	0.0431736	-0.125988	-0.170496	0.0633131	0.0175689	0.00886447	0.085006	-0.06243	-0.0305431	-0.0257904	-0.00883928	0.0571974	-0.0118054	-0.0580137	-0.094997	0.189491	0.0210393	0.0233545	-0.034952	-0.204446
149	AGAP3_HUMAN	0.323669	0.0964632	-0.0964632	0.601731	-0.212862	-0.754996	NA	NA	NA	NA	NA	NA	NA	NA	NA	NA	NA	-0.16707	0	0.0869885	-0.263376	0.573849	NA	NA	NA	NA	NA	NA	NA	NA	NA	NA	NA	NA	0.0848846	0.0113557	-0.155512	-0.0857224	0.0549766	0.00309524	NA	NA	NA	NA	NA	NA	-0.0143252	-0.0949108
150	AGFG1_HUMAN	0.113894	0.0753074	-0.0978346	-0.200864	0.00438667	-0.272718	-0.00576263	0.690144	-0.132296	-0.168532	0.132517	-0.200889	0	0.0829003	0.0969302	0.514856	-0.242534	-0.192671	0.0437467	-0.0703267	0.0511523	0.0411721	NA	NA	NA	NA	NA	NA	0.104585	-0.0882235	0.150391	0.0634341	-0.285915	-0.207914	-0.00700125	-0.0793075	-0.00868849	0.0226174	-0.00320368	0.293615	-0.00173465	-0.0943839	0.0639944	-0.0271465	0.00173465	0.19952	0.0321354	-0.0693836
151	AGK_HUMAN	0.189585	0.364532	-0.952457	-0.1166	-1.09991	0.328675	-0.0639507	0.410793	-0.0777427	-0.157604	-0.0972346	0.125225	0	-0.278252	0.0640125	0.265197	-0.205089	-0.0830213	0	0.132444	-0.00456274	0.134766	0.00400229	0.265795	0.0101219	-0.0539224	-0.0289155	-0.0301503	0.0928194	-0.0446577	0.191909	0.0518717	-0.064738	-0.1493	-0.0907984	0.106301	0.0229966	0.0706676	0.0567036	-0.100058	-0.0473726	-0.19738	0.0253401	-0.00299703	0.0473726	-0.0267895	0.00216524	-0.199623
152	AGM1_HUMAN	0.0554442	-0.0413985	0.00050153	0.159293	-0.00050153	-0.0962008	0.0805116	-0.225757	0.110904	0.267442	-0.227674	-0.162815	0	0	0.0177646	0	-0.117594	-0.186612	-0.156575	0	0.145103	0.0139796	-0.0533448	0.0125574	-0.0325557	0.102805	0.0456382	-0.172451	-0.0282307	0.0145889	0.125911	-0.0187334	-0.00699669	0.0187334	-0.0125859	0.0110644	-0.00945459	0.071523	-0.172676	-0.0209742	0.0329776	-0.114908	0.067306	-0.0344331	-0.0088063	-0.0582622	0.190347	-0.0693636
153	AGO1_HUMAN	0.246629	0.119079	0.176448	0.0934606	-0.166744	-0.405527	-0.0848546	-0.0445961	0.126799	0.0990918	-0.0137369	0.012798	-0.0138326	0.072296	0	-0.179202	0	-0.0719481	0.0956554	-0.112978	0.0279362	0.228042	-0.0704011	-0.0136941	0.0136941	0.00995505	0.106918	-0.0662642	0.360121	0.258614	0.220728	-0.0772522	-0.856547	-0.810279	-0.0701503	-0.096321	-0.0566291	0.127067	0.126252	-0.117259	0.0357411	-0.143243	0.0445133	-0.00359955	-0.0197716	-0.0134004	-0.0956187	0.0196918
154	AGO2_HUMAN	-0.00346775	-0.0681671	0.0643499	-0.073544	0.211844	-0.060319	-0.0852094	0.522258	-0.0707892	0.0816135	-0.0710888	-0.0228154	0.00349239	-0.0635393	-0.00979609	0	0	-0.0496343	0	-0.103406	0.086963	0.0352086	0.0960832	-0.104562	-0.037636	0.0109279	-0.0289216	0.0186925	-0.0187298	0.0113347	0.175344	0.0275884	-0.198314	-0.005657	0.00457681	-0.00401723	-0.00215466	0.00374723	-0.0056079	0.023215	0.0235806	-0.0238209	0.116623	-0.0870837	-0.070795	0.0924364	-0.000300603	-0.11134
155	AGO3_HUMAN	0.122775	-0.225978	0.225957	-0.171994	0.472086	-0.317565	-0.046553	-0.222563	-0.0401661	0.0364696	0.112412	0.046553	0	0	-0.0813377	-0.512241	0.00673934	-0.0637342	-0.0673378	0.0710626	-0.119926	0.223924	-0.00680416	-0.0383974	0.0783692	-0.0646057	0.0507346	-0.0256264	-0.112267	0.144882	0.0361057	-0.0127249	0.0127249	-0.101898	-0.0894026	-0.00411322	0.0289432	0.0325233	-0.00234972	0.0894026	0.121336	-0.152016	0.0214385	-0.0529767	0.00700019	-0.00365598	-0.00534284	-0.0838986
156	AGRIN_HUMAN	-0.206562	0.315726	0.206562	-0.526926	-0.422508	0.422164	-0.034274	0.0303423	-0.0943662	-0.0128301	0.0128301	0.0923733	0.420742	-0.456496	0	-0.25213	0.00226368	0	0	0.0346665	-0.136497	0.199553	-0.0984453	0.30333	0.00279882	-0.00841256	-0.0156234	0.0292064	0.00157155	0.0420638	0.219725	-0.0427887	-0.0806963	-0.0307617	-0.181008	0.0982319	-0.203673	0.125317	0.0705768	-0.0390582	0.358373	-0.345204	0.0557127	-0.000459752	-0.0107226	-0.0130465	-0.197222	-0.0630139
157	AHNK_HUMAN	0.186519	-0.0701708	0.0630221	0.00145005	-0.144207	-0.0424979	-0.045685	0.0577203	0.0621496	0.104355	-0.0678903	-0.156258	0.306548	-0.100867	0	0	-0.0848407	-0.191864	0.0988997	0.00180108	0	0	0.0254495	0.50789	-0.0936619	0.180731	-0.0870155	-0.175522	0.112228	-0.187265	0.451485	-0.0993143	0.0228549	-0.0908019	-0.0624858	-0.00895771	-0.176429	0.197252	0.160498	-0.0492607	-0.000780558	-0.266618	0.308008	0.144372	-0.0839515	-0.063257	0.263529	-0.0933638
158	AHSA1_HUMAN	-0.00708778	-0.0464496	0.0256494	-0.00109038	0.0357688	0.00109038	-0.077885	0.28008	-0.0559067	0.103053	-0.0377944	0.000460987	-0.215136	0.184043	0	0	0.00738551	-0.0471723	0.00288793	-0.0658497	0	0.151786	0.00816008	-0.0291763	-0.0136821	0.0374256	0.0288639	0.0114291	0.0127514	-0.127334	0.0741965	0.0387351	-0.0751288	0.0219569	0.0400491	-0.206684	-0.0464019	0.0711836	-0.00491053	-0.0298691	0.0356913	-0.145216	0.0293877	0.0186197	-0.0995757	-0.0089151	-0.00602482	-0.233452
159	AHSP_HUMAN	-0.451919	0.0921038	1.36523	-0.657394	1.39189	-0.0921038	-0.348699	2.93638	-0.663618	-0.208156	0.18521	0.578817	0.193143	-0.574826	-0.440331	0	0.0527675	0	0.0172346	-0.591786	0.0180309	0.0154052	0.720012	0.037484	-0.0127626	-0.273565	-0.742431	0.104707	-0.299768	0.660362	0.259582	-0.50895	-1.38964	0.382632	0.843916	-0.313957	-0.0704594	-0.369014	-0.0860157	0.475954	0.0408585	0.249877	-0.0408585	-0.673473	-0.186822	0.722802	-0.730208	-0.218671
160	AIDA_HUMAN	0.010155	-0.0465305	0.225874	-0.22113	0.105029	-0.010155	-0.428058	0.532959	-0.20244	0.0791711	0.00663589	0.0136434	0	0.408195	-0.258631	-0.203422	0.262993	-0.0652899	0.160397	-0.234513	0.0414662	0.0584572	0.00427021	0.0481962	-0.128378	0.104195	-0.131499	-0.00427021	0.0367482	-0.000413636	0.0632046	-0.0525503	-0.0379327	-0.0671605	-0.0313977	-0.00129487	0.137185	0.0618929	0.00129487	0.0313977	0.0717353	-0.00141047	0.0303698	0.00141047	-0.132021	-0.0254052	0.0505719	-0.146551
161	AIF1L_HUMAN	0.20546	0.600975	-0.0216583	0.0216583	-0.101367	-0.116619	-0.201307	0.605295	0.0865566	-0.0242756	0.0318782	-0.654392	NA	NA	NA	NA	NA	0	0.523818	0	-0.304426	0.0871678	0.00540439	0.468569	-0.0498529	0.0498529	-0.00540439	-0.394332	-0.048382	-0.0666615	0.78412	0.048382	0.292499	-0.108839	NA	NA	NA	NA	NA	NA	0.238984	-0.510999	0.241943	0.119913	-0.119913	-0.253924	NA	NA
162	AIFM1_HUMAN	0.0680409	-0.011766	-0.021493	-0.0680726	-0.0129412	0.0284369	0.229662	-0.0638089	0.111218	-0.232573	-0.013835	0.00687015	0	-0.0900341	0.252343	0	0	0	-0.162804	0.0594113	-0.024028	0.116186	-0.0726615	0.211149	-0.0172975	-0.0651214	0.0157982	0.0255898	0.0013151	-0.178606	-0.0978161	0.0080452	0.242452	0.0298701	-0.000752423	-0.0601641	0.02579	0.00436274	-0.014868	0.0214284	0.0423454	-0.0186349	-0.119795	0.00213891	0.0192042	0.0410276	-0.114108	-0.19193
163	AIMP1_HUMAN	0.0105473	-0.101311	0.00334919	0.0175238	0.0703079	0.0216932	0.138585	-0.0520698	0.0581189	0.0391551	-0.116154	-0.0446644	0	0.0659104	0	0.035692	-0.0898326	-0.0368007	0	0.0965174	0	0.00113788	0.0129538	-0.0116272	-0.0929659	0.0426961	-0.0253025	0.0149061	0.0686529	-0.10996	0.00098382	0.029217	0.0138011	0.0316419	0.0377251	-0.0139206	0.00295938	0.00805215	-0.006665	-0.0175974	0.0519743	-0.145917	0.0835196	0.00906553	-0.00507561	-0.0319619	0.194625	-0.00834642
164	AIMP2_HUMAN	-0.0472821	-0.291152	-0.235821	0.111446	-0.505478	0.580481	-0.123651	0.0362441	-0.0656006	0.0656006	-0.156766	0.083399	-0.161124	0.0396286	0.0244433	0.108857	0	-0.0108768	0	0.10245	0	-0.0621477	0.0220137	-0.092345	0.070925	-0.0253542	0.0264563	-0.00406942	0.102012	-0.0485768	-0.204146	-0.0428424	0.0855882	-0.0251974	-0.0593138	-0.00899579	0.171328	0.0141486	-0.000453029	-0.0954026	-0.00576132	0.0182093	0.0744959	-0.0151395	-0.0182093	-0.0619116	-0.109938	-0.00270692
165	AK1A1_HUMAN	0.0505097	-0.109068	-0.00882419	0.0358394	0.0224836	-0.128523	-0.0466907	-0.0568318	0.0388341	0.128541	-0.0351913	-0.00878478	0.145669	-0.418703	0	0	-0.0184241	0	-0.310758	0	0.178846	0	0.111515	-0.0205967	-0.0427269	0.00296443	-0.0202433	0.0240719	0.0730776	-0.0727578	0.0194002	-0.0547742	0.00794659	0.045417	-0.0645997	0.0895308	-0.0683686	0.145751	-0.0162696	0.00763925	-0.0326209	0.00260205	0.117107	-0.10284	-0.00372471	-0.0529701	0.092962	-0.0369943
166	AK1C2_HUMAN	-0.33598	0.139031	-0.182642	0.377795	0.117906	-0.00702059	-0.386715	0.762998	-0.255781	0.0459844	-0.0459844	0.189271	NA	NA	NA	NA	NA	-0.55008	-0.161799	0.185826	0	0.366281	NA	NA	NA	NA	NA	NA	-0.0513106	0.361525	-0.0332212	0.0332212	-0.189826	0.165024	0.213837	-0.141771	-0.0433439	-0.125482	0.0433439	0.28367	0.0797548	-0.564445	0.0139208	-0.540499	0.212631	0.149805	0.432596	-0.0660216
167	AK1C3_HUMAN	-0.122529	0.0395446	-0.183643	0.110116	0.215187	-0.0342341	-0.117702	-0.256622	0.323236	0.109744	-0.076095	0.052839	-0.141889	0.644331	0.237759	-0.0840639	0	-0.273238	-0.207259	0.0914382	0.268934	0.281383	0.0447928	-0.0269861	0.0392177	-0.0174308	-0.270049	0.326537	0.0344525	0.013422	0.00329369	0.12642	-0.173997	-0.0586477	0.0985826	-0.0139671	-0.0116003	0.0249906	-0.0399259	-0.0537062	0.076147	-0.090378	-0.256152	-0.0252771	0.142536	0.0993612	0.235417	-0.0985958
168	AKA12_HUMAN	0.124474	0.0318189	0.00633677	-0.0920751	-0.416403	0.105975	-0.21907	-0.013799	-0.0154949	0.268327	0.0106396	0.0154949	0.348717	-0.353872	0	-0.0569033	0	-0.168315	0.288957	-0.0135869	0	0	-0.0573722	0.210296	-0.298634	0.26715	0.0272902	-0.15597	0.0141885	-0.0498334	0.877437	-0.00704772	-0.200593	-0.0199882	-0.224819	-0.0331936	-0.0683048	0.0482287	0.302618	0.00665167	0.156274	-0.409341	0.145366	0.13248	-0.108625	-0.107832	0.00470384	-0.148206
169	AKAP1_HUMAN	0.0849454	-0.0847071	-0.0226973	-0.0624315	0.131018	-0.0398798	0.0979897	0.0410079	0.018093	0.0328423	-0.18459	-0.0855991	0.0526315	0	0	0.10798	-0.0285509	0	0	-0.143571	0.0684141	-0.0230294	-0.0841902	0.0252442	-0.176851	0.12229	-0.0824894	0.0641764	0.166271	-0.233625	-0.0243369	-0.0304157	0.00363968	0.105162	-0.00318956	0.0441805	0.0531034	-0.0931653	-0.00363486	-0.0170146	0.0330738	-0.0792277	0.0108066	-0.00206443	0.0245342	-0.00795214	0.0541112	-0.147685
170	AKAP2_HUMAN	-0.0348827	0.163568	-0.0461098	0.0112837	-0.137956	0.0767894	0.0310243	-0.108229	-0.00928719	-0.0310243	0.20583	0.00928719	0	-0.315501	-0.00612151	0.254004	0.0541499	-0.156918	0.13201	-0.0472477	-0.0184792	0.116237	-0.0159616	0.243242	-0.156809	-0.00976822	0.00647113	0.0349902	0.0353959	-0.15088	0.192609	-0.0120378	-0.0827269	0.0120378	-0.13628	-0.0451839	-0.0319444	0.0451839	0.159685	0.0319444	0.0554377	-0.125943	0.0419219	0.0517573	-0.0396948	-0.0205737	0.0433696	-0.225604
171	AKAP6_HUMAN	-0.108328	0.147865	-0.0915796	-0.071578	-0.180636	0.217767	NA	NA	NA	NA	NA	NA	0.360272	-0.0315873	0.161887	0	-0.192895	NA	NA	NA	NA	NA	NA	NA	NA	NA	NA	NA	0.28598	-0.175258	0.261874	0.00627446	-0.00627446	-0.0326186	-0.373578	-0.00986054	-0.0191946	0.0999219	0.0191946	-0.047807	NA	NA	NA	NA	NA	NA	NA	NA
172	AKAP8_HUMAN	-0.0933414	0.0803035	0.206406	0.402798	-0.55114	-0.210354	NA	NA	NA	NA	NA	NA	0	-0.462822	0.0426699	0.141788	-0.727129	NA	NA	NA	NA	NA	NA	NA	NA	NA	NA	NA	NA	NA	NA	NA	NA	NA	NA	NA	NA	NA	NA	NA	-0.00835321	0.211327	0.13507	-0.0268757	0.0077683	-0.0376275	NA	NA
173	AKAP9_HUMAN	0.0672487	-0.097281	-0.0672487	0.155733	0.0707601	-0.0876278	-0.0497958	0.247935	-0.144086	0.0887279	-0.180726	0.0748819	-0.0856124	0	0.191474	0.183113	0	-0.210473	0.0506192	-0.0681124	0	0.363808	0.0236411	0.0197894	0.0793345	-0.0345986	-0.0340683	-0.084368	0.0860314	-0.0430588	0.0839543	-0.000751699	-0.00200009	-0.128255	-0.0587282	0.0106808	0.00184451	0.0711891	-0.0220457	-0.044297	-0.0279425	-0.0128037	0.120771	0.00117184	-0.00117184	0.0372102	-0.114371	-0.0573696
174	AKIP_HUMAN	0.231687	-0.167471	0.0563069	-0.28931	0.265653	-0.0563069	NA	NA	NA	NA	NA	NA	NA	NA	NA	NA	NA	NA	NA	NA	NA	NA	NA	NA	NA	NA	NA	NA	NA	NA	NA	NA	NA	NA	NA	NA	NA	NA	NA	NA	NA	NA	NA	NA	NA	NA	NA	NA
175	AKT1_HUMAN	0.0575391	-0.0575391	0.0785576	0.0584671	-0.102031	-0.108374	-0.0080048	-0.115992	0.239256	0.330913	-0.0878757	-0.0848679	0.239292	0.0043919	-0.0322039	-0.0683488	-0.168601	-0.337341	0	-0.233724	0.0121732	0.260384	0.0951977	0.586212	-0.0350358	0.0350358	-0.274498	-0.366976	0.109544	-0.186808	0.1253	-0.0518856	0.0518856	-0.241905	0.0281816	-0.137418	-0.215345	0.0512218	0.0913555	0.0443071	0.0186922	-0.165164	0.157432	0.167341	-0.0186922	-0.214376	0.0568958	-0.243305
176	AKT2_HUMAN	0.0872416	-0.0568883	0.0274919	-0.0872416	0.0154478	-0.139697	0.0200921	-0.25992	-0.00668556	0.0460749	0.101181	0.0328981	-0.129685	0	0	0.204549	0.00995795	-0.0416153	0	0.252892	0.0236807	-0.132451	0.124736	0.0328548	-0.074241	-0.0997452	0.195651	-0.117219	0.0940065	-0.302091	-0.0468458	0.0556164	0.202517	-0.0714765	-0.21997	-0.0241693	0.0663997	-0.026826	0.0858857	0.00683806	-0.0631018	-0.150957	-0.000388481	0.290651	-0.120075	0.125675	0.148548	0.00886206
177	AKTIP_HUMAN	0.106045	-0.0674382	0.0674382	-0.331281	-0.275805	0.0815603	NA	NA	NA	NA	NA	NA	-0.0970345	0.526953	0	-0.295969	0.31454	NA	NA	NA	NA	NA	NA	NA	NA	NA	NA	NA	NA	NA	NA	NA	NA	NA	NA	NA	NA	NA	NA	NA	NA	NA	NA	NA	NA	NA	NA	NA
178	AKTS1_HUMAN	-0.0300845	-0.124613	0.0540768	0.0245692	0.221924	-0.0540768	-0.0220879	0.0113881	0.0936591	-0.0142036	0.0413756	-0.0851509	0.00677244	-0.0941031	0.328745	-0.113815	0.016037	NA	NA	NA	NA	NA	0.00777619	-0.000381637	0.0892623	-0.0742086	0.000381637	-0.0340502	-0.0317228	-0.186667	0.000316486	-0.019161	-0.051311	0.0404432	-0.0199227	0.107143	0.138087	-0.0733696	-0.0804853	-0.0549983	0.160512	-0.105642	0.182262	-0.0900021	-0.0772188	-0.0547343	0.043772	-0.043772
179	AL1A1_HUMAN	0.109123	-0.554914	0.0107362	0.334699	0.0562943	-0.588376	0.0172716	0.841069	-0.0414759	-0.125882	0.127552	-0.089085	-0.177794	0.326011	0.414736	-0.012853	-0.0416463	0	-0.0682288	0.356748	0.156424	-0.23981	0.489004	-0.206282	-0.0181199	-0.0982854	0.224579	-0.0464088	0.276152	-0.168421	0.064499	0.114059	-0.0500837	-0.332694	0.0626527	0.0859947	0.0153169	-0.296817	0.0910732	-0.373993	0.0606241	0.00232827	0.436323	-0.15955	0.016441	-0.201357	0.274496	-0.180132
180	AL1A2_HUMAN	-0.168165	0.358347	-0.111001	0.00937981	-0.0284534	0.496549	-0.0723456	0.0334471	0.0542717	-0.0397743	-0.0958411	0.284729	-0.19603	0.0428348	0	-0.207146	0.0588162	-0.119131	-0.122948	0.0724906	0	0.431237	0.158369	-0.0656771	-0.0702944	0.0691589	-0.0791438	0.0641096	-0.00973545	0.0502406	-0.0795932	0.0940818	-0.0567063	0.0917555	-0.276332	0.0979928	0.0178241	0.00508594	-0.233207	0.0412944	-0.102402	-0.0837977	-0.173542	0.370285	0.0772368	0.103948	-0.315565	-0.0584897
181	AL1B1_HUMAN	-0.618309	0.0406007	-0.546148	0.0405411	0.188446	0.0771375	0.00412383	0.583405	-0.336837	-0.252845	-0.00524173	0.453574	-1.07365	0	0.136727	0.291668	-0.291039	0	0.157509	-0.151694	-0.559447	0.603701	-0.312388	0.391366	0.209257	-0.0247784	-0.45895	0.0289023	-0.550501	-0.0945448	-0.0792304	0.31719	0.0665799	0.226186	0.0990959	-0.367919	0.0197294	-0.150939	0.0637375	0.168687	-0.390865	0.13492	-0.195752	-0.0943991	0.165076	0.191361	0.144669	-0.116644
182	AL1L1_HUMAN	0.3342	-0.161632	0.0854377	-0.171542	0.125664	-0.0771747	0.129792	-0.177945	0.307786	-0.342906	0.328414	-0.338014	0.0823012	0	0.0533377	-0.301795	-0.241714	-0.0634084	0.0395683	0.432165	0	-0.37388	-0.0437714	0.122042	-0.0747745	0.0677313	0.0880547	-0.333275	-0.0403283	-0.102452	-0.0182836	0.236022	0.396791	-0.292487	0.0461946	0.186864	-0.0433062	0.232461	-0.280633	-0.175535	0.0176099	-0.116141	0.0212549	0.202973	0.0103456	-0.408274	0.137776	0.0374557
183	AL3A2_HUMAN	0.0955001	-0.023302	-0.0484043	0.00840444	-0.025489	0.0413174	-0.0163329	0.0204939	-0.0398428	0.227312	-0.053493	0.025282	-0.199571	0.238705	0.0120888	0	0	0	0	0.27315	-0.197378	0.127915	0.00981837	-0.0130946	0.0180062	0.0272041	-0.193189	0.024388	0.009427	-0.0764944	-0.00658726	0.0343428	0.0281593	0.0440086	0.0909415	-0.0957694	-0.0453857	0.102882	-0.0655111	0.0395533	-0.0243134	-0.0101576	0.00665212	-0.00789717	-0.0137372	0.0515903	0.170775	-0.214136
184	AL4A1_HUMAN	0.0673695	-0.119204	0.11301	0.0635532	-0.0506103	-0.189062	0.107245	0.00239577	0.237208	0.000926146	-0.298096	-0.154551	0.151268	-0.170482	0	0	-0.255155	0	0	0.0715778	0	0	-0.0996854	0.380179	-0.190311	0.209088	0.03032	-0.123373	0.0955696	-0.128989	0.0543349	-0.0748423	0.265429	-0.113191	0.109971	-0.0818349	-0.187305	0.292674	-0.0905639	0.0042623	0.0329073	-0.187084	0.144618	0.247554	-0.139891	-0.12156	0.44791	-0.308084
185	AL7A1_HUMAN	0.0437876	-0.0382677	0.00758455	0.335431	-0.078748	-0.0335332	0.34354	0.0118601	0.100734	-0.0428045	-0.319997	0.0169269	-0.149495	0	0.106695	0	0	-0.116359	0.0272049	0.0997765	-0.0267322	0.0308237	-0.0217376	0.0457603	-0.25837	0.137855	-0.179373	0.151226	0.0433229	-0.32472	0.0670175	0.00201588	-0.20326	0.0482337	0.335404	-0.332493	0.0964743	-0.176517	0.0470743	-0.0675085	0.379573	-0.0943691	0.00774634	0.202085	-0.189946	-0.0603663	0.166288	-0.308614
186	AL9A1_HUMAN	0.0521763	-0.0808031	0.25242	0.118201	-0.346372	0.00735932	0.104341	-0.151491	0.199495	-0.0155439	-0.0340073	-0.081432	-0.05943	0	0.0869837	0	0	-0.0759318	-0.0545236	0.310847	0.24754	-0.155526	0.0308795	-0.0224304	0.00390391	-0.000722324	0.024812	-0.076198	0.0101426	0.00910772	-0.0433133	-0.0687548	0.083026	0.023242	-0.101242	0.228322	0.0848981	0.0327695	-0.0615141	-0.132176	0.270808	0.0255383	0.0309188	-0.0464854	-0.0932675	-0.0645599	0.050628	0.30049
187	ALAT1_HUMAN	0.320672	-0.0379582	-0.20012	0.0864166	-0.219162	0.00643051	0.237878	-0.216447	0.16629	-0.233343	-0.130943	0.087106	0	0	0.0189533	0	-0.0583357	0.0262382	-0.0465523	0	0	0.0654261	-0.112314	0.0638762	-0.379883	0.257307	-0.116737	0.18494	0.0605169	-0.2025	-0.0604343	0.0415012	-0.0283402	0.140198	-0.194265	-0.0814904	0.256321	0.175465	-0.127411	0.085177	0.0190356	-0.0489369	-0.0140603	0.121575	-0.0972663	0.0281748	-0.0123144	-0.24973
188	ALAT2_HUMAN	0.712062	-0.227109	0.0655116	0.377262	-0.196357	-0.068286	0.340428	0.327444	0.110487	-0.158685	-0.253214	-0.37941	0.186459	-0.392164	0.179609	0	-0.352873	0	0.192189	0	-0.186464	0	0.0551726	0.493665	-0.509112	0.388951	-0.332912	-0.0636487	0.00808756	-0.3111	0.0329155	-0.012193	0.13085	-0.261503	-0.05027	0.0840898	-0.00863206	0.127904	0.0234173	-0.12596	-0.0663368	0.0397498	-0.0740151	0.296762	0.000723055	-0.0482626	0.0865572	-0.208928
189	ALBU_HUMAN	-0.0668436	-0.0300202	0.515396	-0.375996	0.902208	0.0235845	NA	NA	NA	NA	NA	NA	NA	NA	NA	NA	NA	NA	NA	NA	NA	NA	NA	NA	NA	NA	NA	NA	NA	NA	NA	NA	NA	NA	NA	NA	NA	NA	NA	NA	NA	NA	NA	NA	NA	NA	NA	NA
190	ALDH2_HUMAN	0.120776	-0.105462	0.16782	0.0369268	-0.0993251	-0.0813511	0.0446804	-0.0209713	0.210931	0.0783244	-0.392119	-0.138539	0	-0.00371819	0	0.0297267	-0.126	-0.177237	0.0510486	0	0.0321872	-0.0153662	-0.0286544	0.619906	-0.269992	0.356882	-0.135635	-0.000398234	0.0178585	-0.281641	0.193248	-0.0340857	0.0818157	-0.0320935	-0.0929488	0.0323777	-0.045239	0.247996	-0.0155698	-0.00706712	-0.0182495	-0.133455	0.150306	0.351224	-0.108908	-0.0344497	0.0935531	-0.330203
191	ALDOA_HUMAN	0.0286226	-0.0415817	0.137983	-0.0135751	-0.0122046	-0.0817405	0.0124928	0.0185792	-0.00681786	-0.074984	0.236265	-0.066317	0	0.0222608	0	0	-0.0268196	0	-0.0641655	0.171633	0	-0.00954608	-0.0540489	-0.0296262	0.089606	-0.0325334	0.227862	-0.0630644	-0.0295565	0.25425	-0.130077	-0.0136678	0.0849581	-0.0586608	-0.0307638	0.011914	0.0675617	-0.00185089	-0.004652	-0.0343516	0.0149843	0.0134854	-0.0561295	-0.0147454	0.133161	-0.0827772	-0.123318	0.300712
192	ALDOC_HUMAN	0.00133591	-0.045805	0.0523988	-0.0404324	0.0295796	0.0525111	0.0297301	-0.0693934	0.0277633	-0.127244	0.350174	-0.0511836	0	-0.00412474	-0.0327868	0.0555731	0	0	-0.145096	0.155241	0	0.0687794	0.00293222	-0.104422	0.199824	-0.0649399	0.214157	-0.108727	-0.039158	0.156756	-0.173366	0.0225371	0.0649912	-0.04832	-0.0508126	-0.0440363	0.123619	-0.0402888	0.0358488	0.0242406	0.00112747	-0.0539435	-0.0491371	0.00986469	0.103036	-0.00244417	-0.204324	0.278049
193	ALDR_HUMAN	0.0445394	0.0306228	-0.10116	0.0172221	-0.215719	0.248569	0.0543952	-0.414206	0.0303757	-0.0224555	-0.0423602	0.10773	-0.242487	0.0340227	0	0	0.169844	0	0	0	0	0.103319	0.00430047	-0.104808	0.0159219	-0.0855207	0.0736335	0.132289	0.0433244	0.0112769	-0.173793	-0.0165803	-0.0112769	0.0796591	-0.16012	-0.0230397	0.160573	-0.0215714	0.0483581	0.0384762	-0.0518143	0.10826	0.00431768	-0.0560595	-0.00347535	0.0528908	0.020222	0.017792
194	ALG1_HUMAN	0.046595	-0.153523	0.140353	-0.269763	0.103657	-0.00756883	NA	NA	NA	NA	NA	NA	NA	NA	NA	NA	NA	0	0.00806469	-1.02743	0.0223971	-1.21131	NA	NA	NA	NA	NA	NA	NA	NA	NA	NA	NA	NA	NA	NA	NA	NA	NA	NA	NA	NA	NA	NA	NA	NA	NA	NA
195	ALG5_HUMAN	0.0882745	0.0940827	-0.00151414	0.00151414	-0.219392	-0.0295092	NA	NA	NA	NA	NA	NA	0.116626	-0.0373526	0.022802	-0.0292741	-0.0445783	-0.00793735	0.264708	-0.184777	0	0.0135539	-0.100679	0.149661	0.0152762	0.0034015	0.0478178	-0.203595	-0.00538613	0.243777	-0.249261	0.101339	0.306002	-0.374866	-0.0691068	0.00893025	-0.242226	0.174988	0.0154088	0.00358183	-0.128045	0.0122107	0.00119074	-0.00119074	0.0553055	-0.0553055	NA	NA
196	ALG9_HUMAN	-0.0917566	-0.0105019	0.0535928	0.00823477	0.0680112	-0.0207038	NA	NA	NA	NA	NA	NA	0.113306	0.0221586	0	-0.156392	0.0510382	NA	NA	NA	NA	NA	0.0148231	0.02043	-0.0427111	0.0520952	-0.0504785	0.0888942	0.062277	-0.424031	0.561245	-0.132486	-0.254371	0.183628	-0.00424306	-0.104414	-0.011941	0.154482	-0.113226	0.0589717	0.0581633	-0.0805577	0.00549221	0.088416	-0.0833548	0.0686496	NA	NA
197	ALKB5_HUMAN	-0.00912151	-0.0384426	0.832901	-0.240536	0.956206	-0.277746	NA	NA	NA	NA	NA	NA	NA	NA	NA	NA	NA	-0.388116	0.128674	-0.101064	0	0.223515	0.013573	-0.0679097	-0.013573	0.200508	0.0759972	-0.266782	NA	NA	NA	NA	NA	NA	NA	NA	NA	NA	NA	NA	NA	NA	NA	NA	NA	NA	-0.321961	-0.190425
198	ALKB7_HUMAN	-0.158107	0.877765	0.158107	-0.344479	0.673076	-0.394048	NA	NA	NA	NA	NA	NA	NA	NA	NA	NA	NA	NA	NA	NA	NA	NA	NA	NA	NA	NA	NA	NA	NA	NA	NA	NA	NA	NA	NA	NA	NA	NA	NA	NA	NA	NA	NA	NA	NA	NA	NA	NA
199	ALPK3_HUMAN	0.0280155	-0.178829	0.00242758	0.240776	0.0581109	-0.0910173	-0.00988049	-0.0223018	0.00812338	0.152782	0.0152965	-0.117418	0	0.119437	0	0.148304	-0.15458	0	0	0.18402	0	-0.0677441	0.0211592	-0.0236245	0.287907	0.00992477	-0.0255066	-0.127031	0.124312	-0.00817259	-0.0418403	-0.00436255	0.11441	-0.217407	-0.0139543	0.055778	0.20358	0.0620017	-0.0540043	-0.143934	0.128554	-0.0417446	0.147521	-0.0304322	0.00606708	-0.18454	0.0501884	-0.0393644
200	ALR_HUMAN	0.0727798	-0.0727798	-0.178312	-0.0193793	0.0439041	0.0806175	0.286567	-0.166116	0.189219	-0.105175	-0.0606386	-0.0685395	0	0.0709108	0	-0.0473053	0.0182799	0	0.0439708	-0.15356	-0.00427274	-0.0618491	-0.00239879	0.226452	-0.0194905	-0.0258748	-0.112313	0.0514385	-0.0472182	-0.0181281	0.0274523	-0.069542	0.186549	0.124144	-0.192748	-0.00902972	0.0229549	0.255709	-0.0291366	0.0426482	0.121257	0.0301778	0.179752	-0.199368	-0.0376479	-0.266465	0.21809	-0.0818774
201	ALS_HUMAN	-0.200069	0.0908544	-0.0246952	-0.142348	0.57758	0.153966	-0.468353	0.787996	-0.383481	0.0165316	0.0351873	0.147579	-0.0574615	-0.0567219	0.0802044	-0.101936	0.958943	0	0	-0.184325	-0.225117	0.328619	0.226296	-0.0596447	-0.0205621	0.0173033	-0.0935654	0.178319	-0.165881	-0.0404254	0.429903	0.0627992	-0.313786	0.0177712	0.0896226	-0.200955	-0.0421168	-0.0199746	-0.03728	0.0420443	-0.139469	0.0214536	-0.0715886	0.0185196	0.0103757	0.25587	-0.520111	-0.166334
202	ALS2_HUMAN	-0.0350896	-0.0739343	0.0350896	0.082243	0.104584	-0.404396	-0.0654474	-0.0767287	-0.0432973	0.100405	0.0121399	-0.0121399	NA	NA	NA	NA	NA	0.021987	-0.332497	-0.120599	0.160875	0.15156	-0.112598	0.4729	0.0157233	-0.271265	0.138746	-0.0157233	-0.0152495	0.100367	0.0152495	0.0151485	-0.153718	-0.0649444	-0.206498	0.0825919	0.0407487	0.159343	-0.0704111	-0.12342	0.00641542	-0.145488	0.00673995	-0.0504398	0.156474	-0.0933196	0.0812845	-0.287931
203	AMBP_HUMAN	-0.0229031	0.00594099	0.00242648	-0.0273356	0.0814733	0.0306948	-0.256377	-0.0140305	0.0387577	0.156197	-0.0713273	0.107495	0	-0.235144	0.340181	0.0260171	0	0	0.152667	-0.0499397	0	-0.46634	0.0100115	0.091577	-0.267458	0.0997381	-0.193374	0.0428127	-0.0207547	-0.0178066	0.312429	0.0676965	-0.174006	-0.0456488	-0.0116117	-0.0152787	-0.141261	0.112502	0.139699	-0.162024	-0.121244	0.00887315	0.15434	0.0673621	-0.221743	0.108091	-0.0511381	-0.0795547
204	AMOT_HUMAN	0.125094	-0.125094	-0.173665	0.40139	-0.218534	0.588712	NA	NA	NA	NA	NA	NA	NA	NA	NA	NA	NA	NA	NA	NA	NA	NA	NA	NA	NA	NA	NA	NA	NA	NA	NA	NA	NA	NA	NA	NA	NA	NA	NA	NA	NA	NA	NA	NA	NA	NA	NA	NA
205	AMPB_HUMAN	0.0519803	-0.0300165	0.0220099	0.0900726	-0.0304295	-0.0866119	0.0118503	-0.0734525	0.00475692	0.0760962	-0.115216	0.028108	0.0372458	0.0744055	-0.510084	0	0	-0.140667	0.0664128	-0.0171293	0.162775	0	0.0900842	-0.0173853	-0.35282	0.103608	-0.0396123	-0.00261619	0.138251	-0.0571322	0.154399	-0.137976	-0.0482656	0.0123215	-0.00559617	0.0802303	0.020253	0.0454997	-0.119593	-0.0698117	0.119153	-0.0343122	0.0093043	0.0210347	-0.0698094	-0.00471517	-0.0376337	0.0605499
206	AMPD1_HUMAN	0.0099904	-0.147572	0.0974521	0.0478568	-0.00884689	-0.00697924	-0.00755149	-0.0901084	0.0178903	0.103661	-0.020185	-0.0528195	-0.00800765	0.109768	0	0	-0.0393042	0	0	-0.379721	0.126418	0	0.261154	-0.181746	0.0197413	-0.0448441	0.123957	-0.0965502	0.0790806	0.155658	-0.284486	-0.332696	0.170146	-0.0543619	0.100138	-0.135551	0.10501	-0.433198	0.138443	-0.0421259	-0.00106946	0.0345781	0.0464481	-0.0148535	0.004316	-0.187562	0.293832	-0.462109
207	AMPD3_HUMAN	-0.0169443	-0.0977763	0.0169443	0.357358	0.096596	-0.377442	0.131221	0.733874	-0.131221	0.528447	-0.317591	-0.245456	0.170001	-0.0242427	0.556481	-0.288946	-0.275334	-0.208828	0.255702	0	0.165486	-0.297617	0.0782088	0.194882	-0.338795	0.087387	-0.732909	-0.0624339	-0.00788001	-0.129807	0.26747	0.298353	0.00788001	-0.10924	0.414654	0.161513	-0.0647823	0.0641395	-0.411786	-0.0791851	0.332781	-0.635006	0.0959391	-0.0936322	-0.00760228	-0.092078	0.273383	-0.27378
208	AMPE_HUMAN	-0.0675703	0.599197	-0.0611852	-0.109436	0.399095	0.0611852	NA	NA	NA	NA	NA	NA	NA	NA	NA	NA	NA	NA	NA	NA	NA	NA	NA	NA	NA	NA	NA	NA	NA	NA	NA	NA	NA	NA	NA	NA	NA	NA	NA	NA	NA	NA	NA	NA	NA	NA	NA	NA
209	AMPL_HUMAN	0.068342	-0.10672	0.0727658	-0.067001	0.0956428	-0.0996026	0.0404774	-0.0267685	0.254924	-0.0242901	-0.0553179	-0.0498692	0.066736	-0.178753	0.0655245	0	-0.271203	0	0	0.0800608	0.0574238	-0.142655	0.054821	0.147296	-0.0108014	-0.0867066	0.00786139	-0.11956	0.0658422	-0.0394824	-0.0757113	0.0604155	0.0284129	-0.0893159	-0.17764	0.199239	0.0202906	0.0109122	0.00897995	-0.0490069	-0.0228063	-0.193335	0.132119	0.0800361	0.0312737	-0.228852	0.253407	0.00593307
210	AMRP_HUMAN	0.0931987	-0.0606993	0.0558645	0.0210045	-0.128109	0.0195566	0.018458	-0.236206	0.0653402	-0.0104154	0.169099	-0.0454217	0	0.0182646	-0.0447692	0	0	-0.226563	-0.0129549	0.0101896	0.0228687	0.281421	0.0396713	0.0364255	-0.296423	0.0182837	0.131305	-0.0462578	0.0147419	0.0047971	-0.0147419	-0.081395	0.0278129	0.1215	-0.181308	0.01474	0.00258226	0.249919	-0.159596	0.0157908	0.0596735	0.00524888	0.0780089	-0.0509791	-0.0822833	-0.0288451	0.0083506	0.119176
211	AN13A_HUMAN	0.0835688	0.122932	-0.0882841	-0.11516	0.151447	-0.0835688	-0.0448967	0.325815	0.315344	-0.0172225	0.0172225	-0.146253	NA	NA	NA	NA	NA	NA	NA	NA	NA	NA	NA	NA	NA	NA	NA	NA	NA	NA	NA	NA	NA	NA	NA	NA	NA	NA	NA	NA	NA	NA	NA	NA	NA	NA	NA	NA
212	AN32A_HUMAN	0.263476	-0.258941	-0.0433883	0.0433883	0.0356535	-0.397644	-0.0590704	0.0590704	0.00106506	0.113585	-0.182007	-0.0668675	-0.00215405	-0.0194141	0	-0.141674	0.200678	-0.0776266	0	0.0354238	0.154069	-0.0955258	-0.0852347	-0.019315	-0.281033	0.0939536	0.0449734	0.216705	0.027401	-0.192967	0.248203	-0.0445925	0.0463909	0.00403902	-0.125457	0.0114055	0.0176414	0.199212	0.0144326	-0.0839003	-0.0335772	-0.166132	0.253963	0.0640738	-0.0476682	0.162714	0.455994	-0.0278266
213	AN32B_HUMAN	0.095715	-0.180536	0.209646	-0.126204	0.109715	-0.0517725	-0.102002	0.465663	0.0149678	0.0618011	-0.168964	-0.185559	0.0487334	0.18142	-0.0852621	-0.0622675	0	NA	NA	NA	NA	NA	0.0530016	0.0997294	-0.0878684	0.166762	-0.0273396	-0.129315	0.232117	-0.0181489	0.164625	-0.176576	-0.159125	-0.155195	-0.069932	0.0348941	-0.0733702	0.0954566	0.0758006	-0.0758006	0.0156712	-0.319895	0.207104	0.175577	-0.188029	-0.0156712	-0.0541295	-0.161679
214	AN32E_HUMAN	0.150152	-0.113004	-0.0166787	0.0209032	-0.185092	0.164268	-0.16539	0.261421	-0.0787187	0.0596908	-0.0388296	0.00518811	0.0275013	-0.13813	0.017021	-0.120031	0.365952	-0.0403051	0.0071597	0	0.0752239	-0.0477654	-0.0417434	-0.0816092	0.215875	0.00556372	0.0423676	-0.123072	0.0646784	0.0276573	0.0918741	-0.0886255	0.016508	-0.216494	-0.0881614	0.0811237	-0.0747655	0.189239	0.038104	-0.0925792	-0.0361032	-0.0867158	0.195841	0.0719274	-0.0122203	-0.15889	0.0340291	-0.0761608
215	ANFY1_HUMAN	-0.26054	-0.037381	0.037381	-0.194326	0.155843	-0.159531	-0.0980329	0.691424	-0.180255	0.0745657	0.00900208	-0.0629686	-0.320057	0	0.375376	0	0.876016	-0.00740742	0.0541051	-0.415925	-0.0361804	0.313934	0.0609708	0.22552	-0.0378634	0.0833328	-0.149449	-0.0264597	-0.0664108	0.06094	0.106795	-0.0673216	-0.0405805	-0.0229853	-0.0213805	0.0244044	-0.0244044	0.155447	0.117469	-0.0494279	-0.0901391	-0.0140721	0.0684238	0.0943396	-0.127249	0.0186544	NA	NA
216	ANGL1_HUMAN	-0.427805	-0.233568	0.136853	-0.127362	0.357592	0.127362	NA	NA	NA	NA	NA	NA	NA	NA	NA	NA	NA	NA	NA	NA	NA	NA	NA	NA	NA	NA	NA	NA	NA	NA	NA	NA	NA	NA	NA	NA	NA	NA	NA	NA	NA	NA	NA	NA	NA	NA	NA	NA
217	ANGT_HUMAN	-0.390214	0.374956	0.0469016	-0.505658	-0.0182038	0.386546	-0.498114	0.861479	-0.355207	-0.0150428	-0.0213032	0.705036	-0.472417	0.350241	-0.758871	0	0.417787	-0.117398	0.136052	0	-0.203782	1.05006	0.191066	-0.0592105	-0.109671	-0.00224847	-0.0726623	1.03381	-0.0310998	-0.00626587	0.430673	-0.207227	-0.396387	0.377138	0.0492451	-0.440624	-0.338904	-0.0294686	0.161113	0.817267	-0.115928	0.0748869	0.0359013	-0.0898068	-0.131761	0.856333	-0.371092	-0.244361
218	ANK1_HUMAN	-0.188954	-0.0422695	0.384268	-0.339176	0.806681	-0.000288695	-0.252059	1.51284	-0.332979	-0.0559088	0.171781	0.0526371	-0.00468513	-0.214572	0	0	0.51425	0	0.158756	-0.347835	0.0716117	0	0.346399	-0.0661989	-0.0508513	0.00774194	-0.351185	0.269855	-0.0782171	0.0196423	0.375136	0.251917	-0.283564	-0.057813	0.249173	-0.170415	-0.164501	-0.0678142	0.0856209	0.123432	-0.244996	0.276162	-0.015584	-0.221449	0.0134626	0.278318	-0.461806	-0.146268
219	ANK2_HUMAN	-0.037891	-0.041834	0.031425	-0.00319703	0.130766	-0.0106505	-0.00997549	-0.0295693	0.0906697	0.00204312	0.0125442	-0.122303	0.101374	0	0	0.0253368	-0.0156496	-0.0705118	0	0.101644	-0.0789102	0.163564	-0.107861	0.0254653	0.00129245	0.0235726	0.102905	-0.0743347	0.00519296	0.00661093	0.0111083	0.00292742	-0.0265722	-0.00519296	0.0141545	-0.0766627	0.0768278	0.0502305	-0.0366733	0.0210756	0.0693116	-0.0926671	-0.125182	0.22666	0.0303416	-0.0638466	-0.0512226	-0.0507054
220	ANK3_HUMAN	0.0769445	-0.0538027	0.0240162	0.0184333	-0.143922	-0.0535809	-0.0954358	0.0151574	-0.0054192	0.065305	-0.00216028	-0.00876204	0	0	-0.00849799	0	0.0172243	-0.163253	0.0508104	-0.159803	0.0742904	0.0142866	0.031597	-0.0290963	0.0077055	0.0306134	-0.0150009	-0.0370154	0.0677212	0.0702655	-0.0214362	-0.0432239	0.00843771	-0.0245691	-0.112512	0.0154503	0.0534044	0.144058	-0.087091	-0.0311125	0.0254791	-0.200336	0.0494343	0.088794	-0.0547935	-0.0270786	0.0470311	-0.0492796
221	ANKR1_HUMAN	-0.112679	-0.200383	0.235904	0.112679	-0.121027	0.369611	NA	NA	NA	NA	NA	NA	NA	NA	NA	NA	NA	-0.146357	0	0.303024	0	0.243072	NA	NA	NA	NA	NA	NA	NA	NA	NA	NA	NA	NA	NA	NA	NA	NA	NA	NA	0.89856	-0.27546	0.0069817	-0.0872089	0.634238	-0.13763	0.960361	0.190816
222	ANKR2_HUMAN	0.122483	-0.187847	-0.274178	0.0791294	0.268677	-0.122483	-0.0309495	-0.0868366	0.169546	0.421719	-0.50908	-0.0181593	0	0.255367	0.230769	-0.404471	-0.188602	0	-0.17338	-0.0938796	0.268109	0.0714371	0.0313534	-0.221524	-0.0949914	0.458674	-0.134893	0.306394	0.222924	-0.146563	-0.229267	0.449048	-0.23873	0.0951742	-0.0620499	0.140769	0.0417115	0.127315	-0.258475	-0.031933	0.117805	-0.0233468	0.550585	-0.416447	-0.0947982	0.0129978	0.753554	-0.213001
223	ANKY2_HUMAN	-0.0514669	0.105645	0.126593	0.0350893	-0.255304	-0.158252	-0.0934119	0.286804	0.0312473	0.0352304	0.0137402	-0.121851	0.0616483	-0.00568768	0	0.0586828	-0.0250452	-0.221398	0.0608838	0.132998	0	-0.00859232	0.0544464	-0.0380354	-0.115502	0.172354	-0.238843	0.0265961	0.174123	0.146735	0.000279723	0.0719176	-0.0794356	-0.0363236	0.016169	-0.016169	0.00912227	0.27638	0.00550926	-0.0438349	0.284742	-0.10046	-0.0368233	0.0205214	0.0249655	-0.0101814	NA	NA
224	ANM1_HUMAN	0.116564	-0.0612368	-0.0963239	-0.00881548	-0.00875665	0.0589284	0.00200663	0.0691464	-0.363113	0.138813	-0.119694	0.075447	0	-0.0797935	0.0497032	-0.180143	0.494005	-0.00412984	-0.0764119	0.223844	0	0	0.036235	0.0275047	-0.100682	-0.0183857	0.0105574	0.0292549	0.00737578	0.0230038	-0.210583	-0.059171	0.0588034	0.0681348	-0.126616	0.129031	0.169505	0.0283377	-0.010798	-0.153017	-0.377521	0.219996	-0.150512	0.22806	-0.0231881	-0.021379	0.0855243	-0.0729294
225	ANM5_HUMAN	-0.135444	-3.82e-05	0.0376377	-0.0291261	0.117084	0.0668329	0.00639247	0.353094	-0.0176851	-0.0131979	-0.126902	0.019505	0	-0.0691624	0	0.0418888	0	-0.046484	-0.0110078	0	0.147837	0	0.149225	-0.0370436	0.0250893	-0.0215082	-0.0900356	0.0598703	0.0288353	-0.0293606	-0.0770288	0.0811558	-0.0822329	0.00558059	0.00207886	0.0506689	-0.0411665	-0.02551	0.0127791	-0.0110872	-0.0238692	-0.0250245	0.0249249	-0.101025	-0.0063254	0.0385719	0.0696777	0.045912
226	ANO10_HUMAN	0.0200238	-0.245015	0.325945	-0.0644515	0.0722021	-0.0200238	NA	NA	NA	NA	NA	NA	0.0903474	0.0216528	0.0583973	-0.0286914	-0.12975	-0.190193	0.0708901	-0.00216734	0.000990394	0	0.0252843	0.253634	0.158918	-0.114846	-0.0285755	-0.106059	0.0108816	-0.0135471	0.135051	0.0218486	-0.0814038	-0.146232	-0.0341217	0.00593077	-0.0116593	0.0957828	0.00394664	-0.0725088	-0.0721505	0.0306583	-0.00826003	0.106369	-0.0619261	0.0942036	0.238425	-0.10677
227	ANO6_HUMAN	0.237988	-0.170291	0.031496	-0.121014	0.174108	-0.06541	-0.0791691	0.116086	0.013526	-0.0235136	0.00264921	0.0311504	-0.0671812	0.0915359	0.0324476	-0.17386	0.00449364	-0.0469576	-0.102004	0	-0.131193	0.176433	0.150115	0.109742	0.0019618	0.00707641	-0.0595522	-0.17076	-0.0430827	0.2987	-0.0913686	-0.0513393	0.239269	-0.0149105	-0.419017	0.144159	0.0501855	0.210165	-0.0958485	-0.0333008	-0.433801	-0.0151352	0.138976	0.0407166	0.112091	-0.0938799	-0.0259168	0.15122
228	ANR23_HUMAN	-0.233363	0.0492062	0.2767	-0.149433	0.647336	-0.0492062	NA	NA	NA	NA	NA	NA	NA	NA	NA	NA	NA	NA	NA	NA	NA	NA	NA	NA	NA	NA	NA	NA	NA	NA	NA	NA	NA	NA	NA	NA	NA	NA	NA	NA	NA	NA	NA	NA	NA	NA	NA	NA
229	ANR28_HUMAN	-0.111059	0.0385189	-0.00293059	0.101589	0.138306	-0.0851061	-0.0153655	0.191987	0.0150186	-0.0740184	0.0680693	-0.26574	0.0141599	-0.0365201	0	0	0.152424	-0.0113272	0.00238797	-0.0710803	0	0.0978614	0.12749	-0.019768	-0.0904662	-0.0420681	0.0326622	0.0206876	0.0138963	-0.0282871	-0.0015837	0.0142268	0.0166131	-0.0810176	-0.0458762	0.00206769	0.270326	0.0770812	-0.0516814	0.0127823	0.0178773	-0.168407	-0.157438	0.0800496	0.536709	-0.0327597	0.0321222	0.00241059
230	ANR35_HUMAN	0.0526871	-0.0291446	0.172839	0.218245	-0.0526871	-0.20297	-0.424128	-0.258553	0.109803	-0.00609177	0.114712	0.0447147	0.117099	-0.112669	0	0.000907031	-0.0975707	-0.0216751	0	-0.194517	0.325621	-0.113609	0.0716421	-0.142908	0.199267	-0.0567867	0.133033	-0.111216	0.00599882	0.383005	-0.13927	-0.0758951	0.277341	-0.180341	-0.13533	-0.0305671	0.0305671	0.070931	0.117587	-0.168005	0.163166	0.00626219	0.0260198	-0.0799189	-0.0260198	-0.209789	-0.28348	0.00818036
231	ANT3_HUMAN	-0.110365	-0.0362371	0.464299	-0.28484	0.54336	0.00582774	NA	NA	NA	NA	NA	NA	NA	NA	NA	NA	NA	NA	NA	NA	NA	NA	NA	NA	NA	NA	NA	NA	NA	NA	NA	NA	NA	NA	NA	NA	NA	NA	NA	NA	NA	NA	NA	NA	NA	NA	NA	NA
232	ANX11_HUMAN	0.0170848	-0.0417506	0.00868303	-0.00599591	0.0235431	-0.00591334	-0.0128755	-0.0175116	0.0325647	-0.00130019	0.00108206	0.00670891	-0.145935	0.00225567	0	0.114429	0	-0.0571428	0	0	0	0	-0.0340324	0.106187	0.00497542	-0.00942242	0.0068453	-0.0895956	0.077	0.0133356	-0.0142021	0.0142021	-0.0133356	-0.0314629	0.0648841	-0.0216311	-0.00103677	0.083142	-0.0139766	-0.051887	0.0156285	-0.0373701	0.0200966	-0.00407464	0.00538792	-0.0316325	0.141162	0.05435
233	ANXA1_HUMAN	0.0544916	-0.046924	0.334343	-0.120626	-0.114858	-0.000519617	-0.38608	0.48796	-0.0462613	0.24644	0.0293172	-0.17857	0.38021	-0.219105	0	0.220623	-0.0313286	-0.198404	0.135292	0.443105	-0.0417725	0	0.103443	0.853123	-0.339876	0.331334	-0.123298	-0.234243	0.299283	-0.0826817	0.697282	-0.0701326	-0.111506	-0.0642528	-0.129693	0.0120622	-0.263647	0.226472	0.403808	-0.0904452	0.0161187	-0.222194	0.716793	0.290213	-0.135942	-0.104991	0.100076	-0.219035
234	ANXA2_HUMAN	0.0689034	-0.0768359	-0.100054	-0.147635	-0.300457	0.348535	-0.111735	0.0346525	-0.0505266	0.275687	0.0164447	-0.0761984	0	-0.318929	0	0.151056	-0.1739	-0.151841	0.109774	0.105707	0	0	-0.015495	0.219558	-0.0497454	0.0912477	-0.0681484	-0.00715905	0.142647	-0.240938	0.720523	-0.0520333	-0.0605164	0.0052727	-0.117764	0.0288755	-0.115943	0.0503744	0.22471	0.00860088	-0.00205987	-0.426306	0.334046	0.0878562	-0.112645	-0.00850768	0.0322067	-0.0887223
235	ANXA3_HUMAN	0.338702	-0.00117736	-0.0524068	-0.0227852	0.0248983	-0.0379599	0.0410395	0.112963	0.118947	-0.0410395	-0.268532	-0.0414506	0.0278456	-0.344049	0.152649	0	-0.154623	-0.194824	0.214845	-0.0534758	0	0.0177091	-0.00687556	0.274631	-0.42529	0.160764	-0.0451888	-0.0308887	0.0297602	-0.093785	0.243012	0.0030421	-0.0354769	-0.0147143	-0.0212993	0.0201176	-0.216373	0.00988061	0.153804	-0.0332901	-0.0532002	0.0186634	0.125947	-0.0957542	0.0153789	-0.00566541	0.231068	-0.227475
236	ANXA4_HUMAN	-0.0229911	0.0891521	-0.210488	-0.106474	0.0505185	0.17955	-0.118574	0.261317	-0.197329	0.118574	-0.279888	0.256118	-0.0126648	0	0	-0.122698	0.366726	-0.378154	0	-0.0724295	0.0214437	0.368815	0.0764303	-0.0361731	-0.180793	0.0914095	-0.251139	0.135978	0.0144779	-0.130979	0.185651	-0.0116282	-0.212238	0.16721	-0.125558	-0.160283	0.0862531	0.0141052	0.069734	0.0156859	-0.183926	-0.0491166	0.101306	0.0807283	-0.123893	0.217418	0.116669	-0.153303
237	ANXA5_HUMAN	0.0626242	-0.0554182	0.250409	-0.00583785	-0.0715666	-0.116775	NA	NA	NA	NA	NA	NA	NA	NA	NA	NA	NA	-0.474857	0.0706216	0.155052	0	0	NA	NA	NA	NA	NA	NA	NA	NA	NA	NA	NA	NA	NA	NA	NA	NA	NA	NA	0.00208677	-0.224561	0.11113	0.102707	-0.00245076	-0.162758	NA	NA
238	ANXA6_HUMAN	0.124245	0.0151987	-0.0331559	-0.0332794	-0.0497453	0.0277438	-0.0062621	-0.0736161	-0.0381937	0.0476846	0.014932	0.0187765	-0.10822	0.0125173	0	0	0.0413353	-0.118767	-0.033615	0.0733011	0	0.0783683	0.0199348	-0.045626	0.0760314	-0.0214713	-0.00880417	-0.0117645	0.112647	0.152417	-0.0696752	-0.0266173	-0.0675493	-0.0356141	-0.0160425	0.0643361	0.0434099	-0.0492434	-0.0212974	-0.00866998	0.0253063	-0.0426813	-0.0307973	0.00105738	0.0409925	0.00402733	-0.0641534	-0.00698567
239	ANXA7_HUMAN	0.0268097	-0.0743037	0.045412	0.000772791	-0.0441725	-0.0197713	-0.0599809	0.207444	-0.032814	0.0327327	-0.0214236	0.0118088	-0.182636	0	0.0680963	0	0	0	0	-0.00038483	0.0413996	0	0.00258276	-0.0469313	0.00722256	0.0365719	0.0116618	-3.62e-06	0.121822	-0.0461882	-0.000248606	-0.0192843	0.0313593	-0.0444183	-0.0486325	-0.00188154	0.0865143	0.0382319	-0.0382319	-0.089429	-0.00105289	-0.00781733	0.0627976	0.0841609	-0.170372	-0.055905	0.120229	-0.0356401
240	AOC3_HUMAN	0.182246	0.0720926	-0.0647153	-0.248025	-0.06457	0.0349191	-0.140629	0.189924	-0.0498154	0.0830605	0.0505159	-0.136308	0.332478	-0.192662	0	0.100605	-0.0759332	-0.124798	0.0706772	0.433616	-0.44188	0	-0.0805124	0.96433	-0.0599584	0.0797994	-0.0560277	-0.0225775	-0.00411965	-0.0243013	0.72956	-0.0660231	-0.059463	0.0272971	-0.197056	0.0147131	-0.2746	0.0434793	0.557944	0.0123765	0.0367156	-0.287989	0.444853	0.0397713	-0.116208	0.0133721	-0.211537	-0.217151
241	AOFA_HUMAN	0.137801	0.0187193	-0.627632	-0.776016	0.115346	0.180222	-0.349368	0.666236	-0.385172	0.305658	-0.485795	0.542387	-0.00490669	-0.0796854	0.476901	-0.525635	1.28995	-0.349734	0.184709	0	-0.107642	0.749369	0.328634	0.225585	-0.426791	-0.218878	-0.401654	0.528329	0.414802	-0.0910615	-0.008979	-0.123804	-0.0978172	0.397561	-0.0108412	-0.0346105	-0.191141	-0.0429217	0.127405	0.981571	-0.45129	-0.550085	-0.119325	0.22127	0.159354	0.332391	0.980776	-0.431521
242	AOFB_HUMAN	-0.00136611	-0.0132187	-0.0364853	0.0411348	-0.063955	0.000294703	-0.0324994	0.177905	0.0600183	-0.0354395	-0.091513	0.0635339	0	-0.345099	0.244496	-0.128725	0	-0.17259	0.0680245	-0.0539241	0.012214	0	-0.230077	0.374468	-0.195214	0.127888	-0.0630546	0.053287	-0.0384928	-0.151566	-0.0239222	0.0476815	0.132599	0.0161436	-0.0565111	-0.0120067	-0.167074	0.159345	0.0284162	0.00575722	0.0190697	-0.149694	0.0475327	0.043049	-0.162286	0.00762587	0.132857	-0.286326
243	AP1B1_HUMAN	0.0474514	-0.111145	0.0326186	0.0385524	0.133288	-0.0678506	-0.0135845	0.152067	0.0598158	0.0374213	-0.0810528	-0.0494452	-0.0386731	0	0	0.138246	0.0230822	0	0.0492027	0.0302031	0	-0.110637	0.0117932	0.0358825	-0.0387803	0.0983369	-0.0330958	-0.077432	0.0594091	0.00748396	0.0328123	0.133418	-0.0322273	-0.0722573	-0.048938	0.00441391	0.0177471	0.0293027	0.0133259	-0.037835	-0.0421086	-0.092586	0.0642031	0.0790288	0.00199394	-0.0271979	-0.0175943	-0.0834647
244	AP1G1_HUMAN	0.0532361	-0.131594	0.0771887	0.0338299	-0.0417921	-0.0139434	-0.052583	0.107836	-0.0437477	0.178498	-0.0862571	-0.0835317	-0.170683	0.0369331	0	0.0728068	0	0	0	0.0715675	0	-0.0656527	0.0210796	0.055513	-0.00610256	0.0433146	-0.108162	0.0179864	0.0584632	0.0201078	0.0446136	0.147082	-0.0967272	-0.11805	-0.0219775	0.0215395	-0.0084327	0.0495374	-0.0639453	0.0226952	0.014475	-0.0308813	-0.039098	0.0716909	-0.0508092	0.00848877	0.182554	-0.0412851
245	AP1M1_HUMAN	-0.0466999	-0.0280601	0.067999	0.0400993	-0.0390971	-0.0655299	-0.123867	0.294913	-0.162329	0.0841247	-0.0503772	-0.0398351	0	-0.122169	0.0639155	0.0903049	0	-0.0734428	0.0636014	0	0	0.142694	-0.0200595	0.0808164	-0.0165906	0.160818	-0.042313	-0.0431787	-0.0233823	-0.0306353	0.0680215	-0.0250601	0.0908149	-0.0730229	0.000617544	-0.0874336	0.0772909	0.0174564	0.0206329	-0.0220656	-0.0407318	-0.113312	0.100391	0.295991	-0.0359629	-0.0167651	0.12039	-0.0708013
246	AP2A1_HUMAN	0.0300398	-0.0356814	-0.0199619	-0.0222464	0.0285141	0.0376988	-0.128967	0.44573	-0.0377974	0.0638112	-0.058618	0.0191171	0	0.0115844	0	-0.0381022	0	-0.0720899	0.0636334	0	0.0759908	-0.144055	0.0725006	-0.00451886	-0.0348731	0.0815609	-0.118501	0.00280226	0.0519691	-0.0366693	0.0426444	0.0196457	-0.0609302	-0.0334028	-0.00496396	-0.0446202	-0.0288562	0.041337	0.0867237	0.000301161	0.0455624	-0.0298371	0.0105988	0.0237042	-0.04448	0.026948	0.0864809	-0.104819
247	AP2A2_HUMAN	0.157524	-0.20242	0.173233	-0.272425	0.162768	-0.117807	-0.279804	0.408471	0.00508629	0.0189805	-0.0930689	0.0355628	0.0136453	0.0928935	-0.00341257	-0.00311267	0	-0.0661828	0.129047	-0.0275802	0.14926	-0.00645159	0.0339675	0.0738111	-0.167775	0.169351	-0.289943	-0.0283451	0.0450718	-0.0611977	0.0170352	-0.0289328	0.10446	-0.124814	-0.0695168	-0.0551942	-0.0450376	0.112678	0.189953	0.0551942	0.0218606	-0.144409	0.132047	0.161967	-0.160806	-0.0414693	0.0309471	-0.206818
248	AP2B1_HUMAN	0.0473215	-0.0660153	0.0274605	-0.0245647	0.0138078	-0.0274605	-0.0445095	0.396775	-0.0401814	0.094251	-0.0885689	-0.032686	0.0108485	0	0	0.0946533	-0.100488	-0.0405329	0.0618703	0	0	-0.00254219	0.0067857	0.0239453	-0.009087	0.107374	-0.0746892	-0.0528602	0.0976696	0.0201778	0.0779016	-0.00562443	-0.0597896	-0.0461991	0.00118944	-0.048342	-0.0785255	0.0566629	-0.00308033	0.0164431	0.0626369	-0.0948851	0.0565724	0.0842834	-0.0488514	-0.0807406	0.201658	-0.167118
249	AP2M1_HUMAN	0.0914499	-0.0745455	0.115482	-0.107278	0.151865	-0.241697	-0.0456296	0.418753	-0.0346301	0.0603983	-0.00277307	-0.075925	0	-0.0709142	0.179682	0	-0.0414228	-0.0614478	0.0623644	-0.146863	0.0339789	0	0.107836	0.00716872	-0.112094	0.102532	-0.10847	-0.0352085	0.0509452	-0.063452	0.103086	0.0477615	-0.0308092	-0.0764151	0.0596215	0.00378697	-0.0759101	0.0251448	0.0616323	0.00458907	0.0198719	-0.0292136	0.0634448	0.0844907	-0.0618057	-0.0379871	0.00443795	-0.0481396
250	AP3M1_HUMAN	-0.140329	-0.0238705	0.317489	-0.0925623	0.124512	0.0986873	-0.225604	0.331954	-0.0691103	0.0561163	0.0965674	-0.06731	NA	NA	NA	NA	NA	NA	NA	NA	NA	NA	-0.0441297	0.0708251	0.0976658	0.0201716	-0.025843	-0.0973188	0.152584	0.192437	-0.0214056	-0.0133641	0.0133641	-0.243755	-0.0733908	0.0683091	0.0216381	0.191707	0.0492905	-0.124438	0.00218821	0.0287997	0.0257582	0.172771	-0.0257582	-0.102079	0.0272595	-0.0201681
251	AP4A_HUMAN	-0.396649	0.0695109	-0.0228644	0.174267	0.443564	-0.194139	0.418201	-0.108647	-0.0373297	0.00554096	-0.212984	0.0876635	-0.466106	0	0.432147	0.155898	-0.241417	0.347521	0.24528	-0.341462	0	-0.163111	0.164009	0.0319801	0.0142957	0.00317771	-0.00317771	-0.0319801	0.0746598	0.333691	-0.0265873	-0.0229126	-0.163068	-0.105255	-0.0678681	0.0240822	0.0290377	0.24685	-0.00469468	-0.0735186	-0.0821611	0.373217	-0.0783125	-0.0841267	0.483143	-0.0889311	-0.0747956	-0.146837
252	APBB2_HUMAN	-0.232348	0.0492425	0.0759371	-0.0492425	0.0875871	-0.35738	NA	NA	NA	NA	NA	NA	NA	NA	NA	NA	NA	NA	NA	NA	NA	NA	NA	NA	NA	NA	NA	NA	-0.089004	-0.0227841	0.190626	0.0539665	0.0227841	-0.122683	NA	NA	NA	NA	NA	NA	-0.0239594	0.939699	-0.055594	0.0746131	-0.142412	0.0239594	NA	NA
253	APEX1_HUMAN	0.22279	-0.0634397	-0.0491813	0.0643383	-0.161665	0.00687336	-0.0340765	-0.0556131	0.0328463	0.0466982	-0.0753613	0.0340765	0	0.00593174	0	0.0110273	-0.104876	-0.0449081	0	-0.172086	0.0660778	0.153169	0.0309571	0.118039	-0.103506	0.0626444	-0.0123306	-0.0524444	0.0411573	-0.0258512	0.130473	-0.0559955	0.0588192	-0.0575711	0.0245855	-0.105227	-0.105953	0.350948	0.0294651	-0.086514	0.0546715	-0.138444	0.13228	0.0764007	-0.0541073	-0.0441465	0.210115	0.010239
254	API5_HUMAN	0.088006	-0.125678	0.148062	0.0314194	-0.0314194	-0.156808	-0.0525207	0.352983	-0.179222	0.313903	-0.201813	-0.137547	-0.0259859	-0.253259	0	0.0681649	0	-0.0943995	0.0131751	-0.0744795	0	0.199652	0.0659185	0.0569875	-0.0665205	0.0210078	-0.0230095	-0.148641	-0.00871929	-0.0518433	0.0441031	-0.0198433	0.0632542	-0.143358	-0.043082	-0.00582486	0.00350655	0.133346	0.00858004	-0.149892	0.00623738	-0.0282766	0.0420672	0.0320925	-0.0655	-0.0254526	0.17208	-0.13296
255	APMAP_HUMAN	0.00291383	-0.0606942	0.0326841	-0.0326841	-0.0749554	0.0218268	-0.182262	0.645149	0.00134137	0.130061	-0.150635	-0.00134137	0.0151413	-0.100145	0.0203769	0	0.21292	-0.151195	0	0	0	0.093102	-0.0194454	0.435752	-0.136979	0.132962	-0.174758	0.0388062	0.0727922	-0.0202685	0.384381	-0.165662	-0.176935	-0.0553728	-0.0454028	-0.0440351	-0.104109	0.117321	0.0300148	-0.0152987	0.00239889	-0.228529	0.28802	0.0204259	-0.0333435	0.00294396	0.00384607	-0.294741
256	APOA_HUMAN	-0.215054	0.371316	0.601198	0.678156	-0.823456	-0.0231169	-0.0504705	0.318651	-0.316563	-0.173654	1.53786	0.0504705	0	-0.866704	-0.138445	0.260818	0.555927	-0.767618	-0.00479739	-0.0353444	1.11831	0.226186	-0.0156732	-0.274101	-0.319186	0.78959	0.0156732	0.564554	-0.357803	1.05133	-0.288617	-0.247618	0.145872	1.20246	0.729338	-0.437727	-0.279052	0.185636	0.279052	-0.317866	-0.141342	0.0969163	0.840833	-0.358706	0.0995815	0.187049	NA	NA
257	APOA1_HUMAN	-0.203624	-0.000254182	0.579897	-0.568847	0.87043	-0.0272456	-0.635574	1.58854	-0.533099	0.16529	0.138864	-0.101284	0	-0.112347	0.214997	-0.293278	0.357876	0	0.63386	-0.238164	0	0	0.535087	0.169422	-0.319593	-0.0250548	-0.275026	0.042977	-0.130383	-0.00300782	0.818157	0.0507865	-0.50077	0.0402465	0.243405	-0.480342	-0.35084	0.0203145	0.302487	0.0048801	-0.261597	-0.0988492	0.234589	0.136599	-0.203165	0.208233	-0.0752029	-0.25427
258	APOA2_HUMAN	-0.979353	0.276606	0.781347	-0.366936	0.785421	-0.351105	-0.585652	1.78718	-0.370876	0.0906627	0.266948	0.0358926	0	0.151001	0.00786392	0	-0.705347	0	0.571113	-0.419312	-0.0529256	0.73821	0.206507	0.601704	-0.253144	-0.164551	-0.209657	0.100644	-0.142235	0.280782	0.626475	-0.0453496	-0.722236	0.0141747	0.12878	-0.917946	-0.19803	0.610088	-0.0533688	0.0751488	-0.229705	0.0468948	0.274394	-0.0698224	0.0971681	-0.130355	-0.591064	-0.191016
259	APOA4_HUMAN	-0.100424	-0.094888	0.334901	-0.612516	0.696038	0.0226143	-0.56207	1.16315	-0.127768	0.4875	0.00237382	-0.071648	0	-0.257371	0.471706	-0.216629	0.0813452	0.229148	0.255137	-0.327429	-0.157744	0	0.433521	-0.0742293	-0.362904	0.251549	-0.203405	0.0415646	0.0109551	-0.0512643	0.25472	0.0915216	-0.540796	0.0364025	0.0366878	-0.149183	-0.273325	0.118929	0.335048	-0.0507656	-0.0532358	-0.188514	0.38972	-0.0976454	0.0144141	0.0820276	-0.144235	0.0738991
260	APOB_HUMAN	-0.151885	-0.0195076	0.712529	-0.184323	0.337178	-0.0371123	-0.469529	1.33551	-0.244201	0.0347748	0.23054	-0.0383661	0.076837	0	-0.182226	-0.0516577	0.34039	-0.139613	0.0187775	0.0305678	0	0	0.637654	0.29157	-0.338122	-0.105684	-0.0527019	-0.00834064	0.177115	0.244752	0.428192	-0.375422	-0.551163	-0.187262	0.0895269	-0.448397	-0.321452	0.116362	0.261902	-0.0468833	-0.459746	0.261456	-0.0284678	-0.163004	0.161081	0.0407526	-0.449325	-0.225769
261	APOC1_HUMAN	-0.78978	0.0156819	1.01677	-0.0156819	1.35093	-0.360926	-0.43308	0.584105	-0.146664	0.288662	-0.0265354	0.0265354	0.0176671	0.109091	0	-0.787693	-0.669445	-0.402351	0.645486	-0.190889	0.121376	0	0.192673	0.791671	-0.718408	0.614062	-0.394897	-0.192673	-0.00725439	0.08798	0.621469	0.0528309	-0.804871	-0.684709	0.337215	-0.467884	-0.21032	0.413884	0.102997	-0.119743	-0.0348762	-0.134033	0.162726	-0.0180357	0.085148	-0.202829	-0.40905	-0.421056
262	APOC2_HUMAN	-0.567084	0.0111401	0.422315	-0.0864358	0.875847	-0.385476	-0.435258	1.34679	-0.219198	-0.042836	0.042836	0.045743	0.125927	0	0.296828	-0.695823	-0.273577	-0.852611	0.731877	-0.347149	0	0.385192	0.340511	0.107941	-0.262677	0.516491	-0.424047	-0.166259	0.241597	0.167904	0.67495	-0.17196	-0.446066	-0.219904	0.225667	-0.475982	-0.114725	0.151792	0.0870376	-0.135423	-0.365974	-0.254925	-0.0138583	0.583781	0.262418	0.0168983	-0.343314	-0.474657
263	APOC3_HUMAN	-0.200125	-0.000189677	0.443749	-0.278848	0.965239	-0.0405468	-0.403021	1.85607	-0.0465365	0.0465365	0.117633	-0.0807323	0.159259	-0.0672194	0	-0.370616	0	-0.657479	0.46663	-0.0560872	0	0.444275	0.264282	0.290783	-0.310466	0.233558	-0.329435	-0.153668	0.0713239	0.101103	0.328782	0.117016	-0.489327	-0.389406	0.569962	-0.208936	-0.22423	0.104064	0.488588	-0.117768	-0.305696	0.127665	-0.0887834	0.00512621	0.137239	0.00805702	-0.00413938	-0.538096
264	APOD_HUMAN	-0.0216964	-0.046332	0.439564	-0.557111	0.88432	-0.118144	-0.196123	1.2856	-0.200654	0.0117384	0.240335	0.00928954	-0.22206	0	0.14425	-0.682039	0.559881	0	0.502035	-0.342716	0.129922	-0.108125	0.209251	-0.0759734	-0.369485	0.0415633	0.0519027	-0.0657995	-0.0697906	0.0436067	0.39349	-0.045708	-0.102058	0.106105	0.0631199	-0.168758	-0.376155	0.213917	0.509828	-0.0931992	0.190894	-0.0281393	0.378914	-0.298296	-0.258647	0.0182567	-0.0988835	0.0416293
265	APOE_HUMAN	-0.129215	-0.0341045	0.395444	-0.377372	0.501335	-0.027164	-0.279666	0.83716	-0.103748	0.358	-0.0249001	-0.0697039	0.318403	-0.139795	0	-0.18372	0.247244	-0.28428	0.88926	-0.0011868	0.11959	0	0.254425	0.0636024	-0.160709	0.198307	-0.492332	-0.0447593	0.162992	-0.0659736	0.652438	-0.02497	-0.436256	0.0105591	0.249642	-0.513017	-0.209724	0.0179574	0.434221	-0.0215445	-0.165987	0.0892728	0.182982	-0.117995	-0.0497112	0.0631077	-0.30133	-0.226358
266	APOF_HUMAN	-0.110638	-0.0934114	0.931733	-0.101988	0.963074	-0.0947863	-0.539274	1.17558	-0.202999	0.0292581	0.129523	-0.107657	NA	NA	NA	NA	NA	NA	NA	NA	NA	NA	NA	NA	NA	NA	NA	NA	NA	NA	NA	NA	NA	NA	0.337162	-0.504159	-0.447647	0.0742651	0.375579	-0.0742651	NA	NA	NA	NA	NA	NA	-0.0557615	-0.280479
267	APOH_HUMAN	0.0066442	0.0459992	-0.147997	-0.0572756	-0.0328629	0.214397	-0.0262872	-0.833516	0.0262872	0.150352	-0.224305	0.0540119	0.0191086	-0.326094	-0.00824062	0.0730744	0.0914025	0	0.501163	0	0	-0.465616	0.0567199	0.259899	-0.574788	0.137844	-0.222037	-0.00320561	-0.0403711	-0.0153426	0.0462421	0.0515989	-0.136632	0.0470702	0.0883499	-0.0948324	-0.0853186	0.0881577	0.289297	-0.496793	-0.187793	0.261389	0.32333	0.0628278	-0.21118	-0.16112	-0.0957612	0.147022
268	APOL1_HUMAN	-0.4287	-0.0789583	0.350469	-0.616777	0.511517	0.110403	-0.414004	0.755637	-0.302112	0.044208	0.173295	-0.0759224	-0.252575	0	-0.135486	0.038074	0.649072	-0.0189648	-0.026598	-0.0978772	0	0.365111	0.42749	-0.107547	0.0148017	-0.0269127	-0.438823	0.340766	-0.101546	0.0232184	0.253613	-0.00771707	-0.427405	0.102639	0.00169783	-0.283146	-0.16212	-0.0920939	0.427928	0.287453	-0.00595252	0.231151	-0.127641	-0.00500423	0.0539011	0.294718	-0.383957	-0.139416
269	APOL2_HUMAN	0.170565	-0.0126378	-0.0216636	0.0126378	0.163909	-0.0463049	0.139364	0.00547582	0.0560087	-0.0812294	-0.0444323	-0.0214101	NA	NA	NA	NA	NA	NA	NA	NA	NA	NA	-0.18038	0.100679	0.235164	0.109299	-0.00467053	-0.0494449	NA	NA	NA	NA	NA	NA	-0.0932032	-0.0231879	0.173354	0.0386528	-0.0219701	0.0137524	0.000293404	-0.34138	-0.0139058	0.243342	0.182608	0.0938753	-0.0610896	0.106543
270	APT_HUMAN	-0.0279382	0.0113696	-0.115158	-0.167133	0.251767	-0.0562418	0.0575473	0.745493	-0.0781857	-0.00251707	-0.251308	0.0555479	0	-0.0475605	0	0.0104607	0.0183046	-0.103207	0.0420612	-0.186278	0	0.172451	0.0890383	-0.0220929	0.0192542	0.0283843	-0.177636	0.053909	0.00603371	-0.00394744	0.134752	-0.00603371	-0.171475	0.0438162	-0.041325	-0.0423356	0.0129847	0.027583	-0.0166114	0.0218386	-0.426278	-0.0855995	0.0687539	0.0435369	0.0614697	-0.00087422	-0.0178192	-0.0831733
271	AQP1_HUMAN	-0.171193	-0.186155	0.0657994	-0.506588	0.18625	0.111376	NA	NA	NA	NA	NA	NA	NA	NA	NA	NA	NA	-0.197997	0.12415	-0.443027	0	0.0651897	NA	NA	NA	NA	NA	NA	-0.100651	-0.0569003	0.313557	0.100651	-0.215424	0.0747633	0.181042	-0.157126	-0.181042	-0.152712	0.157126	0.173166	NA	NA	NA	NA	NA	NA	NA	NA
272	AQP4_HUMAN	0.34685	-0.0150274	0.270526	0.097037	-0.333172	-0.235038	0.0600336	-0.298261	0.358933	-0.112758	0.531318	-0.159475	0.383145	-0.185343	-0.0326288	0.374279	-0.137706	0	0.307311	-0.0959029	-0.118842	0.402597	NA	NA	NA	NA	NA	NA	NA	NA	NA	NA	NA	NA	-0.0898289	-0.637543	0.0969957	0.371592	0.397028	-0.758903	0.141565	-0.230167	-0.103798	0.233328	0.0356087	-0.423807	NA	NA
273	ARAF_HUMAN	0.151131	-0.0311314	-0.0853037	0.0949782	-0.155472	-0.0183455	-0.158278	0.0233335	-0.0233335	-0.00323234	-0.0847987	0.0518867	-0.280735	0.200529	0.165191	-0.23991	0.164991	0	0.00229669	0.0868319	0.0488348	-0.128429	0.0275606	0.00194258	-0.0127066	-0.0219159	0.0365071	-0.0218691	0.162211	0.16654	-0.0544057	-0.0119506	0.0671178	-0.165556	-0.0809183	-0.0311805	0.0587467	0.0311805	8.23e-05	-0.0757607	0.0200203	-0.0241767	0.0858129	0.0280798	-0.0595076	-0.0436576	0.269734	-0.172336
274	ARAP1_HUMAN	-0.0129455	0.246193	-0.552141	0.0129455	0.345162	-0.346623	-0.18773	0.959752	-0.0886116	-0.128786	0.0886116	-0.135306	NA	NA	NA	NA	NA	NA	NA	NA	NA	NA	0.243344	0.00324203	-0.0847442	-0.00324203	-0.210127	0.0774238	NA	NA	NA	NA	NA	NA	NA	NA	NA	NA	NA	NA	-0.0779386	-0.03768	0.203972	0.023121	0.0487378	0.176413	-0.314314	-0.11008
275	ARBK1_HUMAN	0.142914	0.0615763	-0.113176	0.0665188	-0.160568	0.145624	0.00798853	0.283722	-0.00798853	0.170446	-0.173134	-0.15175	0	-0.169816	0.2302	0.18023	-0.148413	-0.173777	0.0125029	0.115747	0.064008	0.142905	-0.0156434	0.0481558	-0.0183951	0.0882552	-0.0469892	-0.077869	0.0876053	-0.0567181	0.109049	-0.00936706	-0.0390606	-0.192508	-0.091761	-0.0652876	-0.0321692	0.0781698	0.00340676	0.0544097	0.0330075	-0.191871	0.0555525	0.190654	-0.0555525	-0.0741198	0.152577	-0.112192
276	ARC1A_HUMAN	0.142465	-0.258258	0.0253778	0.0234404	0.00162608	-0.194394	0.0347616	0.0830009	0.0686202	0.0358999	-0.186851	-0.137052	0.0801911	-0.0965494	0	-0.0308092	-0.191439	0	0.082667	-0.0940878	0.141182	-0.10132	-0.0808166	0.228874	-0.0442633	0.0836935	0.0172235	-0.0621767	0.103504	-0.115208	0.115669	-0.0108102	0.126133	-0.128015	-0.0799375	-0.0975608	0.104176	0.0944507	0.0718155	-0.144632	0.0437705	-0.0261175	0.120776	-0.000546137	-0.016036	-0.0934958	0.584088	-0.0217817
277	ARF4_HUMAN	0.0515888	-0.0646441	0.316656	-0.148096	0.405752	-0.0866926	-0.16712	0.22197	-0.0125147	0.123856	-0.0531171	-0.0886241	0.0990365	-0.00111045	-0.000981653	-0.268325	0.123841	-0.00945451	0.0165608	0.073762	0	-0.0251981	0.0162708	0.121595	-0.127202	0.107554	-0.213413	-0.0964261	0.0690782	0.122253	0.179104	-0.0784054	-0.164905	-0.17948	0.213729	-0.204995	-0.40399	0.0105696	0.346479	-0.0105696	0.0559001	-0.00160973	0.197937	0.0237952	-0.14639	-0.0528422	0.00422126	-0.00422126
278	ARF5_HUMAN	0.228137	-0.162725	0.0447593	0.0532097	-0.0170241	-0.254765	0.045707	0.175001	-0.153812	-0.045707	0.0708714	-0.10064	NA	NA	NA	NA	NA	0.0138033	0	-0.343392	0.163338	-0.319548	0.207663	-0.0628311	0.00597848	-0.0699288	0.0829173	-0.744344	0.020758	-0.020758	0.201945	-0.188305	0.0899292	-0.0550038	-0.0363706	-0.0301152	-0.0835927	0.415418	-0.0098425	0.0360717	NA	NA	NA	NA	NA	NA	NA	NA
279	ARF6_HUMAN	0.151723	-0.05008	0.00225121	0.0575604	0.0476137	-0.181874	-0.0346597	0.256111	-0.0441276	-0.00766407	-0.0985599	0.0699762	0	0	0.039966	-0.438772	0.15673	0	0	-0.126248	0.172524	0.0125141	0.0687949	0.0437454	-0.153201	0.0140776	0.00721462	-0.0279821	0.0250387	-0.11766	0.0812023	0.0804727	-0.108863	-0.0433164	0.0151138	-0.0423512	0.0244306	0.00323213	0.00434684	-0.0511992	-0.0275639	-0.0038724	0.0973157	0.0723018	-0.0105501	-0.141571	0.0417366	-0.0115875
280	ARFG1_HUMAN	0.139146	-0.1076	0.377198	0.00385357	-0.00385357	-0.110042	NA	NA	NA	NA	NA	NA	NA	NA	NA	NA	NA	NA	NA	NA	NA	NA	NA	NA	NA	NA	NA	NA	NA	NA	NA	NA	NA	NA	NA	NA	NA	NA	NA	NA	0.0063509	-0.0706078	0.406464	0.0113763	-0.0647705	0.0237353	NA	NA
281	ARFG2_HUMAN	0.13009	-0.0208199	0.0729984	0.296359	-0.0729984	-0.118972	NA	NA	NA	NA	NA	NA	0.035436	-0.0881849	0	-0.00316599	0.0213334	-0.223454	0	-0.0300373	0.0711641	0.137894	0.0627084	0.0215333	-0.106194	0.0129303	-0.0129303	-0.111281	-0.00111326	0.013043	0.0224105	0.00835064	0.120318	-0.0798867	-0.0406686	-0.0173699	0.0537211	0.0860141	-0.0385657	0.0322317	0.0783989	-0.0230214	0.0230214	-0.138792	0.0324	-0.0790749	-0.0079647	0.0131745
282	ARGAL_HUMAN	0.115975	-0.12448	0.160829	0.00292876	0.167692	-0.133147	-0.0496107	0.136407	-0.102687	-0.057265	0.0195832	0.17365	0.253358	0	-0.376018	-0.259477	0.24324	0.0177839	-0.0646957	-0.243374	0	0.167241	0.0885156	-0.0121006	0.0350663	-0.243887	0.0431294	-0.081958	-0.0253632	-0.0390014	0.0253632	0.131194	0.0400432	-0.141731	-0.0728754	0.00243489	0.203633	-0.0269729	-0.00503317	0.000247389	0.00875318	-0.00782289	-0.0741382	0.0261836	0.0614302	-0.0198911	-0.205001	-0.109492
283	ARGI1_HUMAN	-0.257356	0.0801696	0.75277	-0.661114	0.765664	-0.100196	-0.102563	1.06412	-0.206473	0.0361998	-0.0215248	0.0354003	0.307613	-0.269543	0	-0.320733	0.184336	-0.113515	0	-0.176522	1.51396	0.00917837	0.352735	-0.260686	-0.0540526	0.0674671	-0.435799	0.278954	-0.0253297	-0.00159793	0.0958434	-0.0342085	-0.275404	0.0386497	0.0524296	-0.0236026	0.0225506	-0.187472	-0.0541173	0.0976879	-0.191026	0.349109	0.0662261	-0.291051	-0.0662261	0.592804	-0.075564	-0.286444
284	ARGL1_HUMAN	0.038424	-0.184852	0.152027	0.0139688	-0.0951645	-0.0139688	NA	NA	NA	NA	NA	NA	NA	NA	NA	NA	NA	0	-0.121566	-0.35577	0.000456542	0.0167427	0.040732	0.126562	-0.0392602	0.0454973	-0.129357	-0.0452357	NA	NA	NA	NA	NA	NA	NA	NA	NA	NA	NA	NA	0.179895	-0.247354	0.174395	0.0541497	-0.0796594	-0.0323348	NA	NA
285	ARH37_HUMAN	-0.220785	-0.185978	0.0761262	-0.0285587	0.0285587	0.0499809	NA	NA	NA	NA	NA	NA	0.114935	0.123123	-0.378947	0	-0.0738831	NA	NA	NA	NA	NA	NA	NA	NA	NA	NA	NA	NA	NA	NA	NA	NA	NA	NA	NA	NA	NA	NA	NA	0.219726	-0.0171535	0.0100418	-0.0737104	-0.0100418	0.107974	NA	NA
286	ARHG6_HUMAN	0.189355	0.275027	-0.145265	-0.0440064	-0.253534	-0.131389	0.0897312	0.104581	-0.147523	0.127461	-0.279689	0.0320477	-0.197125	0.0599962	-0.0960744	0.107808	0	0.0116306	0.221072	-0.0409009	-0.0511408	0.0984553	-0.039922	0.112994	-0.063509	0.0512474	-0.403071	0.0346788	0.294276	0.0494762	-0.0402441	-0.0494762	0.0402441	-0.0539304	0.17541	-0.0383909	0.0475157	-0.194884	-0.0091611	0.0243767	-0.00265234	-0.138682	-0.0759478	0.16151	0.0106544	-0.00794008	0.0961505	-0.0347602
287	ARHG7_HUMAN	0.00808038	-0.0909992	0.0141976	0.047764	-0.125795	0.141768	-0.217924	0.311938	-0.00170656	0.191782	-0.0647622	0.0591489	-0.057729	0.113812	0.0173308	-0.0565505	0.118786	0	0.146345	-0.0653312	0.0201429	0	-0.0499729	0.0231793	-0.0594401	0.0778845	7.72e-05	-0.0518651	-0.0191954	0.0900691	-0.0104079	-0.0187118	0.0187118	-0.117459	0.0299407	0.0703235	-0.0617682	0.0922759	-0.080764	-0.0504374	0.109991	-0.166648	-0.0187784	0.123675	-0.0348909	-0.0219248	0.0680582	-0.169444
288	ARHGB_HUMAN	-0.153212	0.159239	0.127674	-0.127674	0.62056	-0.323706	NA	NA	NA	NA	NA	NA	NA	NA	NA	NA	NA	NA	NA	NA	NA	NA	NA	NA	NA	NA	NA	NA	NA	NA	NA	NA	NA	NA	NA	NA	NA	NA	NA	NA	NA	NA	NA	NA	NA	NA	NA	NA
289	ARHL1_HUMAN	0.44082	-0.120352	-0.325745	0.255119	0.0923071	-0.0917226	-0.0904747	-0.0258082	0.0160528	0.134729	0.0571227	-0.104287	0.0824774	-0.360399	0.101521	0	0	0	-0.195201	0.095184	0.015372	-0.0559634	0.0910021	-0.170763	0.294278	-0.095407	0.0806856	-0.185766	0.0755158	0.128889	-0.253913	-0.0235119	0.0499846	-0.202245	-0.246123	0.0477994	0.157556	0.150362	-0.0864627	-0.106023	-0.102393	0.0752755	0.140627	-0.133281	0.128337	-0.164477	-0.31152	0.256951
290	ARHL2_HUMAN	0.0486446	-0.034045	0.002211	0.0144085	-0.0368727	0.0859192	-0.0157054	0.0372539	-0.011682	0.0661262	-0.0855672	0.011682	0.0336568	0.0215342	0	-0.248658	0	-0.121666	0	-0.0641799	0	0.152314	0.00982123	-0.0412009	0.0214218	0.0012241	0.00586227	-0.00265445	0.0167859	-0.0966344	0.0658203	0.00632058	0.018601	-0.0167859	-0.0606659	0.0931407	-0.056236	0.0810275	-0.0659291	0.0194341	-0.00293507	-0.00948848	0.0281517	-0.039154	0.0615197	-0.0230201	0.0600656	-0.000816422
291	ARI1_HUMAN	0.00427533	-0.0480531	0.021143	-0.0415329	0.0374929	-0.00427533	0.0569305	-0.0297454	-0.178459	0.089643	0.00598769	-0.0554899	-0.106096	-0.0751754	0	0	0.0961352	-0.0338642	0	0.134495	0	0.000687338	-0.00747712	-0.0802136	0.0702593	-1.55e-05	0.00747712	1.55e-05	0.0339499	0.061693	-0.0447406	-0.0220581	0.00882374	-0.00584631	-0.00146018	0.0289989	-0.129062	0.0398476	-0.0154102	0.00872205	-0.147616	0.0796061	-0.00130805	0.0587893	-0.0384072	-0.0418732	-0.111678	-0.169492
292	ARI2_HUMAN	-0.0194376	0.00620837	0.0596931	-0.177041	0.0359226	0.0385505	0.0340149	0.106112	-0.180811	0.110058	-0.083405	0.0122195	-0.0677446	-0.0113601	0	0.0337721	-0.00166198	0	0	0.0273851	0	0.250331	-0.0201532	-0.102797	0.123323	-0.011386	-0.158919	0.0884781	0.0465713	-0.214622	0.0996873	0.00736566	-0.01682	-0.0189307	0.00660366	0.036674	0.00112618	0.0246328	-0.0782965	-0.000289296	-0.024386	-0.0931267	0.0069169	0.0642299	-0.0909412	0.108526	-0.0139138	0.0492164
293	ARK72_HUMAN	0.0468473	-0.10171	0.00582434	-0.0957913	-0.0510622	0.185186	-0.0189867	0.104099	-0.000653138	0.0994188	-0.0478517	-0.01852	-0.00939281	0.035196	0	0	0.365664	-0.0225302	-0.154314	0.169047	0	0.220983	0.0123689	0.022145	-0.0310909	0.148132	-0.273824	0.0310909	0.0245246	-0.183694	0.106387	0.0702851	-0.0543711	-0.0305278	-0.0814978	-0.0202844	0.0162995	0.239551	-0.0823478	0.151498	-0.0100433	-0.236557	0.105253	0.0523729	-0.00811575	0.00811575	0.0883612	-0.104554
294	ARL1_HUMAN	0.0326563	-0.136147	0.035527	0.0756667	-0.690029	-0.0805168	0.0313047	0.0679078	-0.0297244	0.151293	-0.477677	0.0151263	NA	NA	NA	NA	NA	0.18958	0.024557	0.0210289	-0.106331	-0.141888	NA	NA	NA	NA	NA	NA	-0.00644741	-0.0359964	0.152172	0.193229	-0.38613	-0.119866	NA	NA	NA	NA	NA	NA	-0.19098	0.024909	-0.102139	0.128117	0.0175053	0.0344734	-0.0675555	-0.171812
295	ARL2_HUMAN	0.127105	-0.103703	0.0916155	-0.105572	0.117037	-0.229033	-0.0333129	-0.193588	0.0380393	0.039816	-0.143696	-0.0523127	-0.510144	0	0.181315	0	-0.079473	-0.229645	0.124915	0.0768655	0	0	0.0921261	0.416852	-0.0699762	0.00940938	-0.094244	-0.0953652	0.322458	-0.241321	0.0307421	0.112577	-0.08157	-0.118778	0.029198	-0.0307453	-0.235529	0.134007	0.0460745	-0.0296071	0.00719082	-0.0267692	0.0118233	0.0642672	-0.0441845	-0.117457	0.200951	-0.197473
296	ARL3_HUMAN	0.406691	-0.112153	0.0228074	0.327652	-0.131622	-0.190939	-0.0898805	-0.139976	0.125814	0.0898805	-0.124473	0.011322	-0.0494162	0	0	0	0.0898603	-0.0303242	0.165249	-0.260081	0.101381	-0.0534243	-0.0290584	0.159495	-0.130069	0.163904	-0.165695	-0.0108856	-0.00842504	-0.280996	0.0510845	0.0291062	-0.0767898	0.146633	0.0271125	-0.0484274	-0.0376183	0.239653	0.0389262	-0.0976792	0.0426825	-0.157998	0.043569	0.255754	-0.0621735	-0.0548239	0.027818	-0.027818
297	ARL8A_HUMAN	0.121539	-0.0151226	-0.0484196	0.0161652	-0.0830168	0.0499859	0.0379867	0.303016	-0.0237723	0.200026	-0.0596561	0.0506463	0	0.0403658	-0.398136	0.0350378	0.0562574	-0.139133	0.137266	-0.170765	0	0.16688	0.02208	-0.100186	-0.0514681	0.131926	0.0829325	-0.139317	-0.0173441	-0.0058418	-0.11655	-0.0663864	0.141348	-0.150924	-0.0581558	-0.0272624	0.164672	0.0953681	-0.0332863	0.0202307	-0.0122103	-0.17429	-0.00573143	0.00573143	0.0386762	0.00167561	-0.00463104	0.219585
298	ARL8B_HUMAN	0.121359	-0.302297	0.0452922	0.165758	-0.14713	-0.0344229	0.0560848	0.322511	-0.0264653	0.20717	-0.0531858	-0.214451	-0.101378	0	0.0987747	0.0117549	-0.0984472	-0.20601	0.0253426	0	0.0253094	-0.0146079	0.0448704	-0.266169	0.0631558	0.0821653	-0.0418189	-0.0870043	0.106619	0.0982961	-0.0216077	-0.0996677	0.0168513	-0.110538	-0.0415352	-0.0729218	0.0246074	0.204537	-0.00213528	-0.15436	0.164953	-0.0271254	0.0271254	-0.0824701	-0.0910747	0.0332598	0.182607	0.0188946
299	ARLY_HUMAN	0.0428005	-0.193761	0.000163827	-0.0796367	0.501349	-0.000163827	-0.094621	0.583288	-0.228831	0.0307843	-0.029732	-0.0293389	0.383183	-0.451112	0.113034	-0.34248	0.0158502	0	0.0900849	-0.0117613	0.0465557	-0.162002	0.0176773	0.105995	-0.00483104	0.019257	-0.0379232	-0.143676	-0.0859716	-0.00639928	0.307384	0.0065672	0.0401865	-0.164514	-0.155094	0.0805527	-0.17583	0.390944	0.013268	0.182966	-0.0906299	-0.0799573	0.00729028	0.093421	0.131581	-0.0155675	NA	NA
300	ARM10_HUMAN	0.14865	0.0166483	-0.0166483	0.102551	-0.392317	-0.101022	NA	NA	NA	NA	NA	NA	0.00755515	0	-0.157185	0.0377566	0.0797611	-0.0452357	0.125239	-0.174921	0.0237047	0.36494	-0.124962	0.19212	-0.0419785	0.14834	0.0899584	-0.11923	NA	NA	NA	NA	NA	NA	0.0811049	-0.00961344	-0.0449268	-0.030966	-0.138459	-0.0473607	NA	NA	NA	NA	NA	NA	NA	NA
301	ARMC1_HUMAN	-0.0133433	-0.0116227	-0.0341586	0.0837611	0.205425	-0.0273087	0.0481808	0.187674	0.0134084	0.0726604	-0.153831	-0.0508891	-0.240969	-0.110068	0.0576334	0.2645	0.0010737	-0.0229815	0.23526	0	-0.0347148	-0.0571174	0.000847792	0.042788	0.0273535	-0.0743997	0.0266094	-0.0549929	-0.0414974	-0.097977	-0.0198225	-0.0593788	0.11831	0.0414974	0.00623721	-0.0373384	0.0264604	0.0583362	-0.018455	-0.0524959	-0.112889	0.144985	-0.0726077	0.0696621	-0.0110659	-0.0221768	0.0332691	-0.163141
302	ARMC6_HUMAN	0.0451968	-0.211844	-0.00357976	0.0433713	0.00357976	-0.0558327	NA	NA	NA	NA	NA	NA	-0.198157	-0.073852	0	0.0233076	0.102745	-0.133007	0.192956	0.155223	-0.0585871	-0.231284	NA	NA	NA	NA	NA	NA	0.096043	-0.0326117	-0.0375103	0.175721	0.189482	-0.0588188	-0.213881	-0.0436853	0.201138	0.0907941	0.189911	0.140052	-0.0104682	0.0701484	0.259203	0.0352199	-0.0291887	-0.182324	NA	NA
303	ARMC8_HUMAN	0.089486	-0.0707524	0.101781	0.0473481	-0.00312315	-0.089486	-0.0718185	0.304743	0.0330246	0.305435	-0.000438091	-0.0757913	0.066461	-0.180552	0.172683	0	-0.114037	-0.198048	0.0531357	0	0.0520337	0	0.0275866	0.036621	0.0296004	-0.0026638	-0.0388042	-0.276559	0.212691	0.0181492	0.0244356	0.0243255	-0.0325648	-0.195477	-0.121525	0.105591	0.073285	0.112415	-0.0748635	-0.0187091	-0.255123	0.00368972	-0.00368972	0.0310352	-0.0151682	-0.102517	NA	NA
304	ARMT1_HUMAN	0.0961318	-0.0937534	-0.0164591	0.0995726	0.00942674	-0.0701384	0.0607323	0.0376815	-0.0795814	0.0709177	-0.194868	0.0389108	0	0.0462211	0	-0.117457	0	-0.198815	0	0.0202834	0	0.103841	0.0129833	0.0647996	-0.0418517	0.0418517	-0.0335127	-0.030113	-0.0240058	-0.0646049	-0.0282345	0.0609898	0.0435963	-0.0836173	-0.103448	-0.0306496	-0.0506743	0.147364	0.0318224	-0.00608856	-0.0262224	0.00343284	0.0125605	0.0388629	0.0284538	-0.0731303	0.176741	-0.16744
305	ARMX2_HUMAN	0.0334712	-0.0298086	-0.113055	-0.139053	0.362992	0.0298086	0.00285901	-0.0434978	-0.322774	0.144347	0.324717	-0.122579	-0.0556074	0	0	0	0.0811149	-0.0294317	0	-0.246425	0.173765	0.162957	0.193466	-0.0329615	-0.071119	0.0387792	-0.0427974	0.00858022	-0.188865	-0.0647225	0.0112296	0.479634	-0.520975	0.0647225	0.168252	0.0144154	0.430032	-0.241686	-0.153013	-0.0144154	0.0875265	-0.0393775	-0.0875265	0.0941962	-0.190863	0.153267	0.274229	-0.466723
306	ARP10_HUMAN	-0.0481385	-0.106804	0.0601107	-0.219016	0.108122	-0.0308416	-0.0473735	0.22964	-0.0942462	0.112808	0.0171287	-0.0287692	-0.122609	0.182663	0.0388936	-0.0980352	0	0.0268261	0	-0.0368473	0.0765888	0.0337032	0.186555	0.0202864	-0.0553385	-0.0289189	0.0226136	-0.0602672	0.00541172	0.0182158	0.396199	0.0976067	-0.154073	-0.0914297	0.00344115	0.0442161	0.0351934	0.0896257	-0.0351934	-0.0806179	-0.0245133	0.0201764	0.0645363	-0.0216397	-0.0849267	-0.0204734	-0.0429495	-0.05517
307	ARP2_HUMAN	0.0323256	-0.0943623	0.036585	-0.0640383	0.0733503	0.0237154	-0.0395265	0.307129	-0.190154	0.0739407	-0.068314	-0.0225997	0.0738892	0	0	-0.0104978	0	-0.0348115	0.032689	0.0323034	-0.0748508	0.118226	0.0202953	0.150582	-0.0896407	0.0871288	-0.0556105	-0.0273334	0.00758587	-0.093655	0.0854068	0.117521	-0.128326	-0.0881167	-0.152719	-0.0357871	0.0579423	0.0656935	-0.00380356	0.113371	-0.077021	-0.19033	-0.0165511	0.18293	0.0826986	0.0742669	-0.0714476	-0.128467
308	ARP3_HUMAN	0.107083	-0.133994	-0.0160967	0.0289077	0.0629826	0.00100933	0.031906	0.0872399	0.0243706	0.030078	-0.00562433	-0.14205	0	0	-0.0148409	0.0942567	-0.0435493	-0.0926376	0.0456491	-0.0154988	0	-0.0624171	0.0050793	0.195105	-0.0901741	0.160195	-0.0434144	-0.0356275	0.0512921	-0.109681	0.133206	-0.135528	-0.034577	0.0302008	-0.0521586	-0.0473191	0.0417547	0.115475	0.1546	-0.164113	0.017549	-0.144227	0.111479	0.10278	-0.0234247	-0.152184	0.379608	-0.136669
309	ARP5L_HUMAN	0.0968089	-0.172774	0.147534	-0.0899926	0.218705	-0.199947	0.000711333	0.408512	-0.0563375	0.0230504	0.0375868	-0.127499	0.130736	-0.0781456	-0.0320234	-0.150861	0.120178	0	-0.0880168	-0.0430905	0	0.0170866	-0.0324968	0.192296	-0.0184375	0.0615095	0.0121731	-0.157484	-0.00747785	-0.0865138	0.000908234	0.0210992	0.0455651	-0.103519	-0.00522531	0.171894	-0.0633063	0.164475	0.0107556	-0.100108	-0.120654	-0.0532948	0.0730399	0.204103	0.0441716	-0.19139	-0.039092	-0.0944311
310	ARPC2_HUMAN	0.11263	-0.0721143	0.0146583	-0.0300675	0.0640044	-0.0261112	-0.011242	0.413613	-0.0661132	0.0842596	-0.0743571	-0.0753641	-0.518907	0.0249779	0.140897	-0.577949	0.035525	0	0	0	0	0.00754653	0.000299949	0.264811	-0.102262	0.145026	-0.0313858	-0.152021	0.0411671	-0.126178	0.130493	-0.0118355	0.0368271	-0.0652509	-0.0412902	-0.0151574	-0.0112437	0.095965	0.104342	-0.0858001	-0.0199981	-0.0950121	0.143803	0.148585	-0.0238471	-0.108566	0.143172	-0.119107
311	ARPC3_HUMAN	0.12892	-0.0351559	-0.0205733	-0.0531318	-0.0341508	0.020417	-0.0246322	0.644116	-0.0160305	0.109364	-0.0752394	-0.0922249	0.00228227	0.0124894	0	-0.00766929	-0.178841	0.0154678	0.0512313	-0.00141805	0	-0.300798	-0.0568433	0.197051	-0.0692483	0.1116	0.00575614	-0.160646	0.0965974	-0.0856906	0.283643	0.0202671	-0.0869534	-0.191877	-0.0352909	-0.0259362	-0.0427537	0.0767644	0.113518	-0.171551	-0.0515636	-0.078284	0.0743066	0.161953	0.0531471	-0.114005	0.232267	-0.288446
312	ARPC4_HUMAN	0.174587	-0.0632008	0.0322887	-0.0593359	0.129068	-0.160556	-0.0292848	1.09109	-0.398671	0.34197	-0.105527	0.0292848	0	0	0.0872465	-0.470284	0.246752	-0.0940429	0.023054	0.0775389	-0.149087	0.147621	0.0924817	0.417084	-0.0928961	-0.0521919	-0.138476	0.00740556	NA	NA	NA	NA	NA	NA	-0.135355	0.0325079	-0.0401666	-0.00378049	-0.0447346	0.133586	-0.463027	0.00931122	-0.09266	0.366736	-0.0220651	0.0464202	0.122546	-0.354425
313	ARPC5_HUMAN	-0.0372216	-0.110391	0.161258	-0.153593	0.255167	0.0718101	NA	NA	NA	NA	NA	NA	0.367579	-0.185944	0	-0.0464485	0.289865	-0.00689153	0.107087	-0.129023	-0.0642368	0.260859	0.0717931	0.209917	-0.246458	0.242056	-0.146486	-0.187682	0.435066	-0.20382	0.652669	0.122397	-0.274754	-0.122397	0.00913627	-0.161228	-0.39461	-0.00913627	0.192253	0.25402	-0.0431252	-0.412138	0.0632276	0.194198	-0.167838	0.106162	NA	NA
314	ARRB1_HUMAN	-0.136428	0.21536	-0.138409	-0.247589	0.36686	0.136428	0.0696193	1.66527	-0.0696193	-0.431791	-0.13636	0.492389	0.201607	-0.166269	0	-0.0612138	0.0840333	-0.0622897	0.310409	-0.084354	0	0.0448212	-0.0664136	0.35635	0.0149906	0.00305514	-0.00566151	-0.0159568	0.0275689	-0.208145	0.439855	0.00961917	0.11622	-0.051651	-0.269987	0.0365755	-0.238126	0.0940416	0.0269099	-0.0677787	-0.0770516	-0.410767	0.288827	0.158126	-0.18257	0.112464	NA	NA
315	ARSA_HUMAN	-0.131275	-0.0963583	0.201327	0.0963583	0.29892	-0.259266	NA	NA	NA	NA	NA	NA	0.0527054	-0.354405	0.274	0.0236329	-0.109847	NA	NA	NA	NA	NA	NA	NA	NA	NA	NA	NA	NA	NA	NA	NA	NA	NA	NA	NA	NA	NA	NA	NA	NA	NA	NA	NA	NA	NA	NA	NA
316	ARSB_HUMAN	-0.0416117	-0.530281	0.33503	0.0416117	0.25905	-0.157458	NA	NA	NA	NA	NA	NA	NA	NA	NA	NA	NA	-0.178062	0.417255	-0.375365	0.471423	0	NA	NA	NA	NA	NA	NA	NA	NA	NA	NA	NA	NA	NA	NA	NA	NA	NA	NA	-0.187536	0.081312	-0.0380815	0.102384	-0.0898558	0.111769	NA	NA
317	ARVC_HUMAN	-0.0281137	-0.138082	0.0718284	0.0322736	0.133073	-0.312658	NA	NA	NA	NA	NA	NA	0.0469658	-0.301921	0.104337	0.141185	-0.115887	-0.211153	-0.0257618	0	0.306942	0.0462627	0.0448769	-0.0272878	0.0100349	-0.0181036	0.0943614	-0.25229	-0.0169769	-0.10736	0.239294	0.0169769	0.0455816	-0.0261792	-0.0421631	-0.0147103	0.107525	0.21726	-0.0219731	-0.0642163	0.00217566	-0.0387641	0.211779	0.0501357	-0.0675996	-0.121337	0.0433761	0.0166268
318	AS3MT_HUMAN	0.10738	-0.0943666	-0.0501882	0.207384	-0.0528578	-0.130335	NA	NA	NA	NA	NA	NA	-0.199471	-0.0502513	-0.0749023	0.324121	0	-1.03531	0.263929	-0.149279	0.300948	0	0.0504337	0.458516	-0.110777	0.10759	-0.130307	-0.0527378	NA	NA	NA	NA	NA	NA	0.280831	-0.0480732	-0.227652	0.216459	-0.179233	-0.0441824	-0.102767	-0.297751	0.144083	0.105041	0.0789148	-0.130019	NA	NA
319	ASAH1_HUMAN	0.311602	-0.110349	0.0763135	-0.0213386	-0.0082074	-0.124815	0.0358569	0.124762	0.0668627	-0.00716301	-0.353848	-0.16947	0.104571	-0.189978	0.406157	-0.0267471	-0.176787	-0.0263151	0.124629	-0.00839328	0.0928154	-0.00234558	-0.0916167	0.593474	-0.0986613	0.565931	-0.0577087	-0.0734209	0.00526153	-0.264862	0.0642348	-0.0832945	0.228542	-0.050834	-0.133143	-0.0110977	-0.16247	0.463019	-0.0261281	0.055895	-0.0667074	-0.181627	0.111292	0.036869	0.0698748	-0.0976006	0.438446	-0.35454
320	ASB1_HUMAN	0.0535476	-0.211635	0.115294	-0.0727287	0.0356727	-0.0205434	NA	NA	NA	NA	NA	NA	0.301905	-0.0263175	-0.0391222	0.0889102	-0.050836	-0.127939	0.043599	0.126006	0	0.223914	NA	NA	NA	NA	NA	NA	NA	NA	NA	NA	NA	NA	0.0254701	-0.0129639	-0.0294417	0.0370545	0.0589464	0.027462	0.0437023	-0.0581063	-0.0471933	0.00140611	0.0458062	-0.0427292	NA	NA
321	ASB10_HUMAN	-0.380012	-0.00722093	0.00722093	-0.123347	0.101661	0.0487695	-0.41802	1.62064	-0.683848	0.094306	0.0143821	-0.094306	0.0720746	-0.100422	-0.182145	0.136678	0	-0.24387	-0.165709	-0.224227	0.455523	0.437298	-0.0725788	0.0780753	0.0272913	-0.0272913	-0.0201608	-0.0312233	NA	NA	NA	NA	NA	NA	0.16443	-0.153652	-0.0316084	0.0488984	-0.0155477	0.070183	0.0129717	-0.0471927	0.118333	0.139121	-0.141732	0.598791	0.179356	-0.0952429
322	ASB14_HUMAN	-0.180868	0.0240982	0.118588	-0.118588	0.30337	-0.0240982	-0.0770343	0.265737	0.0537588	-0.64196	0.156457	-0.31381	-0.191395	-0.00488271	0.0545816	0.0594876	0.291327	-0.116572	0.14707	0.22586	0	-0.0952362	0.119336	0.00310649	0.000439679	0.0371071	-0.0120497	-0.21194	0.08972	0.195014	-0.0859072	-0.177041	0.0500918	-0.203598	-0.00155332	0.0901466	0.0395985	-0.0143167	0.183687	-0.236511	-0.0943527	0.115991	0.378753	0.0369866	-0.151047	-0.0513101	-0.158693	-0.181575
323	ASB15_HUMAN	-0.140666	-0.0104546	0.673795	0.735158	-0.297285	0.0104546	NA	NA	NA	NA	NA	NA	-0.136007	-0.760817	0	0.496136	-0.0872691	0.044449	0.139547	0.18495	-0.649538	-0.567421	0.127488	-0.115405	0.108701	0.113916	0.106601	-0.303281	NA	NA	NA	NA	NA	NA	0.193259	0.073201	-0.5004	-0.191258	0.191258	-0.318232	0.164873	-0.0265472	0.0153495	-0.136436	0.137418	-0.466624	-0.896329	0.300352
324	ASB2_HUMAN	0.000281305	-0.0711055	0.142254	-0.044995	0.0112668	0.00391399	-0.00182691	0.170224	-0.000127359	-0.0147873	-0.0108308	0.0837019	0.0422525	0.113226	-0.106624	-0.0104339	0	-0.102872	0	-0.0493594	0.144775	0.0932679	0.00958353	-0.0936337	-0.0092261	-0.049816	0.125977	-0.028978	0.036472	0.0219464	-0.111338	-0.013024	-0.0614405	0.018165	0.101711	0.0132465	0.271766	-0.0872115	-0.047695	-0.0445032	0.000685689	0.15002	-0.0124392	-0.0608082	-0.0548481	0.0663731	0.00071845	-0.00315034
325	ASB8_HUMAN	0.395755	0.0183261	0.15437	-0.0183261	-0.105748	-0.0112123	NA	NA	NA	NA	NA	NA	NA	NA	NA	NA	NA	-0.146295	0.0866927	-0.042707	0.0430103	0.0533432	-0.00515933	-0.0235132	-0.0425372	0.048758	0.0634714	0.00117803	0.10843	-0.10039	-0.0309776	-0.0337462	0.143386	-0.0573471	0.102207	-0.0928163	0.115059	0.0297647	-0.0571348	-0.157961	0.184911	0.040965	-0.0530831	-0.0293674	-0.00721427	-0.0656414	0.0820443	0.116261
326	ASH2L_HUMAN	-0.344267	0.103014	-0.0155537	0.0620902	0.0155537	-0.46128	NA	NA	NA	NA	NA	NA	NA	NA	NA	NA	NA	NA	NA	NA	NA	NA	NA	NA	NA	NA	NA	NA	NA	NA	NA	NA	NA	NA	0.0775228	-0.0199919	0.00296887	0.161853	0.0389408	-0.122706	0.0118698	-0.119351	0.176199	0.0171183	-0.0792314	-0.0118698	NA	NA
327	ASML_HUMAN	-0.159801	-0.461379	0.056299	-0.0824518	0.217185	-0.0373713	-0.50842	0.421462	0.0265422	-0.0243836	0.356237	-0.177926	NA	NA	NA	NA	NA	0.0291581	0	0.0144543	-0.110191	0.10588	-0.204531	-0.141203	0.00143341	-0.00143341	0.317051	-0.217297	-0.019683	0.084248	0.00996267	-0.00996267	0.243232	-0.222078	-0.212148	-0.0311681	-0.0963235	0.196573	0.399531	-0.113686	NA	NA	NA	NA	NA	NA	-0.0322551	0.026497
328	ASNA_HUMAN	-0.0651235	-0.149029	0.274557	-0.042405	0.268489	-0.277812	-0.0799699	0.705431	-0.0348212	0.00466673	0.000351847	0.00115158	-0.0820892	0	0.0917816	0	0	-0.0344707	0.0668108	0	0.0451631	-0.00819574	0.135429	-0.01381	-0.0371106	0.0975979	-0.0172765	-0.0531456	0.176956	-0.00846428	0.00763688	0.0262669	-0.0498854	-0.119331	-0.00331627	-0.060697	-0.0105915	0.0284474	0.0199577	0.0159256	-0.0524135	-0.0662058	0.0356375	0.0311718	0.040969	-0.0159191	-0.0157235	-0.25783
329	ASPC1_HUMAN	-0.0479019	-0.0173082	0.100922	0.0505327	0.0902019	-0.48102	-0.115749	0.252976	0.00347128	0.0280692	0.115842	-0.19692	0.345825	0	-0.0412869	0.0902678	-0.455001	0	0.0432509	-0.199991	0.0435241	-0.137516	-0.0205088	-0.0254732	0.0565712	-0.00282881	0.0546012	-0.0995983	0.0746408	0.00204972	-0.00462732	-0.0392402	0.0302749	-0.344172	-0.0155497	0.0836136	-0.0181013	0.0337583	0.00534728	-0.0921421	0.189067	0.00340102	0.0301001	-0.127137	-0.00340102	-0.0427563	-0.023209	0.019212
330	ASPH_HUMAN	-0.0969347	0.0237221	-0.0166915	-0.029127	-0.00834691	0.106523	-0.375494	0.144117	-0.0901582	0.116708	0.0208283	0.0249395	0	0.278249	-0.362181	0	0.132433	-0.209998	0.0678784	0	-0.00971713	0.0833776	0.0448982	-0.053657	-0.0712305	-0.0129462	0.0234318	0.024028	-0.180707	-0.0333705	-0.0217275	0.0155575	0.154635	0.0722279	-0.0647852	-0.253217	0.0843018	0.354484	-0.097287	0.14523	0.0861678	0.105474	-0.0864765	-0.0355543	-0.00397508	0.0184386	-0.182307	0.1029
331	ASPM_HUMAN	0.0155202	-0.133081	0.269295	-0.0155202	0.092756	-0.276475	NA	NA	NA	NA	NA	NA	NA	NA	NA	NA	NA	NA	NA	NA	NA	NA	0.00852167	-0.138395	0.0736795	-0.0159024	0.0779284	-0.1795	NA	NA	NA	NA	NA	NA	0.182107	0.0450928	-0.133129	0.325725	-0.0450928	-0.247306	0.0651966	0.147858	-0.0307192	-0.069123	0.165724	-0.157592	NA	NA
332	ASPN_HUMAN	-0.0547785	0.0258072	-0.18242	-0.106793	0.399187	0.136286	-0.0296453	-0.192561	-0.231503	0.330557	0.638044	-0.053636	0.678951	0.00151983	-0.560502	0	-0.0802734	-0.404341	0.293438	0	-0.485013	0.0626338	-0.0428754	0.825031	-0.0143367	0.523195	-0.173652	-0.199497	0.109023	-0.128283	0.760034	-0.0597669	0.007185	-0.086932	-0.178992	0.0142226	-0.335116	0.0825683	1.21768	0.0635447	-0.0202663	-0.255337	1.23349	0.0392397	-0.138917	-0.0194874	-0.367968	-0.0394478
333	ASSY_HUMAN	0.663964	-0.101501	-0.158417	0.607841	0.0351931	-0.18144	-0.0642235	0.143975	0.13367	0.144764	-0.67588	-0.350464	0.150065	0.259751	0	-0.206275	-0.298814	0.166033	-0.0837874	0.284246	-0.241129	0	-0.153255	1.36125	-0.292036	0.942865	-0.434048	0.153255	0.130158	-0.494843	0.523163	-0.365933	0.303907	-0.174922	0.134634	-0.00586305	-0.354406	0.367802	-0.072506	-0.0151286	0.258632	-0.240979	0.00273005	0.0221877	0.10554	-0.165219	0.146801	-0.528177
334	AT131_HUMAN	0.0986383	0.161136	-0.143381	-0.119394	0.0873097	-0.0491549	-0.0160329	-0.40633	0.00879589	0.132278	-0.110169	0.0356582	0.0401963	-0.0274454	0	-0.0444018	0.047844	0.0281145	-0.00401384	0	-0.0413002	0.125199	0.0283792	-0.0130278	0.0130278	-0.046528	0.0495021	0.0296423	-0.0632649	-0.113626	0.0446511	0.113626	0.214984	0.0119119	-0.125568	-0.160702	0.0217656	0.125568	0.294566	0.0349599	0.0489058	-0.0214437	0.0214437	0.163655	-0.0723521	-0.0475556	NA	NA
335	AT1A1_HUMAN	0.0927246	-0.119069	0.00631046	0.0199234	0.00490217	-0.0573472	-0.0153819	0.434716	-0.0699075	0.0645183	-0.0167287	-0.0465818	0	-0.0658609	0.133187	0.0251225	-0.155491	0.00850488	0.115098	-0.0167271	-0.0692441	0	0.0248891	0.169375	-0.0492163	0.0851538	-0.070667	-0.22165	0.181091	-0.168904	0.119421	-0.121601	0.111058	-0.204278	0.0809005	-0.0888662	-0.105109	0.167485	0.0291765	-0.0586621	-0.051273	-0.0457391	0.0464905	0.252724	-0.043853	-0.0196285	-0.0118287	-0.0327367
336	AT1A2_HUMAN	0.2754	-0.0670772	-0.02392	-0.134095	0.0915761	-0.0228093	-0.000994496	-0.0130522	-0.0494186	0.00326475	0.0269245	0.0429515	-0.0466145	-0.0406107	0.154337	0	0	0.0470046	0.201879	-0.176326	-0.0193339	0	0.0332654	0.075812	0.0153642	-0.0307097	-0.0306839	-0.0509649	0.184052	-0.185047	0.0209963	0.0057218	0.0987694	-0.082612	0.00228949	0.0211414	-0.0453832	-0.00508283	0.104586	-0.0819337	0.105364	-0.133486	0.0268401	0.132375	-0.0751331	-0.0691475	0.1858	-0.0476104
337	AT1B1_HUMAN	0.367678	-0.0547896	-0.0971525	-0.0093072	-0.00980706	-0.0109769	0.0520139	-0.11269	-0.00903744	0.00774359	0.0308762	-0.00621845	-0.0910891	0	0.0479898	0	0.0161817	0.0609605	0.153457	-0.038994	-0.0377651	-0.0884101	0.0227849	0.0499824	-0.00485279	-0.0456357	-0.0347422	-0.0332251	0.116233	-0.195458	-0.0273853	-0.0291832	0.237542	-0.096239	-0.0447505	-0.0173279	0.00953954	0.02846	0.120501	-0.148542	0.108173	-0.152851	0.0351353	0.1393	-0.0973638	-0.102703	0.0750428	-0.0436455
338	AT1B3_HUMAN	0.125642	0.214856	-0.165754	-0.125642	-0.280587	0.171746	NA	NA	NA	NA	NA	NA	0.046344	0	-0.169836	-0.434963	0.118481	NA	NA	NA	NA	NA	-0.0688358	0.458711	-0.0226931	0.0468938	-0.0124676	-0.138101	NA	NA	NA	NA	NA	NA	-0.192812	-0.0901721	0.0179646	0.0653021	0.361236	-0.190986	NA	NA	NA	NA	NA	NA	NA	NA
339	AT1B4_HUMAN	0.304356	-0.311325	0.105895	0.312218	-0.105895	-0.234137	-0.0061284	-0.105581	0.213443	0.497671	-0.130414	-0.00954294	0.223968	0.200405	-0.155493	-0.345629	0.110442	0.0176953	0.0151658	-0.00103454	-0.0783143	-0.134402	0.00895371	-0.0241959	-0.00895371	0.300209	-0.299104	-0.00814769	-0.627005	0.46211	0.695601	-1.00662	-0.3893	0.3893	-0.232153	0.226162	0.176031	0.0848623	0.0434475	-0.201581	0.0223559	0.112302	0.129286	-0.480529	-0.0217974	-0.298692	0.251458	-0.0182115
340	AT2A1_HUMAN	-0.00111142	-0.140339	0.252055	0.0163043	0.057214	-0.076359	0.0877322	-0.220403	0.0234639	-0.0224741	0.390589	-0.196359	-0.0399916	0.370018	-0.0827793	0.136973	-0.0156989	0	0	0.201722	0	-0.325905	0.0770322	-0.12195	0.26429	-0.16033	0.383142	-0.341524	-0.0063233	0.316232	-0.321113	0.0117865	0.119376	-0.237358	-0.128991	-0.0257122	0.375901	-0.0115468	0.129367	-0.200579	-0.0372267	0.0847066	-0.0666295	0.064666	0.0737949	-0.279462	-0.348038	0.43037
341	AT2A2_HUMAN	0.24681	0.0702785	-0.111419	-0.0364919	-0.325149	0.0619356	-0.041634	-0.284668	0.0505139	0.197638	-0.5112	0.228848	0.0523211	-0.111904	0	0	0	-0.220235	0.125925	-0.283864	0	0.17036	0.0899184	-0.115551	-0.186854	0.27665	-0.350064	0.466858	0.121383	-0.434776	0.202695	-0.139697	-0.0839932	0.225463	0.0439227	0.158192	-0.177375	-0.00286158	-0.138237	0.0800513	0.254819	-0.185061	0.0550457	-0.0659842	-0.0988113	0.199184	0.442739	-0.456602
342	AT2A3_HUMAN	-0.0634421	0.0689202	0.312359	-0.0190937	-0.195677	-0.513413	0.0631343	-0.0631343	-0.0162484	-0.00133421	0.0473543	-0.0394452	-0.113316	-0.263813	0.0258308	0.848767	-0.54765	-0.14967	0.0148298	0.645588	0	-0.199033	0.115049	-0.149422	0.0962807	-0.0218435	-0.00785705	-0.0625795	-0.301411	0.0897862	0.0304423	-0.00878402	0.152903	0.00878402	-0.0238536	0.101146	0.0656725	-0.000358533	0.0364466	-0.282741	-0.0391915	-0.0384101	0.154666	0.0970071	-0.0275914	-0.133321	-0.0993113	0.0347174
343	AT2B1_HUMAN	0.00013136	-0.106954	-0.00013136	0.0284554	0.26098	-0.115907	-0.0289332	0.573669	-0.0741496	0.0570657	0.116487	-0.177826	0.101643	-0.11518	0	0.0549532	0	-0.0778448	0.109199	-0.0728988	0	0.210823	0.0121147	-0.00693063	0.0643743	-0.0332202	-0.00663449	-0.240912	0.0242463	-0.112441	0.0942251	0.336901	0.0188218	-0.137492	-0.0194904	0.00876999	0.17673	0.00609011	-0.00391022	-0.117208	-0.0440297	-0.0342342	0.0305268	0.071473	-0.0604937	0.0202399	0.046714	0.0152887
344	AT2B2_HUMAN	-0.0305818	-0.103852	0.202255	0.0601733	0.0164502	-0.0900538	-0.239696	0.00102928	0.0367337	0.0121213	0.466343	-0.0691406	0	-0.00323334	0	0.389922	0.0128226	0.0854422	-0.0192203	0.029987	0.126282	-0.0937363	0.00246166	-0.117035	0.277975	-0.0905358	0.473424	-0.273767	-0.0330203	0.152721	-0.0386758	-0.0678196	0.275669	-0.0885991	-0.028349	-0.112966	0.0976599	0.0895542	0.0442978	-0.102141	0.0785381	0.0266192	-0.0640328	0.0570018	0.00822014	-0.330444	-0.166266	0.171311
345	AT2B4_HUMAN	0.00425656	-0.00425656	0.013514	0.103561	-0.274465	-0.0742383	-0.123985	0.532298	-0.117868	0.0374453	0.0487727	-0.0215384	0.0537675	0.00438312	0.022165	-0.0194532	-0.104609	-0.0700588	0.437515	0	-0.0327982	0	0.0523782	0.199833	-0.0742668	0.097041	-0.137626	-0.122157	-0.103949	0.0429304	0.33508	-0.0237646	-0.133107	0.00313711	-0.00465037	-0.0920711	-0.257941	0.0139245	0.0936296	0.00465037	-0.137542	-0.155602	0.147153	0.158078	0.0896174	0.0058465	0.0724868	-0.145173
346	AT2L2_HUMAN	0.0550827	0.208782	-0.0783359	-0.263196	-0.0452023	0.157228	-0.00931529	0.0108089	-0.183534	-0.14292	-0.0150751	0.307174	0.610439	-0.250481	0.252191	-0.192949	0	-0.0273571	-0.274153	0.00310985	-0.0434393	0.25883	0.00442011	-0.173115	0.347836	-0.117287	-0.0346638	0.0754395	0.0223028	-0.088959	-0.0071684	0.160114	-0.0317161	0.232521	0.103144	-0.0407051	-0.403745	-0.0157646	-0.0228423	0.0945248	0.0166122	0.138963	0.0112087	-0.142448	0.0543264	-0.0206801	-0.018334	-0.0879335
347	AT5F1_HUMAN	-0.0246262	-0.051138	-0.039241	0.0587656	0.0993975	-0.0415302	0.442222	0.0197576	-0.0634677	-0.0592557	-0.2727	0.0677685	0	-0.293577	0.28676	0	0.324515	0	-0.00367504	0.136274	-0.23198	0.271992	-0.0517717	0.320133	-0.0018345	-0.162231	-0.0352852	0.129172	-0.0126062	-0.170695	-0.0791539	0.163986	0.0427606	0.0424482	0.0301839	0.0222762	-0.0225751	-0.0254338	-0.0611815	0.193729	-0.277529	-0.0198373	-0.248795	0.199485	0.0632539	0.235143	0.094701	-0.380713
348	AT8A1_HUMAN	-0.0430858	0.189861	0.126963	-0.459861	0.175469	-0.0494969	-0.0583819	0.234954	-0.117107	0.130636	-0.185414	0.0786567	-0.12679	0	0.153206	-0.203136	0	-0.114742	0	-0.155653	0.0842829	0.378075	0.0362109	-0.0362109	0.00336874	0.0778737	-0.14846	0.00919715	0.01419	0.0563521	-0.0012209	-0.0794475	-0.00877065	-0.049083	-0.0511991	-0.0211238	-0.0572614	0.15551	-0.0806688	0.0781115	0.0420104	0.0021778	-0.103774	0.163044	-0.100523	0.0496631	0.0658722	-0.312024
349	ATAD1_HUMAN	0.0878417	-0.12553	-0.177032	0.0296157	0.246103	-0.214944	0.178929	-0.144457	0.0880911	-0.0755715	-0.190118	0.0820168	-0.0396686	0	0	0.159893	-0.195106	0.0426965	0	0.268096	-0.214702	-0.100123	0.00599016	0.0749985	-0.0491189	-0.0180862	0.0307319	-0.0162385	0.00524917	-0.0321919	-0.00877455	0.177629	0.116324	-0.0601342	0.052961	-0.0485432	0.0904322	-0.0896945	0.0499445	-0.129469	-0.0154892	-0.0106096	-0.00652989	0.102156	0.00645853	-0.0632333	-0.0246062	-0.0551582
350	ATD3A_HUMAN	-0.032438	-0.0460941	0.179558	-0.0387937	0.300893	-0.156057	0.0167993	0.404866	-0.0473854	0.00588833	-0.157044	0.0126228	0	0.015169	0.25076	-0.0980504	-0.107459	-0.0200087	0	-0.0888005	0.0085433	0.168002	-0.0117247	0.162932	-0.0594173	0.0198156	0.0117247	-0.0438559	0.0366003	-0.460644	-0.0928211	0.072704	0.0968052	0.064992	-0.0311001	-0.109853	-0.0482184	0.0311001	-0.0175365	0.22683	-0.207679	-0.0325028	-0.0560962	0.101531	-0.0720288	0.161854	0.0294369	-0.203361
351	ATE1_HUMAN	-0.0750158	-0.271468	0.0653382	0.0854543	0.193924	-0.222106	-0.0785015	0.066118	0.0172726	0.0650433	-0.00150019	-0.0407076	0.0972201	-0.0103178	0	0	-0.1167	0	0.0629968	-0.0965248	0.0143681	-0.0798533	0.0238369	0.0389196	0.0153053	-0.042176	0.0691448	-0.228261	0.192476	-0.0916304	0.0219299	0.0408604	0.0305465	-0.130162	-0.0152889	0.0471182	0.000195524	0.0811701	-0.0811097	-0.0959824	-0.00571185	-0.0849254	0.137716	0.0193557	0.0351525	-0.126771	0.115574	-0.0938798
352	ATG2B_HUMAN	0.0633108	-0.0633108	0.143132	-0.0979027	0.180777	-0.380887	NA	NA	NA	NA	NA	NA	NA	NA	NA	NA	NA	NA	NA	NA	NA	NA	NA	NA	NA	NA	NA	NA	NA	NA	NA	NA	NA	NA	NA	NA	NA	NA	NA	NA	-0.10357	0.0023939	-0.00667968	0.144709	-0.0119868	0.00667968	NA	NA
353	ATG3_HUMAN	0.0113758	-0.0106329	0.14222	-0.110105	0.560027	-0.176464	-0.282742	1.24533	-0.0770079	0.0167003	-0.00349935	0.175984	-0.157084	0.0384055	0	0.112667	0	-0.244746	0	0.00575498	0	0.142991	0.126573	-0.0610408	-0.105754	-0.0185357	-0.0231079	0.158989	-0.00171418	-0.0484007	0.156208	0.0968302	-0.211343	0.0342841	0.136144	-0.0471975	0.0445552	-0.00622088	-0.0554309	0.11986	0.00273452	-0.0203187	0.0125444	0.0175841	-0.100454	0.130848	-0.134162	-0.128409
354	ATG4B_HUMAN	0.194109	-0.543911	0.0677872	0.02433	-0.027759	-0.450069	0.00634031	0.150996	-0.100378	0.433098	-0.880112	-0.383603	0	0	0	0.00957638	0	0	-0.101746	0.163652	0.0309317	0	0.060044	-0.124876	0.0390587	0.00737589	0.012657	-0.195918	-0.00713502	-0.417681	-0.0151858	0.0879127	0.0932859	-0.185171	0.00694782	0.000323557	-0.00269885	0.0309879	-0.0172487	0.00634448	-0.0458734	-0.000144777	0.0152701	0.0393266	0.00431127	-0.0285513	-0.0217212	-0.120157
355	ATG5_HUMAN	0.132094	-0.110812	-0.0229999	0.00108901	0.137984	-0.00247071	-0.0183841	-0.00156964	-0.0264626	0.0573267	0.0143344	0.0452157	-0.275974	0.0679075	0.0821252	-0.503544	0.498538	NA	NA	NA	NA	NA	NA	NA	NA	NA	NA	NA	NA	NA	NA	NA	NA	NA	-0.0133415	0.0133415	-0.0557371	0.12916	-0.0451283	0.109421	0.0881061	-0.0461435	0.0062555	0.220395	-0.0435594	0.0253151	NA	NA
356	ATG7_HUMAN	0.06627	-0.0723003	0.0151805	-0.0786677	0.430964	-0.0852614	0.0262833	0.955915	-0.111202	0.0301579	-0.0525094	-0.105017	0	-0.127523	0	-0.0887268	0.160123	-0.174322	0.057272	0	0.0323599	-0.0531859	0.0798154	0.026199	-0.0514059	0.0293532	-0.0519449	-0.057192	0.0986832	0.102216	0.113638	0.0231623	-0.199054	-0.0529503	-0.0787742	0.180758	-0.0333939	-0.0037656	-0.151891	0.0324705	-0.122458	0.0402059	-0.00310067	0.0706572	0.04953	-0.213315	0.0653872	-0.0330327
357	ATG9A_HUMAN	0.130836	-0.148537	-0.104264	0.246061	-0.117039	0.166264	-0.013632	0.358165	-0.0352943	0.0522314	-0.201583	-0.0167732	-0.0873115	0.0309814	-0.15793	0.109345	0.0690257	-0.00221345	-0.00887811	0.00930693	0	0.00968351	0.00990135	-0.00254081	0.00254081	0.0481914	0.00260383	-0.0897697	NA	NA	NA	NA	NA	NA	-0.16391	0.0155396	0.270585	0.0243326	-0.0155396	-0.0317153	-0.0901243	-0.0305496	0.0758016	0.00965113	0.0215339	0.075934	NA	NA
358	ATIF1_HUMAN	0.156532	-0.41743	-0.300542	0.0248824	0.00540801	1.70742	0.312719	0.173962	0.129878	-0.0432155	-0.217279	-0.113406	-0.0742868	0.0841187	0.230919	0	-0.0517582	-0.140088	-0.276086	-0.214428	0.272465	0.313056	NA	NA	NA	NA	NA	NA	-0.073194	0.0228541	-0.485339	0.0332106	0.124415	0.115184	-0.0906109	-0.0940515	0.226344	-0.0766271	-0.0213029	0.152905	NA	NA	NA	NA	NA	NA	NA	NA
359	ATLA2_HUMAN	-0.108668	0.0189825	0.173097	-0.192592	0.0539364	-0.051297	-0.0350298	-0.378487	-0.0225931	0.0462815	0.281423	-0.0462815	-0.0649922	0.336991	0	-0.338322	0.146868	-0.131103	0.0621473	0	0.203309	-0.0654239	0.0946595	-0.0956212	0.195965	-0.0251525	0.222899	-0.138515	0.107443	0.0567875	-0.145263	-0.0443726	0.213497	-0.126378	0.052857	0.10583	-0.124488	0.0875224	-0.0467585	-0.13151	0.027683	-0.000497884	-0.00627835	-0.00689195	0.1368	-0.191867	-0.0434084	0.0470426
360	ATLA3_HUMAN	0.0635504	-0.0662214	-0.0607688	-0.32667	0.0581121	0.106411	-0.165838	0.672116	-0.0969806	0.0634667	-0.0699797	0.0765893	0.36693	-0.277123	-0.0506603	0.0969818	0.0241039	-0.0547116	0.129636	0.0718676	-0.0728282	0.00528395	0.0113702	0.773398	-0.0732154	0.339129	-0.0850056	-0.0963288	0.109387	-0.150032	0.622293	-0.0151397	-0.0630068	-0.0888262	-0.152311	-0.0408835	-0.0500559	0.0250173	0.68617	-0.00841144	-0.0314517	-0.416325	0.151699	0.169134	-0.121827	0.0104424	0.0637498	-0.195353
361	ATOX1_HUMAN	-0.140874	-0.0236029	0.0236029	0.0244644	0.0753645	-0.06598	NA	NA	NA	NA	NA	NA	0.207115	0.0480731	-0.0255879	0	-0.469232	-0.146967	-0.0508673	0.0699526	-0.000309336	0.0601655	-0.100796	0.0613887	-0.152547	0.0353112	0.0867623	-0.063198	0.153162	0.195596	-0.12843	-0.00569859	-0.010613	-0.188838	0.197172	-0.00628977	0.00628977	0.143048	-0.118393	-0.0117005	0.0568418	-0.105325	0.0455466	-0.139908	0.105325	-0.318137	NA	NA
362	ATP23_HUMAN	0.305024	-0.688778	0.0763462	0.0748228	-0.0748228	-0.493745	NA	NA	NA	NA	NA	NA	NA	NA	NA	NA	NA	-0.383424	0.100878	0.00111542	0.187451	-0.178311	0.126464	0.0951779	0.0501537	-0.212629	0.150177	-0.408448	NA	NA	NA	NA	NA	NA	0.0889393	-0.0582507	0.0582507	-0.380942	0.230713	-0.150486	NA	NA	NA	NA	NA	NA	NA	NA
363	ATP5E_HUMAN	0.0193611	0.0291897	-0.135218	-0.023652	0.0601983	-0.00942637	NA	NA	NA	NA	NA	NA	NA	NA	NA	NA	NA	NA	NA	NA	NA	NA	NA	NA	NA	NA	NA	NA	NA	NA	NA	NA	NA	NA	NA	NA	NA	NA	NA	NA	NA	NA	NA	NA	NA	NA	NA	NA
364	ATP5H_HUMAN	-0.0435722	-0.0180089	-0.0349739	0.0365487	0.093705	-0.0168865	0.473959	-0.106388	0.195578	-0.16945	-0.206854	0.0241252	0	-0.0783034	0.343794	0	-0.0706268	0	0	0	-0.115906	0.0306918	-0.136195	0.524667	-0.0472779	-0.0177989	0.0284356	-0.00114949	0.00549069	-0.237729	-0.177941	0.206424	0.2111	-0.0589014	0.150436	-0.134681	0.0028447	-0.0200563	0.054846	-0.0417274	0.0250476	-0.0924971	-0.13539	0.227632	0.0713065	-0.0678937	0.0231945	-0.293002
365	ATP5I_HUMAN	-0.0376351	-0.00307781	-0.0628542	0.0252235	0.0313702	0.0166457	0.321937	-0.0131759	0.092022	-0.0718139	-0.245803	0.0086173	0	-0.391428	0.158935	0.205996	-0.0469824	0	0	0.188398	-0.273661	-0.073024	-0.0735211	0.425054	-0.00153516	-0.0641126	0.00735141	-0.0253828	0.0186895	-0.19486	-0.115716	0.257479	0.110907	-0.045185	0.102909	-0.0212619	-0.0294681	0.0139377	-0.0237552	-0.022298	-0.0116788	-0.0814696	-0.0767665	0.10845	0.0307817	-0.00428147	0.0106992	-0.351937
366	ATP5L_HUMAN	-0.0144365	-0.0248419	-0.0162486	0.00414158	0.0646892	0.0334984	0.408793	-0.0042068	0.106818	-0.136495	-0.309371	0.0215682	-0.0633603	-0.13451	0.277813	-0.0152251	0.115537	0.00158695	0.0926476	0	-0.0635779	0	-0.125214	0.408359	-0.0609047	-0.0574626	0.02802	0.0314529	-0.0330923	-0.171304	-0.0903497	0.221619	0.0604742	-0.0216845	0.148007	-0.0838099	-0.0382339	-0.0145576	0.00284771	0.0319705	-0.0244365	-0.0581552	-0.0969194	0.127758	0.0316283	0.0238013	0.0790233	-0.346414
367	ATP5S_HUMAN	-0.0415488	-0.0210374	0.0164423	0.0557829	0.0672419	-0.107996	0.178579	0.0286803	-0.00205601	-0.189884	-0.0205179	0.0277808	0.032149	-0.0223093	0.0778165	-0.233425	0	0	0.211187	0.0613185	-0.184445	-0.0186867	-0.00078162	0.345151	-0.138937	0.0475669	-5.36e-06	-0.00698092	-0.0057544	-0.003815	-0.197979	0.0618681	0.178429	-0.0348733	0.0912407	-0.0713761	-0.0953269	0.0215591	0.0478664	0.0073588	0.00747573	-0.0370657	-0.0535326	0.134858	0.0870453	-0.0467537	0.101095	-0.0393951
368	ATP6_HUMAN	0.0325599	-0.0463838	-0.00115307	0.102244	-0.00835954	-0.126991	NA	NA	NA	NA	NA	NA	-0.366409	0	0.259708	-0.367068	0.175045	-0.042731	0.021639	0.00450244	-0.050968	0.01086	NA	NA	NA	NA	NA	NA	0.0414297	-0.392498	-0.0374783	0.139303	0.0388132	-0.0388132	0.240772	0.0752614	-0.110853	0.143743	-0.114968	0.12712	NA	NA	NA	NA	NA	NA	NA	NA
369	ATP8_HUMAN	-0.137734	0.137734	-0.244443	0.372496	-0.407956	0.326173	0.0229737	-0.128952	0.102043	-0.0673654	-0.193915	0.00362417	0.300637	-0.153298	0.0435423	0	0	0.0574665	0.0785423	-0.0770467	-0.020878	-0.0531228	-0.0780064	0.321477	0.02288	-0.0671564	0.163513	-0.0693763	-0.00387311	-0.15565	-0.0207709	0.0208141	0.145316	-0.0286628	-0.0278538	0.0133971	0.190251	0.105362	0.0155661	-0.0962023	-0.0309602	0.0273771	-0.0565176	0.0565176	0.0889697	-0.0223248	NA	NA
370	ATPA_HUMAN	-0.000632159	0.00604862	-0.0645278	0.0092567	0.0645739	-0.0132578	0.325852	-0.00896708	0.10803	-0.123856	-0.142646	0.00633898	0	-0.146981	0.27597	0.0185336	-0.0364953	0	0.0337227	0.0682235	-0.102488	-0.0102717	-0.102074	0.369239	-0.0315908	-0.0228546	0.0185745	0.00163887	-0.00990806	-0.135538	-0.139281	0.182075	0.103895	-0.021624	0.0814438	-0.0706796	-0.0232558	0.00386658	0.017474	-0.0109379	0.000672624	-0.0763545	-0.0735268	0.144881	0.0469321	-0.0208004	0.0181886	-0.291547
371	ATPB_HUMAN	-0.00513024	-0.00493867	-0.0629486	0.0159441	0.0729975	-0.0116824	0.217101	0.0214792	0.0665274	-0.105897	-0.13259	0.0170579	0	-0.151816	0.243996	0.0253993	-0.0332247	0	0	0.0792412	-0.114882	0	-0.0892333	0.326256	-0.0373611	-0.0288991	0.00507318	0.0182163	-0.0299556	-0.102946	-0.0932989	0.185547	0.0908145	-0.0227843	0.0576266	-0.0368201	-0.0185966	0.0163387	-0.00836746	-0.0135924	-0.0288719	-0.0356786	-0.0839249	0.141627	0.0383188	0.00768537	-0.00511164	-0.262875
372	ATPD_HUMAN	0.014649	0.00451268	-0.0831649	0.00470777	0.0774435	-0.0165829	0.199571	-0.0272783	0.0919795	-0.0975517	-0.137561	0.0179864	0	-0.231529	0.245669	0.281194	-0.0992311	0	0	0.153337	-0.11274	0	-0.0936141	0.232756	-0.0436214	0.00362379	0.00801479	0.0182363	-0.0288175	-0.0565444	-0.0490863	0.129889	0.0341263	-0.0198274	0.0640662	-0.0376764	-0.00618882	-0.00497412	0.0265622	-0.00645895	0.00150442	-0.0405513	-0.093293	0.0946784	0.0423138	0.00883776	-0.0313438	-0.236588
373	ATPF1_HUMAN	0.0313305	0.0416784	-0.0238425	-0.0753995	0.0128103	-0.0521658	0.0612933	0.164443	0.0292088	-0.11502	-0.123707	0.0131411	-0.224677	0	0.163058	0.10933	0.0710852	0	0.0101034	0.108808	-0.199518	-0.0145753	-0.0608723	0.138364	0.0373688	-0.0318265	-0.0944553	0.105984	-0.0700064	0.332526	-0.105364	0.464849	-0.049918	-0.0702104	0.0269134	-0.0235322	0.103521	-0.0672214	0.0113066	4.18e-05	-0.155044	-0.0207069	-0.00832546	0.20934	-0.0439302	0.0778473	-0.104984	-0.210889
374	ATPF2_HUMAN	-0.0170842	-0.178126	0.0494552	0.0507017	0.224753	-0.269611	0.103794	0.0257719	0.0854277	-0.0231866	-0.0257719	-0.110657	0.142283	-0.218173	0.258988	-0.128652	-0.193847	-0.0906417	0	0.0375509	-0.00565034	0	-0.0907164	0.198807	-0.0367609	0.0963917	0.0187583	-0.0526159	0.128664	-0.585414	-0.128664	0.308236	0.191182	-0.115063	0.168103	-0.0589528	-0.100185	0.0595899	0.0559837	0.0545328	-0.063869	0.0434247	-0.0397038	0.0607799	0.07602	-0.114457	0.0841407	-0.168882
375	ATPG_HUMAN	0.0088557	-0.0265027	-0.0413866	0.0629333	0.126859	-0.182706	0.450358	0.0819264	0.0932261	-0.115211	-0.258446	0.0504746	-0.20131	0	0.407768	0	0	0.0621634	0	0.0296906	-0.124529	-0.0890155	-0.0942143	0.469263	-0.0814018	-0.0116799	-0.0124595	0.0309208	-0.039534	-0.0846442	-0.125558	0.256061	0.134115	-0.0128114	0.1198	-0.058837	-0.0260933	0.0444256	-0.00535018	-0.0256884	-0.0476008	-0.0133179	-0.083241	0.124683	0.0928003	-0.0214023	0.0313908	-0.272649
376	ATPK_HUMAN	-0.0111387	-0.0667006	-0.00940856	-0.0030752	0.111645	0.00933973	0.253948	0.236279	0.0128291	-0.0988887	-0.38667	0.0210817	0	-0.0789729	0.330152	0	-0.025268	0	0	0.103092	-0.0973195	0	-0.0439295	0.422904	-0.0197373	-0.0179864	-0.0144901	-0.0273057	0.0438963	-0.180183	-0.0388036	0.276926	0.126385	-0.121235	0.07208	-0.0676269	-0.0417566	0.0760828	-0.0222056	-0.0495494	-0.0062527	-0.0364827	-0.16799	0.1219	0.0515078	0.0251754	-0.0118326	-0.262899
377	ATPO_HUMAN	-0.00168236	-0.0204567	-0.100919	0.0178906	0.068587	-0.0146771	0.373762	-0.0177789	0.100082	-0.130256	-0.250632	0.0475677	0	-0.0807925	0.253829	0	0	0	0.0498362	0.00186603	-0.149876	0	-0.107435	0.405194	-0.0496756	-0.038612	0.037489	0.0341845	-0.0264283	-0.212135	-0.217136	0.189694	0.130425	0.0202756	0.0382809	-0.0631265	0.00326316	0.00839031	0.00840312	0.00151419	0.0103067	-0.0454038	-0.104084	0.16321	0.0394795	-0.0391562	0.0291392	-0.325364
378	ATRN_HUMAN	-0.171868	-0.0760467	0.493258	-0.562117	0.670527	0.00565102	-0.111158	1.07526	-0.150591	0.10104	0.102155	-0.152816	NA	NA	NA	NA	NA	0	0.0492061	0.0028608	-0.116922	0	0.312495	0.0321238	-0.0971852	-0.201072	0.0603075	0.0816599	NA	NA	NA	NA	NA	NA	-0.0386723	-0.200093	-0.307864	0.0897965	0.0714297	0.355058	-0.0841227	0.157164	0.292348	-0.0131998	-0.0485869	-0.503106	-0.502891	-0.120624
379	ATX10_HUMAN	-0.0290592	0.0188065	0.00887286	0.0454027	0.035104	-0.0661637	-0.0188882	0.0106028	0.118114	0.120735	-0.0438476	-0.0289286	0	0.257051	-0.242268	-0.105732	0.258991	-0.0906684	0	0.125938	0	0.157226	-0.0682802	-0.0379243	0.0610734	0.0674963	0.0326505	-0.00488177	0.0418792	-0.0809235	0.0143468	0.0561317	-0.0495688	0.0248317	-0.123038	-0.0708855	0.022024	0.137147	-0.00118281	0.0351534	0.0667774	-0.167791	0.00420096	0.0742473	-0.0261355	0.0153793	0.0166797	-0.227115
380	ATX2_HUMAN	0.0918065	0.0664915	-0.336326	0.0468654	-0.381811	0.315708	-0.0933249	0.344564	-0.118303	0.00583403	0.226483	-0.0400046	0	0	0	-0.031295	0.231878	-0.0896882	0	-0.367896	0.00609463	0.0645804	-0.0534884	-0.00630841	-0.0229403	0.0542323	-0.0520787	0.0427134	-0.041765	0.0222754	-0.0222754	0.0124347	0.00378174	0.00197191	-0.128978	-0.12715	0.0495365	-0.0113729	0.154603	0.0356195	-0.0165684	-0.0681182	-0.0183352	-0.0508707	0.134488	0.00937925	NA	NA
381	ATX2L_HUMAN	0.0649022	-0.103457	-0.0178451	-0.0222858	0.0492995	0.0216801	0.132579	0.0346239	0.0627266	-0.123261	-0.0627266	-0.0659369	0	-0.0377758	-0.0593535	0.00848091	0	-0.0765084	-0.0896042	-0.346546	0.11356	0.0423417	0.0558887	0.00351153	0.0235486	-0.0949337	0.0336188	-0.0258392	0.0935359	-0.112631	0.0466069	-0.0794331	-0.0308491	0.0035872	-0.0423463	-0.0049239	-0.0295118	0.044276	0.0872345	-0.0909847	-0.0549913	-0.089285	0.106361	-0.00402306	-0.084269	0.0748145	-0.0771896	0.124253
382	AUHM_HUMAN	-0.0197399	0.0522962	-0.0982964	-0.0982229	0.179431	-0.0314555	0.398162	0.0581744	0.115446	-0.294864	-0.262647	-0.0408415	-0.122595	-0.00857221	0.336822	0.274841	-0.0343572	-0.00257604	0.0653852	0.227153	-0.192232	0	-0.136527	0.593203	-0.129179	0.085594	-0.123547	0.154313	-0.00121663	-0.214856	-0.283656	0.217002	0.119904	0.00121663	0.260133	-0.0464877	-0.477377	-0.00478107	-0.00479404	0.0811065	0.00201396	-0.0698495	-0.0432395	0.18754	0.0220661	0.00438323	-0.134055	-0.198907
383	AUP1_HUMAN	-0.117785	0.0968806	0.207402	-0.123769	-0.022206	-0.0374378	-0.0460033	0.223939	-0.0991985	0.0536949	0.0966864	-0.0812774	-0.232474	0	0.110799	0.100303	0	-0.173878	0.0140673	0	0	0.100548	-0.00265311	-0.181873	0.0233306	0.000859295	0.106022	-0.0341274	-0.0289784	0.0413567	-0.19659	0.181016	-0.104815	-0.0236114	0.0260335	-0.0509653	0.134419	-0.0200602	0.0309302	0.00804695	-0.0289924	0.0447471	-0.0597773	0.21033	0.0289924	-0.078237	-0.197659	0.0403211
384	AVEN_HUMAN	0.0720091	0.274493	0.0401197	-0.180354	0.173835	-0.090548	0.0804368	-0.424011	-0.0646446	-0.00889243	-0.18268	0.0662703	0	-0.00511673	0.0137791	-0.00330606	0.0767399	0.0387308	0.0101657	-0.00184795	-0.107264	0.145422	0.18884	-0.0497804	-0.00302097	-0.190602	-0.0461272	0.0138389	-0.137278	0.0301021	-0.0268799	0.189147	-0.117157	-0.0301021	0.0380683	-0.0525239	0.0938028	-0.0380683	-0.00850564	-0.126369	0.0492652	-0.021389	-0.109138	0.134619	-0.0971251	0.0712112	-0.103982	-0.0271965
385	B2CL1_HUMAN	0.409309	-0.483996	0.00619889	0.184715	-0.00619889	-0.14185	NA	NA	NA	NA	NA	NA	NA	NA	NA	NA	NA	-0.0568896	0.0558981	0	-0.200764	0.0284571	NA	NA	NA	NA	NA	NA	NA	NA	NA	NA	NA	NA	NA	NA	NA	NA	NA	NA	NA	NA	NA	NA	NA	NA	NA	NA
386	B2L13_HUMAN	0.139705	-0.151594	0.0711523	0.0072741	-0.00999838	-0.174629	-0.0278066	0.0152322	0.0545971	0.0335022	-0.0310706	-0.0265903	0	-0.0303341	0.187724	-0.0257269	-0.105154	0	0.0965396	0	-0.0621695	0	0.0313971	0.115594	-0.0326699	0.0582264	-0.11013	-0.0631332	0.0905026	-0.0603046	0.00101095	0.0168339	0.0829478	-0.172955	0.0258051	0.02279	-0.0209142	0.0401162	-0.0196245	-0.0575959	-0.000268198	-0.0439712	0.0603827	0.0985983	-0.028113	-0.0528565	0.105493	-0.151364
387	B2MG_HUMAN	-0.0387296	0.0387296	-0.0650468	-0.286733	0.117131	0.398323	NA	NA	NA	NA	NA	NA	NA	NA	NA	NA	NA	NA	NA	NA	NA	NA	NA	NA	NA	NA	NA	NA	NA	NA	NA	NA	NA	NA	NA	NA	NA	NA	NA	NA	NA	NA	NA	NA	NA	NA	NA	NA
388	B3A2_HUMAN	0.0455849	-0.321305	-0.0455849	1.3674	0.538976	-1.20941	NA	NA	NA	NA	NA	NA	NA	NA	NA	NA	NA	NA	NA	NA	NA	NA	NA	NA	NA	NA	NA	NA	NA	NA	NA	NA	NA	NA	NA	NA	NA	NA	NA	NA	0.127421	-0.0169191	0.906486	-0.0858964	-0.0778547	0.0768677	NA	NA
389	B3AT_HUMAN	-0.331805	-0.0155677	0.53166	-0.478814	0.993357	-0.000359762	-0.346037	1.71721	-0.41193	-0.0224775	0.133709	0.0632031	0	-0.388364	0.0348318	0	0.680448	0	0.172702	-0.360652	0.0532899	0	0.501237	-0.0744837	-0.0448986	0.00812737	-0.417079	0.310688	-0.150983	0.0644909	0.426319	0.315794	-0.474991	-0.0804895	0.387891	-0.26408	-0.272151	-0.169565	0.131971	0.266298	-0.312909	0.382985	-0.0151086	-0.175242	-0.0169712	0.449799	-0.606393	-0.205436
390	B4GA1_HUMAN	-0.0126894	-0.132829	0.029634	0.0126894	-0.169337	0.064285	NA	NA	NA	NA	NA	NA	NA	NA	NA	NA	NA	NA	NA	NA	NA	NA	NA	NA	NA	NA	NA	NA	NA	NA	NA	NA	NA	NA	NA	NA	NA	NA	NA	NA	NA	NA	NA	NA	NA	NA	NA	NA
391	BACH_HUMAN	-0.174152	0.0398186	0.191248	-0.165596	0.411226	-0.144613	NA	NA	NA	NA	NA	NA	NA	NA	NA	NA	NA	-0.364962	0.0498726	-0.30919	0.142183	0.184727	NA	NA	NA	NA	NA	NA	NA	NA	NA	NA	NA	NA	NA	NA	NA	NA	NA	NA	-0.14482	0.337436	-0.00767106	-0.0957605	0.000408296	0.253149	-0.263851	-0.135385
392	BAF_HUMAN	-0.0823933	-0.145759	0.0467765	0.267759	0.136905	-0.141107	-0.13399	-0.0667243	0.0895923	0.0758846	0.343065	-0.26482	0.37606	-0.0163963	-0.000814383	0.177692	-0.310608	-0.192273	0	0	0.337016	0	-0.144516	0.514006	-0.00789063	0.0674591	0.108878	-0.533975	0.06037	0.102377	-0.0471055	-0.345333	0.311513	-0.335301	0.0990335	-0.0223186	0.0480592	-0.416164	0.157947	-0.0251869	0.901553	-0.422648	-0.113029	0.236482	-0.209869	0.0675904	-0.0304849	0.300182
393	BAG2_HUMAN	0.00550755	-0.154838	0.197928	-0.0100487	0.466671	-0.419056	-0.0513122	0.228524	-0.104362	0.0937539	-0.088	-0.131553	-0.0424627	0.22836	-0.00539959	0.0160198	0.00350458	-0.134323	-0.0580554	0.0653953	0	0.0196689	0.145493	-0.269316	0.0570553	-0.0195218	0.0195218	-0.140724	0.11658	0.214757	-0.00379984	-0.0142776	-0.0412917	0.00606222	0.0363781	-0.110789	0.0523278	-0.09288	0.00451299	-0.142089	0.150292	-0.0543458	0.030451	-0.152209	0.0139358	-0.0139358	0.080132	0.0190125
394	BAG3_HUMAN	0.0330348	-0.0823111	0.0127099	0.0226487	-0.0127099	0.00882446	0.0145133	-0.0707411	0.00937346	0.144454	-0.0599274	-0.0449236	0	0.141796	0	0.00815709	-0.0268221	0	-0.0138568	-0.12975	0.0837095	0.106389	-0.0263216	-0.111185	0.0305048	0.0925499	-0.000187145	-0.0466758	0.0388049	-0.0282266	0.0367435	-0.0517095	0.0229423	-0.0244883	0.0188709	-0.0520687	0.0428862	-0.00138465	-0.0268756	0.00817306	0.158034	-0.039749	0.0677385	-0.115182	-0.00404317	-0.0156726	0.108129	-0.0686341
395	BAG4_HUMAN	0.277504	0.0480732	-0.0480732	0.276517	-0.119072	-0.113397	NA	NA	NA	NA	NA	NA	NA	NA	NA	NA	NA	NA	NA	NA	NA	NA	NA	NA	NA	NA	NA	NA	NA	NA	NA	NA	NA	NA	NA	NA	NA	NA	NA	NA	NA	NA	NA	NA	NA	NA	NA	NA
396	BAG5_HUMAN	0.356081	-0.362716	0.197163	0.348212	-0.197163	-1.03128	-0.118423	0.353041	0.0233334	0.123974	-0.0423922	-0.126875	-0.157315	0.0640852	0	-0.186411	0.210219	-0.0524013	0.253456	-0.203435	0.0688972	0.127469	-0.00828048	0.0841363	0.010649	0.0876211	-0.0644731	-0.212434	0.0582281	-0.157477	0.158196	0.112088	-0.221518	-0.160885	-0.0710347	0.0135548	-0.0951553	0.0195818	0.0321098	0.0007521	-0.218882	0.129339	0.0937255	0.120255	0.109749	-0.216692	0.136836	-0.147254
397	BAG6_HUMAN	0.0100566	-0.00680169	0.034367	-0.0598791	0.0948927	-0.0318092	-0.0529461	0.06603	0.0607165	0.105183	-0.0100086	-0.0254367	0	-0.0336285	0	0.0358533	-0.0828402	-0.00763237	0	-0.117476	0	0.232119	0.0496112	-0.00414499	0.0336516	-0.00956706	0.00227524	-0.0670036	0.00899867	-0.0296045	0.0476677	0.0542733	0.0309817	-0.15989	-0.0354753	-0.00805237	-0.0874341	0.112843	0.029557	-0.0561998	-0.0985321	-0.00584886	0.103983	0.011494	-0.00660021	-0.0152824	0.129269	-0.0287276
398	BAK_HUMAN	0.0455566	-0.0455566	-0.147188	-0.299962	0.126929	0.0571282	NA	NA	NA	NA	NA	NA	0.0343103	0.255326	-0.00681727	-0.0854114	0	0	-0.0124441	0.163646	-0.308618	0.403921	NA	NA	NA	NA	NA	NA	-0.172321	-0.00139416	-0.0477053	0.239021	0.281882	0.0875712	NA	NA	NA	NA	NA	NA	NA	NA	NA	NA	NA	NA	NA	NA
399	BAP29_HUMAN	0.00387869	-0.0311178	0.0382086	0.0132212	-0.0325615	0.0192055	-0.0278572	-0.451401	-0.0298299	0.124768	0.109198	-0.0290744	0.0523556	0.238124	-0.0212267	0.0658353	-0.216987	0	0.292197	-0.0703535	-0.00625938	-0.183674	0.00849317	-0.05203	0.0348488	-0.140855	0.160688	-0.0348488	0.0926661	-0.00109988	-0.13206	-0.167183	0.0426593	0.00608736	-0.128305	0.0460168	0.21341	-0.0313223	-0.0884872	-0.0230281	0.0183952	0.214378	-0.00915315	-0.186176	-0.000489556	-0.131406	0.150311	0.279495
400	BAP31_HUMAN	0.0659083	0.0320274	-0.0311997	0.0393787	-0.0546353	-0.0320274	0.00462292	-0.0544099	-0.0418893	0.0542233	0.0519792	-0.134003	0.100654	0.0372747	-0.0366285	-0.0198597	-0.152787	-0.0319557	0.0801093	-0.0934129	0	0	-0.00195269	0.0445782	-0.00620875	0.0322765	-0.0959023	-0.036707	0.105282	-0.122329	0.158757	-0.146533	-0.02511	0.020935	-0.182108	0.051512	0.0749166	0.0459954	-0.0290035	-0.0849156	0.0798482	-0.382453	0.11072	-0.0805731	0.00445016	0.00807624	0.025854	0.0206304
401	BASI_HUMAN	-0.105443	0.0191798	0.0725894	-0.20073	-0.0191798	0.31093	0.167788	-0.0783507	-0.0725961	-0.0196019	0.03664	0.0677605	-0.0826487	-0.150935	0	0.0530332	0.127365	-0.211113	0	0.108979	-0.0917375	0.228058	0.0370759	-0.0349684	0.00744777	-0.0975535	0.0183436	-0.00599833	0.0256081	-0.0503182	-0.0546447	0.0525139	-0.0744032	0.0660987	0.0688479	-0.104756	0.069922	-0.159391	-0.0429727	0.118201	-0.143038	-0.0485923	0.00454771	0.343276	-0.00157064	0.0354094	0.0235456	-0.0425768
402	BAX_HUMAN	-0.0583751	-0.0738502	0.0412464	0.0738502	-0.115234	0.0949941	NA	NA	NA	NA	NA	NA	NA	NA	NA	NA	NA	-0.0330245	0.125033	-0.268384	0.0546941	0.165482	-0.0324478	-0.0590374	-0.0989721	0.256901	-0.10639	0.0773474	0.225221	-0.137026	-0.109117	-0.0063218	-0.0959762	0.14942	0.0881983	-0.205757	-0.0282075	-0.00817797	0.0282075	0.00817797	0.0609491	-0.291704	0.171147	0.0256393	-0.0761286	0.0377582	NA	NA
403	BCAM_HUMAN	0.153081	0.000794205	-0.0281884	-0.13881	-0.0492481	-0.000794205	-0.0590016	0.679317	0.0290961	-0.0290961	-0.0277348	-0.0845951	0.374202	-0.194035	0	0	-0.0474599	-0.103578	0.13091	0	-0.149841	0.0204731	-0.00257292	0.501223	-0.265579	0.177733	-0.105333	-0.0427813	0.0610793	-0.206573	0.639122	-0.000681335	-0.0408968	-0.0176645	-0.103312	-0.0508592	-0.0462259	0.156562	0.387254	-0.00047753	0.168378	-0.227928	0.0854972	-0.0329939	-0.00664828	0.00692064	0.0463587	-0.0946554
404	BCAR1_HUMAN	-0.0795676	-0.169874	-0.0427756	0.0846342	0.0427756	0.441259	-0.534469	0.252592	-0.12629	0.0215871	0.110467	0.0532404	-0.00327131	-0.223192	0	0.00328177	0.372341	0	-0.121087	0.0516651	-0.0924067	0.186225	-0.0204095	-0.0456199	0.100172	-0.0068363	0.0323627	-0.067766	-0.0131941	0.0441444	0.0338395	0.0131941	-0.0188875	-0.0218541	-0.362918	0.0839511	0.125558	0.139063	-0.106197	-0.0839511	0.00731646	-0.0168091	0.0258199	-0.034921	-0.0200512	-0.100175	0.00464189	0.0687394
405	BCAT2_HUMAN	0.185338	-0.062128	-0.0146425	0.134936	0.0023108	-0.0867687	0.0949395	0.0983002	0.183648	-0.125831	-0.0903836	-0.0850432	0	0	0.0433393	0	-0.318146	-0.013001	0.256564	0.0387681	-0.00199091	-0.26788	-0.0333004	0.496894	-0.197801	0.081889	-0.112966	0.0507596	-0.0139209	-0.21235	-0.0907853	0.0325375	0.165859	0.00472696	0.00307044	-0.0616138	-0.0348845	0.284594	0.0214065	-0.0415285	-0.0468969	-0.0656351	0.0351269	0.338915	-0.117387	-0.024102	0.238087	-0.180623
406	BCCIP_HUMAN	-0.258553	-0.125735	-0.503544	0.305122	0.459865	0.0318457	-0.107569	0.264508	0.0616094	0.0473722	-0.112887	-0.0157021	0	-0.182973	0.133121	0.33393	-0.0789725	-0.346445	-0.0402999	-0.0662332	0	0.153128	0.00832165	-0.00832165	0.0260556	0.0131139	0.021635	-0.203394	-0.125752	-0.0394913	0.223476	0.127834	0.2775	-0.240121	0.0405116	-0.136238	-0.0575858	0.0879226	-0.00949281	-0.0353368	0.00934557	-0.102969	0.159262	0.0158934	-0.00398278	-0.203855	0.00399605	-0.0319327
407	BCDO2_HUMAN	-0.0490765	0.415232	-0.390134	0.0490765	-0.460383	0.182589	0.450687	0.0742119	-0.0157192	-0.0489084	-0.551501	0.0706927	0	-0.466284	0.426991	0	-0.0333224	-0.14089	0.238298	0.370444	-0.538694	0.223453	-0.0266767	0.237343	-0.535786	0.210893	-0.484316	0.0266767	-0.195092	-0.0071516	0.0928552	0.161607	-0.0480032	-0.0346958	0.0824214	0.210732	-0.371522	-0.13079	0.0104059	0.0261872	-0.140167	0.161957	0.00728967	-0.216188	0.143004	-0.0157588	0.184525	-0.875991
408	BCKD_HUMAN	0.12989	0.0364341	-0.135426	-0.341645	-0.0364341	0.182103	0.0113696	0.321153	0.103838	-0.0416408	-0.161434	-0.0377917	0	-0.454062	0.136803	0.194852	-0.00587987	0	0.546993	-0.0371022	-0.258667	0.0868985	-0.0112325	0.321188	-0.17002	0.0531752	-0.294351	0.0609678	0.0998038	-0.323298	-0.0671449	0.0520582	0.0830994	0.0287588	-0.169256	-0.59901	0.129489	-0.242861	0.0641674	0.54172	-0.0147915	-0.0623926	0.0366995	0.129519	-0.14678	-0.000194236	-0.104811	-0.0162217
409	BCLF1_HUMAN	0.194819	-0.133864	0.108366	-0.0153416	0.0200548	-0.384809	-0.209469	0.0211557	0.154964	0.17967	0.0375984	-0.104696	NA	NA	NA	NA	NA	-0.595739	0.0474008	-0.346742	0.240348	0	-0.0155303	0.0858037	-0.0234188	0.139125	0.00987363	-0.115608	-0.0110142	0.0393787	0.178405	0.00692187	-0.042437	-0.0609948	-0.0496653	-0.059809	0.0231441	0.193908	0.0496653	-0.112767	0.0418016	-0.166499	0.187275	0.00348278	-0.0772756	0.00835485	0.0196802	-0.0571644
410	BCS1_HUMAN	-0.0765605	0.0907482	-0.0985395	-0.127511	0.214295	0.0134226	0.161925	0.0409456	-0.0252218	-0.0837334	-0.231	0.073505	-0.237157	-0.162603	0.106689	0.10209	0	-0.0279817	0	0.00309723	-0.0136507	0.283272	0.00669558	0.297648	-0.0671143	0.0392992	-0.267375	0.159613	-0.0187984	0.038342	-0.122021	0.00142463	0.0619452	-0.0010912	0.0514098	-0.0167429	-0.0653806	-0.0233115	-0.0132198	0.246783	-0.0513598	-0.084049	-0.138805	0.234185	-0.00110255	0.240177	-0.0333637	-0.09811
411	BD1L1_HUMAN	-0.389972	0.00283575	-0.657983	1.09546	-0.00283575	0.393566	NA	NA	NA	NA	NA	NA	0.306567	-0.166597	0.469426	0	-1.35913	NA	NA	NA	NA	NA	-0.0785758	0.049711	-0.0494515	0.00287193	0.130776	-0.322353	-0.158894	0.0487662	0.698957	-0.0487662	-0.126108	0.119404	-0.551197	-0.163934	-0.448768	0.608804	0.498528	0.106608	0.0177816	-0.0401958	0.795745	0.020025	-0.187122	0.654203	NA	NA
412	BDH_HUMAN	0.206777	-0.267009	0.0230432	0.384207	-0.0519475	-0.173889	0.252563	0.100079	0.296116	-0.341752	-0.271006	-0.142773	0	-0.154506	0.49647	0.00384477	-0.369845	0	0.223611	0	0	-0.246835	-0.0507804	0.693016	-0.187144	0.386944	-0.0848484	-0.00495457	0.0662304	-0.351191	-0.0404504	0.0073257	0.207051	-0.0604372	0.252541	-0.132515	-0.226647	0.388366	-0.00783357	-0.0627111	-0.0720411	-0.0364488	-0.010662	0.620819	0.0171984	-0.0381634	-0.024965	-0.285032
413	BGH3_HUMAN	0.236889	-0.0674857	-0.0641921	-0.00215085	-0.00410135	-0.0156859	-0.274216	0.186469	-0.0954251	0.197951	0.101285	-0.108661	0.312957	-0.32728	0	0.0712028	-0.116591	-0.115054	0.217004	-0.17215	0	0	-0.0218742	0.490527	-0.028547	0.469046	-0.104609	-0.171947	0.0137576	-0.0262846	0.750182	-0.110451	-0.00352587	-0.0367929	0.0140069	0.070944	-0.257489	-0.0683977	0.739076	-0.0574034	0.179149	-0.254453	0.531359	-0.00711567	-0.164115	-0.0520558	0.0537018	-0.257496
414	BGLR_HUMAN	0.0242678	-0.353144	-0.323616	0.060981	0.735154	-0.0242678	NA	NA	NA	NA	NA	NA	0	-0.609146	0.635404	0.154158	-0.9912	NA	NA	NA	NA	NA	0.123218	0.0781999	-0.139997	0.315834	-0.0941846	-0.161459	-0.032627	0.0156763	0.0663534	0.306243	-0.113069	-0.30482	NA	NA	NA	NA	NA	NA	NA	NA	NA	NA	NA	NA	NA	NA
415	BI1_HUMAN	0.0736742	-0.318094	0.125844	0.0584074	-0.0108844	-0.305665	NA	NA	NA	NA	NA	NA	0.223437	0.0205123	-0.187272	0	-0.271405	NA	NA	NA	NA	NA	NA	NA	NA	NA	NA	NA	NA	NA	NA	NA	NA	NA	0.010963	-0.130193	-0.010963	0.255597	0.0315449	-0.146261	NA	NA	NA	NA	NA	NA	NA	NA
416	BICD2_HUMAN	-0.0522961	0.0802208	0.0462279	-0.120583	0.00642114	-0.00642114	NA	NA	NA	NA	NA	NA	-0.223418	0.439885	0	-0.167571	0.320357	NA	NA	NA	NA	NA	0.048348	-0.111529	-0.0471268	0.164171	-0.275685	0.0497864	NA	NA	NA	NA	NA	NA	0.0135387	-0.208656	-0.204569	0.043258	0.0419759	0.0402384	-0.0229784	-0.0073591	0.0073591	0.0849552	-0.0093077	-0.0345022	NA	NA
417	BIEA_HUMAN	-0.00425364	-0.0572822	0.252709	-0.11647	0.130492	-0.0320469	-0.0464891	0.912307	-0.0685596	-0.042938	0.0803098	0.032999	0	0.0220106	0	-0.16861	0.1794	-0.09531	0.0632259	0.0141401	0	0	0.163608	-0.00672696	-0.0257847	0.0526194	-0.146356	-0.0171932	0.106355	-0.0194176	0.0258528	0.0382639	-0.146399	0.0174144	0.0747307	-0.08664	0.00863209	0.0271315	-0.0126212	-5.4e-05	-0.0573619	0.00691767	0.00476493	-0.00964498	0.010497	-0.00639282	-0.0136674	-0.0786877
418	BIG2_HUMAN	-0.0855642	-0.0181685	0.329805	-0.123069	0.449029	0.00312659	NA	NA	NA	NA	NA	NA	NA	NA	NA	NA	NA	NA	NA	NA	NA	NA	0.0547471	-0.0243361	-0.113653	0.040604	0.0133505	0.0323117	NA	NA	NA	NA	NA	NA	NA	NA	NA	NA	NA	NA	NA	NA	NA	NA	NA	NA	NA	NA
419	BIN1_HUMAN	-0.145894	0.00945057	0.169804	-0.12264	0.0289063	0.06729	-0.014501	-0.0779625	-0.0674034	0.0903204	0.0524994	-0.00909674	0	0.0449134	0	-0.00457171	0	-0.0258328	-0.0682114	0.040032	0.00252258	0.0181216	0.0389277	-0.185571	0.0366637	-0.0349878	0.112929	-0.0276244	0.0622559	-0.0764944	-0.0756356	0.0238065	0.145791	-0.0554084	-0.0625263	0.0539873	0.0534618	0.0663069	-0.0999645	-0.0374019	-0.0214365	0.0303694	0.0392636	-0.0312936	-0.00251086	-0.022259	-0.116387	0.104952
420	BIN3_HUMAN	0.00625919	-0.00625919	0.242673	-0.0674348	0.174422	-0.284842	0.0814069	0.0263343	0.126248	-0.00483984	-0.00234689	-0.088048	NA	NA	NA	NA	NA	NA	NA	NA	NA	NA	-0.0392424	-0.268989	0.0214593	0.206983	0.0392424	0.00849036	NA	NA	NA	NA	NA	NA	NA	NA	NA	NA	NA	NA	NA	NA	NA	NA	NA	NA	NA	NA
421	BIRC2_HUMAN	-0.531408	0.146938	0.021611	-0.021611	0.155037	-0.399357	NA	NA	NA	NA	NA	NA	NA	NA	NA	NA	NA	-0.234647	0.224054	0	-0.0656885	0.383212	NA	NA	NA	NA	NA	NA	0.125805	-0.494082	0.0787251	-0.077295	-0.0439389	0.0439389	NA	NA	NA	NA	NA	NA	NA	NA	NA	NA	NA	NA	NA	NA
422	BIRC6_HUMAN	-0.308191	0.305718	0.227637	0.0791741	-0.125043	-0.0791741	NA	NA	NA	NA	NA	NA	-0.38823	-0.120192	-0.0695305	0	0.384099	-0.083964	0.133868	0	-0.114626	0.224371	NA	NA	NA	NA	NA	NA	-0.0060781	-0.065334	0.0230024	0.0215605	-0.09908	0.0841388	NA	NA	NA	NA	NA	NA	-0.0353755	0.0353755	0.0351788	0.191737	-0.156071	-0.17562	-0.223278	-0.0236389
423	BIVM_HUMAN	-0.020899	0.248772	-1.16584	-0.129257	0.020899	0.270575	NA	NA	NA	NA	NA	NA	NA	NA	NA	NA	NA	NA	NA	NA	NA	NA	NA	NA	NA	NA	NA	NA	NA	NA	NA	NA	NA	NA	NA	NA	NA	NA	NA	NA	NA	NA	NA	NA	NA	NA	NA	NA
424	BLMH_HUMAN	-0.0303373	-0.0476327	0.0684131	-0.00446004	0.152938	-0.00694417	0.00590357	0.492198	0.0152281	-0.0608841	-0.0626773	-0.0032345	-0.234948	0.196103	0	0	0.0197745	0	-0.0366773	0	0.0925744	-0.0343148	-0.0188777	-0.272811	0.0689802	-0.0249715	0.113927	-0.0517924	0.0557839	0.0821895	-0.029607	0.0156428	-0.0571418	-0.0128728	0.0461375	0.101894	0.0222406	-0.132828	-0.100268	-0.0099348	0.121353	-0.0847048	0.0541456	-0.102149	0.0808877	-0.0286729	-0.0155332	-0.0742947
425	BLVRB_HUMAN	-0.050463	-0.0146183	0.341267	-0.0734163	0.12933	-0.0596726	-0.268	1.14284	-0.136326	-0.00320212	0.102494	-0.00292567	0	-0.155556	0	-0.0218269	0.185481	0	0	-0.0489265	0.193118	-0.0123318	0.222663	0.0616523	-0.069053	-0.0215326	-0.130728	0.0231437	-0.0771922	0.0464948	0.11518	0.126663	-0.116214	-0.0663981	0.068659	-0.0221412	-0.195852	-0.0267427	0.0408684	0.0713223	-0.101367	0.0619372	0.00142165	-0.0207225	-0.0166224	0.0983995	-0.0619661	-0.0320313
426	BMP2K_HUMAN	0.0575972	-0.268365	0.0166089	-0.0166089	0.164315	-0.173448	NA	NA	NA	NA	NA	NA	NA	NA	NA	NA	NA	0.0938277	-0.165433	-0.151194	0.0641876	0.0147029	NA	NA	NA	NA	NA	NA	NA	NA	NA	NA	NA	NA	0.00797563	-0.181782	0.00858308	-0.00858308	-0.185596	0.353923	NA	NA	NA	NA	NA	NA	NA	NA
427	BOP1_HUMAN	-0.0368089	0.812151	-0.103102	0.0101422	0.0909709	-0.0101422	NA	NA	NA	NA	NA	NA	0	-0.105695	-0.00852859	0.14592	0.409799	NA	NA	NA	NA	NA	NA	NA	NA	NA	NA	NA	NA	NA	NA	NA	NA	NA	NA	NA	NA	NA	NA	NA	NA	NA	NA	NA	NA	NA	NA	NA
428	BORG4_HUMAN	0.051188	-0.127996	-0.0116562	0.235898	-0.134937	-0.264869	-0.15822	0.0586936	0.254307	0.0748101	0.0699492	-0.523331	0.0344787	0.145322	0.0249967	-0.0472983	-0.482707	NA	NA	NA	NA	NA	-0.222786	0.786838	-0.153742	0.553926	-0.0534927	-0.206019	NA	NA	NA	NA	NA	NA	NA	NA	NA	NA	NA	NA	0.0525611	-0.0726798	0.230213	-0.0178317	-0.0821502	-0.0577189	NA	NA
429	BPHL_HUMAN	-0.00623915	-0.0138086	-0.106814	-0.105952	0.0439692	0.050543	0.301527	0.149503	0.181255	-0.105873	-0.224991	0.0324815	-0.370342	0	0	0	0.092569	-0.335408	0.361884	0.415293	-0.509895	0	0.0415102	0.474655	-0.51566	0.00743627	-0.10948	0.150363	-0.0204876	-0.214915	-0.0643786	-0.00565056	0.262382	0.595877	-0.0367061	-0.297925	0.10139	0.0109703	0.228215	-0.0109703	-0.0875205	-0.375387	-0.270215	0.383921	0.0909995	0.149059	0.0515118	-0.257059
430	BPI_HUMAN	-0.570939	0.604937	-0.0880719	-0.402718	0.922747	0.0880719	-0.199604	1.57652	-0.376563	-0.0976868	0.160064	0.199414	NA	NA	NA	NA	NA	NA	NA	NA	NA	NA	NA	NA	NA	NA	NA	NA	NA	NA	NA	NA	NA	NA	NA	NA	NA	NA	NA	NA	NA	NA	NA	NA	NA	NA	NA	NA
431	BPIA1_HUMAN	-0.341466	0.115277	-0.026528	-0.233138	0.0850373	3.44724	NA	NA	NA	NA	NA	NA	NA	NA	NA	NA	NA	-0.0728047	-0.015667	-0.516207	0.638857	2.17828	0.0889862	1.21688	-0.138686	-0.194409	-0.268591	-0.072066	NA	NA	NA	NA	NA	NA	1.09048	0.175622	0.0376368	-0.271879	-0.133403	-0.138721	-0.407957	0.0513796	0.058354	0.100373	2.03013	-0.0800272	NA	NA
432	BPIB1_HUMAN	-0.200962	-0.0161136	-0.119271	0.16056	-0.351038	3.46232	-0.22737	0.352633	-0.0157686	-0.114042	-0.135877	1.92046	NA	NA	NA	NA	NA	NA	NA	NA	NA	NA	NA	NA	NA	NA	NA	NA	NA	NA	NA	NA	NA	NA	NA	NA	NA	NA	NA	NA	NA	NA	NA	NA	NA	NA	-0.272407	-0.0757989
433	BPL1_HUMAN	0.164135	0.0367234	-0.042605	-0.192092	-0.251887	0.205005	0.0116325	-0.0142685	-0.0207938	0.0142685	0.148375	-0.0783548	0	-0.128852	0	0.0972357	0	-0.029472	0	0.215425	-0.0535342	0	-0.0302067	-0.0995514	-0.00395755	0.00395755	0.0721301	0.0243172	-0.0175793	-0.0303938	-0.0459514	0.145457	0.124998	-0.0491465	-0.04988	0.024958	-0.0121141	0.0399744	-0.0844524	0.137138	-0.0659618	0.011336	0.0238661	-0.0489565	0.0843992	0.0209824	0.0415994	-0.138254
434	BPNT1_HUMAN	0.0386648	-0.12238	0.0257079	0.0295146	-0.0113864	-0.145478	-0.0744323	0.396618	0.0109119	0.0736175	-0.0334907	-0.0342401	-0.0119867	-0.179174	0.0751698	0.114244	-0.0889671	0	0	0.105924	0	-0.112959	0.0890801	0.0377118	-0.0316433	0.0316433	-0.172834	-0.0884623	0.13013	-0.187663	0.0266074	0.0442454	-0.0347613	-0.0479354	0.0410116	-0.078115	-0.00658103	0.0110115	0.0079424	-0.0861625	-0.00692289	-0.0608845	0.0486659	0.022416	0.0360797	-0.114576	0.0030067	-0.0458957
435	BRCC3_HUMAN	-0.0178815	-0.0656004	0.0176209	0.159237	-0.0176209	0.226407	-0.186813	0.0885998	-0.0482902	0.0737783	-0.0870372	-0.00420306	0	-0.0687856	-0.0810047	0.0767156	0.248442	0	0	0.0211347	0.0238219	-0.165281	-0.0404729	-0.0305078	-0.0735441	0.0724023	0.0635225	-0.00578571	-0.0167836	-0.167506	0.0518987	-0.0353586	-0.063882	0.126871	-0.0578856	-0.0567896	0.0191749	0.0511548	-0.0185939	0.060892	0.049329	-0.0553486	0.0988132	0.00689194	-0.0337851	-0.118431	0.0596313	-0.300989
436	BRD3_HUMAN	0.359277	-0.192208	0.192208	-1.10945	-1.24493	0.70341	0.0528774	-0.0385415	0.0384361	-0.0297389	0.0503504	-0.045286	0	-0.498126	0.230009	0.0129175	-0.634734	NA	NA	NA	NA	NA	0.122539	0.250209	-0.18487	0.0095095	-0.0853014	-0.0690336	NA	NA	NA	NA	NA	NA	NA	NA	NA	NA	NA	NA	0.133345	-0.267695	0.390097	-0.120133	-0.231047	0.232779	NA	NA
437	BRD4_HUMAN	0.116106	0.0640151	0.0226	-0.0387466	-0.0226	-0.0806827	NA	NA	NA	NA	NA	NA	NA	NA	NA	NA	NA	NA	NA	NA	NA	NA	NA	NA	NA	NA	NA	NA	NA	NA	NA	NA	NA	NA	NA	NA	NA	NA	NA	NA	NA	NA	NA	NA	NA	NA	NA	NA
438	BRE_HUMAN	0.167718	-0.0203791	-0.123962	-0.00213947	0.10346	-0.235166	-0.0584672	0.140732	-0.0295591	0.135732	-0.109589	0.021114	0	-0.278272	0.000944065	0.0741555	-0.210045	-0.136091	0.0376954	-0.0800229	0.00250686	0.0465282	0.0401695	-0.0881278	-0.039468	0.039468	-0.0692641	0.045335	0.173165	0.00997253	-0.0717518	0.0906172	0.0235579	-0.0974517	-0.0246573	0.211824	0.0063507	-0.0500983	-0.0179163	-0.0773337	0.0319077	-0.133282	0.0929278	0.0467156	-0.0322323	-0.023992	0.145896	-0.247528
439	BRI3B_HUMAN	0.074892	-0.297573	-0.0203917	-0.194069	0.0952408	0.0927351	NA	NA	NA	NA	NA	NA	NA	NA	NA	NA	NA	NA	NA	NA	NA	NA	NA	NA	NA	NA	NA	NA	NA	NA	NA	NA	NA	NA	NA	NA	NA	NA	NA	NA	NA	NA	NA	NA	NA	NA	NA	NA
440	BRK1_HUMAN	-0.152886	-0.0652132	0.0908141	0.255202	0.0652132	-0.516536	NA	NA	NA	NA	NA	NA	NA	NA	NA	NA	NA	NA	NA	NA	NA	NA	-0.0774149	0.304243	-0.066247	0.168859	0.066247	-0.23578	-0.0341219	-0.125532	-0.0708682	0.00851026	0.0440292	-0.100708	NA	NA	NA	NA	NA	NA	NA	NA	NA	NA	NA	NA	0.034834	-0.170598
441	BROX_HUMAN	0.0327043	-0.114647	0.21944	-0.0603174	0.319529	-0.117983	0.00235395	0.365112	-0.140592	-0.0106375	0.0772397	-0.0358623	0	-0.0257951	0.0841713	-0.0986763	0.0561058	0	0	0.0135513	0.00298953	-0.0327083	0.0531845	-0.209776	0.0515085	0.0572502	0.0302619	-0.045303	0.0579756	0.0336517	-0.0172832	-0.0150847	0.00326491	-0.0546901	-0.0220772	-0.0556672	0.0648723	0.0227694	-0.0559454	0.0212298	-0.0698745	0.0274254	0.0105241	-0.0489607	0.026972	-0.0072172	-0.0262728	0.0571868
442	BST1_HUMAN	-0.151662	0.111757	-0.0328144	0.0328144	0.392244	-0.111115	NA	NA	NA	NA	NA	NA	NA	NA	NA	NA	NA	NA	NA	NA	NA	NA	NA	NA	NA	NA	NA	NA	NA	NA	NA	NA	NA	NA	NA	NA	NA	NA	NA	NA	NA	NA	NA	NA	NA	NA	NA	NA
443	BST2_HUMAN	0.108272	-0.154549	-0.0594322	0.0594322	0.0188143	-0.0522867	0.152169	-0.162729	0.189772	0.0365776	-0.107757	-0.1252	0	0	0.252983	-0.0865569	-0.0196532	0	0.254027	-0.316723	-0.112693	0.0192231	0.0113587	0.301756	-0.276013	0.0625619	0.0601852	-0.20214	-0.018307	0.0388414	0.217453	-0.00326407	-0.0585642	-0.00281854	0.131174	-0.0912019	-0.0443008	0.0890064	0.0193302	-0.0429458	0.512697	-0.420121	-0.0183837	0.281204	-0.0624626	0.0183837	0.142276	-0.147516
444	BT2A1_HUMAN	-0.0867465	-0.158971	0.143529	0.389371	-0.0812625	0.292794	NA	NA	NA	NA	NA	NA	NA	NA	NA	NA	NA	NA	NA	NA	NA	NA	NA	NA	NA	NA	NA	NA	NA	NA	NA	NA	NA	NA	NA	NA	NA	NA	NA	NA	NA	NA	NA	NA	NA	NA	NA	NA
445	BT3L4_HUMAN	0.0300938	-0.14513	-0.0276751	0.0276751	0.0686307	-0.120354	-0.0702051	-0.268753	0.194663	-0.00680847	0.309877	-0.00460438	-0.015038	0.0515892	0	0.0417651	-0.392222	-0.26846	0.00868504	0.148026	0.0243623	0	0.0149428	-0.165048	0.0443623	0.117634	0.0275478	-0.170391	0.0766579	0.0115042	-0.0438329	-0.0388204	0.135971	-0.156917	-0.00856299	0.00433072	0.147495	0.019643	0.00738208	-0.162009	0.133021	-0.178871	0.0968677	-0.257504	0.082646	-0.0387112	0.0269643	0.0306707
446	BTD_HUMAN	-0.0295125	0.00795881	0.261962	-0.140978	0.369011	-0.0680889	NA	NA	NA	NA	NA	NA	0	0.000827699	-0.0811236	0	0.00973792	0.00830827	0.0501307	0	-0.194002	0.0878617	0.053441	0.0358189	-0.0603432	0.00976913	-0.252377	0.0758162	0.00126436	0.0145574	0.364092	-0.0755009	-0.186316	0.00908248	-0.0366525	-0.100964	-0.0745252	-0.00504753	0.00504753	0.199358	-0.167641	0.00667093	0.000365939	0.111622	-0.0276911	0.0276911	-0.658014	-0.328459
447	BTF3_HUMAN	0.0454728	0.00542163	0.0476809	-0.065994	0.0352895	-0.0706863	0.0309979	-0.0910724	-0.03066	0.00824824	0.0166666	0.019171	0.0128552	-0.0500359	0	0.0217018	-0.121665	-0.00321643	-0.0938804	0.0749158	0	0.0479843	0.000488082	-0.13853	0.151105	0.00833012	0.0082624	-0.0374904	0.0632788	0.0469002	-0.0560792	-0.0513058	-0.0339011	0.0513058	0.0154922	-0.00249564	0.0226517	0.0466072	-0.146843	-0.0062233	0.0457649	-0.220301	-0.0532615	0.0281332	0.117134	0.00995548	-0.166521	-0.00589323
448	BUB3_HUMAN	-0.00795404	-0.00300768	0.0728689	0.00795404	0.0223844	-0.168492	NA	NA	NA	NA	NA	NA	0	-0.0523027	0.0509529	0.0706696	-0.0921244	-0.134095	0.289583	-0.246486	0.106145	0.211478	-0.0386551	-0.0222804	-0.0578302	0.0226545	-0.0157668	0.0940167	0.0115856	-0.0181027	0.0232087	0.0054986	-0.0318063	0.180122	-0.00878947	-0.0154551	0.00049882	0.175979	0.0104086	-0.0977076	0.0315574	-0.144309	0.180752	0.171462	-0.0933313	-0.00754336	0.226815	-0.17561
449	BUD31_HUMAN	0.134552	0.0135958	-0.289679	-0.0335075	-0.188127	0.0289455	NA	NA	NA	NA	NA	NA	NA	NA	NA	NA	NA	-0.0483791	-0.0253574	0.191473	-0.0194604	0.346234	-0.168445	0.150176	-0.0684381	0.035858	0.0750122	-0.0848938	NA	NA	NA	NA	NA	NA	-0.0714717	0.141918	-0.0704576	0.273289	-0.0603388	0.0149149	0.0683379	-0.114453	0.253525	0.0111098	-0.0962338	0.00863596	NA	NA
450	BZW1_HUMAN	-0.062207	-0.00715233	0.0982706	-0.0027219	0.0565883	-0.141658	0.0203038	0.529654	-0.162182	0.143521	-0.0203038	-0.131928	0.104554	0.203713	-0.170262	0.0321191	0.248418	-0.0489576	0.0952365	0.00999386	-0.0946485	-0.0529077	-0.000950003	-0.00162656	0.076511	-0.0422594	0.0188605	-0.0813379	0.0670699	-0.0616302	-0.0125074	0.00150371	0.0310172	-0.00150371	0.00785693	-0.0534792	-0.0335579	0.0769797	-0.0367207	0.0590756	0.00393396	-0.0589028	-0.00393396	0.0645761	-0.038148	-0.0357885	0.160158	0.000119351
451	BZW2_HUMAN	0.0688332	-0.0895461	-0.0469424	0.126314	0.00948283	-0.0988674	0.0800046	-0.0922962	0.0120805	0.0627534	-0.239938	-0.0113103	0.0107825	0.0282031	-0.129044	0.0262498	-0.019956	0	-0.0887202	0	0.119669	0.0161496	0.0188456	0.206907	-0.0528715	-0.0142019	-0.0180405	-0.0980063	0.148678	-0.0973254	0.0111976	-0.0709138	0.135394	-0.0901153	-0.0359764	0.0352281	-0.0645454	0.121932	-0.0198951	-0.0347775	0.121273	-0.136934	0.0581838	-0.0129219	-0.000572106	-0.0672061	0.234125	-0.0247098
452	C10_HUMAN	0.221808	0.00386288	0.172173	-0.065173	-0.00386288	-0.203407	-0.235518	0.117698	-0.0458489	0.0131996	0.140604	-0.0273589	-0.101315	0	0.167547	0.250593	-0.0836718	NA	NA	NA	NA	NA	NA	NA	NA	NA	NA	NA	NA	NA	NA	NA	NA	NA	-0.192914	0.0577048	0.0364151	-0.0138251	0.197368	-0.334397	NA	NA	NA	NA	NA	NA	-0.055044	-0.0402615
453	C1QB_HUMAN	-0.255373	0.064002	1.01067	-0.722529	1.05888	-0.10974	-0.421742	0.941192	-0.125799	0.0913231	0.132321	-0.118058	0.0204722	-0.224515	-0.00923301	-0.139952	0.425988	0	0.319429	-0.0830017	0	-0.184976	0.36364	0.0285824	-0.124469	-0.0142179	-0.289206	0.108252	0.0113927	-0.0877695	0.640212	-0.00435453	-0.491318	0.00258191	0.106421	-0.207752	-0.0894793	-0.0484507	0.155493	0.019278	-0.213446	0.0842892	0.273316	-0.0672452	-0.112554	-0.00295129	-0.385595	0.000857364
454	C1QBP_HUMAN	0.0412047	-0.0353868	-0.0277693	0.030372	0.0385358	0.0166436	0.156023	-0.0475273	0.0747392	-0.14628	0.0349394	-0.0600565	0	-0.251948	0.120189	0.216027	-0.13039	0	0	0.198482	-0.135749	0	-0.146613	0.370212	0.0229988	-0.0468871	0.0106114	-0.00805833	-0.0217773	0.00317472	-0.338227	0.124724	0.161374	-0.0216054	0.0999617	-0.157447	0.0305182	0.0175098	0.0150293	-0.030885	-0.0345628	-0.0270552	0.0271013	0.0862555	0.00805031	-0.0246428	0.00150095	-0.140659
455	C1QC_HUMAN	-0.0347433	-0.147656	0.339631	-0.290783	0.286817	0.0510095	-0.253038	0.682897	-0.160666	0.119465	0.00417195	-0.0028327	0.195464	-0.379158	-0.2236	-0.564345	0.0359267	0	0.232681	-0.258996	-0.12971	0.0966925	0.632053	0.21515	-0.136121	-0.0570263	-0.10189	0.0681628	0.0300723	0.123186	0.587712	-0.0295948	-0.35822	-0.0289294	-0.0827694	-0.106817	-0.240474	-0.00408425	0.301741	0.140301	-0.23224	0.163958	0.180948	-0.105567	-0.0866467	0.083779	-0.146505	-0.0423986
456	C1R_HUMAN	-0.107896	0.000178515	0.847596	-0.126148	0.764901	-0.157467	-0.116743	0.779586	-0.214581	0.237757	0.00845134	0.0202005	0	-0.0873384	0.00381645	-0.00853013	0.0912526	0	0.310742	-0.0298992	-0.088617	-0.0214327	0.393306	0.0850918	-0.147892	-0.00977418	-0.187587	-0.00490293	0.0488323	0.0665741	0.313603	0.00626581	-0.472825	-0.0883623	0.0835394	-0.259466	-0.276285	0.0102897	0.332797	0.00147973	-0.157678	0.0350469	0.15732	0.0711189	-0.115204	0.0702205	-0.316775	-0.0237014
457	C1RL_HUMAN	-0.166083	-0.0342545	0.516313	-0.385434	0.424014	0.0200838	-0.58166	0.120261	-0.151972	0.22966	0.00898019	0.011417	NA	NA	NA	NA	NA	-0.000634518	0.0129385	-0.22637	0	0.106538	0.136023	0.167778	-0.374352	-0.0371591	-0.105441	0.266817	0.133767	-0.223339	0.134408	-0.0973222	-0.0322661	0.0486439	-0.137482	-0.0276741	-0.345786	0.137482	0.285226	0.120497	NA	NA	NA	NA	NA	NA	-0.202369	-0.0258145
458	C1S_HUMAN	-0.13429	-0.0845904	1.0487	-0.467849	0.870405	0.0209885	-0.505056	0.976115	-0.32753	0.111125	0.127681	-0.108349	0.0497609	-0.230406	0	-0.198849	0.203495	0	0.259473	0.0474915	-0.109334	-0.0544334	0.528774	0.126306	-0.243521	-0.0242599	-0.24614	0.0295919	-0.00146508	0.155492	0.581215	-0.0457654	-0.301687	-0.153459	0.221067	-0.285484	-0.301879	-0.0190744	0.296149	-0.0822824	-0.19113	0.0339888	0.257696	0.0832392	-0.131322	-0.0168904	-0.319655	-0.0737616
459	C1TC_HUMAN	0.0763793	-0.183638	0.00520485	0.06889	0.0649604	-0.0961279	-0.015376	0.340915	0.015376	0.0437177	-0.121159	-0.15859	0.0686871	-0.0367245	0	0.224997	-0.173032	0	0.0578622	0.0536239	0	-0.152755	0.0670618	0.227953	-0.154525	0.0456877	-0.0449955	-0.175293	-0.0207062	-0.024374	-0.00805252	0.0680221	0.111365	-0.10798	-0.0065555	0.0904141	-0.0294116	0.145438	-0.0583652	-0.116492	-0.0168776	-0.0965646	0.12572	0.221423	-0.0639826	-0.111727	0.30089	-0.089623
460	C2D1A_HUMAN	0.00230381	-0.0904113	0.00526004	0.0117079	0.0640791	0.0394844	-0.00544691	-0.0620194	0.00544691	0.0751813	0.0678481	-0.0678481	0	-0.0306213	0	0.185183	-0.0377758	-0.0747372	0	-0.0900507	0.00291787	0.0840564	0.0171188	0.01316	-0.0305854	-0.00774953	0.0230538	-0.0907204	0.0648399	-0.0578898	-0.0136233	-0.0568702	0.0122829	-0.0629409	0.0384264	0.075258	0.0327485	-0.0278542	-0.00543828	-0.0417858	-0.01554	-0.136371	0.0251516	0.0229958	-0.0123383	0.0944687	0.0253493	-0.111875
461	C2D1B_HUMAN	0.0572627	0.0132229	0.0987015	-0.0183569	0.0227029	-0.124597	-0.133995	0.0300366	0.00984754	0.1925	-0.00984754	-0.144256	-0.0152902	-0.0653584	0.0793108	0.0357493	0	-0.120207	-0.177694	-0.0432161	0.117239	0.0513561	0.0298532	0.122974	-0.0570263	0.0639033	-0.0942822	-0.234734	0.0507955	0.0245051	-0.0369106	0.0806777	-0.0031662	-0.152066	-0.00993351	0.0598907	-0.0627254	0.192032	-0.0927171	0.00700823	-0.0189293	-0.000968311	0.0452862	0.0585846	-0.0987241	-0.0452932	-0.027137	-0.0201075
462	C43BP_HUMAN	0.0673025	-0.0057528	-0.0231211	0.0231211	-0.248152	0.198111	-0.0785301	0.0785301	-0.078663	-0.126469	0.0863533	0.228946	-0.00384819	-0.0832686	0.249486	0.0669029	-0.0336665	-0.0798728	0.0475106	-0.178691	0.0183883	0.752853	0.025823	0.0895038	0.0377578	-0.0682	0.0818559	-0.156865	0.134926	-0.229579	0.136546	-0.0497701	-0.0323497	0.0323497	-0.0846058	-0.00235744	-0.128494	0.202858	0.0837915	-0.008138	-0.00366306	-0.142176	0.137101	0.0159973	-0.0159973	0.00935046	NA	NA
463	C4BPA_HUMAN	-0.0982506	-0.000866362	0.944443	-0.385137	0.836557	-0.0204366	-0.413584	1.21165	-0.450524	0.141901	0.209372	-0.151273	0	-0.173881	0.0451961	-0.203334	0.215851	-0.206593	0.125716	0.0823279	0	-0.510071	0.469831	0.118706	-0.0958089	-0.0625505	-0.228718	0.0976119	-0.0950195	0.215587	0.583936	-0.000806062	-0.407934	0.00520941	0.197029	-0.379423	-0.157952	0.0745029	0.583366	-0.0520388	-0.00973677	0.461736	0.0100986	-0.0961428	-0.106896	0.00269079	-0.10301	-0.152296
464	C4BPB_HUMAN	-0.256462	-0.0371889	0.552521	-0.0853383	0.391999	-0.143394	NA	NA	NA	NA	NA	NA	NA	NA	NA	NA	NA	-0.222934	0.23911	0	0.0800199	-0.237181	0.317519	0.209155	-0.0958138	0.0119649	-0.111153	-0.134967	-0.00775248	0.144754	0.458489	-0.235642	-0.121273	0.17019	NA	NA	NA	NA	NA	NA	-0.278264	0.171205	0.170613	-0.125521	-0.11076	0.0540306	NA	NA
465	C560_HUMAN	0.0930307	-0.13059	-0.00869446	-0.0187834	0.281431	-0.194519	0.279963	0.152388	0.0409091	-0.332805	-0.241119	0.125774	0.759253	-0.0521314	0.107296	-0.000240884	0	0.109808	-0.0487594	0.153789	-0.00315358	-0.221055	-0.0573679	0.169682	-0.210903	0.0412324	0.06368	-0.118161	-0.188416	0.157562	-0.200107	0.202477	0.188416	-0.439726	0.176997	-0.0375102	-0.0122796	0.051851	-0.206232	0.0318957	-0.00224688	-0.00467179	0.0116328	0.0274372	0.232947	-0.0398715	0.0151982	-0.13448
466	CA123_HUMAN	0.0405796	-0.0527573	0.239793	-0.128262	0.0455402	-0.131737	-0.184947	0.0889998	0.0538293	0.086609	-0.0516602	-0.0714581	0	0.0119021	-0.0606364	0	0	-0.161553	0.118294	0	0	0	-0.0555102	0.10399	0.0438168	0.0133376	-0.0133376	-0.140692	0.0793998	-0.109664	0.0581651	-0.161474	0.247373	-0.0873826	0.00124365	-0.0389915	-0.0273648	0.132792	-0.0977801	0.0336258	0.0298133	-0.0566598	0.104583	-0.0178378	0.000842547	-0.0510342	0.0541	-0.0595441
467	CA198_HUMAN	-0.0424293	0.116707	0.293349	0.00129563	0.21602	-0.442357	NA	NA	NA	NA	NA	NA	0	0.12846	0.0990671	-0.602946	-0.353803	-0.0697321	0.0431053	-0.306139	0	0.0447921	-0.0571846	-0.306731	0.0849407	0.00179855	0.0690931	-0.138911	NA	NA	NA	NA	NA	NA	0.0151516	-0.22916	0.283117	-0.377266	0.248762	-0.152779	NA	NA	NA	NA	NA	NA	NA	NA
468	CA2D1_HUMAN	0.0433136	-0.0482568	0.121918	-0.0764467	-0.000995879	0.00647393	0.0343566	-0.174543	0.0399901	0.0531303	-0.038853	-0.0697585	0	0.133211	-0.154752	0	-0.0300178	-0.0774882	0	0	0.161055	-0.0161107	-0.0084903	-0.0215277	0.0361537	-0.0208657	0.150977	-0.104005	0.0131482	0.0381161	-0.0216946	-0.0427236	0.083285	-0.0682558	-0.181337	0.00810555	0.0348163	0.111592	0.0191154	-0.0794689	0.0642198	-0.0465691	0.0278557	0.0285993	0.0055204	-0.104164	0.0465644	0.0805771
469	CAB39_HUMAN	0.185476	-0.0553012	0.123261	-0.0341027	-0.162158	-0.0912937	-0.112851	0.0366939	0.00369549	-0.030847	0.114559	0.00548559	0.049833	0.10883	-0.183762	-0.133379	0	0.0476911	0	0.0223842	-0.0164526	0	0.0500064	-0.132708	-0.030871	0.0661591	0.125011	-0.0658521	0.0454352	0.119979	-0.0291921	-0.0565435	-0.0237011	-0.0627088	-0.0461277	0.0689942	0.060629	0.000338654	-0.0411203	-0.000338654	-0.0234758	-0.000306569	0.0216541	-0.00325254	0.0315492	-0.0554932	-0.142624	0.0370783
470	CAC1S_HUMAN	0.17488	-0.139988	0.185333	0.00200939	0.0137124	-0.125301	-0.0349944	-0.0698408	-0.0146091	0.0470968	0.0981423	-0.0726348	0	0.0149519	-0.0898163	0.110293	0	-0.0441406	0	0.0773283	0.0222525	-0.0714192	0.0602784	-0.0561105	0.0349926	-0.0343916	0.160864	-0.207094	0.022175	0.108108	-0.0821953	-0.025008	0.0669355	-0.12965	-0.0755095	-0.00488937	0.0418412	0.0884928	0.0087056	-0.121508	0.0179002	-0.0198559	-0.00792549	0.032007	0.0191934	-0.0710488	0.00125007	0.0182666
471	CACB1_HUMAN	0.0801649	-0.11896	0.0585675	-0.0431826	0.0303632	0.00728814	-0.0533443	-0.292108	0.0427013	0.103287	0.11215	-0.0961671	0	0.431464	-0.0135453	-0.113598	0	-0.0369739	0	0	0.0684006	-0.115703	0.0309978	-0.0986549	0.0287756	-0.0184803	0.120421	-0.138628	-0.023054	0.0661777	0.0384585	-0.0384585	0.0416664	-0.0475591	-0.0107827	0.00649857	0.00493615	0.0365923	0.0107827	-0.0839547	0.0704727	-0.00163918	-0.00652251	0.0302567	-0.0110272	-0.128039	0.0105998	0.0789599
472	CACO1_HUMAN	-0.0248632	-0.0527459	-0.0583215	-0.118271	0.111732	0.0863056	-0.187212	0.41166	-0.00155594	0.00694054	-0.140734	-0.0465038	NA	NA	NA	NA	NA	-0.163247	0.0617123	0	-0.209828	0.130317	-0.116412	0.232987	-0.0382779	0.0247797	-0.175855	0.361132	-0.119094	-0.0822985	0.149697	-0.0733913	0.115253	0.0731719	-0.153338	0.0757964	-0.258406	0.166899	0.109774	-0.0757964	0.00533303	-0.0134386	0.013559	-0.113848	-0.00929443	0.0207059	NA	NA
473	CACO2_HUMAN	0.318781	-0.0218452	-0.150529	0.0218452	0.156223	-0.0711305	NA	NA	NA	NA	NA	NA	-0.0584273	-0.0667987	0.139796	0.23487	-0.257225	-0.349616	-0.115162	0.0467277	0	0.163974	-0.0291278	-0.287413	0.26823	-0.103214	0.0291278	0.0541926	0.133668	0.0529425	-0.0718309	-0.0309677	-0.0356085	-0.0312207	-0.0609192	-0.101259	0.355665	-0.0643801	0.0245367	-0.0156732	-0.0360156	0.0612386	0.269698	0.0198857	-0.0612386	-0.0745705	-0.162152	0.0110255
474	CACP_HUMAN	0.171159	-0.0969327	0.0371515	-0.00367632	-0.0403755	-0.028208	0.163965	0.00221445	0.190227	-0.0773374	-0.0927709	-0.0379572	-0.0885454	0	0.221137	0.108486	-0.0433552	0	0	0.0898877	-0.00319789	0	-0.133342	0.120703	-0.109451	0.201544	-0.059468	0.0216965	0.103118	-0.0835657	-0.208933	-0.00818683	0.0647059	0.0605977	0.0233361	-0.126332	0.0339773	0.0204303	0.0135175	-0.0214292	0.109756	0.0263023	-0.0831803	0.179583	-0.451456	-0.0156346	0.0288281	-0.256428
475	CAD13_HUMAN	0.0923796	-0.127959	0.230182	0.111718	-0.21851	-0.168473	-0.164056	-0.00363057	0.00700638	0.231902	0.0385697	-0.0752143	0.26196	-0.0764538	-0.0257857	0.164237	-0.193893	-0.126031	0.0661375	0.233315	0	-0.00791265	-0.0722003	0.16372	0.00830941	0.0501047	0.0129058	-0.182711	0.0946673	0.0333721	0.163109	-0.071175	-0.086331	-0.0823163	-0.0330537	-0.157084	0.0168245	0.0898281	0.108925	-0.08966	0.00547737	-0.0671904	-0.0627983	0.116382	0.139994	-0.163733	-0.0131239	-0.0192235
476	CAD15_HUMAN	0.0976129	-0.147888	0.0116548	0.22397	-0.126601	-0.0116548	-0.371704	0.741544	-0.0806373	0.188894	0.0471921	-0.0524577	0.111181	0	0	0.0973665	-0.421681	-0.156327	-0.105389	-0.0823463	0.0562299	0.0538262	0.0504821	-0.109333	0.0211463	0.0157999	0.118726	-0.14525	0.00378794	-0.0798892	0.174995	0.00661398	0.215425	-0.142142	-0.0241373	-0.0482794	0.0798201	-0.0472004	0.0472004	-0.0245289	-0.0163256	0.0449947	0.19621	-0.028249	-0.0632845	-0.0561534	-0.0622979	-0.096046
477	CADH5_HUMAN	-0.000135369	-0.0546869	0.0427963	-0.132199	0.116713	0.0734623	-0.0138772	0.625545	0.0342585	-0.0197412	-0.174672	-0.256617	0.0183844	0.017111	0.0590621	-0.0655232	0.0466246	0	-0.0265652	0.242321	-0.120556	0.373166	0.0148727	0.248648	-0.0535133	-0.0148727	0.0551754	-0.137986	NA	NA	NA	NA	NA	NA	-0.028839	-0.033181	0.028839	0.0033595	0.0521351	-0.0033595	NA	NA	NA	NA	NA	NA	-0.0980635	-0.158291
478	CAF17_HUMAN	0.0364129	-0.114712	0.0177121	0.04454	0.0264663	-0.103384	0.120702	0.0240528	0.0806748	-0.0790802	-0.0240528	-0.0376744	0	-0.0444747	0.117875	0	-0.120699	0	0	0.0577482	-0.0127122	0	-0.0462572	0.25441	-0.0711935	0.175494	-0.0181982	-0.06801	0.116522	-0.12396	-0.086658	0.0260457	0.154532	-0.142352	0.0537057	0.0410461	0.0177619	-0.0695327	-0.00628728	-0.108151	-0.0726161	-0.0396729	0.0224392	0.101194	0.00769113	-0.0727857	0.0170139	-0.0319242
479	CAH1_HUMAN	-0.362657	0.0033846	0.563805	-0.506175	0.894408	-0.0218814	-0.469108	1.72144	-0.532365	0.0112958	0.0949946	0.0432235	NA	NA	NA	NA	NA	0	0.00133794	-0.285361	0.288251	-0.00575932	0.749638	-0.00427696	-0.123745	-0.0411871	-0.495763	0.438944	-0.120825	0.0160139	0.361142	0.337605	-0.500872	-0.0747953	0.440855	-0.144698	-0.412331	0.00320478	-0.0474959	0.386775	-0.45435	0.350982	0.088027	-0.475862	-0.0855032	0.458199	-0.648836	-0.259552
480	CAH2_HUMAN	-0.0726478	-0.0646846	0.306111	-0.471066	0.645791	-0.00227672	NA	NA	NA	NA	NA	NA	NA	NA	NA	NA	NA	-0.111995	0.0321704	-0.174767	0.0161788	0.0989342	NA	NA	NA	NA	NA	NA	NA	NA	NA	NA	NA	NA	NA	NA	NA	NA	NA	NA	NA	NA	NA	NA	NA	NA	NA	NA
481	CAH3_HUMAN	0.193878	-0.0920988	-0.0221612	0.186796	-0.240226	-0.0139655	-0.123395	-0.10878	0.231001	0.112246	-0.153532	0.0173387	0.76971	-0.043042	-0.0816666	0	0	0	-0.130985	0	0.137161	0.0147102	0.100293	-0.40029	-0.0490178	0.287847	-0.0589263	0.0205058	0.0721782	-0.0287326	-0.0842603	-0.113223	0.125575	0.0411132	0.0210198	0.00019685	-0.0398238	0.108695	-0.0333366	-0.0669339	0.199553	-0.0998348	0.125246	-0.319524	0.0764726	-0.106464	0.321839	0.0601038
482	CAH4_HUMAN	0.191816	-0.0148848	-0.0616308	-0.154925	0.00131849	0.0833233	0.463923	-0.101702	0.296897	-0.33696	-0.48797	0.0586776	-0.345632	0.0493174	0.503922	-0.0462042	0	-0.0268265	0	0.562459	-0.0620742	0.359088	-0.287433	0.13448	-0.313138	-0.0746755	0.107591	0.145579	-0.19916	-0.0311861	0.192986	-0.0181042	-0.294974	0.243968	-0.226288	0.0651021	-0.303797	-0.0540381	0.126423	0.404495	0.12983	-0.103601	-0.0724474	-0.0274687	-0.0501905	0.304828	0.00617597	-0.141629
483	CALD1_HUMAN	0.330602	0.151298	-0.299303	-0.229323	-0.122743	0.220956	-0.0611504	0.694919	-0.00577353	0.0291659	-0.135701	0.00338141	0.802849	-0.509412	0	-0.244598	0.0831822	-0.0229457	0.319089	0	-0.295985	0.148996	-0.163013	0.616671	-0.266838	0.361934	-0.0440456	0.0192392	0.190097	-0.334846	1.10676	-0.168814	-0.200672	0.140808	-0.152078	-0.032142	-0.263883	0.0419509	1.14487	0.0843354	0.0565369	-0.433223	0.121432	-0.0313855	-0.148104	0.172309	-0.046212	-0.147709
484	CALM_HUMAN	-0.0573223	-0.0989323	0.435728	-0.223815	0.908868	-0.0964054	-0.0460417	1.30838	-0.033123	-0.0738745	0.0498623	-0.0854756	0.089863	0.191284	0	-0.0233749	-0.22234	-0.0195177	0	0.538855	-0.0753178	0.0644541	-0.119356	0.0342282	0.0754579	-0.0850034	0.122566	-0.0118221	-0.0991616	0.222844	0.0225266	-0.029422	-0.0225266	0.0902355	0.104739	-0.185942	0.0142727	-0.232812	0.271946	-0.0377252	0.385268	0.0371583	-0.266443	-0.0662407	0.0262741	-0.051995	-0.126045	0.0395022
485	CALR_HUMAN	0.126729	-0.0285739	-0.0242549	-0.0209434	6.89e-05	-0.0385432	-0.0234204	-0.267322	0.0851449	0.180002	-0.0559064	-0.0104585	0	0.04066	0	-0.00383619	-0.115258	-0.141399	0	0.119037	0.0141055	0	0.0323902	0.0140727	-0.0936884	0.0266031	0.0132636	-0.0208746	0.0709661	-0.115251	0.0767389	-0.0712371	0.00813952	-0.0449646	-0.122693	-0.0582209	0.183589	0.0544749	0.0730859	-0.0621927	0.0257891	-0.112117	0.107263	0.137604	-0.071826	-0.0977261	0.0142518	-0.000101098
486	CALU_HUMAN	-0.0592827	-0.0161959	0.0350597	-0.0838624	0.235088	-0.041311	0.0475928	-0.156545	0.0219407	0.0358341	-0.0523275	-0.0324222	0	0.511276	0	-0.000790999	-0.0317086	0	0	0	0.0093458	0	-0.109721	0.112593	-0.0229292	0.0919118	0.0681859	-0.136789	0.0954022	-0.151336	-0.00250032	0.174022	0.0287884	-0.1003	0.0240392	-0.046234	0.140629	-0.000257619	-0.0240392	-0.0102825	0.111906	0.00107909	0.159597	-0.0300695	-0.0277028	-0.122133	0.0582193	-0.0764536
487	CALX_HUMAN	0.0380937	0.0204017	-0.0424789	0.0116358	-0.072375	0.058517	-0.0152434	-0.00604447	-0.0058235	0.124167	-0.102769	0.0136098	0	0	0	0	0	-0.0821184	0	0	0.00492449	0.114176	0.0676007	0.0147702	-0.0824361	0.0618458	-0.0616994	0.0155746	0.0498393	-0.140892	0.171651	-0.0831769	0.0321999	0.0122058	0.00373875	-0.0209094	0.0226008	-0.00314937	0.00990748	-0.00437144	0.00888292	-0.0807207	0.0781187	0.0197975	-0.0514423	-0.00125579	0.168018	-0.0392619
488	CAMLG_HUMAN	0.179018	-0.210223	0.00522729	-0.00522729	0.107012	-0.171862	NA	NA	NA	NA	NA	NA	-0.498534	0	0.0625478	-0.483317	0.159629	NA	NA	NA	NA	NA	NA	NA	NA	NA	NA	NA	NA	NA	NA	NA	NA	NA	-0.190352	0.00391385	-0.105924	0.158169	-0.410602	0.164733	-0.255605	-0.175572	0.0876092	0.175572	0.0235332	-0.0235332	0.287858	-0.0357969
489	CAMP1_HUMAN	-0.0727585	0.0638267	-0.197903	0.443161	0.120212	-0.0638267	NA	NA	NA	NA	NA	NA	NA	NA	NA	NA	NA	-0.010717	0.315244	-0.417461	0.509394	-0.209388	0.0231274	0.13789	-0.0332959	-0.00999811	0.0652611	-0.168816	0.0241511	-0.0220232	0.294074	-0.0104215	-0.0180671	-0.0535834	NA	NA	NA	NA	NA	NA	0.0168067	-0.0168067	0.127636	-0.0469886	-0.0892067	0.0257345	NA	NA
490	CAN1_HUMAN	0.00366835	-0.038248	0.0607359	-0.116316	0.132441	0.0112132	-0.0801034	0.395342	-0.12926	0.0505916	-0.0499157	0.0512636	0	0	-0.0106687	-0.0387007	0.238659	-0.0265957	-0.028937	0	0.0703456	0.0685428	0.0973097	-0.0861201	0.0780436	-0.143263	-0.0106736	0.0399461	0.0773708	-0.00678911	0.00405611	0.00981116	-0.0285869	-0.027149	0.028661	0.011707	0.0179794	-0.0201611	-0.0465472	0.0362569	-0.0395726	-0.0134793	-0.00376347	0.0381139	-0.00111387	0.0560117	0.025669	-0.0255787
491	CAN2_HUMAN	-0.0226744	0.141711	-0.0179978	0.0477558	-0.116816	0.00397517	-0.210582	-0.111282	0.0451918	0.240759	-0.51613	0.224484	-0.201508	0.00258862	0	0	0.0908031	-0.143582	0.0221322	0	0	0.0643461	0.0750392	-0.10006	-0.097978	0.220291	-0.171588	0.21123	0.0292873	-0.0644355	-0.042624	0.0211231	0.00438354	0.0691401	-0.00505198	0.0127649	-0.0270203	0.110064	-0.134291	0.0331088	0.0125253	0.00103358	-0.130311	0.0395716	-0.0376198	0.0610864	0.217412	-0.223788
492	CAN3_HUMAN	0.0667942	-0.0794034	0.00436416	0.107986	0.00818551	-0.0669695	-0.0149479	-0.236007	0.0388793	0.0553695	0.0383325	-0.0972665	0	0	0	0.0954176	0	-0.105652	0	0	0.109454	0	-0.0678573	-0.00183038	-0.00150002	0.0369459	0.118387	-0.0902133	0.0430441	-0.0633579	0.0757693	-0.048607	0.0183538	-0.0458248	-0.0107851	-0.0784868	0.137097	0.0291718	-0.00932973	-0.0452089	0.0375351	-0.00603199	0.00842337	0.101775	-0.101014	-0.0350937	0.0709142	0.152458
493	CAN5_HUMAN	-0.111927	-0.229703	0.111927	-0.464834	0.210797	0.143796	-0.294821	1.16054	-0.244794	-0.0243997	0.0589206	0.0229206	NA	NA	NA	NA	NA	0	0.236648	0.0299641	-0.06255	0	NA	NA	NA	NA	NA	NA	NA	NA	NA	NA	NA	NA	NA	NA	NA	NA	NA	NA	NA	NA	NA	NA	NA	NA	-0.203349	-0.178486
494	CAN7_HUMAN	0.0710871	-0.0991657	0.0174364	0.089425	-0.124849	-0.00310646	-0.171605	-0.0846114	0.0680579	0.0430694	0.103816	-0.117014	-0.0206798	0	0.0923345	0.0340001	-0.420281	-0.0578301	0.173312	0.130672	-0.00240441	-0.00838354	-0.0835863	0.051158	0.0116236	-0.017867	0.21422	-0.081032	0.138717	-0.0536695	-0.0537059	0.031398	0.0820624	-0.031398	0.262785	0.0144234	0.114316	-0.116013	-0.0641294	-0.11465	-0.0523441	0.104892	0.000102755	0.0413462	0.0035907	-0.0966055	0.20643	0.0304214
495	CANB1_HUMAN	-0.408109	-0.0642935	0.314311	0.0917796	0.279356	-0.146633	-0.241585	0.881737	-0.0747056	-0.114547	0.237941	0.04805	-0.205297	0.197885	0	0.244113	-0.503902	-0.0847647	0	-0.0598113	0.0301883	0.19021	-0.128701	0.245589	-0.0410451	0.0358757	0.115679	-0.227555	0.030763	0.332869	-0.337013	-0.208215	0.0378044	-0.0803763	0.0171127	-0.33987	-0.0432847	0.731575	-0.0877631	0.037064	-0.169762	0.14617	0.181759	-0.263925	0.288878	-0.444413	-0.356645	0.0808105
496	CAND1_HUMAN	-0.0895294	-0.0335825	0.336481	-0.204705	0.472031	-0.0585338	-0.1814	1.07349	-0.196926	0.110737	-0.0723301	0.0838869	0	-0.0314584	0	0	0.218099	-0.004705	0	-0.0225643	0.0274998	0	0.301541	-0.0513872	-0.017912	-0.00195497	-0.20616	0.0546906	-0.0460674	-0.0203412	0.161878	0.04362	-0.235959	-0.00678937	0.0319721	-0.105493	-0.183498	0.0550017	0.0346167	0.0316962	-0.135215	0.0124738	0.00896375	-0.033289	0.0244235	0.112984	-0.152241	-0.0590919
497	CAND2_HUMAN	0.160361	-0.115394	0.0251976	-0.0293693	0.065891	-0.145969	-0.0174693	0.0116669	0.102715	-0.105469	0.0276608	-0.0295167	-0.10741	0.239542	-0.0270449	0.148857	-0.00779596	0	0	0.015062	0	0.0355502	-0.171026	-0.288114	0.18306	0.0759017	0.101021	-0.0463725	0.0829749	0.0118733	-0.0844912	0.06959	-0.0701869	-0.00685268	-0.0232966	0.0883613	0.0520475	0.00376266	-0.0560197	-0.0761775	0.0986817	0.00408269	0.0250395	0.0561641	-0.0971164	-0.110043	0.0396751	-0.0638561
498	CAP1_HUMAN	-0.0149733	0.0148836	0.0523245	-0.131384	0.234832	-0.100268	-0.138477	0.984035	0.00495697	0.0761019	-0.0246995	-0.0760232	0.042458	-0.150989	0	-0.182824	0.140663	-0.0348666	0.224352	-0.104144	0	0.0610764	0.00337141	0.256953	-0.204788	0.240525	-0.250353	-0.0184791	0.142723	-0.2636	0.418599	-0.0262763	-0.247911	0.00414004	-0.0309264	-0.0718274	-0.21999	0.0290852	0.42159	0.074956	-0.0179019	-0.277008	0.151329	0.194844	-0.204946	0.0157391	0.0101205	-0.0851837
499	CAP2_HUMAN	0.00170464	-0.185819	0.0636379	0.0713222	0.006867	-0.161911	-0.0642536	-0.0811844	-0.00204411	0.0766183	0.101403	-0.077203	0	0.0652129	0.0154976	-0.0696714	0	-0.0288217	-0.0511112	0.102575	0.0575342	-0.0214344	0.00905368	-0.186548	0.120495	-0.00109747	0.187973	-0.192448	0.0508214	0.0714759	-0.00932171	-0.0112177	0.0114666	-0.1994	-0.000320444	0.0465452	0.1287	0.00954957	-0.0481727	-0.14454	0.0218851	-0.0183643	0.128899	-0.0638285	0.0246245	-0.130308	0.149479	0.0888369
500	CAP7_HUMAN	0.00325144	0.130868	-0.568007	0.441855	-0.399457	-0.00325144	NA	NA	NA	NA	NA	NA	NA	NA	NA	NA	NA	-0.267761	0.286606	-0.49103	0.158622	0	NA	NA	NA	NA	NA	NA	NA	NA	NA	NA	NA	NA	NA	NA	NA	NA	NA	NA	NA	NA	NA	NA	NA	NA	NA	NA
501	CAPR1_HUMAN	0.182894	-0.0433729	0.0293839	0.0476524	0.0193674	-0.252314	-0.171452	0.0186865	0.0334724	0.180004	-0.110213	0.0757999	0	0.0903429	0.00389109	-0.0184098	-0.0241596	0	0.00593706	0	0	0	0.0320044	-0.0935273	0.0740655	-0.0298579	-0.0139902	-0.0156347	0.152861	-0.0267574	0.00060115	-0.0159058	0.0179475	-0.0487909	0.0300353	-0.00993644	0.045828	0.0155822	-0.0649219	-0.0557697	0.0084149	-0.0108663	0.0171776	0.170435	-0.046233	-0.1092	0.0330551	-0.22819
502	CAPZB_HUMAN	0.143765	-0.0193727	-0.0362481	0.0726614	-0.180737	-0.0109351	0.0121766	-0.135841	0.0296958	-0.0141573	0.0109071	-0.00213491	0.0204839	0.00412505	-0.00756817	-0.000406459	0	-0.0751385	0	-0.0215237	0.0472447	0	-0.0928953	-0.124467	0.0329898	0.0392175	0.101025	-0.0127827	0.0596422	-0.0439312	-0.00223661	-0.0610862	0.0329268	0.0102369	0.0389384	-0.0667125	-0.0144976	0.00442171	0.00312062	0.00367548	0.115596	-0.0719311	-0.0138937	-0.00738877	-0.0233283	0.0276163	0.0506391	-0.0217242
503	CAR11_HUMAN	0.0163224	-0.235163	0.0207573	-0.0163224	0.0522708	-0.049167	NA	NA	NA	NA	NA	NA	NA	NA	NA	NA	NA	NA	NA	NA	NA	NA	NA	NA	NA	NA	NA	NA	NA	NA	NA	NA	NA	NA	NA	NA	NA	NA	NA	NA	NA	NA	NA	NA	NA	NA	NA	NA
504	CAR19_HUMAN	0.02087	0.0591713	-0.156852	-0.00577913	0.0142843	-0.02087	0.148169	0.18249	0.0342995	-0.0297798	-0.0714795	0.0441916	-0.110012	-0.0359328	0	0.1509	0	0	-0.0557365	0.00268068	-0.133479	0	-0.177909	-0.0648286	-0.108377	0.125384	0.0648286	0.0943021	-0.0511745	0.0412052	-0.129331	0.223576	0.0126315	-0.0912528	-0.013856	-0.0891056	0.131721	-0.0885127	0.0575669	-0.128394	-0.140552	0.361508	-0.0873715	0.0339414	0.0343852	0.029194	0.197679	-0.163689
505	CARD8_HUMAN	-0.0406455	-0.544959	0.155962	0.176236	0.0406455	-0.177949	-0.176005	0.293798	-0.946289	0.241669	-0.47321	0.153997	0	0.278445	-0.201424	0.007294	-0.495035	NA	NA	NA	NA	NA	NA	NA	NA	NA	NA	NA	NA	NA	NA	NA	NA	NA	-0.0285861	-0.092992	0.0748186	0.13474	-0.107802	0.0120009	NA	NA	NA	NA	NA	NA	NA	NA
506	CARF_HUMAN	0.198746	0.00855589	-0.258403	-0.00855589	-0.219279	0.0203132	NA	NA	NA	NA	NA	NA	NA	NA	NA	NA	NA	NA	NA	NA	NA	NA	NA	NA	NA	NA	NA	NA	0.114528	-0.224257	0.238963	-0.100384	-0.0122718	-0.152285	NA	NA	NA	NA	NA	NA	NA	NA	NA	NA	NA	NA	NA	NA
507	CARM1_HUMAN	-0.025216	-0.0251844	0.111894	-0.00565667	0.318396	-0.113867	-0.0577596	0.486387	-0.0775317	0.0396424	-0.0174477	-0.0773788	-0.0175044	0.214849	-0.00385986	-0.089013	0	0.00972951	-0.0347558	0	0	-0.00587825	0.162684	-0.0805065	0.0513366	-0.0651768	0.0272292	-0.0151068	0.00270578	-0.0362942	0.00201555	0.043453	-0.0168799	-0.0670065	-0.0326468	0.0345338	0.100545	-0.0317367	-0.0336382	-0.00818666	-0.0250518	0.0184618	-0.00155481	0.0343364	-0.0380055	0.0669798	0.0865879	0.0016321
508	CASP3_HUMAN	0.00242431	-0.0530946	0.37875	-0.0289861	0.393615	-0.113721	-0.185687	0.278027	-0.023893	0.117584	-0.0328854	-0.107482	NA	NA	NA	NA	NA	0.0384462	-0.346312	0	0.190514	0	NA	NA	NA	NA	NA	NA	0.0449053	-0.0900714	-0.0100202	0.256419	-0.0822262	-0.0906648	0.111606	-0.722425	0.432515	-0.182947	0.117786	-0.353523	0.199384	0.160099	0.160136	0.0953662	-0.121025	-1.34228	NA	NA
509	CASQ1_HUMAN	0.0228175	-0.111878	0.078181	0.0257458	0.0284002	-0.235945	-0.0075292	-0.117086	-0.0724277	0.0724277	0.312583	-0.0949835	0	0.0755087	0	0	-0.069614	0	-0.133325	0.222201	0.0681939	-0.281501	0.0980336	-0.12322	0.0693335	-0.0572308	0.182487	-0.284209	-0.0236168	0.153945	-0.120727	0.0558781	0.131073	-0.186237	-0.0945454	0.055962	0.0796058	0.060123	-0.0125011	-0.0848448	-0.0194596	0.119434	-0.0754142	-0.0372184	0.128337	-0.140963	-0.0915857	0.2821
510	CASQ2_HUMAN	-0.00979803	0.0926667	-0.389344	0.278006	-0.121235	-0.0110049	0.234189	0.0105347	-0.265498	0.159879	-0.879703	-0.00369993	0.0578088	-0.0213987	0	-0.30455	0.102463	-0.0827751	0.910166	-0.24425	-0.0895053	0.483967	-0.209562	0.417181	-0.84184	0.297466	-0.637024	0.251687	-0.0159571	-0.625635	0.324502	0.0378077	-0.0651983	0.0651983	0.312069	-0.136314	-0.528904	0.540234	-0.235232	0.111226	-0.308871	-0.0108501	-0.00266188	0.26881	-0.177935	0.232542	0.593314	-0.668215
511	CATA_HUMAN	-0.203799	-0.0339483	0.461825	-0.421676	0.472595	0.0428429	NA	NA	NA	NA	NA	NA	-0.234461	-0.0706325	0	0.0131064	0.43694	NA	NA	NA	NA	NA	0.432989	-0.0554669	-0.266502	0.0853964	-0.421389	0.116658	-0.0730314	0.0599668	0.194397	0.143306	-0.406698	-0.111791	0.064619	-0.464897	-0.135613	0.114628	-0.064619	0.15477	NA	NA	NA	NA	NA	NA	NA	NA
512	CATB_HUMAN	-0.00865767	0.00865767	-0.153023	0.216445	0.147776	-0.0173161	-0.264486	-0.284668	-0.00627621	0.147374	-0.080383	-0.0711825	0.304271	-0.276291	0.505296	0	-0.550634	0.00957769	0	-0.210041	0.091458	-0.463057	0.0991543	0.276287	-0.0399266	0.0483776	-0.193249	-0.264348	0.071333	-0.0289936	-0.106767	-0.114829	0.190917	-0.0837852	-0.163322	0.0658557	-0.0262971	0.117571	0.12095	-0.120483	0.0161995	-0.00069861	0.198934	-0.00154086	-0.0922859	-0.0245449	0.0838664	0.1699
513	CATC_HUMAN	-0.170651	0.0147625	0.224736	0.039485	0.0565537	-0.0858397	0.143408	-0.418704	-0.00569167	0.00569167	-0.0297336	0.181141	0	-0.511043	0.0350183	0	0.0129883	-0.0118767	0.13295	-0.0491338	0.168056	-0.0389085	0.103801	0.0796946	-0.0887875	0.0162873	-0.0216319	-0.105531	0.131365	0.063216	0.0328271	-0.22203	-0.51703	-0.0328271	-0.0768128	0.127349	-0.0397011	0.0658155	-0.0833783	0.0697725	0.0323049	-0.0657699	0.0731883	0.571763	-0.267079	-0.0323049	-0.374861	0.091374
514	CATD_HUMAN	0.462423	-0.140813	0.147946	0.0879901	-0.280413	-0.16097	NA	NA	NA	NA	NA	NA	NA	NA	NA	NA	NA	NA	NA	NA	NA	NA	NA	NA	NA	NA	NA	NA	NA	NA	NA	NA	NA	NA	NA	NA	NA	NA	NA	NA	NA	NA	NA	NA	NA	NA	NA	NA
515	CATH_HUMAN	0.247794	-0.609615	0.193343	-0.0472761	0.0472761	-0.420381	NA	NA	NA	NA	NA	NA	0	-0.168751	0.36193	0.362238	-0.300087	-0.0931484	0.147486	-0.0438914	-0.013531	0.0958843	-0.0753394	0.397481	-0.633843	0.249935	-0.336767	0.0753394	NA	NA	NA	NA	NA	NA	NA	NA	NA	NA	NA	NA	NA	NA	NA	NA	NA	NA	NA	NA
516	CATZ_HUMAN	0.383462	-0.195915	0.194877	0.0790094	-0.166935	-0.39256	NA	NA	NA	NA	NA	NA	NA	NA	NA	NA	NA	-0.395204	0.271977	-0.0777349	0.160768	-1.24778	-0.180418	0.901263	-0.558562	0.546276	0.180418	-0.355375	NA	NA	NA	NA	NA	NA	NA	NA	NA	NA	NA	NA	0.0971274	-0.141199	0.360097	0.173866	-0.0971274	-0.333173	NA	NA
517	CAV1_HUMAN	0.252787	0.00429455	0.0125048	-0.00295924	-0.0522895	-0.117267	0.0478382	0.062825	0.0481723	0.0180316	-0.229318	-0.123552	0.196034	-0.293112	0.128281	0	-0.178514	0	0	0	-0.14471	0.0425867	-0.0451305	0.606384	-0.238418	0.207023	-0.0102559	-0.00836081	-0.0579524	-0.189666	0.517954	-0.0179288	0.00139666	0.00258284	-0.036804	0.00557896	-0.199041	0.163448	0.12071	-0.0445928	0.15825	-0.463524	0.186633	0.185827	-0.150078	-0.128316	0.0573014	-0.386178
518	CAV2_HUMAN	0.112367	-0.112367	0.259753	-0.310155	0.330839	-0.282196	NA	NA	NA	NA	NA	NA	NA	NA	NA	NA	NA	-0.160996	0.126061	0.0453428	-0.057305	0.218316	NA	NA	NA	NA	NA	NA	NA	NA	NA	NA	NA	NA	NA	NA	NA	NA	NA	NA	NA	NA	NA	NA	NA	NA	NA	NA
519	CAV3_HUMAN	0.200854	-0.0859079	0.0498109	0.511628	-0.184695	-0.0774799	-0.400462	0.105868	0.209706	0.555951	-0.0356544	-0.105868	0.256144	0.35723	-0.523465	-0.178407	0	-0.342744	0.280593	0	0.366738	-0.13331	0.00190029	0.107608	0.0460728	-0.00436717	-0.147493	-0.278028	0.165799	-0.0578498	0.111671	-0.195882	0.11778	-0.22561	-0.220734	0.192186	-0.214974	0.448676	0.0214404	-0.052461	-0.216971	0.0792285	0.289629	-0.0235073	-0.0222078	-0.285622	NA	NA
520	CAZA1_HUMAN	-0.185762	-0.0103996	0.0151193	0.0482951	0.0939245	-0.135213	-0.194607	0.458419	-0.225035	0.0101596	0.0487419	0.045408	-0.10983	0.143421	0.0335023	0	0.178792	-0.162414	0	0.0711617	0	0.0200476	-0.00363087	-0.123979	0.101015	-0.0242297	0.184189	-0.0497182	-0.208737	0.154472	0.061958	-0.0161321	-0.206239	0.0400446	0.0833058	-0.169934	-0.000895806	-0.0726353	0.0525061	-0.0418927	-0.000161835	0.0170035	-0.0628553	-0.0191549	0.0335213	0.0343415	-0.0965047	0.205943
521	CAZA2_HUMAN	0.0375178	-0.0500958	0.040877	0.0852665	-0.0686308	-0.00718683	0.0226481	-0.145104	0.0316211	-0.00228153	0.00595632	0.0170195	-0.109385	0.0866711	0	0	0	-0.0353055	0	0.0348572	0	0	-0.104819	-0.0479646	0.0137261	0.0229111	0.15535	-0.0162628	0.0231822	-0.118276	-0.00969613	-0.0360612	0.0795407	0.0234176	0.0201997	-0.0124502	0.0333912	0.024381	-0.0137367	-0.0785401	0.0463802	-0.0492557	-0.010225	0.0314665	-0.0178852	-0.0134615	0.0313046	-0.019289
522	CB047_HUMAN	0.136766	-0.128916	0.0562451	-0.034648	0.156694	-0.0914659	0.0460892	-0.0352565	-0.229946	0.191719	-0.058778	0.0217416	-0.101299	0	0.141187	-0.165036	0.0293686	0.0324564	0	0.0707536	-0.156274	-0.755915	-0.010742	0.23255	-0.0597773	0.010742	-0.0211507	0.0323263	-0.0221139	0.105001	-0.224396	0.225032	0.245573	-0.202013	NA	NA	NA	NA	NA	NA	0.0183343	0.0799897	-0.162185	0.0613182	0.230744	-0.0400382	NA	NA
523	CB069_HUMAN	0.00957155	-0.00957155	-0.0633343	0.380604	0.186549	-0.172572	NA	NA	NA	NA	NA	NA	0.0878226	-0.665045	0.0559481	0.269309	-0.73328	0.0702213	0.0474346	-0.185813	0.00413292	-0.0174567	0.0209488	-0.198296	-0.161028	0.00228297	-0.375443	0.0775307	NA	NA	NA	NA	NA	NA	NA	NA	NA	NA	NA	NA	-0.162918	0.105319	0.266533	0.106427	-0.0934855	-0.188092	NA	NA
524	CB39L_HUMAN	0.213211	-0.391322	0.239113	0.476622	-0.0148258	-0.202997	-0.14254	0.420179	-0.241832	0.0964045	0.726947	-0.0257312	NA	NA	NA	NA	NA	NA	NA	NA	NA	NA	0.0506156	-0.600124	0.620594	0.0359261	0.142904	-0.54453	NA	NA	NA	NA	NA	NA	0.236676	-0.192505	0.165417	-0.248719	0.553447	-0.213291	0.192743	0.135265	-0.213123	-0.417041	0.175398	-0.539408	-0.175853	0.312278
525	CBG_HUMAN	-0.489054	0.163242	0.0528748	-0.484988	0.219229	-0.0343057	-0.4302	1.08724	-0.295513	0.000505592	-0.000505592	0.334591	-0.248932	0.450419	-0.29637	0	0.274607	0.00203234	0	-0.098497	-0.371287	0.544295	0.282843	0.00317188	-0.00317188	-0.0706903	-0.161545	0.537618	-0.289411	-0.00417307	0.701176	-0.0370935	-0.334867	0.238039	0.0552758	-0.395872	-0.372896	0.0363206	-0.0138958	0.418644	-0.0999537	0.0376099	0.0666561	-0.05637	-0.310565	0.614256	-0.405047	-0.316899
526	CBPA3_HUMAN	-0.102061	0.529761	-0.0653782	0.0653782	-0.355323	0.55674	-0.353423	0.328805	-0.221331	0.124901	0.242959	-0.157618	0.624993	-0.666885	0.159297	-0.666874	0	-0.0835463	0.18122	-0.851793	0	0.419486	0.0342442	0.116317	-0.0856226	0.518314	-0.553406	-0.0727742	-0.352714	0.152153	0.136282	-0.175296	-0.0130805	0.0408472	-0.631433	0.113337	-0.776874	0.0638769	0.258252	-0.0160403	-0.116529	-0.102934	0.0790029	0.139648	-0.278227	0.176488	0.0858113	0.0481136
527	CBPB2_HUMAN	-0.418498	-0.0313809	0.219781	-0.265679	0.481264	-0.0210438	-0.170865	0.763028	-0.157608	0.177544	0.0517493	-0.0637624	-0.237741	-0.115321	0.101193	-0.00461624	0.356129	0	0.292057	-0.455066	0.0374738	-0.0671257	0.227112	0.000477277	-0.187027	-0.000477277	-0.488694	-0.046816	0.0386825	0.00791677	0.736468	-0.0696049	-0.542846	-0.00126411	0.119317	-0.225974	-0.287045	-6.16e-05	0.151077	6.16e-05	-0.304065	0.158564	0.0612282	-0.157864	0.0104569	0.197305	-0.10213	-0.122686
528	CBPC4_HUMAN	-0.0328693	-0.0504162	0.255248	-0.170908	0.317778	0.0313209	-0.0311219	1.1876	-0.421449	0.0311219	-0.0500574	0.0691494	-0.0445114	-0.203672	0.306631	0.115041	-0.0178538	0.0946848	0.733064	-0.43091	-0.157274	0	0.232061	-0.00327167	-0.0361506	0.0534831	-0.595902	0.0786086	0.290405	-0.257592	0.0547849	0.160472	-0.543148	-0.122507	0.00793198	-0.157904	0.398726	0.0458922	0.157904	-0.0114585	-0.345881	-0.00530788	-0.253195	0.349715	0.0125488	0.289105	-0.357106	-0.269816
529	CBPN_HUMAN	-0.365968	0.0447973	0.327455	-0.448261	0.18022	-0.126661	-0.290384	0.977453	-0.459848	0.035409	0.431773	-0.035409	NA	NA	NA	NA	NA	-0.0833057	0.172145	-0.127375	0	0.224491	NA	NA	NA	NA	NA	NA	0.104095	0.0046051	0.508774	-0.121865	-0.237262	-0.0956805	NA	NA	NA	NA	NA	NA	NA	NA	NA	NA	NA	NA	-0.250828	-0.115231
530	CBR1_HUMAN	0.0533602	0.134494	-0.0471903	-0.29707	-0.0152057	0.225056	0.00391802	0.0246257	-0.157805	0.120583	-0.302944	0.13371	0	0.340326	-0.193146	0	0.0309402	-0.160693	0.0781382	0	-0.00597651	0.227395	0.0199422	-0.0441071	-0.271759	0.160251	-0.127824	0.314099	0.00628786	-0.244561	0.0683838	0.0425855	-0.156227	0.287123	0.022142	-0.14951	0.194964	-0.0894544	-0.0681651	0.203679	-0.066396	-0.0694957	-0.0713916	0.167906	0.0374417	0.114604	0.0708513	-0.290635
531	CBR4_HUMAN	-0.09851	-0.0357975	0.0738454	0.0302112	0.0833683	-0.0402383	0.166644	0.0687279	-0.0232011	-0.0990619	-0.0150486	0.00144128	0	-0.419228	0.42766	-0.0829725	0.0366624	-0.0359413	0.139518	0	0.006688	-0.126972	-0.085446	0.083466	-0.155181	0.0174626	0.0868736	-0.0037117	0.037382	-0.0303299	-0.210748	0.105158	0.0981106	-0.038347	0.121289	0.00111912	0.140331	-0.0972682	0.00621797	-0.0121366	0.0140516	0.00917025	-0.0524068	0.0849112	-0.0248817	-0.0157057	-0.00180732	-0.124319
532	CBX1_HUMAN	0.24424	0.0188464	-0.106941	0.149654	-0.333213	0.136778	-0.136323	0.119804	0.0686146	0.366493	-0.0470578	-0.15838	0	0.222995	-0.0867221	0.256372	-0.115235	-0.283495	-0.085354	0.0463449	0	0.297005	-0.0142842	-0.162831	-0.0220824	0.0821694	0.0338738	-0.243291	0.0586173	-0.0356337	0.22276	-0.0935671	0.0356337	-0.0373531	-0.0921494	-0.00745011	-0.281034	0.196998	0.0680664	0.00745011	0.202	-0.105362	0.241416	0.0111552	-0.195915	0.00864052	0.0891084	-0.0122648
533	CBX3_HUMAN	0.055887	-0.0499722	-0.238865	0.0939576	0.0499722	-0.108184	-0.0699807	0.0492642	0.00138195	0.108222	-0.117546	-0.102878	0	-0.190635	-0.0347378	0.337591	0	-0.134318	0.0208754	0.113515	0.0844287	0	0.0378199	0.148789	-0.129523	0.140266	0.0381334	-0.143141	0.100927	-0.130906	0.112349	0.0146173	-0.0553455	-0.027839	-0.0600757	-0.068749	0.00186268	0.163186	0.0995928	-0.0551283	-0.0288174	-0.243308	0.164443	0.177122	-0.14291	0.0288174	0.146703	-0.124952
534	CC124_HUMAN	0.0190656	-0.149521	0.0886587	0.0213581	-0.078143	0.0170493	0.0227431	-0.0428265	0.0136553	0.0508393	-0.000770091	-0.0498107	0	-0.169946	0.0816127	0.241041	-0.355456	-0.107333	-0.0174182	0.188213	0	0.0210421	-0.00337598	-0.0486593	-0.00812267	0.0464653	0.00394094	0.00123098	0.0830559	-0.0961373	0.0387271	0.0402944	-0.05565	-0.0348059	-0.0362731	0.00725612	0.0333251	0.0181698	-0.041398	-0.00711163	0.0249342	-0.108094	0.0529725	-0.0249342	-0.0250663	-0.0367863	0.012841	-0.0201211
535	CC127_HUMAN	0.13905	0.0129469	-0.0397855	0.220661	-0.291618	0.0359441	0.162144	-0.000498649	0.110841	-0.392233	-0.204155	-0.0999477	NA	NA	NA	NA	NA	0	0.126742	0	-0.0124022	0.0307732	-0.0410505	0.263647	-0.187401	0.0370021	-0.0370021	0.10585	-0.157138	-0.00347849	-0.0269058	-0.0511739	0.251362	0.137047	-0.0277449	-0.0811207	-0.0532907	0.149122	-0.0336216	0.103008	-0.0953601	-0.204696	-0.0388199	0.176121	0.0395841	0.11825	-0.125635	-0.0856743
536	CC134_HUMAN	0.0664114	0.0508252	-0.0248453	0.0248453	-0.147799	-0.30456	NA	NA	NA	NA	NA	NA	-0.419813	-0.09011	0	0.161893	0.0740895	NA	NA	NA	NA	NA	0.0936762	-0.162848	-0.132218	0.0652605	-0.0652605	0.150691	0.0445484	-0.0815836	0.0693666	-0.0445484	-0.0693666	0.152048	0.00896089	-0.14001	0.030199	0.247846	0.12155	-0.292671	-0.105512	0.0667514	-0.0731266	-0.0651802	0.0490074	0.240495	-0.0812517	0.0452957
537	CC28B_HUMAN	-0.0713277	0.139136	-0.159512	0.0368193	0.389651	-0.0368193	NA	NA	NA	NA	NA	NA	0.0678331	-0.0208937	-0.142617	0	-0.034207	-0.230399	-0.196456	0.254427	0.393215	-0.0262636	-0.0905388	-0.0628105	0.064167	-0.172602	0.123766	0.395692	NA	NA	NA	NA	NA	NA	-0.088911	0.0670903	0.513779	-0.0621674	-0.0529322	0.0356539	-0.175229	-0.1127	0.00735197	0.145236	0.023707	-0.00735197	NA	NA
538	CC50A_HUMAN	0.108978	-0.0519892	0.0131973	0.00358177	0.0529107	0.0352535	0.10236	0.224802	-0.000262823	-0.043823	-0.213916	0.0222387	-0.0893193	0.168957	-0.0279854	-0.399943	0.462254	-0.0933871	-0.0207157	-0.178821	0.161895	0.102738	0.0378595	0.0388382	-0.143623	0.068666	-0.285549	0.0910358	-0.0015269	-0.0582519	-0.0880756	-0.223331	0.261192	0.26645	-0.0354227	-0.480326	0.253619	0.198791	-0.0715929	0.0194893	-0.0339807	-0.148553	0.0586276	0.0960965	-0.21954	0.12512	NA	NA
539	CCAR2_HUMAN	0.0162523	-0.100608	0.063026	0.0951973	0.0592824	-0.235191	-0.0557571	0.0630421	0.0690281	0.0864588	-0.0762353	-0.0433453	0	-0.0598582	0.0615123	0	-0.0541723	-0.0656651	-0.0912597	-0.000400127	0	0.030841	-0.015813	0.072143	-0.0277508	0.149235	-0.0568434	-0.0585043	0.00811153	-0.113551	0.036008	-0.0528051	0.129914	-0.026693	-0.0318175	0.0465706	-0.0474141	0.302314	-0.0006048	-0.101195	0.0856591	-0.0969982	0.0784684	0.0936654	-0.0245358	-0.141612	-0.0454694	0.0319989
540	CCD12_HUMAN	0.268272	-0.0225224	0.0225224	0.233717	-0.218716	-0.140758	NA	NA	NA	NA	NA	NA	NA	NA	NA	NA	NA	NA	NA	NA	NA	NA	NA	NA	NA	NA	NA	NA	NA	NA	NA	NA	NA	NA	NA	NA	NA	NA	NA	NA	0.214076	-0.0207771	0.0274209	0.242868	-0.479417	-0.113764	NA	NA
541	CCD22_HUMAN	-0.156318	-0.0475937	-0.0398589	0.106868	0.57057	-0.411811	-0.0517915	0.223938	0.0776564	0.0277155	-0.0314432	-0.121123	-0.107607	0.00988911	0	-0.162933	0.33251	-0.148579	0.127634	0.00985439	0.0277444	0.0310179	0.0748896	0.0278436	0.0444369	-0.00903064	-0.0179393	-0.146828	-0.0272052	-0.0130581	-0.0035297	0.234303	0.0155796	-0.0458136	0.0860727	-0.0338805	-0.00211454	-0.0255127	-0.140513	0.0976211	-0.122029	0.0819178	0.0182205	0.0214574	0.0854757	-0.161832	-0.0371996	-0.0424697
542	CCD25_HUMAN	0.111976	-0.071573	-0.0112676	0.0112676	-0.0960935	0.0637638	NA	NA	NA	NA	NA	NA	-0.0922867	-0.218124	0.0536902	0.318216	0	-0.114379	-0.082943	0.0679318	0	0.256384	NA	NA	NA	NA	NA	NA	NA	NA	NA	NA	NA	NA	NA	NA	NA	NA	NA	NA	NA	NA	NA	NA	NA	NA	NA	NA
543	CCD43_HUMAN	0.286473	0.138664	-0.178059	0.0116783	-0.134909	0.0145649	-0.00699408	-0.0650511	0.169988	-0.0516794	-0.0759438	0.0160724	-0.189009	0.515803	-0.0892945	0.225312	0	-0.171849	-0.0177192	0.0661342	0	0.304255	0.0629487	-0.0986555	-0.0923236	0.0389952	0.0407313	0.0453351	0.0253416	-0.0258801	-0.0121848	-0.108347	-0.108343	0.135619	0.0858555	-0.202037	-0.0102666	0.0546647	-0.105356	0.0922737	0.0500231	-0.0918558	-0.0752866	0.0220241	0.0113599	0.0179138	0.14113	0.0362992
544	CCD47_HUMAN	0.0449478	-0.175875	0.11787	-0.0355892	0.101385	-0.0671654	0.159602	-0.386456	0.0526389	0.00149677	-0.00149677	-0.323239	-0.119819	0.358708	0	0	0	-0.00216693	-0.0339636	0.128005	0	0	0.0400753	0.0800281	-0.0223296	-0.0260426	0.0328918	-0.10975	0.174013	-0.0684542	-0.0150764	0.00104982	0.0693573	-0.0654673	-0.0054778	0.0595284	0.0420899	-0.03345	0.00568212	-0.129055	-0.0387194	-0.0362641	0.0271983	0.068829	0.0159772	-0.018534	0.00617864	0.00826768
545	CCD50_HUMAN	0.178604	0.0349125	0.0280032	-0.102261	-0.141387	-0.135779	-0.273971	0.0336906	-0.125418	0.0121427	0.0207918	0.786869	0	-0.0993662	0.0730015	0.102254	-0.406286	0	0.0422613	0	-0.18933	0.00987451	0.0753696	0.112354	-0.0791349	-0.0337848	-0.0174972	0.0505616	NA	NA	NA	NA	NA	NA	NA	NA	NA	NA	NA	NA	NA	NA	NA	NA	NA	NA	NA	NA
546	CCD51_HUMAN	0.0426359	0.0320777	-0.240336	0.0141543	-0.0771596	0.0632057	0.252204	-0.0439999	0.125541	0.0102779	-0.0415654	-0.167637	-0.128539	-0.040379	0.231896	0.0531394	0	0.00728697	0	-0.0208174	0.0180545	0	-0.0461763	0.668755	0.0103253	-0.0595942	0.154491	-0.252179	-0.0602904	-0.0278854	-0.211495	0.139669	0.240558	0.0236672	-0.1877	-0.0366532	0.107569	0.0657288	-0.154388	0.0738026	-0.165726	0.0309066	-0.0148272	0.131324	0.0471133	-0.258406	NA	NA
547	CCD58_HUMAN	-0.0119318	0.131568	0.147252	-0.0987993	0.0671952	-0.149589	0.410735	-0.0567032	0.32641	-0.0293067	-0.0318774	-0.0783693	-0.0543024	0.0341932	0	0.139884	-0.0342806	-0.131841	0.0897478	0.341824	-0.0266527	0	0.0515965	0.123081	-0.0690989	-0.0294255	0.1008	-0.113417	0.135314	-0.0828243	-0.0598769	0.237504	0.00580003	-0.0963151	0.22318	-0.293962	0.0438493	-0.27703	0.206097	-0.100785	0.103237	-0.231667	-0.142188	0.574532	-0.0851945	0.094001	0.0320187	-0.0850402
548	CCD92_HUMAN	-0.200635	0.0302139	0.0753392	-0.20207	-0.0302139	0.371065	NA	NA	NA	NA	NA	NA	0.000236284	0.0407751	0	-0.0436796	-0.538857	NA	NA	NA	NA	NA	0.131035	-0.0482903	0.0033153	0.122346	-0.0130339	-0.107172	NA	NA	NA	NA	NA	NA	NA	NA	NA	NA	NA	NA	NA	NA	NA	NA	NA	NA	NA	NA
549	CCD93_HUMAN	-0.0307552	0.026973	-0.044901	0.125329	0.161145	-0.104279	0.0345731	-0.309533	0.0950053	-0.0345731	0.0381823	-0.0980719	0	-0.420721	0.211145	0	0.0425622	-0.138799	0.180697	0	0.030711	0.00660397	0.0596038	0.167651	0.117586	-0.0809747	-0.0596038	-0.187639	0.0101062	-0.0310955	-0.0101062	0.0136192	0.179238	-0.105083	0.203715	-0.203018	-0.010401	-0.0285349	-0.0771007	0.0304858	-0.187383	-0.0182185	0.0353002	-0.0105409	0.0620463	0.0473585	0.154038	-0.0278233
550	CCDC6_HUMAN	-0.0974773	-0.00886968	0.164773	-0.0373997	0.175239	-0.0716711	-0.184253	0.184622	-0.159363	-0.120955	0.134181	0.038269	0.0883914	-0.118845	0.120863	0.169584	-0.0569774	-0.105356	0	0.11704	0.00498094	0.0207881	0.0267028	-0.149225	0.308419	-0.0897132	0.240386	-0.096545	-0.0797091	0.266957	-0.172133	0.152473	-0.0415979	0.0104208	NA	NA	NA	NA	NA	NA	0.149353	-0.139336	-0.0563912	0.115421	-0.0199387	0.0199387	-0.148831	0.0397352
551	CCDC9_HUMAN	0.15114	-0.0757779	-0.015925	-0.0139244	0.0757779	-0.126253	-0.0791418	-0.243996	0.0476254	0.100986	0.0471162	0.124481	0	-0.126802	0.0658273	0.296563	-0.223822	0	0	-0.275447	-0.014286	0.225677	-0.0411633	0.0424862	0.0153488	-0.140682	0.0804086	-0.0480147	0.144691	-0.0773901	0.0880107	-0.0848256	-0.0806247	0.0309037	NA	NA	NA	NA	NA	NA	NA	NA	NA	NA	NA	NA	0.254971	0.0688767
552	CCG1_HUMAN	0.349421	-0.349421	-0.916102	0.543133	-1.38421	0.352456	0.0764666	0.0325074	0.170456	-0.0775309	-0.0919753	-0.0699097	-0.0738581	0	0.0538657	0.161355	-0.146038	0	0.0114337	-0.0737547	0.227188	-0.345377	-0.134006	0.31003	-0.0300893	0.0442653	0.081796	-0.165503	-0.0324444	-0.119512	0.0728139	-0.0823356	0.339032	-0.02753	-0.0667107	-0.141276	0.344767	-0.399926	0.142607	-0.113387	-0.12548	-0.101003	-0.00210252	0.0160197	0.0529374	0.0859868	0.213662	0.229951
553	CCHL_HUMAN	-0.0349615	-0.0915589	-0.330429	0.103725	0.244647	0.0169748	0.472828	-0.19559	0.199348	-0.170109	0.0698493	-0.180008	0	-0.0702463	-0.0451223	0.661841	-0.10314	0	0.032617	0.082389	0	-0.051892	-0.0323937	0.15556	0.0504821	-0.139441	0.114528	-0.284295	0.0583366	-0.196932	-0.101183	0.200662	0.129927	-0.092732	0.179159	-0.0222258	0.0669106	-0.00315381	-0.0425779	-0.027786	-0.0486388	-0.157	-0.0307582	0.216798	0.0888583	-0.0415909	0.00140076	-0.0978139
554	CCND3_HUMAN	-0.00701565	-0.230316	0.00701565	0.0883765	0.191144	-0.188475	NA	NA	NA	NA	NA	NA	NA	NA	NA	NA	NA	NA	NA	NA	NA	NA	NA	NA	NA	NA	NA	NA	NA	NA	NA	NA	NA	NA	NA	NA	NA	NA	NA	NA	NA	NA	NA	NA	NA	NA	-0.439602	0.14678
555	CCS_HUMAN	-0.0343287	-0.014285	0.544871	-0.124978	0.610352	-0.0733894	-0.209238	0.800047	0.0168402	0.0237997	-0.0590482	0.0255172	-0.02795	-0.0678226	0.13626	-0.108497	0.405029	-0.0774829	0.162927	-0.175219	0.0329436	0.171205	0.0478941	-0.0371307	-0.0555845	0.0426524	-0.231102	0.00316103	-0.0541084	0.0541084	-0.242171	0.206044	-0.036074	-0.00616582	0.339069	-0.134801	-0.161065	0.0492265	-0.0270842	0.0901518	-0.143386	0.0660686	0.0601742	0.0786884	-0.0572869	-0.158574	-0.135444	-0.225941
556	CCZ1_HUMAN	0.0192634	-0.0116685	0.0233188	-0.00767567	0.33977	-0.0448173	NA	NA	NA	NA	NA	NA	NA	NA	NA	NA	NA	NA	NA	NA	NA	NA	NA	NA	NA	NA	NA	NA	0.0229165	0.0786273	-0.113152	0.107783	-0.107783	-0.0229165	-0.088022	0.0591784	0.0263657	0.022991	-0.106722	0.0112765	NA	NA	NA	NA	NA	NA	NA	NA
557	CD027_HUMAN	0.324781	-0.00838637	-0.0938718	0.259619	-0.188196	0.00838637	NA	NA	NA	NA	NA	NA	NA	NA	NA	NA	NA	NA	NA	NA	NA	NA	NA	NA	NA	NA	NA	NA	-0.0812587	0.946146	0.0812587	-0.102806	0.552132	-0.298407	NA	NA	NA	NA	NA	NA	NA	NA	NA	NA	NA	NA	NA	NA
558	CD032_HUMAN	0.12489	-0.0995902	0.106836	0.0509315	-0.395363	-0.0509315	-0.147241	-0.199313	0.118265	0.0856492	0.0286923	-0.162136	NA	NA	NA	NA	NA	0.17222	0.0416083	-0.108709	0.0631588	0.203087	0.0675053	0.322135	-0.0621505	-0.000378	-0.0225356	-0.24681	NA	NA	NA	NA	NA	NA	-0.0190892	0.198437	0.0210077	0.0465148	-0.0210077	-0.251404	NA	NA	NA	NA	NA	NA	NA	NA
559	CD109_HUMAN	-0.103287	-0.261449	0.0959843	0.030178	0.099187	-0.247079	-0.24019	0.2182	-0.186866	0.0801892	-0.0320951	-0.0105101	0.170809	-0.356122	-0.132698	0.0794716	0	-0.173985	0.0569035	0	-0.496538	0.33449	0.136367	0.164829	-0.165891	0.0343653	-0.246339	-0.043218	NA	NA	NA	NA	NA	NA	NA	NA	NA	NA	NA	NA	0.0257576	-0.0913835	0.272965	0.295808	-0.0665677	-0.239874	NA	NA
560	CD11B_HUMAN	0.0146708	-0.0146708	-0.0376219	0.191185	0.49321	-0.111985	NA	NA	NA	NA	NA	NA	NA	NA	NA	NA	NA	NA	NA	NA	NA	NA	0.0326789	0.0393592	-0.0657221	0.10663	-0.0326789	-0.21103	NA	NA	NA	NA	NA	NA	NA	NA	NA	NA	NA	NA	NA	NA	NA	NA	NA	NA	NA	NA
561	CD14_HUMAN	-0.292007	0.051604	0.22527	0.0828901	0.0187668	-0.13852	-0.213744	0.709429	-0.113704	0.0224875	0.0606438	-0.0224875	0	-0.341271	-0.00292086	0.132148	0	-0.0216704	0.0531553	0	0.0583547	0.17631	0.180842	0.212087	-0.0220936	0.0220936	-0.140407	-0.0969483	0.0421817	0.201394	0.104686	0.116257	-0.20574	-0.359389	-0.0807468	0.00958136	-0.0798512	0.26464	0.145071	-0.115749	-0.0427249	-0.0873249	0.23437	0.425686	-0.170453	0.0832352	-0.343748	-0.0458157
562	CD2AP_HUMAN	-0.0220617	-0.0360913	-0.0337663	-0.201136	0.0889302	0.0747354	-0.282298	0.73628	-0.0816455	0.121003	-0.0970523	0.0701962	0.241689	-0.370495	0	0.0102402	0.202392	-0.162743	0.0621138	0	-0.158861	0.219015	0.144885	0.210953	-0.0757293	-0.039939	-0.164559	0.0089939	0.0691	-0.293751	0.225219	0.102722	-0.187101	-0.06437	0.042195	-0.0956568	-0.0793507	0.00516318	0.0317385	-0.00516318	-0.0308787	-0.0977213	0.0376936	0.161857	-0.16229	0.0308787	-0.0631905	-0.128049
563	CD34_HUMAN	0.483523	0.0309401	-0.774648	-0.0309401	-0.130978	0.587274	NA	NA	NA	NA	NA	NA	0.457359	-0.486389	0.0654789	-0.00720993	-0.351424	-0.0339284	0	0.234976	-0.154444	0	-0.109094	0.644219	-0.107096	0.180721	-0.0396992	0.0457604	0.125746	-0.0958514	0.353218	-0.284136	0.035615	0.0348072	NA	NA	NA	NA	NA	NA	0.235085	-0.584409	0.216412	0.170142	-0.277832	-0.230225	NA	NA
564	CD36_HUMAN	0.348767	-0.0666948	-0.116209	0.0039918	0.0641386	0.0108111	0.177277	-0.121551	0.109095	0.210601	-0.303725	-0.221098	-0.0233895	0.290262	0.00569882	0.0350001	-0.283155	-0.0713508	0.0910125	0.582828	-0.46793	0	-0.0695954	0.879315	-0.175879	0.298125	-0.484602	0.0417033	0.0512082	-0.282945	0.311685	0.0459032	-0.0459032	-0.0371498	-0.0232702	0.149544	-0.0406204	0.19316	-0.300949	-0.03661	0.375083	-0.0867992	-0.12006	0.453738	-0.443099	0.0834001	0.398358	-0.167586
565	CD38_HUMAN	-0.157078	-0.316571	0.204281	0.157078	0.216008	-0.237105	-0.0262977	-0.263975	0.00811582	0.00101748	0.111629	-0.297751	-0.0675486	-0.213124	0.230548	0.125519	0	0.09974	-0.0636571	0.118977	0	-0.262488	0.131803	-0.0991229	0.220487	-0.0777029	0.0857768	-0.261926	0.0531845	0.363497	-0.222976	-0.029249	0.00680737	-0.170804	-0.12249	0.104869	0.0453197	0.0133298	0.0954688	-0.466821	0.0269064	0.0920373	-0.0376182	0.00949198	0.0312874	-0.571363	-0.138042	0.507255
566	CD47_HUMAN	0.0520936	-0.0746719	0.314944	-0.212681	0.650249	-0.0520936	-0.195869	1.89987	-0.270294	0.0306783	0.0719022	-0.0143136	0	-0.0534744	0.0774094	-0.0356529	0.712222	0	0.320823	-0.328981	0.160015	-0.339819	0.348419	0.0796562	-0.202134	0.0215281	-0.556872	0.00658378	0.00272674	-0.00462233	0.623041	0.195007	-0.419188	-0.0780209	0.230399	-0.205351	-0.29858	-0.0328117	0.250527	0.00416211	0.0232571	-0.0795916	0.107506	-0.0357881	-0.0675512	0.0808648	-0.0846723	-0.0365205
567	CD59_HUMAN	0.0817129	-0.0991032	0.00637727	0.022229	0.0085707	-0.0243941	0.0463994	0.217865	0.0608232	-0.133155	-0.206051	-0.038817	0	-0.0104884	-0.00116507	0.214088	0.0213208	-0.164859	0.0496809	0	0.141287	-0.289201	-0.162559	0.207242	-0.129794	0.203256	0.0495636	-0.114103	-0.00340856	-0.102853	0.0342477	-0.0897024	0.225799	0.15909	-0.102668	0.0358132	0.257913	-0.333907	0.372745	-0.334173	0.77	-0.48118	-0.00919523	0.457826	-0.182524	-0.0868508	-0.0167989	0.153281
568	CD81_HUMAN	0.140371	0.00723635	-0.00723635	-0.212417	-0.063535	0.0446452	0.0108962	-0.205651	0.11514	-0.0108962	-0.222525	0.0658598	NA	NA	NA	NA	NA	NA	NA	NA	NA	NA	-0.194425	0.425159	-0.171429	0.171429	0.167978	-0.271496	0.164682	-0.245982	0.347318	-0.309425	-0.199532	0.0911866	-0.224628	-0.0610496	0.0347479	0.159615	0.31098	-0.390057	0.0901893	-0.118165	0.172689	0.0996315	-0.0996315	-0.168064	0.11614	-0.131676
569	CD9_HUMAN	0.174669	-0.0570727	0.0570727	-0.188164	0.208824	-0.257855	NA	NA	NA	NA	NA	NA	0.833622	-0.481191	0.185937	0	-0.0613015	0	0.527499	0.0772857	-0.187057	-0.264706	-0.0736182	0.839736	-0.130008	0.467073	0.0478978	-0.0775459	0.11394	-0.346319	1.01598	0.0863673	-0.0202849	-0.21989	NA	NA	NA	NA	NA	NA	0.467508	-0.320228	0.605601	0.157473	-0.214957	-0.145868	NA	NA
570	CD97_HUMAN	0.485853	0.221599	-0.618961	0.310953	-0.221599	-0.295003	NA	NA	NA	NA	NA	NA	NA	NA	NA	NA	NA	NA	NA	NA	NA	NA	NA	NA	NA	NA	NA	NA	NA	NA	NA	NA	NA	NA	NA	NA	NA	NA	NA	NA	-0.0690082	0.0605981	-0.0951111	0.0860464	-0.0983505	0.0364751	NA	NA
571	CD99_HUMAN	-0.0510938	-0.0734151	0.261499	0.0510938	-0.00916362	0.0677174	-0.209747	-0.51526	-0.0479185	0.27846	0.348851	-0.239033	NA	NA	NA	NA	NA	NA	NA	NA	NA	NA	NA	NA	NA	NA	NA	NA	0.118573	-0.167283	0.462303	0.0284117	-0.262245	-0.0884328	-0.189069	-0.159595	-0.00594349	0.041989	0.133887	0.147831	-0.00709861	-0.0886443	0.197451	-0.0898079	0.16697	-0.0633274	NA	NA
572	CDC16_HUMAN	-0.0783455	-0.457164	0.0783455	-0.120864	0.382704	0.168421	NA	NA	NA	NA	NA	NA	NA	NA	NA	NA	NA	0	-0.149834	0.33383	-0.223119	0.296327	NA	NA	NA	NA	NA	NA	NA	NA	NA	NA	NA	NA	NA	NA	NA	NA	NA	NA	NA	NA	NA	NA	NA	NA	NA	NA
573	CDC37_HUMAN	0.169047	0.0362447	-0.0189159	0.0169816	-0.22163	-0.10861	-0.0526796	0.024797	0.0508699	0.136066	-0.122802	-0.0259116	-0.0792855	0.0800371	0	-0.0224067	0	-0.129893	0.0125275	0	-0.0479107	0.248467	0.0143015	-0.0131257	-0.0913478	0.163099	-0.0977333	0.111093	0.218866	-0.179362	0.000124539	-0.0562613	-0.0863578	0.0221591	0.038	-0.225995	-0.0155196	0.0169742	-0.035575	0.127211	-0.089097	-0.10916	0.0214619	0.120308	-0.125013	0.111836	0.00494966	-0.179503
574	CDC42_HUMAN	0.128082	-0.114982	-0.401442	0.0211553	-0.247678	0.177051	-0.100111	0.321696	0.0682458	0.0145115	-0.131563	-0.025919	0	0.0296724	0	0	-0.0403273	0	0.12654	-0.0673016	0.175392	-0.0379965	-0.0817001	0.0532941	-0.137668	0.0360331	-0.000169399	-0.015762	0.00983763	-0.264596	0.108757	-0.103585	0.0409924	0.335743	-0.030829	0.013816	-0.0178964	0.0700675	-0.00952744	-0.00262561	0.00616148	-0.00992223	0.153434	0.0176821	-0.0220038	-0.0349492	0.228569	0.0236448
575	CDC5L_HUMAN	-0.271033	-0.0933051	0.115087	0.0346258	0.417212	0.0349441	-0.0731784	-0.0770493	0.126376	0.204106	-0.178036	-0.0584092	0.0938957	-0.175533	-0.0186473	0.0438586	0	-0.132702	0.187734	0.169666	0	-0.0701793	-0.0489284	0.135899	0.0179918	0.248656	0.00105782	-0.205704	-0.0780093	0.0536614	-0.0860147	0.101424	0.0176007	-0.0294379	0.0403235	-0.00447379	0.00447379	0.0653441	-0.049674	-0.121715	0.0203133	-0.296915	0.0754681	0.182182	-0.0776514	-0.108213	-0.0208469	-0.000628217
576	CDIPT_HUMAN	0.0812013	-0.101756	0.0853816	0.0170613	-0.021273	-0.244353	NA	NA	NA	NA	NA	NA	NA	NA	NA	NA	NA	-0.203311	0.112234	0.0920877	-0.0777688	0.44385	NA	NA	NA	NA	NA	NA	NA	NA	NA	NA	NA	NA	NA	NA	NA	NA	NA	NA	NA	NA	NA	NA	NA	NA	NA	NA
577	CDK16_HUMAN	0.100262	-0.00679608	-0.0788947	0.0198327	-0.167159	0.29759	0.107632	-0.063767	0.109062	0.112808	-0.176229	-0.0875224	0.112004	-0.0905922	-0.0557402	0.0244233	-0.168321	-0.0426115	0.0890657	-0.165994	-0.00346158	0.0751567	-0.0360371	0.112835	-0.0372152	0.0790878	-0.0260852	-0.0475788	0.191727	-0.0795508	0.0079821	-0.0541323	-0.00211749	-0.00660872	0.0112494	0.0232737	-0.0232737	0.10869	-0.0678979	0.0528552	-0.043524	-0.131671	0.00169873	0.0366541	0.043524	-0.022587	0.057311	-0.0722187
578	CDK5_HUMAN	0.0694102	-0.0381527	0.000517965	-0.0393167	-0.00684061	-0.000517965	0.00288519	0.261298	-0.0130607	-0.00366388	0.0235382	-0.0149847	0.0630471	-0.0335425	-0.0807703	0.0463036	-0.0325069	-0.0045009	-0.160808	0.0564688	0.00450444	0.262717	0.0336687	-0.0106688	-0.00490772	0.0719247	-0.0388942	-0.00795098	NA	NA	NA	NA	NA	NA	0.02782	-0.00778028	0.00778028	0.0599024	-0.0628527	-0.0143543	-0.010902	-0.0176896	0.104131	0.010902	0.237731	-0.155436	-0.0404578	-0.0537392
579	CDN1B_HUMAN	-0.148087	-0.141437	-0.00381358	-0.0321155	0.0823769	0.154048	-0.213952	0.139643	0.0354057	0.020399	0.0316597	-0.223149	NA	NA	NA	NA	NA	-0.233771	0	-0.262038	0.0619121	0.229472	-0.125986	0.147354	-0.25099	0.195005	0.134054	-0.102777	0.0125603	0.0412046	-0.0148922	-0.00458538	0.0414704	-0.0658211	0.0478839	-0.437894	-0.49167	0.345816	-0.0488224	0.270369	-0.0580631	-0.0619195	0.39855	-0.280545	0.142969	-0.0344087	0.0243475	-0.177053
580	CDNF_HUMAN	0.354753	-0.376346	0.312786	-0.251246	0.256964	-0.322347	0.0314241	-0.51662	0.19457	0.293199	0.00313556	-0.478655	0.0865456	0.559655	0	-0.377553	-0.188298	0.0865238	0.354313	0	-0.517369	-0.645853	0.058164	0.00431085	0.0277704	0.229442	-0.058164	-0.468619	0.237869	0.0735947	-0.287723	0.203755	-0.148826	-0.0685062	0.0593261	-0.252443	0.0419498	0.362107	0.00199988	-0.285176	0.150857	0.0814323	-0.000740304	0.0604615	-0.034849	-0.316443	0.222624	-0.0469718
581	CDON_HUMAN	-0.20898	0.779441	0.20898	-0.391542	0.613521	-0.235561	NA	NA	NA	NA	NA	NA	NA	NA	NA	NA	NA	NA	NA	NA	NA	NA	NA	NA	NA	NA	NA	NA	NA	NA	NA	NA	NA	NA	NA	NA	NA	NA	NA	NA	NA	NA	NA	NA	NA	NA	NA	NA
582	CDS2_HUMAN	0.444352	-0.275593	0.111283	-0.240785	-0.111283	0.651483	0.043621	-0.227766	0.023207	0.110566	0.0661971	-0.297516	0	-0.115652	0	0.0819458	0.147072	-0.0313038	0.0439774	-0.121393	0.0107257	0.112964	-0.223817	0.063014	-0.0416167	0.0148649	-0.0148649	-0.249663	-0.0889234	0.196446	-0.320621	0.00984449	0.0924937	0.0302209	-0.123316	0.123597	-0.11092	0.173873	-0.052917	-0.113952	0.195586	-0.222109	0.313191	-0.180781	-0.259832	0.0545507	-0.0748617	0.0710483
583	CDV3_HUMAN	0.0603486	-0.0643865	0.00417929	0.0251053	-0.0103036	-0.011771	-0.102351	-0.0856987	0.16187	0.16842	-0.0461515	0.026445	0	0.107832	-0.0627598	0.0470414	-0.0578421	-0.0860776	0.0228558	-0.00121121	0.00514624	0.211118	0.0117429	-0.0171114	-0.108848	0.0963861	0.0171542	0.00655626	0.0723455	-0.0873529	0.0812369	-0.0290389	-0.0023362	-0.0038237	0.0468883	-0.144721	0.0018644	0.0702596	-0.0501796	0.0948742	0.0771431	-0.31546	0.0860407	-0.0715234	-0.0931829	0.137942	0.300298	-0.0727015
584	CE128_HUMAN	-0.0343824	-0.0619991	0.26716	-0.0831982	0.213028	0.0343824	NA	NA	NA	NA	NA	NA	NA	NA	NA	NA	NA	NA	NA	NA	NA	NA	NA	NA	NA	NA	NA	NA	NA	NA	NA	NA	NA	NA	NA	NA	NA	NA	NA	NA	NA	NA	NA	NA	NA	NA	NA	NA
585	CE170_HUMAN	-0.0145103	-0.0431228	0.278814	-0.159629	-0.00852706	0.0913417	NA	NA	NA	NA	NA	NA	0.043507	-0.198045	-0.0688425	0.317289	0	-0.089961	0	-0.086298	0.146576	0.107829	-0.00652329	0.00652329	0.00159885	0.0508644	-0.0856828	-0.0235686	0.130968	0.0280556	-0.00490945	0.00490945	-0.357777	-0.0328963	-0.269982	0.0455958	-0.103077	0.291763	-0.135456	0.155944	0.0449668	-0.0612811	-0.00716637	-0.0211111	0.0341551	0.0200117	0.00417811	-0.151553
586	CECR5_HUMAN	-0.0480295	-0.0447063	-0.00344944	0.0609508	0.0480902	0.0295258	-0.017682	0.041994	0.100712	-0.0639187	-0.0285792	-0.0356686	0	-0.116822	0.235196	0	0	0	0.0376041	0	-0.00279763	-0.0144337	0.0555598	0.148676	-0.0765492	-0.00847216	-0.0217161	0.00471056	0.0534787	-0.0578056	-0.0236283	0.0357225	0.00756641	-0.0774465	0.107326	-0.00635487	-0.0121407	-0.0080488	-0.0882326	-0.0033679	-0.0433879	-0.0885635	-0.0649359	0.0703668	0.0368727	0.0367638	0.0338129	-0.16328
587	CENPV_HUMAN	-0.248836	-0.0468299	-0.0827133	0.0830442	0.29001	0.0468299	-0.0754607	-0.143395	0.0249409	0.135902	-0.1688	0.4529	0	-0.0155814	0	0.132395	-0.0264843	-0.179439	0.060288	0	0.0496831	0	-0.184162	0.194618	-0.0609132	-0.0274767	0.184704	0.0197261	0.122126	-0.164588	0.107195	0.0241131	-9.95e-06	-0.0206224	0.000642254	-0.0646373	0.00375824	0.00608422	0.0283399	0.0219127	0.0128283	-0.230639	0.0935424	0.0881109	-0.0827017	0.0827017	0.581338	-0.224973
588	CEP68_HUMAN	-0.130554	-0.0338054	0.813587	0.0338054	2.59609	-0.18236	NA	NA	NA	NA	NA	NA	0.0148899	-0.314052	0	0.115427	-0.186057	-0.203221	-0.0682041	0.0389398	0.10606	-0.157364	-0.0339107	-0.284306	0.0771947	0.230904	-0.135663	0.0307027	0.0213654	-0.304874	-0.198144	0.154039	-0.105083	0.0782154	-0.0233697	-0.0146252	-0.0633102	-0.102849	0.0146252	0.304844	-0.0163715	-0.113211	0.0705603	0.174853	-0.0181485	-0.209697	0.16428	-0.114005
589	CEP85_HUMAN	0.0269615	-0.0269615	0.112702	-0.133166	0.139855	-0.208825	NA	NA	NA	NA	NA	NA	0.0668426	-0.0910593	-0.0938619	0	0.33214	-0.0693258	0.300298	-0.142642	0	0.321029	NA	NA	NA	NA	NA	NA	NA	NA	NA	NA	NA	NA	NA	NA	NA	NA	NA	NA	NA	NA	NA	NA	NA	NA	NA	NA
590	CEPT1_HUMAN	0.0849063	-0.00440371	0.0191867	-0.0102239	-0.113535	0.0492871	NA	NA	NA	NA	NA	NA	NA	NA	NA	NA	NA	0.0099147	-0.473036	-0.0924018	0.162594	-0.468788	NA	NA	NA	NA	NA	NA	NA	NA	NA	NA	NA	NA	NA	NA	NA	NA	NA	NA	NA	NA	NA	NA	NA	NA	NA	NA
591	CERU_HUMAN	-0.320839	0.060184	0.406978	-0.42108	0.382963	0.0350798	-0.414398	0.952193	-0.325814	0.132995	-0.0209202	0.105534	-0.024218	0	-0.093331	0.0910051	0.304734	-0.0822846	0.209064	0	-0.00705533	0.0648618	0.156365	0.0817187	-0.337698	-0.0543353	-0.119394	0.456381	-0.0244689	0.00847848	0.597621	-0.162891	-0.390449	0.266123	0.0471696	-0.414467	-0.31589	0.0616304	0.0816805	0.126103	-0.173082	-0.132082	0.132292	0.159695	-0.246785	0.253163	-0.220328	-0.211514
592	CETN2_HUMAN	0.235781	-0.0802102	0.187785	-0.0889	-0.280036	0.0209175	-0.290183	0.0849029	0.101803	0.0986048	-0.317064	-0.0849029	NA	NA	NA	NA	NA	-0.0235352	0.0272589	0.183308	-0.00401818	0.0197973	NA	NA	NA	NA	NA	NA	NA	NA	NA	NA	NA	NA	-0.150903	0.206387	-0.222381	0.114415	-0.0413792	0.00921064	-0.00603946	-0.322267	0.125173	0.0427174	-0.102492	-0.0162897	NA	NA
593	CETP_HUMAN	-0.132575	-0.21224	0.358143	-0.266322	0.659117	-0.130759	-0.562805	0.740144	-0.41432	0.217156	0.0957169	-0.0957169	NA	NA	NA	NA	NA	NA	NA	NA	NA	NA	NA	NA	NA	NA	NA	NA	NA	NA	NA	NA	NA	NA	NA	NA	NA	NA	NA	NA	NA	NA	NA	NA	NA	NA	NA	NA
594	CF120_HUMAN	-0.858108	0.72931	-0.0470804	-0.0680209	-0.10832	0.376493	NA	NA	NA	NA	NA	NA	NA	NA	NA	NA	NA	NA	NA	NA	NA	NA	NA	NA	NA	NA	NA	NA	NA	NA	NA	NA	NA	NA	NA	NA	NA	NA	NA	NA	NA	NA	NA	NA	NA	NA	NA	NA
595	CF203_HUMAN	-0.0229973	-0.0894856	0.0282228	-0.0968359	0.139502	-0.0410446	0.173775	0.0101714	0.0643961	-0.284912	-0.0213831	-0.0541485	-0.740416	0	0.350625	-0.224101	0.178044	-0.00919143	0	0.0534977	-0.348281	0.182431	0.0119994	0.134481	-0.0654969	-0.0132227	-0.202723	-0.0119994	0.0747048	-0.166416	-0.00364367	0.142562	0.0474823	0.00364367	0.255312	-0.0109394	0.0076996	-0.0996631	-0.0076996	0.017995	-0.0331395	-0.0531983	-0.0910733	0.242524	0.074049	-0.0985595	-0.157316	-0.149796
596	CFAB_HUMAN	-0.208015	-0.0367021	0.879462	-0.352435	0.769645	-0.0410943	-0.546366	1.18994	-0.552991	0.0828966	0.0717407	-0.0305509	0.115066	0	-0.173286	0	0.326283	-0.0574006	0.10074	0.0688894	-0.0295635	-0.0365191	0.131542	0.109647	-0.17135	-0.0799073	-0.280136	0.309474	-0.013888	0.267302	0.495003	-0.0605471	-0.513047	-0.0309384	0.171647	-0.304408	-0.166893	-0.0728432	0.468825	0.0178159	-0.140331	0.0479022	0.00694524	0.0452956	-0.250001	0.25961	-0.398108	-0.0731365
597	CFAH_HUMAN	-0.04888	-0.0208917	0.165023	-0.11151	-0.0201044	0.269147	-0.242516	0.513892	-0.189283	0.257469	-0.0280773	0.0254106	0	0.0395475	0	-0.0923252	0.344117	-0.0132272	0.116705	0.0601559	0	-0.243869	0.245185	0.0127276	-0.211876	-0.00561939	-0.130851	0.178234	0.00462683	0.0881885	0.135912	-0.113852	-0.277727	0.0566801	0.0442246	-0.197777	-0.0556435	0.0733689	0.286737	-0.0917982	-0.176367	0.146243	0.211669	-0.0233148	-0.100287	-0.00221388	-0.125342	-0.0950013
598	CFAI_HUMAN	-0.0447839	-0.077404	0.602785	-0.145245	0.557856	-0.0381463	-0.330916	0.833331	-0.12084	0.192692	0.0993641	-0.0631653	0.0402495	-0.249908	0	0	0.0413056	-0.130047	0.290576	0.313812	0	-0.84337	0.286295	-0.0343109	-0.252744	0.0531544	-0.0687349	-0.00319797	-0.0430641	0.162775	0.391181	-0.0770916	-0.372631	-0.00591449	0.0277802	-0.205267	-0.0683272	0.0974789	0.268542	-0.0878129	-0.322142	0.101205	0.0331923	0.10755	-0.102598	0.084537	-0.0664396	-0.238561
599	CG050_HUMAN	-0.31266	0.117868	0.257108	-0.435982	0.293787	-0.117868	NA	NA	NA	NA	NA	NA	NA	NA	NA	NA	NA	NA	NA	NA	NA	NA	NA	NA	NA	NA	NA	NA	NA	NA	NA	NA	NA	NA	NA	NA	NA	NA	NA	NA	NA	NA	NA	NA	NA	NA	0.397057	-0.435685
600	CGRE1_HUMAN	0.132253	0.114878	-0.0509292	-0.215835	-0.660285	0.0509292	NA	NA	NA	NA	NA	NA	NA	NA	NA	NA	NA	-0.532398	0.0710306	-0.959106	0.251664	0	NA	NA	NA	NA	NA	NA	NA	NA	NA	NA	NA	NA	NA	NA	NA	NA	NA	NA	NA	NA	NA	NA	NA	NA	NA	NA
601	CH082_HUMAN	-0.0167193	0.812447	0.069694	-0.147811	-0.20138	0.0167193	0.284245	-0.0981965	0.058976	-0.056426	-0.0241832	0.184289	0.0286287	-0.214772	0.100688	-0.0451889	-0.0500936	-0.128224	0.216691	0.137454	0	-0.187599	0.0526966	0.337192	-0.044741	0.0415407	-0.0415407	-0.0811379	-0.353837	-0.132041	-0.0304044	0.165155	-0.0642368	0.237588	0.142757	0.031059	-0.0680741	0.0234227	-0.0929801	-0.0435586	-0.00361992	0.114304	0.105288	0.0869456	-0.00745021	-0.129961	-0.00762151	-0.232887
602	CH10_HUMAN	-0.0187258	-0.0141814	-0.0185428	-0.061189	0.074079	0.0324292	0.524782	-0.0430006	0.290296	-0.0915255	-0.0981174	-0.0264958	0	0	0.132884	0.155911	-0.141277	0.107608	0	0.134701	-0.120992	0	-0.25176	0.39122	-0.120829	0.062664	0.00653231	0.00229304	-0.025519	-0.145625	-0.0742705	0.156223	0.102576	0.00907859	0.141139	-0.167961	-0.00526537	-0.0246114	0.00418769	0.0238521	0.0849197	-0.246115	-0.108726	0.240046	-0.00939532	0.0202405	-0.0101683	-0.375461
603	CH60_HUMAN	0.0106731	0.00171452	-0.0672017	0.0443253	-0.0196265	-0.00992417	0.251869	0.00338655	0.113012	-0.149348	-0.166835	0.018977	-0.0617098	0	0.0968766	0.00526562	-0.0295935	0	0	0.0877768	-0.109486	0.0764563	-0.133326	0.250552	-0.131181	0.0353251	-0.0238166	0.0413027	-0.0187538	-0.236635	-0.0863433	0.154017	0.0359958	0.0560558	0.0653575	-0.118336	-0.0695873	-0.00210989	0.0244123	0.0583837	-0.00924533	-0.140366	-0.0345506	0.251207	-0.0448862	0.0564416	-0.0510056	-0.241356
604	CHAC2_HUMAN	-0.0831791	0.025602	0.0402384	-0.025602	0.433003	-0.118081	NA	NA	NA	NA	NA	NA	-0.211424	0.226813	0	-0.422898	0.387358	NA	NA	NA	NA	NA	0.070401	-0.0292127	0.0235314	0.132807	-0.0286082	-0.117646	NA	NA	NA	NA	NA	NA	NA	NA	NA	NA	NA	NA	-0.150983	0.030161	0.0265872	0.0427152	-0.0265872	0.022593	NA	NA
605	CHCH2_HUMAN	-0.120566	-0.558873	0.234145	0.00759144	0.284993	0.120566	NA	NA	NA	NA	NA	NA	0.0692946	0.0708245	-0.140703	0	0	0.0917137	-0.0886272	0	0.173503	-0.226967	-0.0368537	-0.0304598	-0.279062	0.0304598	0.0398116	0.132933	NA	NA	NA	NA	NA	NA	-0.0145756	0.210843	0.318748	0.049461	-0.297913	-0.969978	0.0303738	-0.0590578	0.0615018	0.0451173	-0.0810478	0.394592	0.296226	0.146598
606	CHD4_HUMAN	-0.0437995	0.0437995	0.0877488	-0.0735512	0.179421	-0.127792	NA	NA	NA	NA	NA	NA	-0.229738	-0.231535	0	0.139836	0.0796339	-0.37759	0.0510611	-0.829399	0.266272	0	0.0284825	0.272073	-0.018941	0.0799012	-0.184288	-0.121623	-0.12662	0.0224088	0.236934	-0.00964186	-0.0827141	-0.0779168	-0.0610842	-0.0612911	-0.165551	0.0986336	0.0529594	0.107682	0.0772516	-0.137309	0.210372	0.0188416	-0.0411374	-0.0331434	NA	NA
607	CHDH_HUMAN	-0.0626721	0.0448215	-0.0569589	-0.0908123	0.175134	-0.0164758	-0.0366587	0.076208	0.276469	-0.187659	-0.0316444	-0.0215501	0.126622	-0.582601	0	0.21724	-0.19959	-0.00797012	-0.0733183	0	0.0837964	0.115805	-0.00659537	0.137128	-0.046936	0.0638182	0.00659537	-0.0562456	0.0139979	-0.193832	0.111883	-0.106209	0.430877	0.0211856	-0.337756	0.0306746	-0.202771	0.212241	0.100292	0.0136736	0.0529265	-0.11751	-0.0139585	0.0419394	-0.0296131	0.0588626	0.022802	-0.11586
608	CHID1_HUMAN	-0.0299365	-0.0118728	-0.0031081	0.0031081	0.0460094	0.0350119	-0.0618663	0.0558732	0.0490319	0.181008	-0.213908	-0.261954	-0.246882	0.178916	0	-0.215473	0.285118	0	0	-0.112179	0.134575	0.117827	0.0586311	0.104071	-0.236834	0.157238	-0.184565	-0.05138	-0.146941	-0.299103	0.0414602	-0.0912636	0.0452909	0.182959	-0.198462	0.0397245	-0.0798514	0.469207	-0.0675551	0.182612	-0.140523	0.0301989	0.13074	0.238505	-0.0469895	-0.122659	0.156334	-0.259402
609	CHIP_HUMAN	0.113787	-0.118006	-0.0622258	0.0679036	0.0348823	-0.0480411	-0.057178	0.0168679	-0.0485565	0.0663142	0.0411886	-0.0414524	0.119698	0	0	-0.0154048	-0.0660819	0	0	0	0.117762	-0.0865305	0.0720044	-0.126017	0.228684	0.00869885	-0.0419906	-0.129219	0.0728469	0.0374041	-0.047774	-0.0792924	0.0871525	-0.0802041	-0.104763	0.244887	0.0754347	-0.00195067	-0.0683615	-0.113151	0.0371382	-4.17e-06	0.0795198	-0.111809	0.0237943	-0.11333	0.289426	0.0773781
610	CHLE_HUMAN	-0.232633	-0.108391	0.767682	-0.393126	0.518554	-0.0900146	-0.581565	1.28904	-0.619289	0.234379	0.0865894	-0.180243	NA	NA	NA	NA	NA	0.019122	0.251612	-0.0758667	-0.0216466	-0.0472815	0.575687	-0.10289	-0.132529	0.10704	-0.090595	0.0925305	NA	NA	NA	NA	NA	NA	NA	NA	NA	NA	NA	NA	-0.0157628	0.0284452	0.164614	-0.134354	0.0157628	0.108279	-0.434253	-0.0591711
611	CHM1A_HUMAN	0.253496	-0.0625485	-0.0022395	0.0950929	-0.0621454	0.00601334	0.00495207	-0.0731981	-0.0978283	0.116399	-0.0127805	-0.124827	-0.865733	0.22244	0	-0.372181	0.183139	-0.137786	0.120859	-0.408878	-0.0852014	0	NA	NA	NA	NA	NA	NA	0.214409	-0.0627986	-0.152042	0.0122869	0.0980595	-0.0122869	0.179339	-0.112595	0.0728699	-0.036226	-0.0241068	-0.00840069	0.224054	-0.178609	0.00374379	-0.0171014	0.0372156	0.0193358	NA	NA
612	CHM1B_HUMAN	-0.00375327	0.0458124	0.0166463	0.00375327	-0.0800593	-0.117716	-0.0280491	0.206971	-0.0386513	0.0524526	0.0565852	-0.178546	-1.41089	0.377407	0	-0.922279	0.161771	0	0.368311	-0.675501	0.0513479	-0.0256238	7.32e-05	-0.267972	0.207365	0.0149197	0.00335724	-0.0405843	-0.0944543	0.0558399	-0.0347922	-0.0327509	0.339633	-0.0825004	0.0365973	-0.0134535	-0.0364884	0.0223489	-0.0231438	0.0585479	0.104161	0.14075	0.140407	0.0641707	-0.180149	-0.0185019	0.107337	-0.00487112
613	CHM2A_HUMAN	0.093646	-0.0436127	0.00637971	0.0220112	-0.0450582	-0.0736885	-0.0252722	0.150236	0.0252722	0.119099	-0.0867303	-0.287391	0.0257503	0	-0.0554279	0.0650019	-0.150093	-0.15897	0.0176952	0.0618715	0	-0.0863531	0.0109169	0.0218395	-0.00808445	0.0999617	-0.0236236	-0.0598908	0.0819229	-0.197531	-0.0577344	0.0880434	-0.149507	0.0091139	-0.0895458	-0.0459039	0.00521195	0.0109824	0.0194121	-0.00521195	0.0783937	-0.0294154	-0.146613	-0.026947	0.0113471	0.121194	0.148534	-0.120227
614	CHM2B_HUMAN	0.113729	-0.113452	-0.0660533	0.0725364	-0.131652	0.0184429	-0.00875011	-0.206689	0.0307176	0.0304324	0.00587544	-0.096901	NA	NA	NA	NA	NA	-0.253524	0.202713	-0.337266	0	0.770676	0.0216625	-0.12084	0.0482837	-0.0419327	0.303045	-0.0482837	0.321456	-0.121916	-0.0569322	-0.118084	0.0594653	0.126864	0.0405404	-0.162069	0.106454	-0.230492	0.000822365	0.00651139	0.131916	-0.220742	-0.165317	0.129627	0.166752	-0.128326	NA	NA
615	CHM4A_HUMAN	0.0262404	0.0418234	0.116452	-0.141051	0.319846	-0.13788	-0.280931	0.481286	0.0294173	0.0289012	-0.0966898	-0.0289012	0.0908247	-0.446657	0	0.327506	-0.37629	NA	NA	NA	NA	NA	0.306408	-0.10746	-0.0772138	0.0418369	-0.181144	0.0842196	0.0762804	-0.197439	0.197439	0.0959303	-0.326277	-0.635659	0.0482705	-0.0711594	-0.118328	0.00797788	0.0139612	0.0512766	NA	NA	NA	NA	NA	NA	NA	NA
616	CHM4B_HUMAN	0.0176467	0.00810175	-0.0278388	0.149315	-0.00810175	-0.0291792	-0.0340095	-0.0324207	0.0371532	0.0625337	-0.0347422	-0.0797495	0	-0.124356	0	0	0	-0.0343507	-0.0680955	0	0.0608265	0.0306505	0.0499889	-0.05424	-0.0984579	0.078302	0.056097	6.86e-05	0.00682207	-0.0692939	-0.0280086	0.1142	-0.033525	0.0159538	0.019219	-0.0318441	0.0309793	0.0418793	-0.0226385	-0.0387506	0.059968	-0.0802776	0.0869541	0.0146831	-0.0564854	-0.0574016	0.213529	-0.101111
617	CHMP3_HUMAN	-0.0103497	0.092744	-0.377839	0.0103497	-0.436349	0.335786	-0.172249	0.197112	-0.00831893	0.113777	-0.02269	-0.0287504	-0.177385	0.322515	0	-0.290029	0.272887	-0.255161	0	-0.0974727	0.137751	-0.0752726	0.0199385	-0.0971733	-0.0739035	0.0821437	-0.206614	0.245094	0.0271124	-0.0609463	0.12957	-0.200633	-0.0588303	0.149767	0.04701	-0.0858061	-0.0922591	0.173026	0.0837565	0.018808	-0.0803455	0.106743	0.0803455	-0.116476	-0.0869959	0.0371122	0.337658	-0.0134729
618	CHMP5_HUMAN	-0.0218641	-0.0260518	0.0737539	0.283291	0.0523648	-0.286851	-0.223939	0.333014	0.0183841	0.0658671	-0.00920929	0.113724	0.0979212	-0.338091	0.0317564	0.0237056	-0.188065	-0.0132616	0.0404217	0.270347	-0.0729652	0.0575663	0.0415238	-0.0516405	-0.032473	0.148427	0.0788827	-0.103155	0.0944719	-0.00547439	-0.0734687	0.0627972	-0.00930527	-0.0398467	-0.0781631	0.0414986	0.00481808	0.0537864	0.0169406	-0.0961271	0.0903382	-0.021979	0.151821	0.00458207	0.0076577	-0.0754474	-0.12391	0.0678053
619	CHMP6_HUMAN	0.101851	-0.495143	-0.0191331	0.422261	-0.152148	0.0191331	0.0148491	-0.161068	-0.00205167	0.153136	-0.0538645	-0.159851	-0.511201	0	0	-0.233085	0.0251438	-0.0571901	0	0.106325	0.0668042	0	0.138791	-0.0434987	-0.0565139	-0.097718	0.0041231	-0.0465278	0.0766237	0.0298261	-0.0963957	-0.103954	0.146327	-0.0213338	-0.0453706	0.0465344	0.321935	0.0317358	0.00858638	-0.0422252	-0.0343924	-0.0423517	0.0652025	0.0146608	0.0687896	-0.0410719	NA	NA
620	CHMP7_HUMAN	0.105935	-0.0539756	-0.137873	0.166895	-0.0168139	0.0168139	0.00257088	0.277436	-0.0871641	0.127415	-0.0734708	-0.0774835	-0.120534	0.118185	0.167493	0.17519	-0.281379	-0.0863031	0.142608	-0.225378	-0.0696514	0.276763	0.0944549	0.049296	0.00381871	-0.0176994	-0.175029	-0.222581	0.18301	0.177877	-0.148375	-0.0248064	-0.0258578	-0.00218561	-0.0163226	-0.0404559	0.130312	0.0116715	0.0163226	0.250758	-0.0327151	-0.0345856	0.118014	-0.0367433	-0.00960812	0.019272	0.00155436	-0.140194
621	CHP1_HUMAN	-0.0488466	-0.054585	-0.107959	0.0414771	0.17062	-0.0316816	-0.0197315	0.0657449	-0.0556387	0.145627	-0.00231554	-0.0486332	0.0241815	0	0	-0.23552	0.0676514	-0.0747361	0.0616414	0	0	0.00258632	0.0409691	0.0160192	-0.00648897	0.0177187	0.0870615	-0.162137	0.0320469	-0.0197871	0.00275002	-0.0174221	0.0555435	-0.122918	0.0186755	0.00688521	-0.0308925	0.107827	-0.376667	-0.00688521	-0.00297897	0.00297897	-0.00749317	0.12921	-0.00823024	-0.134025	-0.000318999	0.0140049
622	CHRD1_HUMAN	0.16553	0.000564606	-0.123301	-0.0059321	-0.0380216	0.134847	-0.0623209	0.391974	-0.0781898	0.0220193	-0.052175	0.0228367	-0.111558	0.261716	-0.00858965	0.302029	-0.0191735	0	0.0722327	0.022369	-0.0219639	-0.105932	0.0522435	-0.131797	-0.284435	0.196499	-0.0539329	0.251272	0.0116311	-0.248402	0.105012	-0.0147771	-0.154077	0.0749116	0.00653992	-0.105257	0.176145	-0.193322	-0.108801	0.0684168	-0.00792059	0.10248	0.0317166	-0.0363654	0.0172672	0.0119356	0.157466	-0.279724
623	CHSP1_HUMAN	-0.39552	0.12036	0.457628	-0.476466	0.813979	-0.12036	-0.513315	1.72602	-0.412687	0.0091289	0.101797	0.0158105	-0.0770584	-0.055959	0	0.0508817	0.0847249	0.116597	-0.0361928	0	0.0588291	-0.0459872	0.25006	0.0202551	-0.120308	0.141055	-0.193517	0.058695	-0.292387	-0.000156525	0.478558	0.0759449	-0.263543	-0.0759449	NA	NA	NA	NA	NA	NA	NA	NA	NA	NA	NA	NA	NA	NA
624	CHTOP_HUMAN	0.353598	0.0263848	-0.0301945	-0.0732978	-0.183065	0.265554	-0.0283973	-0.318161	0.0621432	0.271986	-0.0254469	-0.13481	-0.0111098	0.476633	0.0539647	0.109593	-0.118979	-0.0221014	-0.0623619	-0.869971	0.125793	0.175738	NA	NA	NA	NA	NA	NA	0.0182466	0.0484519	-0.0182466	-0.145565	0.182227	-0.128869	-0.0216231	-0.0306054	0.0775427	0.120288	-0.171438	-0.00634721	NA	NA	NA	NA	NA	NA	0.198891	-0.353469
625	CI064_HUMAN	0.00829534	0.00482883	-0.00639355	-0.147022	0.141747	0.0703378	-0.087126	0.426911	-0.0500354	0.0393272	-0.0393272	-0.115305	0	-0.107728	-0.273817	0.0445369	0.0790333	-0.116134	0	0.037807	0.0639035	-0.122049	0.0432973	0.0044321	0.00429917	0.0377095	-0.00173599	-0.157896	0.0444059	0.0620733	0.0196746	0.0185116	-0.0196746	-0.0465208	0.00663942	0.0262694	-0.0113758	-0.00225663	-0.00939409	-0.0422739	-0.0439016	-0.0425146	0.0839485	-0.00270868	0.0944524	-0.201108	0.0348614	0.0815859
626	CI116_HUMAN	0.430714	-0.0321697	-0.280204	0.0321697	-0.553473	0.11	NA	NA	NA	NA	NA	NA	NA	NA	NA	NA	NA	NA	NA	NA	NA	NA	NA	NA	NA	NA	NA	NA	NA	NA	NA	NA	NA	NA	NA	NA	NA	NA	NA	NA	NA	NA	NA	NA	NA	NA	NA	NA
627	CIA30_HUMAN	0.179259	-0.410619	0.0365294	-0.024288	0.288768	-0.617469	0.410438	-0.190493	0.378553	0.0395945	-0.0563776	-0.234119	0	-0.447585	0.105401	0.17845	-1.08295	NA	NA	NA	NA	NA	0.053706	0.88557	-0.107627	-0.179604	0.229368	-0.362817	NA	NA	NA	NA	NA	NA	NA	NA	NA	NA	NA	NA	0.0400096	-0.0266997	-0.0377829	0.265455	0.0895234	-0.353548	NA	NA
628	CILP1_HUMAN	0.207129	-0.216536	0.0610971	0.610829	-0.170097	-0.297725	-0.587821	0.13243	-0.281139	0.497964	0.258169	-0.071154	0.120352	-0.631827	0.217579	-0.409445	0	-0.132292	0	0.25848	0.194804	-0.0267626	0.143299	-0.122181	-0.000411894	0.0119826	0.494372	-0.504717	-0.0615438	-0.0662894	0.244575	-0.280878	0.154256	-0.196761	0.166332	0.535067	-0.39175	-0.0806657	0.13967	-0.420552	0.0957036	0.0142463	0.310361	-0.0394934	-0.355586	-0.0957036	0.0735631	0.0133815
629	CIP4_HUMAN	0.235412	-0.126791	0.000724453	0.0276021	-0.0293389	-0.072398	-0.0132842	-0.0161455	0.0415391	0.0565275	-0.121346	0.00372095	0	0.0317876	0	0	-0.111692	-0.0896289	0.0186693	-0.0352694	0.0478446	0	0.0299868	-0.0336751	-0.15676	0.00119195	0.158085	-0.0106509	0.0473002	-0.0473002	-0.0419342	0.00421718	0.0442408	0.00790861	0.0114215	-0.277712	0.0905609	0.0412341	-0.0033498	-0.00091143	-0.039678	-0.129715	0.138771	-0.00161334	0.0354086	-0.0165691	0.0873405	-0.0631385
630	CIRBP_HUMAN	0.0924904	-0.328317	0.0179474	0.356229	0.00799431	-0.423713	-0.0363526	-0.159514	0.174106	0.0868335	-0.0264841	-0.245826	0.327589	-0.174448	0.132757	0	-0.397228	-0.10788	0.134081	0	0.314201	-0.271507	0.0847469	0.11671	0.022056	-0.0418112	-0.0758963	-0.379876	0.00253488	-0.0840868	0.0641075	-0.00610259	0.235603	-0.389193	-0.124719	0.292304	0.0781761	0.107346	-0.113242	-0.20916	0.00627749	-0.0477805	0.188114	-0.134492	-0.00289259	-0.165737	0.202651	0.0341527
631	CISD1_HUMAN	0.0549239	-0.0706424	-0.00357916	0.0242443	0.0840769	-0.0636361	0.404908	-0.192373	0.241374	-0.0520493	-0.144187	-0.0935022	-0.0512694	-0.017839	0.153742	0.00955436	0	0.216277	-0.0886361	0.377879	-0.225218	0	-0.105372	0.210706	-0.0924318	-0.0935401	0.0956602	0.0671473	-0.00409502	-0.133202	-0.129556	0.0646818	0.254952	0.0587436	0.0696098	-0.0503148	-0.00857035	0.0256624	-0.0322024	0.0323553	-0.0111785	0.00218419	-0.0166804	0.0450024	-0.00298154	-0.0248528	0.00929621	-0.350946
632	CISD2_HUMAN	-0.0397571	-0.0764759	0.0363915	0.00203919	0.0397571	-0.235998	0.0206998	0.24332	-0.160738	0.139226	-0.21146	-0.0206998	0	0	0.00104207	0	0	0	0	0.113896	-0.00273866	-0.0316705	-0.0171689	0.114868	-0.0242507	-0.0520573	0.029952	-0.109788	-0.249524	-0.0102504	-0.202842	0.00861135	0.339923	0.0609432	0.020833	0.0814646	-0.0356192	0.193885	-0.0974217	-0.0401976	-0.0431187	0.0455151	-0.0248942	0.104763	0.0257022	-0.0459851	-0.00655745	-0.191041
633	CISY_HUMAN	0.0969321	-0.11574	-0.0243423	0.046884	0.0255797	-0.0684788	0.331979	0.00521811	0.0901663	-0.204852	-0.0263872	-0.0376111	0	-0.132716	0.356136	0.147718	-0.0266852	0	0	0.256173	-0.121835	-0.0966126	-0.116516	0.670928	0.00809039	-0.0699944	0.0743177	-0.0526221	0.0128622	-0.0710176	-0.181319	0.118409	0.312608	-0.0727847	0.0346637	-0.0353339	-0.0595727	0.0573187	0.035145	-0.0515178	-0.000388842	-0.0348447	-0.0360974	0.155706	0.0397482	-0.0667831	0.0426535	-0.187183
634	CJ032_HUMAN	0.0618112	-0.0815982	0.144622	-0.0261779	-0.152898	0.0261779	NA	NA	NA	NA	NA	NA	NA	NA	NA	NA	NA	NA	NA	NA	NA	NA	-0.046752	-0.0185561	0.0153635	0.183167	0.215087	-0.105691	0.192795	-0.0374302	0.0100422	-0.099275	0.101227	-0.0271619	NA	NA	NA	NA	NA	NA	NA	NA	NA	NA	NA	NA	NA	NA
635	CJ071_HUMAN	0.112771	-0.161027	0.0420194	0.209911	-0.0666894	-0.117198	0.058572	-0.118224	0.0453504	0.175674	-0.119055	-0.103396	0.0371443	-0.0672035	0	0.160096	-0.098342	-0.0797666	0	0	0.047986	0	-0.0639339	-0.0188702	0.00653922	0.1783	-0.0059204	0.00109915	0.184934	-0.180836	0.023539	-0.0154441	0.040523	-0.0205883	0.00573515	-0.0674686	0.0429084	0.0415621	-0.00214146	-0.0306482	0.0495094	-0.0874221	0.177241	-0.0258223	0.00309745	-0.0560422	0.211916	-0.108604
636	CJ076_HUMAN	0.0174904	0.107222	-0.238065	-0.160136	-0.0174904	0.315343	NA	NA	NA	NA	NA	NA	NA	NA	NA	NA	NA	NA	NA	NA	NA	NA	NA	NA	NA	NA	NA	NA	NA	NA	NA	NA	NA	NA	NA	NA	NA	NA	NA	NA	NA	NA	NA	NA	NA	NA	NA	NA
637	CK054_HUMAN	-0.149821	0.0124394	0.257889	-0.00160395	0.0254086	-0.0316371	0.00264909	-0.210561	0.124434	-0.183185	0.0702997	0.0237522	0.14364	0	0	-0.10811	0	0.0236286	-0.101833	0	-0.0336688	0.0751753	0.093892	-0.084621	0.112535	0.0111861	-0.0632094	0.0384789	0.0168677	0.0546586	-0.0217526	-0.127187	0.0811547	-0.0119295	-0.0155034	0.254022	0.0186914	-0.144905	0.0260517	-0.0884344	-0.0190679	0.109633	-0.055876	-0.144491	0.0466782	0.0570066	-0.0414652	0.00813303
638	CK068_HUMAN	0.0228833	-0.0590362	-0.0228833	0.029354	-0.0915661	0.0374659	-0.111014	-0.21722	0.124355	0.0107162	-0.257988	0.265092	-0.000915409	0.117211	0.0606627	-0.11289	-0.0302211	-0.0883555	0	-0.0214405	0.0116261	0.223667	0.176853	-0.126875	-0.0554022	0.0811874	-0.0129303	-0.025724	-0.0102328	0.152469	-0.0132463	0.0453277	-0.152085	-0.0951004	0.00853874	-0.049926	-0.00493097	0.117071	-0.00506248	-0.0297317	0.124526	0.0119292	0.0485226	0.00168465	-0.0900108	-0.0775409	-0.00914529	0.0640129
639	CK5P3_HUMAN	0.121965	-0.0444049	-0.309046	0.178681	-0.169059	0.0187926	-0.0692389	0.271056	-0.185382	0.187232	0.0337706	-0.0824411	-0.216748	0.168866	0.420025	-0.320151	0.137522	-0.0508269	-0.036453	-0.02118	0.00744783	0.014477	0.0272611	0.110318	-0.0844854	0.1267	-0.101538	-0.0307824	0.0310319	-0.125026	-0.0325122	-0.0333736	0.0775445	-0.0122251	-0.168727	-0.0233961	0.0933772	0.118996	-0.0865126	0.028554	-0.183455	-0.0553062	0.0553062	0.247792	0.017544	-0.0208609	0.0413507	-0.112164
640	CKAP4_HUMAN	-0.00825964	0.0457374	0.0143082	-0.0457374	0.00825964	0.0195314	-0.112348	0.11565	-0.123991	0.189986	-0.0830359	0.0550228	-0.143649	-0.0485618	0.0180333	-0.274702	0.148358	-0.0892025	0	0	-0.0231729	0.303495	0.0244889	0.182385	-0.145348	0.0322202	-0.0589616	0.0154364	0.00329734	-0.0532522	0.221213	-0.0103624	-0.129225	0.00581355	-0.129544	-0.0858282	-0.0123673	0.091183	0.0930494	0.108525	-0.0464678	-0.157665	0.0693969	0.0554989	-0.0338884	0.0816692	0.0948615	-0.0715172
641	CKAP5_HUMAN	0.0170261	-0.0170261	-0.0316136	0.0325982	0.0532518	-0.00249043	-0.0928101	0.192765	-0.0386605	0.0915815	0.0244662	-0.104577	0.00764388	0.0272645	0	-0.00527013	-0.057737	-0.0693574	0.0621567	-0.0145328	0	0.0821515	0.00208303	-0.0613837	0.0116501	0.0457388	0.00517884	0.00495112	0.0695673	-0.0371324	0.00534092	0.0295138	-0.109964	-0.0298693	-0.060038	0.0333876	0.0135316	0.00879384	-0.0104223	-0.00331445	0.24895	-0.0313309	-0.00628512	-0.00992408	-0.0714996	-0.018279	-0.0656341	0.011235
642	CL073_HUMAN	0.10268	-0.0604089	-0.125253	-0.0353044	0.103627	0.0275004	0.466307	-0.0820536	0.0329199	-0.0819865	-0.0144747	0.0213183	0.156249	0	0.142729	-0.261633	-0.108355	0.22398	-0.0749265	-0.143968	-0.0400849	0.0476462	-0.0146129	0.251607	-0.100576	-0.00110416	-0.00593428	0.171318	0.0330857	-0.209355	-0.374193	0.072492	-0.00230144	0.1508	0.111224	-0.00283833	0.00283833	-0.361048	-0.137727	0.190911	-0.211877	0.0135903	-0.0654477	0.0467441	0.158111	0.0140294	-0.0485357	-0.237327
643	CLAP1_HUMAN	0.0161644	-0.0820676	0.0503486	0.0239222	0.0596771	-0.065174	-0.0520973	-0.0579534	-0.0814924	0.0258783	0.0383405	0.0423482	0	0	0	0	0	0	0.0221479	0	0	-0.0116172	0.0507131	-0.0513826	0.0297115	-0.00489504	0.0567647	-0.134288	0.0712096	-0.0920129	0.0348444	0.0349958	0.037432	-0.108965	0.00428155	0.0988602	0.0733378	-0.00445245	-0.0500726	-0.0720833	-0.00644037	-0.030862	0.0267975	0.0204787	0.0145202	-0.0855132	0.0542927	-0.0277888
644	CLAP2_HUMAN	-0.0282469	-0.0323879	-0.00327856	0.0268265	0.0238476	0.0282469	-0.0053358	-0.0958641	0.0400402	0.0552314	-0.0246915	0.0102916	-0.0253755	0.0691869	0	0	0	-0.0916722	0.0774746	-0.0768672	0.0531866	0	-0.00370164	0.00643936	-0.0186797	0.0337223	-0.00775388	-0.00862032	-0.00254992	-0.1529	0.03646	-0.00137054	0.0244363	0.0265493	0.010325	-0.0344692	0.0288905	0.143064	-0.0286236	-0.0414057	0.0396619	-0.0651107	0.0324485	0.0226376	-0.0411624	0.0229213	0.0249116	-0.0566685
645	CLCB_HUMAN	0.0208037	-0.126411	0.0915227	-0.170945	-0.0347877	0.201423	-0.0313636	-0.111459	0.255895	0.172253	-0.187517	-0.103907	0.0938617	-0.0597228	-0.227673	0.0835656	0.023807	-0.142968	0	-0.0523985	0.0867685	0.0260269	0.133797	-0.0446678	0.102444	-0.00572719	0.0236656	-0.0880563	0.000499432	-0.0741255	0.0334778	0.110834	-0.0552528	0.151687	-0.00664445	-0.0250583	0.159953	-0.157037	0.0285834	-0.0841964	0.267606	-0.076315	-0.00723689	-0.0287795	-0.0446614	0.0534041	0.107723	-0.105418
646	CLCC1_HUMAN	-0.0822375	-0.0362374	-0.00421287	-0.0159516	0.0362374	0.121167	-0.018715	-0.0365743	0.00654951	0.0824246	0.0929311	-0.170625	0	-0.0202051	0	0.145538	-0.423026	-0.0230022	0	-0.354389	0.205874	0.0660829	0.0925849	0.0250572	0.0771848	-0.128335	-0.0466374	0.0304149	0.0111245	-0.0306035	-0.00298625	-0.0108029	0.0119587	0.0338736	-0.0444903	-0.279243	-0.0286285	0.0286285	0.0312465	0.104764	0.187306	-0.181146	0.135105	0.0722166	-0.205954	-0.0171777	-0.0282836	-0.0335196
647	CLCN1_HUMAN	0.190174	0.0565013	-0.0786381	0.0606837	0.211175	-0.175647	NA	NA	NA	NA	NA	NA	NA	NA	NA	NA	NA	0	-0.0961666	0.101423	0	0.184585	0.0582526	0.09108	-0.0476942	5.08e-05	0.103604	-0.0979147	0.0402006	0.301679	0.0206042	-0.0781293	-0.152136	-0.119539	-0.0152502	-0.222513	-0.0397454	0.168346	-0.0729275	0.137586	-0.183431	-0.00034181	0.139271	0.284309	-0.0247169	-0.0746227	NA	NA
648	CLH1_HUMAN	0.0270476	-0.0707621	0.0341575	0.000174975	0.0316977	-0.0382314	-0.0767378	0.464581	-0.0987018	0.108971	-0.0754107	0.0131828	0	-0.0126433	0	-0.080695	0.130836	-0.0222126	0	0	0	0.0972841	0.0538991	0.0246759	-0.00879473	0.0136802	-0.0456033	-0.0501599	0.0159727	-0.0293491	0.121328	0.0293491	-0.0720792	-0.0350334	-0.0353026	0.0109415	-0.0324908	0.0187707	0.0218663	0.0056311	-0.0926637	-0.0721349	-0.00105489	0.0928736	-0.00588522	0.0842327	0.0533804	-0.101872
649	CLH2_HUMAN	0.032861	0.173636	-0.0267242	-0.0716437	0.260954	-0.0585007	NA	NA	NA	NA	NA	NA	NA	NA	NA	NA	NA	-0.0247468	-0.0356493	0.0926662	0.0625219	0	0.163634	-0.0247048	0.0690376	-0.165178	-0.144683	0.0387305	0.0979091	0.00421635	-0.0211293	-0.0213371	0.0074105	-0.0911021	NA	NA	NA	NA	NA	NA	-0.0555439	-0.025454	0.114135	0.267482	-0.0879077	0.0191925	0.00591013	0.161112
650	CLIC1_HUMAN	-0.0186516	0.0117788	0.189123	-0.357396	0.275718	0.0186516	-0.329862	1.09108	-0.100792	0.0547009	0.0813503	-0.0172317	0.0357089	-0.233285	0	0.111562	0.0333413	0	0.205941	0	-0.0506253	-0.0448866	0.0167607	0.0463192	-0.0705971	0.1336	-0.169667	-0.00183146	0.0557843	-0.175874	0.32274	0.133761	-0.172113	-0.11199	0.0270494	-0.119291	-0.127598	-0.00163306	0.115545	0.0525771	-0.0815868	-0.13878	0.141831	0.260321	-0.0304862	-0.0352491	-0.0300113	-0.111766
651	CLIC2_HUMAN	-0.245056	-0.081316	0.081316	-0.263319	0.465786	0.159157	-0.0354489	0.290411	0.00464249	-0.0412093	0.0153722	-0.0153722	0.168674	-0.227892	-0.0780667	0	-0.0122081	-0.105244	0.342398	0.0461085	-0.0750674	-0.0885656	0.0265123	0.143026	0.0700557	0.0925583	-0.119939	-0.328532	-0.0151962	-0.108595	0.0151962	0.248997	0.0982888	-0.113173	-0.00707412	0.0216412	-0.238055	0.00842559	-0.00843282	0.00935543	0.0309463	-0.0211875	0.0125917	0.0594783	-0.035913	-0.0379555	0.0214936	-0.00430889
652	CLIC4_HUMAN	-0.0190119	-0.186055	-0.0195189	-0.164442	-0.0495445	0.267907	0.0677158	0.0554279	0.141479	0.120195	-0.29039	-0.147457	0.0143196	0	0.134311	0	-0.0314191	0	0.0826256	0.192162	-0.0861773	-0.0109435	-0.115736	0.287437	0.0292766	0.0770342	-0.00301096	-0.112036	0.0600933	-0.0558276	0.0809154	-0.0295353	-0.0600933	-0.0249827	-0.113187	0.0169549	-0.0408034	0.0160091	0.263237	-0.0355122	0.0854621	-0.116418	0.118636	0.0177505	-0.00535504	-0.255541	-0.0429607	0.0122847
653	CLIC5_HUMAN	-0.114584	0.21342	-0.0860988	-0.0168043	0.0788457	-0.0256561	0.185291	-0.185291	-0.05878	-0.117518	-0.0144984	0.223058	-0.00558003	0.287123	-0.407195	0	0.128718	0	0.250218	0	-0.127406	0.0720882	-0.0248967	-0.0753832	0.0120197	-0.118962	0.267731	0.158827	-0.00862537	-0.0478534	-0.0433293	-0.0187482	0.0341273	0.244999	0.0731954	-0.233721	0.0449059	-0.0238473	0.00700604	0.00815097	0.0865925	-0.0577911	-0.00642774	-0.126707	0.0279379	0.047719	-0.00335073	0.018058
654	CLIP1_HUMAN	0.0146654	-0.0764296	0.0243693	0.0459502	-0.00742079	-0.0311694	-0.0252137	-0.0283057	-0.0309421	0.18319	-0.0591937	0.00622021	-0.0180789	0.227189	0	-0.0884044	0	-0.0358859	-0.0167374	-0.039695	0.0907672	0.103632	0.0515601	-0.292174	0.185472	0.0109443	-0.0229098	-0.0209469	0.314851	-0.0486569	0.0384893	-0.0189043	-0.0769417	-0.0384893	-0.0370013	0.0829882	0.0947637	0.00466865	-0.077581	-0.0111194	0.0997385	-0.0367144	0.1352	-0.124649	-0.0477729	0.00486781	0.273871	-0.0847513
655	CLPB_HUMAN	0.0351907	-0.00491269	-0.0275942	-0.0103063	-0.00302805	0.0597819	0.266297	0.0191856	-0.0228704	-0.153836	-0.00778003	0.114448	-0.115142	-0.0748818	0.247807	0	0	0	-0.0326185	0.131491	-0.201866	0.130247	-0.164869	0.194302	-0.00295463	-0.0553481	-0.00284408	0.0747281	-0.00356687	-0.040972	-0.145103	0.0214609	0.052099	-0.0139895	0.050993	-0.0404012	-0.0115832	-0.0123045	-0.0660032	0.160821	-0.106229	0.0188766	-0.0429611	0.00311446	0.099947	0.0210447	-0.187723	-0.0104205
656	CLPP_HUMAN	0.0259644	-0.0363317	0.178223	0.137086	-0.111537	-0.186073	0.13799	-0.103523	0.069745	-0.0869951	-0.00439625	0.0656826	0	-0.430266	0.0458877	0.37471	-0.589094	-0.0739708	-0.231019	0.146546	0	0.106262	-0.0671353	0.0510966	0.0840698	-0.00130964	0.012611	-0.156522	0.0226446	0.0121671	-0.0187763	0.0758691	-0.086234	-0.0349142	-0.107701	0.07141	0.132559	0.0238938	-0.0194616	0.0115403	0.0026782	-0.00534737	-0.0192301	0.0742574	-0.0258309	-0.0727994	-0.0690799	-0.0599497
657	CLPT1_HUMAN	0.136136	-0.0968423	0.168826	-0.066375	0.0968423	-0.162085	0.00890114	-0.123215	-0.0428269	0.112222	0.0446645	-0.108414	NA	NA	NA	NA	NA	-0.0322059	0.211176	-0.109975	-0.0188379	0	-0.0217656	0.0553096	0.0799377	-0.0107054	0.0217656	-0.255326	0.173975	-0.00849961	-0.543199	-0.0742358	0.279337	0.00849961	-0.157767	0.0308589	0.277603	0.0529339	-0.0857238	-0.516726	0.00510616	0.000869236	-0.000869236	0.113013	-0.00650727	-0.275248	NA	NA
658	CLPX_HUMAN	0.0214324	-0.0448625	0.0909463	-0.0922261	0.291727	-0.24126	0.0671629	0.00933673	0.0666576	-0.023379	-0.0903854	-0.0229945	0	-0.0637777	0.0251708	0.15051	-0.176263	-0.0590306	0	0.184494	-0.0338518	-0.0301103	-0.0165717	0.150019	-0.0603147	-0.0338544	-4.37e-05	-0.0497815	0.0403766	-0.128886	0.0195216	0.136494	-0.0165396	-0.0794207	0.0251711	-0.0488873	-0.0438998	0.0378369	0.00705162	-0.0317638	-0.0678682	-0.143747	0.00802985	0.0646896	0.0310292	0.00457077	-0.0277521	-0.165577
659	CLU_HUMAN	0.0534233	-0.0884051	-0.00885634	-0.106863	0.0934248	0.000439323	0.143155	-0.0106566	-0.012739	-0.00568257	0.012739	-0.0791848	0	0	0.0124547	0.00853917	-0.0830482	0	0	0	0	0	0.0224227	0.0454691	-0.021976	-0.0105731	-0.0683285	0.00897198	0.0398468	-0.0567199	-0.0745718	0.0546997	0.0502662	-0.0405074	0.0379532	0.0116834	-0.0103659	0.0122873	-0.0704496	-0.00581867	0.0188737	-0.0771642	-0.0177951	0.175588	0.0736743	-0.0438447	-0.00836573	-0.115429
660	CLUS_HUMAN	-0.245771	-0.0783031	0.468517	-0.452447	0.508146	0.0725658	-0.536978	1.15897	-0.375142	0.130844	0.0399852	-0.00509182	-0.00374775	-0.235488	0	0	0.275683	0	0.166518	-0.0960081	-0.104392	0.16743	0.315331	0.0709108	-0.216889	-0.0221968	-0.339326	0.0969769	-0.0698832	0.0430213	0.53863	0.042134	-0.45782	-0.0225674	0.0740097	-0.273029	-0.27306	0.0119323	0.198902	0.106621	-0.1158	0.0942758	0.126443	-0.0696899	-0.149736	0.223155	-0.397336	-0.112539
661	CLYBL_HUMAN	0.347101	-0.232584	-0.383651	0.506336	0.0761286	-0.0761286	-0.0271481	0.436495	-0.0379547	-0.0472582	0.176074	0.0118083	-0.375873	-0.191371	0.255489	0.786456	-0.00354376	-0.334555	0.164216	-0.0756604	0.0506925	0	-0.00312975	0.457297	-0.170287	0.0329957	0.114781	-0.341964	0.142404	-0.0958596	-0.516575	0.253773	0.630109	-0.489465	-0.0137942	-0.124545	0.0670444	0.0137942	0.479551	-0.0197892	-0.0587583	0.380582	-0.0425141	0.476694	-0.012121	-0.203961	-0.226076	0.0157319
662	CMA1_HUMAN	-0.130145	0.45763	-0.0426782	0.00590976	-0.30976	0.51305	-0.433575	0.156744	-0.103703	0.121232	0.106508	-0.00990316	0.564891	-0.732278	0	-0.372348	0.0352215	0	0.0405397	-0.358957	0.0207448	-0.0235423	-0.00841012	0.11853	-0.179744	0.533462	-0.276138	-0.036501	-0.468708	0.0137193	0.115791	-0.110176	-0.0128716	0.0174574	-0.300094	0.0887343	-0.246895	0.127178	0.233018	-0.0826425	0.00930082	-0.0867277	0.107841	0.130267	-0.356199	0.00359989	0.0692862	0.0635482
663	CMBL_HUMAN	-0.0496472	0.0182035	-0.0235458	0.127132	-0.0551449	-0.0240042	0.0421277	-0.22109	0.01347	-0.0648498	0.0853938	0.00739452	-0.0497899	0.123934	0	-0.0158357	0.0657008	0	-0.123489	0.29355	0	0	-0.041064	-0.233686	0.174947	-0.0343287	0.19962	-0.051813	-0.0483605	0.326325	-0.0689842	0.0100048	-0.0195075	-0.0172096	-0.0283511	0.0864353	0.0638703	-0.0288594	-0.0773121	-0.0259046	0.287549	0.00650272	-0.116275	-0.0269885	0.0194894	-0.0171111	-0.0946374	0.386187
664	CMC1_HUMAN	-0.00448982	-0.0274561	0.100718	-0.047025	0.0310869	-0.0310869	0.358885	-0.090998	0.0665572	-0.247595	0.0377558	-0.0324572	-0.0502685	0	0.0737506	0.0475086	0	0.0897882	0	0.0640116	-0.198119	-0.0102458	-0.0696228	0.248748	0.0668413	-0.131238	0.0653478	-0.124894	-0.0130319	-0.0118629	-0.181326	0.162279	0.145246	-0.0990226	0.0371133	0.00418932	0.044964	-0.0251321	-0.0148832	-0.049231	-0.0359627	-0.0271814	-0.172242	0.224953	0.11898	-0.0556287	-0.00656681	-0.0918023
665	CMPK2_HUMAN	-0.105079	-0.163678	0.105079	0.216503	-0.23125	0.506535	-0.100207	0.810814	-0.154789	0.0124327	0.227617	-0.0124327	0.268647	-0.102888	0.0694199	-0.187711	0.0427171	-0.225594	-0.230826	0.145384	0.198075	0.281333	-0.0488977	0.2263	0.194033	-0.0794548	0.0555266	-0.0922579	NA	NA	NA	NA	NA	NA	-0.0473157	0.00565382	-0.0225425	-0.0117861	0.0236721	0.0324037	0.415025	-0.0479566	-0.0564004	-0.0157271	0.0893861	-0.11073	NA	NA
666	CMTD1_HUMAN	0.277953	0.000512378	-1.50198	0.457724	-0.191416	-0.000512378	0.262217	0.112979	0.230141	0.0596872	-0.186227	-0.0129525	NA	NA	NA	NA	NA	0	0.45129	0.0921324	-0.366637	-0.436192	-0.0860696	0.573984	-0.0957556	0.133211	0.0153188	-0.0548999	0.00422451	-0.176259	-0.142901	0.00966759	0.305754	0.201098	-0.0769511	0.0899479	-0.0147442	0.157869	-0.0242543	-0.606051	0.0493996	-0.266926	-0.0461488	0.242384	0.0626258	-0.251607	NA	NA
667	CMYA5_HUMAN	0.0797798	-0.241424	0.105234	-0.023259	0.085249	-0.138102	0.0343837	-0.00323405	0.0145027	-0.07162	0.130813	-0.124597	0.0484489	0	0	0.00913482	-0.278551	0	0	0.039655	0.0239563	-0.151912	0.0238991	-0.0100069	0.0587478	-0.0866249	0.189538	-0.275799	0.0269854	0.0369211	-0.0644874	0.027685	0.0671456	-0.204284	0.0310426	-0.00721427	0.0969166	-0.0178084	0.0274927	-0.168838	0.0937566	-0.0719783	0.0205663	0.0025384	0.0731414	-0.228119	0.126419	0.0109464
668	CN142_HUMAN	-0.169258	0.115124	-0.105599	0.265903	-0.474616	0.105599	NA	NA	NA	NA	NA	NA	NA	NA	NA	NA	NA	NA	NA	NA	NA	NA	NA	NA	NA	NA	NA	NA	NA	NA	NA	NA	NA	NA	NA	NA	NA	NA	NA	NA	NA	NA	NA	NA	NA	NA	NA	NA
669	CN159_HUMAN	0.690813	-0.0668403	0.00969087	-0.763583	0.15314	-0.0606216	0.789824	-0.018015	0.214018	-0.219614	-0.0377612	-0.0505271	0.312763	-0.151525	0.0205559	0	-0.130828	0.0530384	0.17305	-1.69848	0.0199302	-0.475448	-0.161045	0.885899	-0.0201541	-0.622771	0.274034	0.000579375	0.00132032	-0.188805	-0.115152	0.496867	0.645451	-0.101035	0.231557	-0.223557	0.261098	-0.0379394	0.0379394	-0.245971	-0.0968775	0.0637713	-0.191256	0.429058	0.188744	-0.211227	-0.643572	0.328607
670	CN166_HUMAN	-0.0072792	-0.101837	-0.018379	0.0193531	-0.00488746	0.00488746	-0.0113659	0.122819	-0.0173524	0.0343596	-0.102397	-0.0566363	-0.00561958	0.115016	0	-0.101149	0	-0.060223	0.00233727	-0.0148087	0	0.048136	0.0228337	-0.0546858	-0.0331214	0.035761	0.00332059	-0.0339231	-0.0374792	-0.16061	-0.0327783	-0.00159804	0.101528	0.0498482	-0.0232465	0.0858906	-0.0226446	0.120851	-0.00086371	0.001013	-0.0210195	-0.0515043	0.0339585	-0.00715285	0.057768	-0.0368143	0.161016	-0.0811734
671	CN37_HUMAN	0.0300694	-0.0829288	0.0247067	-0.121909	0.188156	0.0191169	-0.0721743	0.518337	-0.0694263	0.0602228	-0.0300852	0.055278	0.0278036	0	-0.00789739	-0.00398085	0.0350474	-0.178851	0.206924	-0.0283282	0	0	0.112598	0.190101	-0.134744	0.0724894	-0.223944	-0.0510006	0.00568357	-0.291168	0.521116	0.103874	-0.0690305	-0.0284058	-0.0742454	0.0530738	0.000302468	0.0333595	0.064398	-0.0391939	0.152862	-0.0119981	-0.0108662	0.0441407	-0.140602	-0.0153557	-0.0639121	-0.14189
672	CNBP_HUMAN	0.649831	0.102057	-0.371934	0.673483	-0.652005	-0.102057	0.0777125	-0.680935	0.198948	0.00808004	-0.00808004	-0.304901	-0.0435275	-0.386365	0	-0.00581482	-0.0186633	0	0.0221882	-0.0857872	0	0	NA	NA	NA	NA	NA	NA	-0.00803866	-0.00202329	-8.2e-05	0.0889746	0.247206	-0.154126	NA	NA	NA	NA	NA	NA	NA	NA	NA	NA	NA	NA	0.175447	0.0414996
673	CNDP2_HUMAN	0.0368599	-0.066049	-0.00892865	-0.0555687	0.147067	-0.105765	-0.132492	0.322392	-0.0132234	0.0235024	-0.0306628	-0.00716233	0.192224	-0.0347649	-0.0177263	0	0	-0.25891	0	0.167726	-0.000628494	0.0203178	0.111944	-0.0284069	-0.0929997	0.220379	-0.194998	0.0201966	0.043923	-0.0474692	0.00450094	0.0506817	-0.170353	0.0138365	-0.0198244	0.0632206	-0.145876	0.0664692	-0.0796284	0.00888124	0.00433402	-0.151261	0.180674	0.00793119	0.0161331	-0.0561253	0.183429	-0.0123009
674	CNIH4_HUMAN	-0.036879	0.0837031	0.036879	-0.101221	0.232893	-0.0617762	NA	NA	NA	NA	NA	NA	0.0660574	-0.0263494	-0.00186963	0.126778	-0.134328	0.0388781	-0.0484519	0	-0.0718335	0.14856	NA	NA	NA	NA	NA	NA	NA	NA	NA	NA	NA	NA	NA	NA	NA	NA	NA	NA	NA	NA	NA	NA	NA	NA	NA	NA
675	CNN1_HUMAN	0.110768	0.991045	-0.38781	-0.417873	-0.110768	1.01497	-0.287134	2.06288	-0.114366	0.153233	-0.251067	0.0494986	1.96708	-0.0454827	-0.0461906	-0.420855	0.763915	0	1.48751	-0.105363	-0.67853	1.15038	-0.276732	0.82893	-0.327511	0.791429	-0.135347	0.0995764	0.444263	-0.255968	1.58103	-0.190903	-0.172911	0.0343474	-0.222592	-0.0632043	-0.168624	0.00817469	2.34073	0.148249	0.00147365	-0.683844	0.717854	-0.335098	-0.00147365	0.651135	-0.241104	-0.311694
676	CNN3_HUMAN	0.0574281	0.0481323	-0.099854	-0.0562235	-0.183899	0.099854	-0.0871733	1.0294	-0.144148	0.144148	-0.198314	0.0871733	0.401151	0	-0.144008	-0.363171	0.204797	-0.142308	0.1838	0	-0.162344	0.0887433	-0.0227814	0.508648	-0.254631	0.446303	-0.142827	-0.0761089	0.067782	-0.158076	0.588996	-0.0217389	-0.067782	-0.0153011	-0.191562	0.0171713	-0.276937	0.117874	0.558769	-0.0322851	0.0888409	-0.424618	0.407424	0.0871982	-0.0735323	-0.0941753	0.1547	-0.165823
677	CNO10_HUMAN	-0.0329274	0.380104	-0.134503	0.0329274	-0.163414	0.123324	NA	NA	NA	NA	NA	NA	NA	NA	NA	NA	NA	0.181112	-0.134035	-0.421713	0.640091	0	NA	NA	NA	NA	NA	NA	NA	NA	NA	NA	NA	NA	NA	NA	NA	NA	NA	NA	NA	NA	NA	NA	NA	NA	NA	NA
678	CNO11_HUMAN	-0.161324	-0.452468	0.140939	0.065505	-0.065505	0.249003	NA	NA	NA	NA	NA	NA	NA	NA	NA	NA	NA	NA	NA	NA	NA	NA	NA	NA	NA	NA	NA	NA	NA	NA	NA	NA	NA	NA	NA	NA	NA	NA	NA	NA	NA	NA	NA	NA	NA	NA	NA	NA
679	CNOT1_HUMAN	0.0118543	-0.0398104	-0.0336987	0.0145278	0.000294556	0.0509413	-0.159967	0.345009	0.0122057	0.0281826	-0.0174764	0.0500589	0.183185	-0.234098	-0.0277164	0.0380064	0	NA	NA	NA	NA	NA	-0.0188499	0.0188499	-0.0775901	0.129122	-0.0782758	-0.0604868	-0.15336	0.0160149	0.178304	-0.122621	-0.0306011	-0.000186334	-0.0637189	-0.00693594	-0.0627848	0.11185	0.196707	0.0761503	0.0117245	-0.0950046	0.15691	0.0370661	-0.22138	-0.109361	NA	NA
680	CNOT4_HUMAN	-0.091864	0.1168	0.115219	0.091864	-0.180803	-0.213778	-0.0201541	-0.0015044	-0.00325562	0.0122066	0.0612722	-0.113779	-0.00872482	0.107887	0.0465434	0.191175	-0.36419	-0.124079	0.045714	0.124839	-0.107504	0.284637	0.0449306	-0.0327819	-0.0232916	0.0823321	0.00511069	-0.0521771	0.0280157	-0.175333	0.00694085	0.123752	-0.00694085	-0.30128	0.0190376	-0.0496641	0.161516	0.0841376	-0.1149	-0.0190376	-0.031215	-0.000984265	0.031215	0.0324845	-0.109961	0.150673	-0.0061008	-0.190742
681	CNPY2_HUMAN	0.235299	0.00913961	0.0801456	-0.0801456	-0.299008	0.0513622	-0.0149359	0.00146513	0.0149359	0.170945	-0.00146513	-0.124924	0	0.182368	-0.0299741	0.465322	0	-0.143178	0	0.0168573	-0.0811815	0.126127	0.0116703	0.00183979	-0.127539	0.0716197	-0.196697	0.0622938	0.0742383	-0.119493	0.215934	-0.102153	-0.0377199	0.0881084	-0.0211815	-0.0543309	-0.0595776	0.135362	-0.0023001	0.0323523	-0.0656997	-0.0525891	0.0347442	0.082706	-0.0347442	0.0141636	-0.00370188	-0.0343957
682	CNRP1_HUMAN	-0.490795	0.164893	0.846958	-0.659737	0.927697	-0.164893	-0.362832	1.26687	-0.313305	-0.0165203	0.344095	0.149907	-0.00856563	-0.198134	0.00520793	-0.109981	0.316766	0	-0.0607392	0.0182332	0.0242487	-0.157381	0.419528	0.0264312	-0.172197	-0.049282	-0.121161	0.191258	-0.080579	0.123309	0.451456	0.113251	-0.52058	-0.296915	0.120497	-0.158953	-0.154761	-0.0510337	0.346658	0.0410836	-0.341994	-0.00330823	0.180817	-0.03512	0.00330823	0.120701	-0.419405	-0.0981186
683	CO052_HUMAN	0.048076	-0.0351372	0.0230633	-0.112116	-0.247146	0.00515308	0.0220585	-0.233019	0.0855422	-0.0030478	-0.182195	-0.00518919	0	0.584597	-0.11664	0	0.472294	0	0.0369832	-0.0769797	0.0616066	0	0.125034	-0.222824	-0.0219109	0.0566883	-0.0566883	0.14406	0.13544	0.0588167	-0.17555	-0.0588167	0.0152981	0.0938436	-0.0439726	0.0442871	0.122222	0.0170678	0.00736226	-0.0318586	0.0747155	0.00727088	-0.195272	0.0383539	-0.113467	0.045939	-0.0547835	-0.106888
684	CO1A1_HUMAN	0.183016	0.104018	-0.307616	-0.133059	-0.170694	0.501335	-0.0299823	-0.159307	-0.181515	0.0158295	1.68372	0.0406167	0.736804	-0.252963	-0.225019	0	0.0779222	-0.0287048	1.15463	-0.142339	-0.0959295	0.318174	-0.266141	1.33348	0.0383039	-0.0516918	0.313969	-0.257514	-0.118263	-0.0323069	0.52251	-0.211284	0.622164	-0.15478	-0.340051	0.0174834	-0.484907	0.592647	1.22097	-0.0207819	0.172502	-0.316914	1.32739	-0.14845	-0.0926498	0.152906	-0.410741	0.0623955
685	CO1A2_HUMAN	0.124504	0.143404	-0.268807	-0.100201	-0.142659	0.241845	-0.0766487	-0.358233	-0.0581163	0.0662081	0.72108	0.0556765	0.525477	-0.290765	0	0.0178414	0	-0.214398	0.674745	-0.45869	0	0.458696	-0.0900958	0.782212	-0.141248	0.045116	0.0944837	-0.239866	-0.00585491	-0.14799	0.569831	-0.272247	0.390082	-0.143476	-0.323024	-0.139763	-0.20964	0.253776	0.48909	0.0492957	0.0213297	-0.358207	1.06746	-0.176719	-0.0653398	0.154744	-0.202125	-0.0188261
686	CO2_HUMAN	-0.226604	-0.0502241	0.594188	-0.484767	0.613518	0.0233884	-0.386619	1.37124	-0.287968	-0.164663	0.292422	0.151417	0.0275817	-0.335788	-0.0310745	0.0845488	0.208987	-0.305278	0	0	-0.0621639	0.29588	0.529924	-0.187097	-0.035237	0.0311881	-0.161656	0.389091	-0.0297356	0.0966779	0.37046	-0.158807	-0.439468	0.0475753	0.0527899	-0.231783	-0.0670518	-0.0112007	0.172274	0.147461	-0.115079	0.0937999	-0.0160459	0.0108281	-0.115487	0.162658	-0.364612	-0.248554
687	CO3_HUMAN	-0.278472	-0.0215678	0.654233	-0.526217	0.529329	0.0280716	-0.531076	1.11585	-0.424195	0.197444	-0.00614561	0.0347187	0	0	0	-0.0739541	0.63843	-0.1316	0.00880626	0	0	0.0682786	0.540298	0.0507454	-0.141325	-0.0966769	-0.204672	0.35771	-0.0818679	0.15198	0.356899	-0.114413	-0.426235	0.0847156	0.105529	-0.292469	-0.273627	-0.0857907	0.27947	0.173185	-0.28633	0.085045	-0.0347972	-0.00246905	-0.0124299	0.297324	-0.396813	-0.200747
688	CO3A1_HUMAN	0.203571	0.0201539	-0.160259	0.0221522	-0.0988851	-0.0574938	0.0274626	-0.640171	-0.143423	-0.0105043	1.02524	0.100961	0.553948	-0.0046404	-0.0384806	0.138132	-0.117464	0	0.910583	-0.563134	0	0	-0.281836	0.888384	-0.0354763	0.0300886	0.186587	-0.345018	-0.0759752	-0.0713768	0.371693	-0.526065	0.684497	-0.0614417	-0.148627	-0.0607814	-0.662703	0.198898	0.697863	0.011309	0.0782483	-0.408922	1.20465	-0.173637	-0.0994546	0.110495	-0.0665642	-0.0280831
689	CO4A_HUMAN	0.0260812	0.144896	0.625422	-0.195384	0.043349	-0.181923	-0.298508	0.807704	-0.251335	-0.0672135	0.0672135	0.0900642	0	-0.699516	0.261931	-0.299007	0.482855	-0.254263	0.21373	-0.221772	0.152698	0	0.567836	0.486988	-0.159365	-0.289514	-0.322691	0.0748149	-0.0288423	-0.334837	0.791065	0.0410276	-0.538867	0.00328858	0.818559	-0.305846	-0.191073	-0.532654	0.945958	0.105498	-0.144616	0.050708	0.230715	-0.307242	-0.00521606	0.0623685	-0.228113	-0.581802
690	CO4A1_HUMAN	0.091255	-0.115969	-0.279001	0.640457	-0.408954	0.337215	-0.131139	-0.583901	0.242797	0.277256	-0.122051	-0.0047215	0.00172117	0	0.36915	-0.230391	-0.130737	-0.0103777	0	-0.187301	0.109969	0	-0.290693	0.531855	-0.181378	0.236312	0.140785	-0.171128	-0.0858524	0.218904	-0.0184752	-0.274589	0.194551	0.0858524	-0.0932364	0.13344	0.0838741	0.201809	-0.180974	-0.14074	0.0177742	-0.175154	0.288518	0.147786	-0.18868	-0.0320147	0.152362	0.194629
691	CO4A2_HUMAN	-0.0524821	-0.128504	-0.00614536	0.426858	0.0653403	-0.00927596	-0.143081	-0.504455	0.0759951	0.32466	-0.00176797	0.0160605	0.0248083	-0.136037	0.0164578	0	-0.0190834	-0.210028	0	-0.113286	0.0224226	0.165196	-0.418004	0.482917	-0.219968	0.288214	0.117301	-0.172166	-0.0925331	0.364262	0.0214597	-0.240713	0.146476	-0.0436898	-0.0823212	0.0734431	0.0383299	0.331145	-0.147468	-0.0916878	-0.0121844	-0.291106	0.55149	0.226953	-0.216205	-0.0396752	0.0791161	0.0290268
692	CO4B_HUMAN	0.183093	-0.262791	0.780316	-0.434791	1.24931	-0.252519	-0.14745	0.437079	-0.048676	0.0162741	0.0674028	0.048676	0.592871	-0.329493	0	-0.00888947	0.134113	-0.518901	0	0.110275	-0.125668	0.0640889	-0.00899687	-0.0490181	0.0226279	0.10671	-0.035959	-0.00116607	-0.193981	0.101512	0.65611	0.025713	-0.15241	-0.025713	0.148555	-0.0415822	-0.188074	-0.0466493	0.0935325	0.0255236	-0.0241487	-0.096495	0.323179	0.0704262	-0.108421	-0.023147	0.00338776	-0.0818142
693	CO5_HUMAN	-0.107119	0.0180649	0.654405	-0.376404	0.652771	-0.041637	-0.3818	1.22493	-0.422086	0.142904	-0.0170355	0.0847518	0.0643927	-0.433449	0	0	0.470833	0	0.452533	0.0173399	-0.224394	-0.138265	0.410189	0.113276	-0.162905	-0.161957	-0.248152	0.180978	-0.043684	0.0876982	0.548839	-0.116609	-0.400252	0.0383626	0.0565946	-0.244515	-0.36582	-0.0247257	0.368371	0.236899	-0.306448	0.163896	0.0325197	0.006379	-0.209588	0.373341	-0.280825	-0.267399
694	CO5A1_HUMAN	0.316755	0.020142	-0.294156	-0.183153	-0.020142	0.22383	NA	NA	NA	NA	NA	NA	0.217309	-0.385761	-0.123215	0	0.14498	-0.259495	0.384605	0	-0.0862802	0.00255885	0.0247046	0.21523	0.176343	0.0789642	-0.0280221	-0.384622	NA	NA	NA	NA	NA	NA	NA	NA	NA	NA	NA	NA	NA	NA	NA	NA	NA	NA	NA	NA
695	CO5A3_HUMAN	-0.583098	-0.274122	0.0935226	0.215168	-0.147094	-0.0935226	0.136172	-0.0528353	-0.00394222	-0.038993	0.367047	-0.0926056	NA	NA	NA	NA	NA	-0.0392725	-0.015075	-0.0561081	0.199516	-0.056518	-0.048694	0.120801	0.0327895	-0.111878	-0.0942091	-0.0161908	-0.23178	-0.0514858	-0.0450913	0.105073	0.0514858	-0.20611	-0.236178	0.0949957	-0.290313	0.00353628	0.0174077	0.163207	0.0256416	-0.271452	0.109163	0.129887	-0.210325	-0.0685151	0.00643007	-0.0253508
696	CO6_HUMAN	-0.0411499	-0.123083	0.806257	-0.112817	0.694937	-0.0775245	-0.239266	0.892753	-0.311426	0.174104	0.152154	-0.0331176	0.00911528	-0.154981	-0.0462257	0.0660972	-0.211953	0	0.590715	0	0	-0.429729	0.296948	0.066848	-0.107247	0.0187083	-0.205638	-0.0121813	0.00682085	0.0341517	0.746301	-0.0341517	-0.355954	-0.0206546	0.222163	-0.327494	-0.235899	0.228101	0.403205	-0.231762	0.00706703	-0.387138	0.283119	-0.024234	0.0229362	-0.0370982	-0.194096	-0.124647
697	CO6A1_HUMAN	0.343332	-0.0404546	-0.0693237	0.0915899	-0.252959	-0.0192004	-0.149363	0.02807	-0.0195983	0.174037	0.0853336	-0.1193	0.271932	-0.154939	0	0	-0.128306	-0.236343	0.235295	-0.0639158	0.118761	0	-0.0119462	0.436917	-0.0332867	0.267368	-0.11824	-0.164575	-0.0441211	-0.0990859	0.463016	-0.00271601	0.0789093	-0.0888223	-0.0107765	-0.0640059	-0.210103	0.175904	0.376721	-0.0641045	0.20384	-0.150413	0.530916	-0.0521976	-0.0240181	-0.0630786	0.106631	-0.0300294
698	CO6A2_HUMAN	0.347394	-0.0460102	-0.0435055	0.0906022	-0.208512	-0.0668429	-0.124582	0.0296589	-0.0201931	0.159843	0.0382652	-0.12682	0.208794	-0.181654	0	0	-0.0914089	-0.260335	0.210961	-0.249707	0.124358	0	-0.000693138	0.401165	-0.0416824	0.22824	-0.138976	-0.158861	-0.0599649	-0.167355	0.635661	-0.0345293	0.0914427	-0.0810577	0.0410354	-0.0553529	-0.263731	0.161922	0.372029	-0.0926886	0.204206	-0.156761	0.421854	-0.0573915	-0.0226407	-0.0516207	0.069644	-0.0322336
699	CO6A3_HUMAN	0.322036	-0.0272019	-0.0734437	0.0547984	-0.219736	0.00554866	-0.143833	0.0207042	-0.0251141	0.169188	0.0643208	-0.0748509	0.231666	-0.167691	0.0604467	0	-0.0978607	-0.314596	0.232492	-0.152336	0.128663	0	0.00130436	0.368097	-0.041438	0.176173	-0.163285	-0.121702	-0.00737866	-0.155059	0.580826	-0.0204852	0.0288546	-0.0407844	-0.00689003	-0.0531934	-0.237356	0.111746	0.331038	-0.0266512	0.150891	-0.246097	0.40084	-0.0137827	-0.0745718	-0.0170762	0.063855	-0.0378424
700	CO6A6_HUMAN	-0.0883114	-0.00073682	-0.299148	0.218688	0.222529	0.00073682	-0.227599	0.741082	-0.102079	0.000656755	0.199322	-0.266768	0.191143	-0.152921	-0.173845	0.326475	-0.0431329	0.333267	0.775024	-0.172332	-0.524312	0	-0.246751	0.200487	0.284706	0.81934	-0.356681	-0.350631	NA	NA	NA	NA	NA	NA	0.0265886	-0.0759083	-0.221642	0.336092	0.914811	-0.212763	0.344424	-0.0306679	0.101856	0.077873	-0.077873	-0.362591	-0.561908	0.376982
701	CO7_HUMAN	-0.167581	-0.192482	1.04738	-0.365962	1.14613	-0.0685066	-0.194375	1.12367	-0.355368	0.0163559	0.31531	-0.0163559	0.275614	-0.0636445	0.29938	-0.0238099	-0.117431	-0.00923547	0.448896	-0.0895303	0.0340909	-0.133779	0.333206	0.407121	-0.186872	-0.156429	0.0907959	-0.132296	0.135079	0.108998	0.655879	-0.198187	-0.238036	-0.0790975	0.170982	-0.390961	-0.205603	0.298328	0.445503	-0.352779	-0.0146303	0.281143	0.544853	-0.0608135	-0.0414917	-0.176238	-0.113249	-0.0683212
702	CO8A_HUMAN	-0.5527	-0.195252	0.995069	-0.111144	0.932068	0.111144	-0.159101	0.199013	-0.142228	0.0823945	0.232758	0.149262	0	-0.078926	0.513888	-0.124229	0.231808	0	0.370044	0	0	-0.061598	0.258482	0.0998876	-0.138487	-0.10683	-0.198161	0.0821341	0.0462569	0.0529737	0.417229	0.0869127	-0.19218	-0.0538023	-0.0269492	-0.181661	-0.226254	0.211297	0.0357747	0.0918788	-0.0906369	0.0906369	0.0842505	0.0994403	-0.104062	-0.0628005	-0.0983318	-0.230794
703	CO8B_HUMAN	-0.0827753	-0.0341383	0.696742	-0.0276895	0.837284	-0.0969584	-0.0552498	0.840314	-0.419071	0.0149046	0.135112	-0.0650504	-0.328935	-0.20847	0.218536	0	0.0542113	-0.214707	0.269801	0.0048241	0.0513738	-0.115079	0.320951	0.0409428	-0.0259791	-0.0409428	-0.0792064	-0.00970171	-0.0317111	-0.0818311	0.437135	0.0615519	-0.264404	0.0222726	0.0220944	-0.141548	-0.257765	0.110157	0.264762	-0.02003	-0.161526	0.0126876	0.0576083	-0.00206339	-0.119955	0.0496966	-0.435233	-0.0756365
704	CO8G_HUMAN	-0.0550397	-0.113102	0.731326	-0.235107	0.677742	0.0993203	-0.375608	0.676123	-0.356892	-0.0185027	0.229843	0.0185027	0.102474	-0.283356	0.163016	-0.026018	-0.146453	-0.16674	0.0491181	0	0	0	0.18011	0.0887224	-0.263939	-0.194718	-0.0846339	0.0846339	0.0263455	-0.0693204	0.349837	-0.0564842	-0.160068	0.0389457	-0.0532888	-0.109273	-0.0995212	0.103731	0.0346454	0.18261	-0.269569	0.0718985	-0.0718985	0.0244951	0.000511192	0.205277	-0.362578	0.0135214
705	CO9_HUMAN	-0.0238828	-0.0600126	0.823802	-0.218247	0.934605	-0.0510204	-0.444896	1.31815	-0.406345	0.355254	0.0936487	-0.107625	0.083978	-0.354601	0.387601	-0.0235132	0.0289822	-0.153668	0.365523	0	0.208447	-0.195348	0.0768207	0.204002	-0.34206	0.000482802	-0.180116	-0.0239576	0.0608224	-0.0702356	0.307977	0.0241969	-0.14098	-0.00775978	0.0174995	-0.402626	-0.34621	0.170372	0.677198	0.0325488	-0.156523	0.092638	0.169424	-0.0199802	-0.00343007	0.00246777	-0.246642	-0.242127
706	COA3_HUMAN	0.271402	-0.0835986	-0.05255	0.0676444	0.0766125	-0.148723	NA	NA	NA	NA	NA	NA	-0.0187361	0.00469771	0.0315872	-0.117573	0	0.101329	0.358188	-0.035333	-0.0487957	-0.0820033	-0.00725519	0.39992	-0.182121	0.00792415	0.0213237	-0.0819628	0.201252	-0.139303	-0.217036	0.131177	0.133034	-0.0920721	0.0334165	0.00528707	0.0366255	0.00745428	-0.0207632	-0.136072	-0.000315786	-0.228539	-0.0285746	0.347372	0.0441949	-0.0913126	0.240172	-0.423661
707	COA6_HUMAN	0.0334553	-0.156384	-0.282609	0.576209	0.109768	-0.0334553	0.569948	-0.255455	0.148825	-0.24624	0.0551002	0.0145745	-0.0051671	0.00501573	0.126095	-0.125193	0.00847942	0	0.122891	0.311957	-0.15797	-0.163339	-0.342086	0.000958052	-0.000958052	-0.109956	0.336562	-0.15639	-0.104105	0.398623	-0.593102	-0.120311	0.540895	0.469558	0.250405	-0.0763093	0.31089	-0.673192	0.128059	-0.86476	0.860068	-0.0202826	-0.0520122	0.913541	-0.185485	-0.225609	0.110109	-0.203102
708	COASY_HUMAN	0.140333	-0.189667	-0.0599192	0.127811	0.0188826	-0.1652	-0.148679	0.432433	-0.158191	0.0387241	-0.0161611	-0.0386916	0.00906266	0	-0.0128285	0	-0.0230126	-0.176163	-0.0358976	0.0294968	0.14913	0.064414	0.010118	0.0208869	0.0488207	0.0129116	-0.0277074	-0.129218	0.00935051	0.100589	0.0272917	-0.0167308	-0.0495656	-0.134365	0.036907	-0.0145504	0.0598056	0.0542757	-0.0569036	-0.165214	0.0830321	-0.151389	-0.050561	0.0728894	0.050561	-0.0265267	-0.00278305	0.0230323
709	COBL_HUMAN	0.165139	-0.128044	0.0641809	0.255835	-0.101233	-0.0516287	-0.062895	-0.0664404	0.121631	0.330682	0.0129573	-0.206666	0.164402	0	-0.00303061	0.198864	-0.183031	-0.182149	0.0462392	-0.0366734	0.198856	0	-0.0331286	0.0283911	0.187402	-0.0231308	-0.0210613	-0.0871046	0.0531996	-0.00416209	-0.0198652	-0.055783	0.118789	-0.0670789	-0.073455	0.146185	-0.00798193	0.144227	-0.0664175	-0.166459	-0.0520155	-0.103031	0.116831	0.135724	-0.0411979	-0.105038	0.0637536	0.0972378
710	COCA1_HUMAN	-0.211804	0.0848673	-0.393319	0.339853	0.357169	-0.0848673	-0.21451	0.990096	-0.155125	0.121642	0.267385	-0.180833	0	-0.497692	0.0764555	0.132153	-0.104006	-0.0918672	0.314958	-0.0320406	-0.00526485	0.114152	-0.108968	0.599208	0.0395843	-0.0338779	0.0646156	-0.247184	-0.111393	-0.117131	0.467349	0.0825651	0.104153	-0.133956	0.0419622	-0.15751	-0.139879	0.104096	0.568661	-0.127127	0.164393	-0.131287	0.564864	-0.0840307	-0.00606637	-0.0652394	-0.550069	-0.0198563
711	COEA1_HUMAN	-0.107986	0.960626	-0.148091	-0.473234	-0.0254153	0.830049	-0.0534763	0.718873	-0.350749	0.365617	-0.289488	0.0534763	1.10324	-0.119699	-0.0174791	-0.171915	0.517014	0	0.516572	-0.101932	-0.420345	1.03634	-0.197649	0.410315	-0.127988	0.209709	-0.241729	0.102759	-3.27e-05	-0.0482776	1.24823	-0.0813316	-0.180584	0.274407	-0.270034	-0.022039	-0.272349	0.0213339	1.47389	0.417897	-0.164836	-0.352981	0.175073	0.0162361	-0.0457535	0.0898684	-0.0137685	-0.340511
712	COF1_HUMAN	0.133969	-0.126607	0.0382292	0.00529464	0.0412274	-0.131062	-0.0996811	0.36117	0.0375734	0.0980274	-0.124529	-0.0690149	0	0	0	0	0	0	0.0884204	0	0.00541991	-0.0412148	0.0671054	-0.00334039	-0.286264	0.137292	-0.0381483	0.0513411	0.0628451	-0.00849847	0.0246648	-0.0810936	-0.0171342	0.0191646	-0.0344747	-0.0225643	-0.00435046	0.117466	0.0127366	-0.00702915	-0.0116844	-0.0341131	0.152241	-0.0321982	-0.0280046	-0.000651725	0.035841	-0.0301029
713	COF2_HUMAN	0.131927	-0.0232271	-0.0852878	0.0229007	-0.0157135	-0.0219671	0.0604102	-0.143985	0.0935071	0.0794587	-0.303847	-0.0318364	0	0.232153	0	-0.17172	0	0	0	0	0	0.00530936	0.0506453	-0.0502653	-0.0122708	0.0368624	-0.0728587	0.0925168	0.0369138	-0.121268	-0.00281886	-0.0221797	0.03314	0.115873	0.000853288	0.055014	0.00125721	-0.00247154	-0.0678937	0.0381318	0.0411033	-0.00448259	0.0110777	-0.0459505	-0.014785	-0.00622492	0.358528	-0.00386194
714	COFA1_HUMAN	0.0258409	0.0658067	-0.00593932	-0.0703095	0.0390946	-0.0462902	-0.0460142	-0.0608756	-0.0432397	-0.00696798	0.0543039	0.0449325	0	-0.0390518	0	0.0419154	0.0242576	-0.0258478	0	0.147499	-0.0114699	0.0503675	-0.0208141	0.173468	-0.0126345	-0.0902208	0.0539036	-0.0462408	-0.0449848	-0.0113254	0.117846	0.0574078	-0.164747	0.0246595	-0.012747	0.0635149	0.0283766	-0.150566	-0.0920197	0.103182	0.0105364	-0.240234	-0.0745875	0.114876	0.0637134	-0.00757427	-0.00815117	-0.00627558
715	COG1_HUMAN	0.134108	-0.262873	0.121412	0.049157	0.0352741	-0.173538	0.0128228	-0.0292586	-0.278098	0.0740415	0.00803574	0.00156472	0	-0.312702	0.227451	0.0808479	-0.107976	NA	NA	NA	NA	NA	NA	NA	NA	NA	NA	NA	NA	NA	NA	NA	NA	NA	NA	NA	NA	NA	NA	NA	NA	NA	NA	NA	NA	NA	-0.0882286	-0.0849137
716	COG2_HUMAN	0.0190083	-0.0176315	-0.0279314	0.0176315	0.0434942	-0.36854	NA	NA	NA	NA	NA	NA	NA	NA	NA	NA	NA	-0.135556	-0.0271314	0.00403286	0.11155	0.0276554	0.0722288	-0.0164597	0.00721307	-0.0225177	-0.0217477	-0.222381	NA	NA	NA	NA	NA	NA	-0.0599231	0.0627098	0.0709562	0.142581	-0.0137133	-0.0542357	0.0237781	-0.0574992	0.104229	-0.0344774	0.0265697	-0.0619957	-0.148066	-0.053233
717	COG4_HUMAN	-0.281019	-0.0251365	0.153173	0.492623	0.0251365	-0.154135	NA	NA	NA	NA	NA	NA	NA	NA	NA	NA	NA	NA	NA	NA	NA	NA	-0.050313	0.050313	-0.032609	0.0904811	-0.117882	-0.177936	NA	NA	NA	NA	NA	NA	-0.103174	0.102323	0.0461889	0.149229	0.256517	-0.108512	-0.26553	0.119336	-0.0195172	0.0396307	0.0195172	-0.0488166	NA	NA
718	COG5_HUMAN	-0.591452	-0.439328	0.324905	0.0140202	0.0214676	0.0198514	0.260942	0.0657345	0.00630765	-0.00994363	-0.0776727	-0.0657345	0	0.147752	-0.0220952	-0.0574944	0.235745	-0.0856442	0	-0.0230139	0.198239	-0.124897	NA	NA	NA	NA	NA	NA	NA	NA	NA	NA	NA	NA	-0.0167072	-0.0285956	-0.0686129	0.0285956	0.135966	-0.0348867	-0.18504	0.18481	0.107221	0.0976252	-0.00413528	-0.125557	NA	NA
719	COG7_HUMAN	-0.247041	0.0858608	-0.0858608	0.101215	0.379767	-0.195656	NA	NA	NA	NA	NA	NA	NA	NA	NA	NA	NA	-0.137946	0.0887751	0	0	0.173099	0.0576676	-0.00324883	0.00827419	0.0648922	-0.0415363	-0.226062	-0.0192765	0.217741	-0.180747	0.0441534	0.106373	-0.204034	NA	NA	NA	NA	NA	NA	NA	NA	NA	NA	NA	NA	-0.238831	0.402172
720	COGA1_HUMAN	0.115873	-0.132951	0.316463	-0.115873	0.502925	-0.243468	NA	NA	NA	NA	NA	NA	NA	NA	NA	NA	NA	NA	NA	NA	NA	NA	NA	NA	NA	NA	NA	NA	NA	NA	NA	NA	NA	NA	NA	NA	NA	NA	NA	NA	NA	NA	NA	NA	NA	NA	NA	NA
721	COIA1_HUMAN	0.126501	-0.172854	0.0205129	0.0207567	0.00195081	-0.0450098	-0.302091	0.504559	0.0588143	0.222918	-0.0729628	-0.109769	0.116391	-0.286707	0.165327	0	-0.319954	-0.251809	0.169591	0	0	0	0.0131088	0.345169	-0.172165	0.114213	-0.0150148	-0.164085	0.0908729	-0.15826	0.354547	-0.181167	-0.0127238	-0.0559964	-0.115934	0.0720133	-0.224872	0.359739	0.23821	-0.167303	0.0158753	-0.107713	0.419045	0.106353	-0.133275	-0.026665	0.0877065	-0.0318187
722	COIL_HUMAN	-0.588014	-0.382357	-0.0526471	0.0526471	0.132188	0.325483	NA	NA	NA	NA	NA	NA	NA	NA	NA	NA	NA	NA	NA	NA	NA	NA	NA	NA	NA	NA	NA	NA	NA	NA	NA	NA	NA	NA	NA	NA	NA	NA	NA	NA	NA	NA	NA	NA	NA	NA	NA	NA
723	COMD2_HUMAN	-0.31495	0.34702	-0.14291	0.112551	0.223504	-0.40329	NA	NA	NA	NA	NA	NA	0.10972	-0.0480034	0.313711	0	-0.0715116	NA	NA	NA	NA	NA	NA	NA	NA	NA	NA	NA	NA	NA	NA	NA	NA	NA	NA	NA	NA	NA	NA	NA	-0.142315	-0.0374192	0.103421	0.215693	0.0850224	-0.152835	NA	NA
724	COMD3_HUMAN	-0.105284	0.0599289	-0.205552	0.24828	-0.0599289	-0.190469	NA	NA	NA	NA	NA	NA	-0.160365	0.0404311	0	0	0.00992193	-0.112969	0.174646	0.065753	-0.0117027	-0.177512	0.00811463	0.054536	-0.00811463	-0.0132663	0.0132663	-0.239728	-0.0931372	0.0679384	-0.290286	0.127508	0.26168	-0.109553	0.00545831	0.2203	-0.00545831	0.290365	-0.15097	-0.341207	NA	NA	NA	NA	NA	NA	0.0526943	0.0192904
725	COMD4_HUMAN	-0.4313	-0.618776	-0.0594555	0.106858	0.0594555	0.290882	NA	NA	NA	NA	NA	NA	NA	NA	NA	NA	NA	NA	NA	NA	NA	NA	0.17216	0.255499	0.00647963	-0.0125248	-0.184318	-0.34059	NA	NA	NA	NA	NA	NA	0.261217	-0.0477488	-0.161723	-0.0458777	-0.0160414	0.0160414	-0.247089	-0.00701508	-0.218992	0.257576	0.11948	0.00701508	NA	NA
726	COMD6_HUMAN	-0.0328781	-0.0633468	0.0651094	0.0328781	-0.0519916	0.0538746	NA	NA	NA	NA	NA	NA	NA	NA	NA	NA	NA	NA	NA	NA	NA	NA	-0.107807	0.0353646	0.0880235	-0.0291963	-0.00416971	-0.201223	NA	NA	NA	NA	NA	NA	NA	NA	NA	NA	NA	NA	NA	NA	NA	NA	NA	NA	NA	NA
727	COMDA_HUMAN	0.042315	-0.179789	0.00893727	0.179021	0.0293684	-0.0785768	-0.223534	0.772192	-0.212794	0.0266034	0.260686	-0.13253	NA	NA	NA	NA	NA	-0.0519497	0.271515	-0.115146	0.146894	-0.225098	0.0666142	0.00191927	0.029747	-0.0733201	0.00676976	-0.111346	NA	NA	NA	NA	NA	NA	0.208254	-0.204619	0.079821	-0.000681884	-0.185532	0.061574	-0.0618579	-0.0229826	0.0218806	0.0727895	0.074541	-0.0843607	0.105483	-0.0732011
728	COMT_HUMAN	0.0247896	-0.0849775	0.0152606	0.0604546	-0.0309559	0.0269104	-0.0253715	-0.0473125	0.0803323	0.119442	-0.0790225	0.0232856	-0.120275	0.0244111	0.0655355	0.0930643	-0.116221	0	0	0.0472018	-0.084066	0	0.0702763	-0.125777	-0.0155023	0.0085221	-0.000151253	0.000243941	0.100251	-0.082632	0.00176355	-0.0954317	0.0590411	-0.201157	0.0576412	0.0768145	0.00861041	0.00889982	-0.136395	-0.0517401	-0.0469379	0.0891118	0.0800046	0.00465898	-0.120689	-0.0407054	0.0800175	-0.0141086
729	COPA_HUMAN	0.0587976	-0.142108	-5.68e-05	0.0574719	-0.00123972	0.0265109	-0.00779756	0.111473	-0.0750619	0.0707786	-0.0262279	-0.0284157	0	0.00625841	0	-0.0243329	-0.0743521	0	-0.00179545	0.140007	-0.0126643	0.03611	-0.00601404	-0.0371435	0.0952076	0.0342853	-0.0474105	-0.0205506	0.0432919	-0.105621	0.00504383	-0.0264734	0.0237033	-0.000939524	-0.04226	0.025045	-0.0299081	0.0337756	-0.021545	0.0363279	-0.0668157	-0.00559863	-0.0420655	0.0423645	0.00581255	0.0433315	0.0788014	-0.0339399
730	COPB_HUMAN	0.0517436	-0.0056488	0.0145474	-0.110207	0.0764653	-0.083526	-0.103476	0.127818	-0.105494	0.0832678	-0.0263344	-0.0249981	0	0.020049	-0.026081	0	0.0299662	-0.0619272	0	0.0018438	0.025775	0.00555294	0.010898	0.0197482	0.0599901	0.0153407	-0.0139758	-0.146771	0.0902363	-0.031847	0.0889248	-0.0606033	0.0138369	-0.140866	-0.0464721	0.0264262	-0.0139199	0.0301031	-0.0385327	0.0139199	-0.0580631	-0.119571	-0.0262156	0.0530923	0.0095845	0.0271265	0.0031787	-0.0696661
731	COPB2_HUMAN	-0.0400471	-0.053614	0.0732591	0.0981029	-0.0534023	-0.110068	-0.0666563	-0.124253	0.0497783	0.315806	-0.372435	0.0304784	0	0	0.0322082	0.0178796	0.0411499	-0.0293217	0	0.106412	-0.0189871	0.0209354	-0.00269749	-0.00889775	0.0258964	0.0273711	0.00644101	-0.0930089	0.0646446	-0.0231269	0.01034	-0.0436156	0.0484455	-0.0328415	-0.0207665	0.032031	0.00631584	0.0627172	-0.0611328	0.00782125	-0.102389	-0.0878941	-0.0137499	0.0926401	-0.0124417	0.0185903	0.0272664	-0.142416
732	COPD_HUMAN	0.0686369	-0.0205222	0.0589324	-0.00110289	-0.0135106	-0.0639619	-0.0243412	0.285169	-0.027001	0.0699076	-0.0367866	-0.0491685	-0.00447457	0.137672	0	0	0	0	0.0172853	-0.0405192	0	0	0.0609247	-0.0139876	0.0820665	0.0256003	-0.0144432	-0.047394	0.0441814	-0.0330311	0.0129494	-0.0172504	0.0308209	-0.0497718	-0.0388163	-0.00820046	-0.100636	0.0559047	0.0455017	-0.0310287	0.077904	-0.10113	0.0415339	0.0500195	-0.0193766	-0.018775	-0.00234131	-0.0698239
733	COPE_HUMAN	-0.0105151	-0.0139417	0.0738668	0.0394079	-0.052952	0.0987937	0.00969564	0.130595	-0.0623	0.0730087	0.049338	-0.0945666	0	-0.155979	0.074628	0.0929812	-0.0136842	-0.115449	0.153332	0.0265502	-0.0255926	-0.00131158	-0.0618774	-0.0178963	0.114174	0.0708049	-0.0320082	-0.0624193	0.0275322	-0.0159444	-0.0034991	-0.0229774	0.103234	-0.0517233	-0.0220343	0.0220343	-0.0295656	0.041529	0.0204829	-0.0235036	0.0365501	-0.101639	-0.00591324	0.00862006	0.00371709	-0.00880505	0.0422428	-0.0197499
734	COPG1_HUMAN	0.0642284	-0.0220593	0.102244	-0.0682538	0.0572384	-0.212079	-0.095319	0.39682	-0.11728	0.129309	-0.0815856	0.0696352	0	0	0.0125737	-0.0781346	0.0192232	0	0	0.100564	-0.0187533	0	-0.00744662	-0.0566149	0.0461867	0.0938636	0.000926873	-0.128082	0.0474302	-0.0277444	0.0254997	-0.00505019	0.00354768	-0.0200508	-0.0679082	0.0823561	0.0241009	0.032752	-0.0297635	-0.0206975	-0.0549352	-0.198574	0.012225	0.152624	-0.0150788	-0.00390699	-0.00503733	-0.0367619
735	COPG2_HUMAN	0.0530034	-0.0828414	0.04297	0.000755663	-0.0153426	-0.00747097	-0.0938988	0.0874197	0.0878914	0.114436	-0.000763858	-0.0878914	0.0824241	0	-0.0354271	-0.0226532	0.159559	-0.0447284	0.117811	-0.0443668	0	0.157512	0.0564274	0.0430319	0.0301643	0.0799839	-0.124602	-0.0919164	0.0315409	-0.0226687	0.000921131	-0.0465519	0.111949	-0.225108	-0.0543755	0.135672	-0.0143153	0.125482	-0.105118	-0.0786499	-0.0111787	0.0178632	0.0202062	-0.0988778	0.097882	-0.0205868	0.141498	-0.12398
736	COPZ1_HUMAN	0.101524	0.0415869	-0.0501672	0.0724423	-0.194823	0.107011	-0.176543	0.190817	-0.0385408	0.0339225	0.0521262	-0.0509024	0	-0.112807	0.045001	0.151387	0	-0.0988823	0.00502308	0.0544399	-0.0457923	0.0426337	-0.0350006	0.0127322	0.0215664	0.054958	-0.0575996	-0.0232584	0.00536043	-0.121267	-0.0344096	-0.0750854	0.165006	0.112299	0.0277408	-0.00479318	-0.100976	0.188795	0.0178247	-0.0978845	0.0650216	-0.0892751	0.0324523	-0.11207	-0.00550305	0.0466172	-0.0398077	-0.109634
737	COPZ2_HUMAN	-0.0098584	-0.0117243	-0.0728083	-0.104399	0.219622	-0.142924	-0.0346484	-0.0325414	-0.0696409	0.0628817	0.0711529	-0.0524463	0.0950878	0	-0.241616	-0.367132	0.710548	-0.0407947	0.181935	-0.0225399	-0.0566672	0.37654	0.00963779	-0.0584929	0.0112265	0.250482	-0.168577	0.00221972	0.181092	-0.127252	0.0635393	0.0217294	-0.0320775	-0.0187682	-0.192341	0.0975723	0.0721125	0.0660826	0.00668114	-0.108743	0.0256945	-0.020416	0.0782419	-0.000270813	-0.0235787	-0.127132	-0.199329	-0.169518
738	COQ3_HUMAN	-0.0346175	-0.068295	0.00577059	0.0609113	0.198247	-0.0906976	0.381299	-0.192345	0.21575	-0.0813837	-0.206179	-0.00383497	0	0	0.311155	0.114358	-0.286883	0	0.0500063	0.169142	-0.296752	-0.220477	-0.0887306	0.349959	0.00294902	-0.0577318	0.0485025	-0.145953	0.0121458	-0.294962	-0.0639262	0.108231	0.250395	-0.0808549	-0.0225179	-0.0712958	-0.0204981	0.045802	0.116989	-0.0588272	-0.0146848	-0.0533349	-0.0353948	0.17244	0.0096034	0.0179121	0.180577	-0.0744984
739	COQ5_HUMAN	0.00443993	-0.0252977	0.0160025	-0.0513571	0.0909216	-0.035164	0.00707036	0.0189117	-0.0110636	0.0110636	-0.148734	0.0381869	0.0751008	-0.291528	0	0.0497976	-0.12809	0.0606007	-0.0591741	0	-0.105735	0.15208	-0.0246888	0.139221	-0.13438	0.0761467	-0.215242	0.130604	-0.0349208	-0.365446	-0.0691956	0.0580416	0.173182	0.0815328	0.00178987	-0.00766449	-0.0914376	0.144044	-0.141998	0.0995761	-0.187636	-0.0306624	-0.119954	0.00799034	0.21675	0.089861	-0.174802	-0.161934
740	COQ6_HUMAN	-0.0836362	-0.0491806	0.00764103	0.0413631	0.153714	-0.0299515	0.0893156	0.692181	-0.0100787	-0.131809	-0.0340124	0.00721232	0	-0.212668	0.311515	0.102452	-0.123397	0.0850388	0	0.0298727	-0.294035	-0.111505	0.00214732	0.455239	-0.0897918	-0.019376	-0.040825	0.0271455	0.113529	-0.0667152	-0.0725609	0.121588	0.0981419	-0.171372	0.0899381	0.00435739	-0.0634945	0.00190253	0.0367804	-0.096655	0.00522203	0.0137246	-0.0483302	0.135604	0.00324075	-0.0559298	-0.00737332	-0.201792
741	COQ7_HUMAN	-0.00419417	-0.0452943	0.0919958	-0.072534	0.0729681	-0.115144	0.186034	-0.0479931	0.0464022	-0.0792822	-0.05667	-0.0273967	0.00696643	0	0.069932	-0.211274	0	0	0.0777454	-0.0304638	0	-0.0643025	-0.095014	0.224362	-0.00486056	0.0608156	-0.0450815	-0.00806265	0.101007	-0.211756	-0.0693875	0.00356338	0.191173	-0.0245358	0.0752624	-0.0845637	-0.0220385	0.0648293	-0.0219967	-0.0688227	-0.0129073	0.0190243	-0.0167331	0.0184046	0.0532442	-0.0394445	0.207543	-0.266796
742	COQ9_HUMAN	-0.00263708	-0.00726143	-0.013895	0.040409	-2.53e-06	-0.0204305	0.250731	-0.205089	0.0780819	-0.15654	-0.0633345	0.0376644	0	0	0.235008	-0.0635832	0	0.0154634	-0.0347568	0	0	0.0372135	-0.09915	0.316564	-0.0125743	-0.0130518	-0.0273961	0.0145367	-0.0439285	-0.0488663	-0.0584319	0.102496	0.0798832	0.0114096	0.0280709	-0.0328454	-0.0320367	0.00951469	0.0154422	0.00977433	-0.00187633	-0.115929	-0.039065	0.0696042	0.0182904	0.00167286	-0.000729999	-0.194555
743	COR1A_HUMAN	-0.626466	0.0325029	-0.0245241	-0.557585	0.925448	0.132931	-0.205118	1.78317	-0.0969493	-0.0951461	0.0271869	0.114043	NA	NA	NA	NA	NA	-0.0804732	0.0200572	-0.644228	0.132754	0.165222	0.010595	0.0478576	-0.356914	0.00513266	-0.289407	0.207755	0.0828708	-0.088559	0.183899	-0.0205795	-0.14504	0.0696768	-0.0562637	-0.220338	-0.165945	0.0496605	0.0136577	0.187516	0.0212307	-0.0340845	-0.141048	0.173219	-0.210072	0.125313	-0.100505	-0.0714535
744	COR1B_HUMAN	0.226639	-0.0180754	0.0849545	-0.177099	0.203836	-0.0630793	-0.0241035	0.532968	0.0276136	0.0275404	-0.148335	-0.0687177	0.48144	-0.230566	0	-0.230184	0.23764	-0.064505	0.322843	0	-0.160106	-0.0252342	0.040798	0.244591	-0.32363	0.304393	-0.040798	0.00210719	0.0628976	0.0936221	0.612868	-0.0516246	-0.47072	-0.0628976	0.0197267	-0.123119	-0.211871	-0.0139376	0.388204	0.0130735	0.115918	-0.188745	0.281708	0.258602	-0.0546715	-0.106538	NA	NA
745	COR1C_HUMAN	0.0392062	-0.128479	-0.144643	-0.181297	0.24504	0.0796883	-0.23255	1.15038	-0.164214	0.257471	-0.112467	0.0603542	0.451528	-0.298288	0	0.0182165	-0.0282665	0.118426	0.00638611	-0.170529	-0.209426	0.118017	0.0106199	0.311585	-0.206334	0.357129	-0.0254179	-0.0460443	0.276303	-0.310119	0.702349	0.024654	-0.278871	0.0326308	-0.00497106	-0.0953929	-0.171132	-0.00227248	0.488484	0.0743696	0.0153284	-0.261737	0.207034	0.0576262	-0.0602891	0.163426	-0.00718473	-0.126351
746	CORO6_HUMAN	0.0872897	-0.0669324	-0.163533	0.0191701	-0.0862894	0.162382	0.000358528	-0.162403	0.00540552	0.14347	-0.0293869	0.00429681	0.0670186	0	0	0	-0.126472	-0.0747833	0	0.0154617	0	0.026056	0.0488041	-0.213338	0.00844641	-0.0240474	0.0059602	0.127591	0.106591	0.0146451	-0.0621251	-0.0205089	0.0539719	-0.00730019	-0.00381177	0.0211624	0.00725121	0.0132279	-0.0415321	0.0113889	0.0352817	0.00656167	-0.133085	0.0331793	-0.00180401	0.0478705	0.080561	0.0812259
747	CORO7_HUMAN	-0.0246528	-0.04271	0.402694	-0.0920712	0.507636	-0.100732	-0.146954	0.339169	-0.130034	0.0619418	0.236604	-0.12079	0.139314	-0.130021	0	-0.823769	0.483134	7.92e-05	0	0	0.0626331	-0.0554632	0.0711417	0.115663	-0.0117677	0.0117677	-0.0510161	-0.14574	-0.0656262	0.0701888	0.304151	-0.00218949	-0.117127	-0.0335803	0.155952	0.0021015	-0.15436	-0.00618879	0.0989671	0.0652512	0.209492	0.00371601	-0.00371601	0.0443314	-0.0443314	-0.0205382	NA	NA
748	COTL1_HUMAN	0.0229233	-0.0379821	0.112894	-0.181803	0.357546	0.0120784	-0.133742	0.553002	-0.0142849	-0.0339166	0.018844	0.0339166	NA	NA	NA	NA	NA	-0.0301953	0.129158	0	-0.122023	9.26e-05	-0.07807	0.253053	-0.148798	0.0633012	-0.0288015	0.00727363	0.235329	-0.0386828	-0.223524	0.0386828	-0.0681109	-0.11883	NA	NA	NA	NA	NA	NA	NA	NA	NA	NA	NA	NA	NA	NA
749	COX1_HUMAN	0.0500987	-0.216147	-0.0500987	0.0609934	0.331316	-0.473305	NA	NA	NA	NA	NA	NA	-0.337636	0	0.141668	0.124178	-0.313305	0	0.145489	0.285564	-0.173794	-0.377743	-0.00119102	0.447646	-0.0385814	-0.0327272	-0.780387	0.0655671	NA	NA	NA	NA	NA	NA	-0.0304531	-0.0748969	0.16361	-0.0476637	0.0551394	-0.0613621	-0.0709546	0.0176905	0.0191192	0.345047	-0.0665509	-0.0649561	NA	NA
750	COX11_HUMAN	-0.060068	-0.236895	-0.00309569	-0.0557865	0.334316	0.0145731	0.0965117	-0.00226064	0.067298	-0.08765	0.0193915	-0.0965117	-0.0200617	-0.189271	0	0.183795	0	0.0417862	-0.160985	-0.00619643	0	0.197252	0.0383125	0.100448	0.014976	-0.0754314	0.0274637	-0.00327629	0.614045	0.0698581	-0.254033	0.0199438	-0.00596288	-0.176051	0.0132315	-0.0337882	-0.229928	0.390591	0.109241	-0.131592	0.0154762	-0.0665703	-0.0215472	0.162917	0.105028	-0.205585	0.0647759	-0.281202
751	COX16_HUMAN	-0.243954	0.804378	0.006861	-0.00700046	0.184768	-0.006861	NA	NA	NA	NA	NA	NA	NA	NA	NA	NA	NA	NA	NA	NA	NA	NA	NA	NA	NA	NA	NA	NA	NA	NA	NA	NA	NA	NA	NA	NA	NA	NA	NA	NA	NA	NA	NA	NA	NA	NA	NA	NA
752	COX17_HUMAN	0.0389174	-0.0238648	-0.179952	0.0238648	-0.125437	0.252854	0.655083	-0.604067	0.179098	-0.111179	-0.143741	-0.077316	NA	NA	NA	NA	NA	0.178586	-0.699682	-0.00962688	0	0.260761	NA	NA	NA	NA	NA	NA	NA	NA	NA	NA	NA	NA	-0.0349283	0.0475197	0.386856	0.0349283	-0.0690048	-0.151687	NA	NA	NA	NA	NA	NA	NA	NA
753	COX19_HUMAN	-0.0168699	-0.0219071	0.0235788	0.0119223	0.241504	-0.0656842	0.264141	-0.0315681	0.139658	-0.258286	-0.168375	-0.0570766	-0.0207722	-0.00931428	0	0	-0.0303582	0.0443025	-0.13949	0.0197745	-0.230036	0	NA	NA	NA	NA	NA	NA	-0.0942604	0.252988	-0.314532	-0.0870295	0.0831359	0.0708855	-0.00905207	-0.0106531	0.246922	-0.0230346	-0.0468098	0.071988	0.0368421	-0.13759	-0.0722387	0.0695324	0.0426111	-0.022553	NA	NA
754	COX2_HUMAN	-0.0088084	-0.0726815	-0.0887112	0.0897543	0.140435	-0.100243	0.228299	0.0985791	0.0804184	-0.143057	-0.0758924	-0.0166982	0	-0.232647	0.244617	0	-0.339104	0	0.0373286	0.0814898	-0.150104	0	-0.0595189	0.433547	-0.065183	-0.0146046	0.0386148	-0.0559845	-0.00267692	-0.110565	-0.163997	0.236063	0.207372	-0.101571	0.0417229	-0.0766661	-0.00305154	0.0109867	-0.00140215	-0.0167298	-0.109847	-0.058914	-0.00401821	0.294654	0.0415227	-0.0453471	0.106229	-0.188771
755	COX20_HUMAN	-0.24388	-0.0250426	-0.231123	-0.10462	0.071121	0.189209	0.485759	-0.276709	0.0574818	-0.102943	-0.249562	0.107129	-0.024217	-0.29039	0.0295899	0	0.24876	0.0190161	0.101428	0	-0.356103	0	0.128611	-0.00318882	-0.0508427	-0.0946478	-0.0281709	0.403134	-0.182745	-0.123018	0.0610162	0.282781	-0.0827883	0.150983	0.0885195	-0.0401134	-0.0860081	0.0198373	-0.162035	0.144937	-0.174434	0.00697685	-0.0932226	0.286413	0.0456962	0.0511066	NA	NA
756	COX3_HUMAN	-0.200573	0.115662	-0.0811695	0.0125896	0.0481941	0.504114	NA	NA	NA	NA	NA	NA	-0.00644948	0.436881	0	-0.987137	0.752898	0	-0.0151218	0.142292	0	0	NA	NA	NA	NA	NA	NA	NA	NA	NA	NA	NA	NA	NA	NA	NA	NA	NA	NA	NA	NA	NA	NA	NA	NA	NA	NA
757	COX41_HUMAN	0.0309332	-0.119392	-0.075569	0.0962347	0.106537	-0.0546215	0.482267	-0.0668741	0.194149	-0.185573	-0.00641495	-0.116388	0	-0.0959721	0.323141	0	-0.0340105	0	0.040741	0.112592	-0.231551	-0.0376793	-0.045702	0.556291	-0.102636	-0.0265562	0.0416256	-0.00688683	0.0175708	-0.14383	-0.159877	0.236197	0.268473	-0.0271639	0.0132534	0.00365276	-0.0274758	0.0218792	-0.0192151	0.00288829	-0.0501802	-0.0830022	-0.0408852	0.234378	0.0918543	-0.0941186	0.112922	-0.241586
758	COX5A_HUMAN	0.0197817	-0.129072	0.0120908	-0.101919	0.616154	-0.00704195	0.183757	0.402263	-0.0259129	-0.326213	-0.00163549	-0.182268	0.147951	-0.250181	0.0373549	0	-0.195204	0	0.0191006	0.166562	-0.269751	0	-0.0851091	0.619492	-0.131168	0.0560646	0.00539367	-0.0987372	-0.00181533	-0.00274935	-0.224543	0.428878	0.242433	-0.13822	0.116345	-0.191605	-0.188964	0.454966	0.0859565	-0.0937491	-0.169264	0.111273	0.227044	-0.192252	0.372464	-0.491427	0.0424228	-0.251625
759	COX5B_HUMAN	0.12258	0.040482	-0.13763	-0.276221	0.500447	-0.144492	0.261031	0.0624654	0.0977346	-0.152169	-0.0388403	-0.339804	0.440786	-0.259352	0	0.112158	-0.196934	-0.155472	0	0.328212	-0.32845	0	-0.163891	0.751065	-0.111978	0.0920015	0.141144	-0.178026	0.027571	-0.0450211	-0.297294	0.151649	0.32566	-0.245044	0.029043	-0.027892	-0.272685	0.944946	0.0771177	-0.249275	-0.230014	0.250652	0.476962	-0.452881	0.212261	-0.57218	0.419686	-0.0785809
760	COX6C_HUMAN	0.177885	-0.151517	-0.0963098	0.134908	-0.00439167	-0.0138871	0.579164	-0.090902	0.333482	-0.224426	0.0126391	-0.0776821	0	-0.322631	0.28403	0.265875	-0.408475	0	0.151548	0.36601	-0.28599	-0.331073	-0.0220844	0.629457	-0.0896555	-0.0433035	-0.0195059	0.0225011	0.000728466	-0.121141	-0.360577	0.303656	0.345478	-0.0600191	0.0717891	0.021134	-0.000556715	-0.0163162	0.000556715	-0.0541944	-0.00166525	-0.161366	-0.0515763	0.256358	0.0526968	-0.0946441	0.226954	-0.287079
761	COX7C_HUMAN	0.0382251	0.127018	-0.124893	0.445274	-0.0392974	-0.25209	0.361095	-0.292837	0.219293	-0.212542	0.0265779	0.0252055	-0.087174	0	0.315094	-0.198651	0	0.120074	0.296503	-0.150398	-0.0348562	0	-0.173098	0.416126	-0.115958	0.0123972	0.0577646	-0.0123972	-0.0122622	-0.221914	-0.436925	0.187864	0.423965	-0.0325585	-0.00779484	-0.232659	0.0727013	-0.0545289	0.023811	0.0776736	-0.181687	0.0178075	-0.0428601	0.223665	0.0396677	-0.0926686	0.084642	-0.208476
762	COX7R_HUMAN	0.193923	-0.104166	-0.0102118	0.550225	0.0967663	-0.164619	0.448625	-0.168491	0.125801	-0.197738	0.134627	-0.462509	0.465529	0	0.0476418	-0.0909171	-0.266949	-0.305895	0.0261131	0	0.35032	-0.270752	-0.110859	0.26902	0.105954	-0.0260906	-0.0193804	-0.200352	-0.0488881	0.0554801	-0.165414	0.163195	0.112758	-0.232399	0.0614681	0.00712583	0.073794	-0.0163119	-0.0138426	-0.0593428	0.48031	-0.184939	-0.0891035	0.155169	0.0279347	-0.094179	0.263316	-0.0928594
763	COXM1_HUMAN	0.0851788	-0.477783	-0.330472	0.107052	0.164107	-0.0851788	NA	NA	NA	NA	NA	NA	NA	NA	NA	NA	NA	0	0.55643	0.278181	0	-0.6351	-0.00355681	0.56381	-0.128575	-0.083506	0.194257	-0.181648	NA	NA	NA	NA	NA	NA	-0.0637522	-0.0506965	0.544555	0.349921	0.00538198	-0.784713	0.407114	-0.29962	0.133662	0.506288	-0.133662	-0.985323	NA	NA
764	CP013_HUMAN	0.0834595	-0.072284	0.0341496	0.0345081	-0.33782	0.115514	-0.0326202	-0.0591972	0.208206	-0.0372636	-0.067699	0.00519346	0.0847805	-0.0839933	0	-0.0420285	0	-0.0690248	-0.146174	-0.174226	0.212376	0.234793	-0.0396738	0.0225932	-0.023171	0.0929046	-0.0038898	-0.0191815	0.0226309	-0.0785365	-0.0017055	-0.0589629	0.054075	0.0457691	-0.0638417	-0.0277966	-0.00765653	0.197864	0.0429976	0.000832376	0.115096	-0.259872	-0.0243536	0.022696	0.00164508	0.0616364	0.0800837	0.0352672
765	CP131_HUMAN	-0.145598	0.0375771	0.422526	-0.155697	0.607838	-0.124905	NA	NA	NA	NA	NA	NA	NA	NA	NA	NA	NA	NA	NA	NA	NA	NA	NA	NA	NA	NA	NA	NA	NA	NA	NA	NA	NA	NA	NA	NA	NA	NA	NA	NA	NA	NA	NA	NA	NA	NA	-0.890857	-0.223115
766	CPEB3_HUMAN	0.0128746	-0.0128746	2.35e-06	-0.0893392	-0.0427424	0.0223767	NA	NA	NA	NA	NA	NA	0	-0.159512	0.0193056	0.230899	-0.284865	-0.0393166	-0.15195	0.206554	0	0.0835331	0.0880723	-0.10184	0.208821	-0.080766	0.0733234	-0.0711862	0.102855	-0.046886	0.235564	-0.157141	-0.286525	-0.0529469	-0.0166151	-0.243561	-0.0154305	0.0934798	-0.0327306	0.0723377	-0.00769963	0.0397269	-0.201095	0.0409424	0.0319897	-0.0333924	-0.113644	-0.12968
767	CPIN1_HUMAN	0.0494938	-0.0296087	0.0296087	-0.00452781	0.410703	-0.370131	-0.0259084	0.147483	-0.0950309	0.0326149	-0.0510487	-0.0326149	-0.122109	-0.121272	0	0.325947	0.0661444	0.112453	0.0279267	-0.455275	-0.0128997	0.00105312	0.0904102	-0.0341049	-0.0422249	-0.119003	-0.00653847	-0.0187054	0.138646	-0.0829436	-0.073294	0.127445	-0.04245	-0.0390765	0.0724344	-0.275629	-0.0328944	0.136646	0.0295511	-0.354999	0.0810375	-0.0774193	-0.0185143	-0.00243202	0.114766	-0.0685555	0.0230523	-0.00560301
768	CPN2_HUMAN	-0.319263	0.0202314	0.157033	-0.365277	0.125936	-0.00807182	-0.298456	0.985801	-0.364187	0.0694956	0.0545778	-0.0493645	0.14337	-0.211187	-0.0779556	-0.0113402	0.621161	-0.044452	0.227148	0	0	0	0.369716	0.0807927	-0.286878	-0.0563714	-0.171227	0.181572	-0.0460271	0.032378	0.750707	-0.114352	-0.509141	0.102567	0.138514	-0.270746	-0.381489	-0.0145347	0.144635	0.096658	-0.221312	0.215504	0.086076	-0.162755	-0.118053	0.370495	-0.397193	-0.269314
769	CPNE1_HUMAN	-0.0165933	-0.0189746	0.0556965	-0.073416	-0.0102977	0.0102977	-0.0911105	0.251205	-0.143745	0.0933304	-0.0698499	0.226708	-0.52861	0.0518909	0.0067297	-0.0752703	0.0773555	0	-1.30835	-0.464303	0.00350257	0.166263	0.204744	-0.0217567	-0.350269	0.0876764	-0.0393031	-0.00811896	0.0726791	-0.207414	0.217732	0.00480654	-0.134456	-0.0593798	-0.402999	-0.154697	0.0697238	-0.00185518	0.0324074	-0.00179407	0.167509	-0.273655	-0.181887	-0.0977217	0.140537	0.192591	0.0060542	-0.353265
770	CPNE2_HUMAN	-0.0228542	-0.0124104	-0.0316364	0.198867	0.157894	0.0124104	-0.123501	-0.0636204	0.224093	0.463712	0.49289	-0.121054	NA	NA	NA	NA	NA	-0.270035	0	0.349863	-0.219104	0.201559	0.0396494	-0.158608	0.170687	-0.0396494	-0.154947	-0.0425863	-0.0027119	-0.023902	0.335987	0.0460114	-0.0460114	-0.140234	-0.0515138	-0.0329027	0.0921975	-0.00354849	0.149313	0.0105022	-0.133545	0.042242	0.0329618	0.112698	-0.041858	-0.0298775	0.0254412	-0.0594717
771	CPNE3_HUMAN	0.199783	-0.0379229	0.00223727	-0.0410938	-0.0563736	0.0142622	0.0748399	-0.146798	0.19405	0.0139963	-0.115107	0.00477286	-0.0112152	0.0230841	0	-0.0134869	-0.0485332	0.0580266	-0.00194247	-0.25255	0.0886935	-0.100726	0.0953961	0.0858954	-0.110995	0.141049	-0.107795	-0.0659987	0.0173056	-0.129446	-0.0375455	0.0389684	0.00566438	0.132291	-0.193814	0.0709897	0.003032	0.0547279	-0.0109141	-0.00453654	0.180637	-0.139718	0.088229	-0.011898	-0.0301109	-0.0523161	0.0147583	-0.0924744
772	CPNS1_HUMAN	0.0984272	0.0286913	-0.103078	-0.0470973	-0.237614	0.204271	-0.0779554	0.129856	-0.0143963	0.069831	-0.0545321	0.0203972	0	0	0	0	0.115015	-0.0354666	-0.00020257	0	0	0.16379	0.0584152	-0.026635	-0.00270925	0.00277402	-0.0240355	-0.00860077	0.0653626	-0.00306411	0.00306411	-0.0404179	0.0469293	-0.00991194	-0.0129811	-0.0264551	0.0026857	0.0357301	-0.0297533	0.0200564	-0.00101452	-0.0366525	-0.00893427	0.00791165	0.00137949	0.0562797	-0.0124746	-0.0728794
773	CPPED_HUMAN	-0.0176376	-0.0450054	0.00741173	0.0455836	0.795969	-0.0383708	-0.254156	0.596818	0.0230717	-0.0717991	0.0822726	-0.010537	0.0206029	0	0.057883	-0.308244	0.0489362	0.0484462	0	0.0480722	-0.29044	-0.201476	-0.366187	-0.020029	0.984154	0.020029	0.230153	-0.332315	-0.0774177	0.30209	0.0279752	0.146876	-0.381223	-0.384425	0.110363	0.299743	0.182042	-0.288068	-0.23015	-0.368345	-0.223194	0.415172	-0.0923056	-0.0302927	0.643599	-0.0204475	0.0594238	-0.15165
774	CPSF1_HUMAN	-0.0365912	0.420585	-0.730117	0.492077	-0.500218	-0.124282	0.0407167	0.00906203	-0.226234	-0.177759	0.1801	0.352181	NA	NA	NA	NA	NA	0.126991	0.344152	-0.79723	1.46883	-0.369841	NA	NA	NA	NA	NA	NA	NA	NA	NA	NA	NA	NA	-0.28755	0.059509	-0.300596	0.414433	0.131192	0.0788692	NA	NA	NA	NA	NA	NA	-0.154666	-0.482272
775	CPSF5_HUMAN	0.00297468	-0.114666	0.0131009	0.019096	0.0363693	-0.216803	-0.0563362	-0.0207071	0.163377	0.306631	-0.132145	-0.148259	0.0405932	-0.349693	0.0327336	0.180209	-0.201527	-0.00649658	0.176443	-0.0629033	0	0	0.108669	0.0652022	0.0278727	0.0182055	-0.0397361	-0.284302	0.0423711	-0.067942	0.11465	0.0459817	0.0899927	-0.243101	-0.0246676	0.0605677	-0.144427	0.203629	0.0912139	-0.243165	0.0842558	-0.164888	0.183751	0.15437	-0.0923696	-0.16024	0.109915	-0.22644
776	CPSF6_HUMAN	0.125488	-0.157934	-0.107249	0.0238888	-0.196008	0.168799	0.00114692	0.108126	-0.00114692	0.122553	0.041453	-0.217179	0.113368	-0.0602241	0	0.159832	-0.0345818	-0.275709	-0.078143	0.0587941	0	0.137246	0.00289538	0.188556	-0.0356374	0.0184562	-0.00289538	-0.228931	0.158818	-0.235644	0.0725832	-0.0540135	0.0738817	-0.0891831	-0.49819	-0.0106405	-0.152773	0.205567	0.1339	0.0106405	0.0379963	-0.23946	0.129243	0.106877	-0.119548	-0.060201	NA	NA
777	CPT1A_HUMAN	0.0196761	-0.203304	-0.341681	0.229497	-0.0196761	0.0485583	-0.00566546	0.320866	-0.0404344	0.00566546	-0.0836586	-0.0523312	NA	NA	NA	NA	NA	NA	NA	NA	NA	NA	-0.17562	0.637863	-0.0669023	0.102988	-0.192302	0.0700705	NA	NA	NA	NA	NA	NA	-0.196987	0.080666	-0.288866	0.108449	-0.080666	0.111632	-0.105344	-0.0301648	0.113703	0.509169	-0.0918156	0.0301648	-0.0129677	-0.285557
778	CPT1B_HUMAN	0.024642	-0.135314	-0.0117082	0.111922	0.082579	-0.113926	0.378924	0.0155554	0.079442	-0.0167573	-0.270996	-0.0897113	-0.259523	0	0.290182	-0.301333	0	-0.0132628	0.049874	0	0	0.0386385	-0.0753039	0.598178	-0.197484	0.0832977	-0.162806	0.107152	0.193906	-0.340739	-0.0313712	-0.00339588	0.128651	-0.0313135	0.00478799	0.00780121	-0.044777	0.00580144	0.0152583	0.00107267	-0.050963	-0.00382529	0.0290595	0.153095	-0.0855935	-0.0430908	-0.0139538	-0.447585
779	CPT2_HUMAN	0.00357896	-0.0183395	-0.0743278	0.22401	0.11368	-0.0546074	0.298196	-0.00349316	0.0617412	-0.0921903	-0.0841372	-0.0351138	0	-0.227956	0.187331	0	-0.194978	0	0.0742562	0.000991416	-0.0485798	-0.18561	-0.107725	0.41776	-0.0731509	0.291973	-0.0870541	-0.000703494	0.112485	-0.0902951	-0.0431409	-0.0353757	0.202193	-0.0478888	-0.00705783	0.14541	-0.0407341	-0.0434517	0.0438609	-0.0518528	0.0830651	-0.045632	0.0799675	0.0655857	-0.333571	-0.0610053	0.153625	-0.0956614
780	CPVL_HUMAN	0.139329	-0.262921	-0.139329	0.229654	0.699374	-0.161655	NA	NA	NA	NA	NA	NA	NA	NA	NA	NA	NA	NA	NA	NA	NA	NA	-0.101953	0.0639245	-0.051096	0.196714	0.0387052	-0.0384195	NA	NA	NA	NA	NA	NA	0.0467392	0.46942	0.031942	-0.0837819	-0.042803	0.0666568	0.00518673	-0.502497	0.0743445	1.28391	-0.00518673	-0.0382668	NA	NA
781	CPZIP_HUMAN	-0.0618867	-0.0404504	0.0893529	0.0373578	-0.164857	0.113634	0.11627	-0.155264	0.0916753	-0.178158	0.0859991	0.000246345	0	0	-0.190339	0.233576	0	-0.0440421	0.057606	-0.160294	0.109128	0	-0.0465908	0.0613732	-0.015668	-0.000487717	0.335069	-0.15164	-0.109766	0.320054	-0.101293	-0.0229818	0.294432	-0.0333101	-0.101409	0.0971011	0.0375703	0.0497122	0.0246783	-0.132849	0.0907446	-0.166077	0.0753854	-0.100799	0.0621264	-0.0235303	-0.0857722	0.268367
782	CQ059_HUMAN	-0.0511983	0.382381	-0.0802054	1.51332	0.0511983	-0.107787	-0.0745486	0.183289	0.000228384	0.054226	0.0515379	-0.260277	NA	NA	NA	NA	NA	-0.288845	0.091269	0.0481652	0	-0.03508	0.088285	-0.161361	-0.431145	0.114312	0.0577905	-0.207539	0.223214	0.0178172	0.249097	-0.270897	0.180787	-0.271747	-0.520749	0.0801578	0.133596	0.0152095	-0.252377	0.283261	-0.0302592	0.120688	-0.00479059	-0.227803	0.00479059	0.0487855	0.0524169	-0.191966
783	CQ10A_HUMAN	0.0138016	-0.0659186	0.129672	-0.0440768	0.0933161	-0.130479	0.11633	0.0700622	0.168366	-0.254735	-0.0409115	-0.000173674	-0.289103	-0.0858103	0.31349	0.206402	0	0	0.12599	0	-0.0154763	0	-0.0432323	0.30159	-0.0608695	0.0110463	0.102453	-0.0969917	0.14079	-0.0978923	-0.154682	0.00698658	0.266042	-0.011048	0.211739	-0.0652824	-0.0804016	-0.0219644	0.0357232	-0.0125911	0.00583667	0.0120813	-0.0260687	0.284384	-0.173428	-0.0373632	0.0108703	-0.179228
784	CQ10B_HUMAN	-0.0741334	0.044549	0.273668	-0.160516	0.194356	-0.164183	0.0612818	0.360044	-0.142089	-0.0612818	0.0808233	-0.142264	-0.0832872	-0.0925693	0.448808	-0.0294188	0.204405	0	-0.143103	0	0	0.288686	0.096708	-0.0739348	-0.00419793	0.0739348	-0.136527	0.00419793	0.0925406	0.0764103	-0.122653	0.0950812	-0.0681968	-0.160742	-0.00416522	0.0522687	-0.051488	0.0546762	-0.0307946	0.00416522	0.00983583	0.0231915	0.0333495	0.0215064	-0.120859	-0.0195459	-0.115207	-0.192742
785	CR025_HUMAN	0.337236	0.037886	-0.20976	0.47537	-0.338734	-0.230819	-0.110097	-0.304633	0.0849947	-0.107692	0.0989255	0.286611	-0.126891	0.0743166	0.0596448	0.0864684	-0.00723797	-0.21157	0.00330035	0.191351	0	-0.0270091	-0.0101003	0.0584728	-0.0590427	0.0738098	-0.0656011	-0.0134133	0.0104151	-0.0145353	-0.0116475	-0.00433757	-0.0166186	0.124313	0.0978119	0.00945408	-0.00945408	-0.0229456	-0.0146929	0.0146929	0.0996111	-0.391908	0.105996	0.00746755	0.00575854	-0.00575854	-0.0457004	0.083318
786	CRAC1_HUMAN	0.0869467	-0.291897	0.423053	-0.0869467	0.426387	-0.15833	NA	NA	NA	NA	NA	NA	NA	NA	NA	NA	NA	NA	NA	NA	NA	NA	0.00907704	-0.0898083	0.255426	-0.0146693	0.0252047	-0.202124	-0.0276955	0.0270043	0.690204	0.193982	-0.00789773	-0.122414	NA	NA	NA	NA	NA	NA	-0.165321	0.0183361	-0.0108126	-0.0805184	0.0560605	0.0108126	NA	NA
787	CRADD_HUMAN	-0.305554	-0.0963766	0.248399	0.0963766	0.240515	-0.332325	-0.0766264	-0.00813984	-0.0533268	0.181877	-0.0320258	0.0320258	0	-0.0497533	0	0.259794	-0.271001	0.0267793	0.0336516	0.294449	0.0766584	-0.400392	-0.0129783	0.0315327	0.146666	-0.102759	-0.0652245	3.21e-05	-0.0538355	0.049639	0.0609023	0.206045	-0.0703929	-0.049639	0.13349	0.0493444	-0.103224	-0.0516443	-0.0625005	-0.0739555	0.0534777	-0.0747659	-0.0011834	0.0011834	0.116653	-0.236841	-0.0803579	-0.081675
788	CRBN_HUMAN	0.00995197	-0.131581	0.161589	-0.0242804	-0.00185033	-0.123113	0.0205958	-0.285791	-0.00856897	0.00880176	-0.15789	0.0716914	-0.00610711	-0.0134702	0.0565361	0.0782654	-0.0253739	-0.108181	0.0029547	0	0	0.0703493	-0.0716488	-0.0398536	-0.0649886	0.175303	0.085837	-0.0175874	-0.036135	0.124284	-0.0123634	-0.0993085	0.0474808	0.032578	0.00845973	-0.0527469	-0.0464414	0.0535964	0.0661008	-0.131791	0.0464709	0.0014521	0.0514298	-0.0203578	0.0124879	-0.160429	0.00558534	-0.156811
789	CRCM1_HUMAN	0.0588825	-0.195468	-0.0599568	0.206144	0.0194513	0.0386306	NA	NA	NA	NA	NA	NA	NA	NA	NA	NA	NA	NA	NA	NA	NA	NA	NA	NA	NA	NA	NA	NA	NA	NA	NA	NA	NA	NA	-0.0199158	-0.126176	0.165717	-0.099249	-0.270171	-0.0321498	NA	NA	NA	NA	NA	NA	NA	NA
790	CRIP1_HUMAN	0.33635	0.25285	-0.291937	-0.223553	-0.811775	0.223553	NA	NA	NA	NA	NA	NA	NA	NA	NA	NA	NA	-0.343431	0.80823	0	-0.440493	0.743739	NA	NA	NA	NA	NA	NA	0.751545	-0.342793	0.902127	-0.118214	-0.25893	0.118214	NA	NA	NA	NA	NA	NA	NA	NA	NA	NA	NA	NA	0.456122	-0.242664
791	CRIP2_HUMAN	0.271104	0.0534224	-0.16757	-0.158161	-0.3235	0.262719	-0.00878568	0.879402	0.0128773	0.0866209	-0.256251	-0.0318478	0.679348	-0.311751	0	0.0950867	-0.0260524	-0.290694	0.300895	0	-0.382913	0.0813833	-0.0495256	0.539058	-0.272044	0.452505	-0.0871965	0.024462	0.241679	-0.182843	0.959639	-0.267003	-0.133511	0.120427	0.0396065	-0.0550471	-0.108554	-0.0512049	0.972443	0.0254123	0.00559423	-0.613774	0.286503	0.0296513	-0.0761685	0.0105478	0.148686	-0.283925
792	CRK_HUMAN	0.122973	-0.143392	0.0897512	-0.0545662	0.0799356	-0.0704558	-0.0744461	0.435785	0.0631335	0.146574	-0.165109	-0.0636332	0	0	0	-0.089869	-0.078188	-0.17358	0.168705	-0.0269373	-0.0216655	0.0379665	0.085216	0.226233	-0.167128	0.147255	-0.164727	-0.0735636	0.134331	-0.0241717	0.315075	-0.0389187	-0.314623	0.0159345	0.0301227	-0.100426	-0.129714	0.0300399	0.0874148	-0.0188305	0.0576271	-0.10961	-0.0121686	0.13975	-0.111945	0.0186015	-0.0209982	-0.157045
793	CRKL_HUMAN	-0.00893336	-0.148646	0.00699068	0.036453	0.102826	0.0198896	-0.0684058	0.132525	0.0233427	0.0600896	-0.0247501	-0.130594	0	0	0	-0.0210355	0	-0.108488	-0.0107739	0	0	0.126005	-0.0157298	-0.00473859	0.00481724	0.0614414	-0.033981	0.00075486	0.0618489	-0.0309694	0.000356298	-0.00400841	0.0393967	-0.048045	-0.0372876	0.00904741	0.00190648	0.150893	-0.0202077	-0.00976107	0.04018	-0.0345854	0.0604881	-0.0277937	0.00800901	-0.0316928	0.0208057	-0.0333567
794	CRLF3_HUMAN	-0.00679684	0.00679684	0.299709	-0.09687	0.649549	-0.21081	-0.406246	1.13779	-0.288401	0.133564	0.0290172	0.00269574	-0.108257	0.0507825	0	-0.242075	0.178256	0	0	-0.200304	0.0811546	0	NA	NA	NA	NA	NA	NA	-0.116969	0.0913723	0.262864	0.337938	-0.275305	-0.0638077	0.0698034	-0.210463	0.0765506	-0.11368	-0.0186221	0.0359791	-0.190813	0.111521	0.548739	-0.132049	-0.278446	0.245065	-0.123087	-0.198209
795	CRNS1_HUMAN	0.0819518	-0.111423	0.124142	-0.101208	0.149366	-0.0811239	0.00937206	0.0145065	0.0823575	-0.203985	0.255215	-0.22685	-0.0944117	-0.0296979	0.115723	0.0576576	-0.353873	0.000246971	0	0.122245	-0.22784	0	-0.01466	0.0340834	0.313629	-0.167622	0.127394	-0.24634	-0.0174015	-0.00149156	-0.310071	0.0571709	0.127948	-0.0562032	0.060661	0.0477437	0.341146	-0.08718	-0.0672945	-0.183452	-0.00867758	-0.013077	-0.195231	0.241031	0.265885	-0.199376	-0.149559	0.19431
796	CRYAB_HUMAN	0.243129	-0.0756746	-0.0915988	0.238446	0.0587779	-0.259854	-0.105288	0.197552	-0.0732217	0.215523	-0.113762	0.0304201	0.0236765	0	0	0	-0.190867	0	-0.0340462	0	0.0478768	0	0.00944529	-0.00541692	0.0664923	0.104143	-0.211685	-0.0719185	0.0604672	-0.0946382	0.00655998	0.0548785	-0.0379616	-0.0550716	0.0674557	-0.00110295	-0.0143226	0.0652697	-0.0482142	-0.0639501	-0.00477859	-0.0114189	0.0951157	-0.0113688	-0.00515334	-0.0418368	0.180048	-0.0823909
797	CRYL1_HUMAN	-0.00021584	-0.123089	0.0582891	0.0212617	0.0764184	-0.073298	-0.107671	0.239215	0.018299	0.0256998	-0.31711	0.0220592	0.00844095	-0.22702	0.0555842	-0.229706	0	-0.188417	0	0.0122183	0.130032	-0.0769622	0.183582	0.00679678	0.0398815	0.122146	-0.142549	-0.110011	0.0977932	-0.19918	0.0739052	-0.0739052	0.17824	-0.0360935	0.0435425	0.0485769	-0.14268	0.0835955	-0.0644491	0.0075694	-0.229335	-0.197496	0.228527	-0.0161964	0.112059	-0.0837767	0.164175	0.0065323
798	CRYM_HUMAN	0.63603	-0.768271	0.891036	0.840836	-0.810776	-0.974001	-0.438647	-0.0177274	1.11738	0.806528	0.0436756	-0.536449	0	-0.20795	0	1.86466	-0.115079	1.78776	-0.155393	0.571679	-0.233411	-0.0314452	-0.142906	0.480394	-0.0786164	0.03408	1.9775	-0.103425	-0.121352	0.0257349	-0.02527	2.2883	0.00466284	-0.115441	1.93596	-0.137445	-0.130983	0.849937	-0.212764	-0.110678	-0.260861	0.685957	-0.144043	-0.055394	1.46578	-0.016961	0.168148	-0.0605416
799	CS012_HUMAN	0.240535	-0.221847	-0.338824	0.148265	-0.148265	0.169443	NA	NA	NA	NA	NA	NA	-0.171354	0.402493	0	-0.146226	0.366326	0.0137267	0.1536	0.0251743	-0.0780869	-0.055545	-0.0172919	0.0214754	-0.071678	0.0189254	0.0319388	-0.156686	0.0108493	-0.150847	-0.1444	0.0980883	0.0403485	-0.119525	NA	NA	NA	NA	NA	NA	0.0560519	0.0479544	-0.0623428	-0.120459	0.12352	0.0453012	-0.0412582	0.198328
800	CS043_HUMAN	0.383459	-0.947699	0.00554604	0.116041	-0.447035	-0.0801134	-0.0225109	0.148999	0.0980553	0.17492	-0.145427	-0.186375	0	0.0686536	0.102965	-0.00233703	-0.684097	NA	NA	NA	NA	NA	NA	NA	NA	NA	NA	NA	NA	NA	NA	NA	NA	NA	-0.2537	-0.381992	0.188839	0.230746	0.0372675	0.0348033	0.234363	-0.607189	0.637456	-0.224466	-0.83538	0.420262	0.566062	-0.105072
801	CS052_HUMAN	0.0299815	-0.0691834	0.249039	-0.184919	0.285352	-0.0299815	0.0407903	0.227088	-0.0407903	-0.00996505	-0.143568	0.0244798	0.171194	-0.137456	0.115044	-0.0655292	0.166562	-0.11719	0.0224769	0.0227746	0.0417756	0.176518	NA	NA	NA	NA	NA	NA	-0.154009	0.0256427	0.206877	0.266536	-0.25599	0.045212	0.0510657	-0.176213	-0.181924	0.0146699	0.138758	-0.0409794	-0.154835	0.0130396	-0.0130396	0.062157	0.102189	0.0586287	NA	NA
802	CSCL2_HUMAN	0.0846123	-0.164639	-0.0574655	-0.094689	0.0574655	0.257676	-0.135881	-0.00588503	0.142585	0.503057	0.00588503	-0.0264905	NA	NA	NA	NA	NA	-0.120286	0.133026	-0.0478431	0	0.0289102	NA	NA	NA	NA	NA	NA	NA	NA	NA	NA	NA	NA	NA	NA	NA	NA	NA	NA	NA	NA	NA	NA	NA	NA	NA	NA
803	CSDE1_HUMAN	0.034099	-0.164043	0.121724	0.0130077	-0.00426739	-0.0840941	0.00873644	-0.000469839	-0.0198287	0.0611286	0.035607	-0.107215	-0.0208227	0.129887	0	0.0975284	-0.0719212	-0.0365731	0	0.0615675	0	0.0166966	0.0437136	-0.162263	0.156878	0.0161777	0.00722284	-0.088731	0.154335	-0.047952	-0.0246342	-0.00748346	0.00655256	-0.0267554	-0.0914696	0.0122428	0.126557	-0.00290084	-0.0498579	0.00156872	0.0236279	-0.0379834	0.0913247	-0.0460176	0.0152087	-0.050355	0.0568111	-0.0754266
804	CSF1R_HUMAN	-0.27325	-0.0639531	0.327325	0.11638	0.257428	0.0452544	NA	NA	NA	NA	NA	NA	NA	NA	NA	NA	NA	NA	NA	NA	NA	NA	NA	NA	NA	NA	NA	NA	NA	NA	NA	NA	NA	NA	NA	NA	NA	NA	NA	NA	NA	NA	NA	NA	NA	NA	NA	NA
805	CSK_HUMAN	0.175706	0.0385645	-0.501118	0.0450307	0.0172058	-0.125018	-0.198423	0.323692	0.0136385	0.145286	-0.0405367	-0.0551376	0	-0.105814	0	-0.0722221	0.279309	0	0	0	-0.0606475	0.125592	0.161769	-0.0271541	-0.0670736	0.0300138	-0.043932	0.063122	-0.00122954	-0.0993522	0.0111516	0.056614	-0.117608	0.0172437	0.0211448	-0.149931	-0.0374557	0.00624024	0.152272	0.000130316	-0.0258933	0.122402	-0.0321394	0.00269483	0.0292594	-0.00317594	NA	NA
806	CSK21_HUMAN	0.00721475	-0.0257882	0.17896	-0.0144268	0.0699931	-0.213242	0.00463352	-0.0297198	0.0332417	-0.00301078	0.00532836	-0.0208943	0	0	-0.0129801	0.138918	-0.231285	-0.0409718	0	0.0472965	0	0	0.0344842	-0.183623	0.196015	-0.0709186	0.00540721	-0.00131211	0.0072415	-0.164465	-0.00144108	0.154389	-0.0072415	-0.0204153	-0.023729	0.023729	-0.104181	-0.0799152	-0.00466491	0.264159	0.0429157	-0.0536394	-0.039753	-0.0278436	0.128356	0.0335443	0.123565	-0.0436978
807	CSK22_HUMAN	-0.0125592	-0.0742052	-0.0606558	0.0125592	0.0963517	0.116882	NA	NA	NA	NA	NA	NA	0	-0.0304768	0.178038	-0.0433566	0.422556	-0.0462209	0.0925606	-0.023553	0	0.0512733	0.0584839	-0.0445351	0.0426459	0.00855382	-0.00439936	-0.0516832	0.1453	-0.253891	0.242901	-0.0057288	0.0057288	-0.112807	-0.20778	0.0024505	-0.356962	-0.0024505	1.42791	0.122359	-0.0424111	-0.0434369	0.0853968	-0.00114893	0.00114893	-0.0134098	0.0605233	-0.133422
808	CSK2B_HUMAN	-0.018378	-0.0493497	-0.0174908	0.018378	0.0804223	0.0174908	0.0101622	-0.0101622	0.0299101	0.0785467	-0.0571914	-0.166595	-0.0176325	0	0.0438039	0.0996005	0	0	-0.000367039	0.0117072	0.0322739	-0.076027	-0.00514235	0.0245664	-0.0243812	-0.0067637	0.0340462	0.00514235	NA	NA	NA	NA	NA	NA	-0.0473367	0.0171103	-0.067528	0.0562864	0.0251599	-0.0562864	0.00456931	-0.000248597	0.0701445	-0.054547	0.0105464	-0.0151157	0.0656269	-0.0656269
809	CSMT1_HUMAN	0.227275	-0.25478	0.19138	-0.147583	0.147583	-0.932455	NA	NA	NA	NA	NA	NA	NA	NA	NA	NA	NA	NA	NA	NA	NA	NA	-0.0845777	0.111488	-0.284497	0.0401043	-0.0401043	0.0138465	-0.0108422	-0.638172	-0.00148517	0.0108422	0.0233206	0.0322799	-0.038849	-0.0256832	-0.149571	0.0256832	0.211975	0.0940362	-0.0812797	0.0575542	-0.0927029	0.147605	-0.0355246	0.0355246	0.138909	-0.150688
810	CSN1_HUMAN	0.0695762	-0.0444212	0.0129597	0.0218131	0.0643627	-0.0612421	-0.0255738	0.0893882	-0.0135264	0.0517393	-0.109433	0.0907924	-0.160232	0.0343826	0	-0.0156416	0.143622	0	-0.0150744	0.00752246	0.0428468	0	0.0453067	-0.094377	0.0621396	-0.00972004	0.000926683	-0.0833093	0.0728157	-0.0040992	-0.0957441	0.0102762	0.00196465	-0.0617817	-0.0261234	0.0405281	0.067497	-0.0483456	-0.015632	0.0353132	-0.0520989	0.055862	0.0378747	-0.0266009	-0.0226223	-0.0888301	0.0489597	-0.0448439
811	CSN2_HUMAN	0.0236132	-0.0925594	0.00555369	-0.00821761	0.040143	-0.0283032	-0.0595068	0.261964	0.000906298	0.021593	-0.0380867	-0.0420726	-0.108887	0.114947	0	0	0.0176958	-0.0837484	-0.0644904	0.0414079	0.0349903	0	0.0304991	-0.111032	0.0364653	0.00452634	-0.0165079	-0.00942342	0.102742	-0.000927086	0.00998452	-0.00998452	-0.0312045	-0.0632865	-0.0509718	0.0165349	0.0467006	0.0670831	-0.0287683	-0.00201109	-0.00570719	-0.00647144	0.0617193	-0.00308984	-0.0181747	-0.0179171	0.0134653	-0.0226262
812	CSN3_HUMAN	-0.040708	-0.0400946	-0.00444704	0.0527718	-0.0575484	0.14289	-0.0761831	0.253335	-0.0314059	0.0495078	-0.160631	0.0206279	0.00199155	0	0	0.0274077	-0.0197226	0	-0.035845	-0.021921	0.0405894	0.00623721	0.0363384	-0.0826239	0.0677766	-0.0432478	-0.0104725	-0.0208666	0.121215	-0.0317649	0.00087252	-0.0180164	0.0300495	-0.0162235	-0.0208095	-0.0186904	0.00648054	0.0139283	0.0138017	0.0208095	0.0175734	-0.0284758	0.0820016	-0.0698789	-0.0466582	0.0892242	-0.0114446	-0.0138164
813	CSN4_HUMAN	-0.0304986	-0.0339321	0.0512772	-0.0234274	0.0356149	0.0265111	-0.0477997	0.316224	-0.0309348	0.0235695	-0.0251064	-0.0225738	-0.200727	0	0.0496452	0	0	-0.0253316	-0.0107962	0.0476301	0.0153953	0	0.0656643	-0.0459952	0.0522895	-0.0575697	-0.00476523	-0.0324741	0.0649191	0.0290394	-0.0224005	0.0197429	-0.0171733	-0.0290394	0.0272846	-0.0238404	0.00118377	0.00359019	-0.00569144	-0.0231776	-0.0186545	-0.0196908	0.0230472	-0.0170721	-0.0026348	0.0331284	-0.0454777	-0.00129353
814	CSN5_HUMAN	-0.0529509	0.0187208	0.0679773	0.00135608	0.231836	-0.203008	-0.067356	0.229936	-0.0962611	0.0869157	-0.0258517	-0.0204345	-0.515307	0.100009	0	0	0	-0.0267837	0	0	0.0234327	0	0.0608343	-0.0803666	0.0244913	0.00650179	0.00155098	-0.026999	0.0264975	-0.0281104	0.035227	0.0217849	-0.0286902	-0.0374259	0.0138348	-0.00269465	-0.067868	-3.19e-05	-0.0177814	0.0429411	-0.0089085	0.000746926	0.0583969	0.0260358	-0.0496932	-0.034214	0.0165023	-0.0128353
815	CSN6_HUMAN	0.0200375	-0.0321841	-0.0495098	-0.0379035	0.0323156	0.068682	-0.0597651	0.271358	-0.3306	0.0840798	-0.0795975	0.0342407	-0.513751	0	0.0486172	-0.248987	0.440526	0	-0.0265989	0.20087	0	0.215386	0.0222935	-0.0873981	0.060242	-0.060242	0.0298074	0.0521999	0.0186227	0.00317363	-0.0262927	0.0118907	-0.0135543	-0.0328629	-0.00938232	0.0291766	0.0146026	0.00388578	-0.0177244	0.0211467	-0.250333	0.0808468	-0.0391843	0.0393647	-0.0367811	0.0658742	0.0777504	-0.0386019
816	CSN7A_HUMAN	0.0608028	-0.0934775	0.0612304	0.0216089	0.150828	-0.17773	-0.0666493	0.113605	0.0111264	0.06825	-0.000381975	-0.0768065	-0.208243	0.17168	0	-0.0850737	0.125377	-0.0443298	0	-0.0534704	0.105748	0	0.0500779	-0.0407033	0.105673	-0.0234843	0.0188148	-0.0395774	0.0694151	0.0930481	-0.166788	-0.0113032	-0.0013426	-0.0344683	0.025742	0.0248367	-0.120029	-0.0220254	0.0314467	0.0592969	-0.0400646	0.0147888	0.0061601	-0.0117875	0.0117875	-0.00229483	-0.0821784	-0.0234179
817	CSN7B_HUMAN	-0.0492812	-0.0417029	0.0492812	-0.110697	0.0822392	-0.0207114	-0.115098	0.409219	-0.0760204	0.0269842	-0.107822	0.0760204	0.0348178	0	-0.327147	0.00359859	-0.000737188	-0.162524	0.0883535	-0.0923519	0.169927	0	0.047218	-0.047218	-0.0805765	0.0805765	-0.118844	0.131319	-0.0434013	-0.0222618	0.131752	0.0527389	-0.0477936	0.0469175	0.0292928	-0.0108924	-0.044501	-0.0549063	0.0124966	0.0492544	0.0739489	-0.035311	0.0395589	-0.105459	0.0406057	0.0387945	-0.047418	-0.167754
818	CSN8_HUMAN	0.00613506	-0.0886277	0.0539994	-0.00922	0.0619284	-0.0875669	-0.0331386	0.241543	-0.0221826	0.0496329	-0.0127038	-0.0167441	0	-0.038274	0.0381656	0.0663015	-0.105735	-0.0775308	-0.0542186	0.165004	0	0	0.0652821	-0.074037	0.0304961	-0.0191033	-0.00527306	0.000965191	0.0257858	-0.0117765	0.0167378	0.0195206	-0.0228548	-0.0414452	0.00696427	-0.00610639	-0.0199598	-0.00921882	-0.00904741	0.0720946	0.0592406	-0.142316	0.0135501	-0.00426173	0.00656639	0.109963	0.0216593	-0.0268679
819	CSPG2_HUMAN	0.0228596	-0.0228596	-0.22646	-0.0275647	0.203774	0.273381	NA	NA	NA	NA	NA	NA	NA	NA	NA	NA	NA	-0.268652	0.107162	0	0	0.0921818	-0.0837999	0.179536	0.116368	-0.260436	0.106764	-0.124634	-0.152312	-0.0482098	0.260825	-0.0756536	0.0422042	-0.113626	-0.094315	-0.020005	0.096073	-0.0213763	0.293831	-0.102263	-0.0474704	-0.22573	0.216856	0.00423259	0.096824	-0.174752	0.0391859	-0.0951452
820	CSPG4_HUMAN	-0.136872	0.815023	-0.862574	0.0368441	-0.0368441	0.285434	-0.0898111	0.161033	-0.0242728	0.155802	-0.0355226	-0.0101122	0	-0.0202211	0.0901205	-0.356365	0.474909	-0.0100042	0.145534	-0.0916857	-0.0584534	0.551623	-0.105266	0.547457	0.0243389	0.00649209	-0.0729994	-0.0217659	0.0794713	-0.0798357	0.179962	0.0298143	-0.0618834	-0.15943	-0.10236	-0.0273157	-0.060622	0.137743	0.0243329	-0.00511825	-0.0370576	-0.0983172	0.0799047	0.0850291	-0.0807163	0.0378488	0.0888027	0.0838861
821	CSRP1_HUMAN	0.253677	0.215778	-0.267955	-0.253677	-0.328887	0.510533	-0.207484	1.30698	-0.026924	0.224365	-0.185167	0.0350376	1.2233	-0.365843	-0.108175	0	0	-0.295203	0.518285	0	-0.348396	0.027549	-0.290126	0.520878	-0.191974	0.403505	0.0158727	-0.0158824	0.00727634	-0.204508	0.951966	-0.162854	-0.112099	-0.00212412	-0.309314	0.0169962	-0.175259	0.0516428	1.48287	-0.0506018	0.113322	-0.419616	0.501546	-0.0722751	-0.110334	0.183313	-0.0447794	0.00285947
822	CSRP3_HUMAN	-0.449989	0.000256222	-0.19648	0.26664	0.133074	0.0698554	0.0406224	-0.285964	-0.0399068	0.296661	-0.247169	0.0986096	0	0.381701	-0.111224	0	5.16e-05	0	0.536973	-0.646889	0	0	-0.0167117	0.0372224	-0.0422111	0.173449	-0.632618	0.0804465	-0.116264	-0.463224	0.138394	0.234042	-0.00504109	0.18919	0.109773	-0.0423673	-0.298723	0.262605	-0.0396559	-0.0336381	0.118878	-0.0247097	0.311686	-0.12776	-0.0690023	-0.0294432	0.836604	-0.142574
823	CSTF3_HUMAN	-0.089751	0.089751	0.355151	-0.193541	0.547032	-0.184764	NA	NA	NA	NA	NA	NA	0.0484207	-0.2415	0.155433	0	-0.155739	NA	NA	NA	NA	NA	0.24401	0.0141972	-0.0781357	-0.0141972	-0.0773182	-0.0969441	NA	NA	NA	NA	NA	NA	NA	NA	NA	NA	NA	NA	NA	NA	NA	NA	NA	NA	NA	NA
824	CSTFT_HUMAN	0.0995926	-0.0274266	0.0274266	-0.0490777	0.322771	-0.127785	NA	NA	NA	NA	NA	NA	0.215351	-0.204593	0.0340556	0.0423123	-0.0800301	-0.0160819	0.256865	-0.0422054	0.195282	0	-0.163193	-0.0766499	0.0634253	0.0586879	0.0509345	-0.0883212	-0.503148	-0.0723699	0.130748	-0.326992	0.248963	0.370201	0.238561	0.0413676	-0.0413676	-0.246204	-0.00114447	0.284059	0.0228186	-0.0487132	0.014012	0.0541167	-0.014012	-0.0541167	NA	NA
825	CT024_HUMAN	0.000976275	0.02753	-0.000976275	-0.00211318	0.160315	-0.232015	NA	NA	NA	NA	NA	NA	-0.111952	0.10783	-0.205766	0.0209854	0.182804	-0.0513065	0.00381122	0.0667611	0	-0.0240376	-0.0260676	-0.0588514	0.27825	-0.167625	0.172835	0.0260676	0.0496444	-0.152477	-0.0451462	-0.140676	0.0288445	0.176947	NA	NA	NA	NA	NA	NA	NA	NA	NA	NA	NA	NA	0.0232727	0.00522812
826	CT027_HUMAN	0.00335543	-0.00335543	0.713043	-0.144377	0.813492	-0.23695	-0.337562	0.82756	-0.117716	0.119525	-0.0262833	0.0255903	-0.0145605	0.168315	-0.0269051	0.145163	0	NA	NA	NA	NA	NA	NA	NA	NA	NA	NA	NA	0.0208223	-0.161798	0.131167	0.235874	-0.0208223	-0.177805	0.166333	-0.0502313	-0.246714	0.0733667	0.0502313	-0.0777479	-0.205047	0.0446557	0.160779	0.0914587	0.0101919	-0.0446557	NA	NA
827	CTBL1_HUMAN	0.0602715	-0.2148	0.177492	0.274472	-0.0602715	-0.127159	0.0555341	-0.108196	0.171216	0.0753383	0.0105577	-0.494002	0.0918524	-0.267462	0	-0.243279	0.0761139	NA	NA	NA	NA	NA	-0.0191031	0.28655	-0.125545	0.0732875	0.00818324	-0.360927	0.126533	-0.228121	-0.0100643	0.0100643	0.0870684	-0.169442	-0.165343	0.013815	-0.0468962	0.275215	0.176256	-0.0872515	0.0125668	-0.0125668	0.217156	0.188561	-0.146096	-0.310333	NA	NA
828	CTBP1_HUMAN	0.0524925	0.0278439	-0.120494	0.0178263	0.082695	-0.0278439	0.0565046	-0.0692515	0.0648927	0.159029	-0.142663	0.00796005	-0.160221	0.18114	0	0.217619	0	-0.068312	0.0989979	-0.0148208	0	-0.132729	0.0780013	0.0267977	-0.100326	0.037942	-0.0473521	0.00266285	0.12051	-0.267353	-0.146998	0.0294229	0.194208	0.0268787	0.0173325	-0.00080701	-0.055602	0.0990694	-0.155249	0.0443572	0.0540056	0.0609812	-0.00727377	-0.105664	0.013731	-0.0284808	0.0993812	-0.0131125
829	CTF1_HUMAN	-0.00470353	0.00470353	0.0176698	0.635954	-0.19042	-1.42361	-0.427815	0.276263	0.191444	-0.0351464	-0.200416	0.10149	0	-0.165881	-0.174228	0.326075	0	-0.0654498	0.3694	-0.194872	0	0.318198	0.0398103	0.0149998	-0.0183734	0.210609	-0.0497458	-0.191822	-0.0300551	-0.0419564	0.174718	0.217661	-0.00222316	-0.0832965	-0.0804875	-0.128317	-0.0363354	0.215178	0.0363354	-0.0411129	-0.110685	0.0218106	0.454131	-0.0261066	0.226205	-0.0270725	0.0396121	0.0287971
830	CTGE5_HUMAN	-0.100878	-0.161173	0.27864	0.100878	0.102857	-0.0140903	-0.111939	0.362764	0.0755299	0.164598	0.0289376	-0.316037	-0.144234	0.253024	0.250242	-0.0693042	-0.193634	0.119955	0.164022	-0.266959	-0.0528687	0.0137291	0.0590832	0.00341919	0.00685944	0.0271228	-0.00685944	-0.265106	0.364567	-0.150379	-0.0747112	0.169983	0.0184697	-0.0972594	0.111211	0.0166271	0.194764	-0.064273	-0.10304	-0.0317264	0.0669324	-0.0955628	0.0547667	-0.0161475	0.0161475	-0.0998527	0.0839873	-0.146564
831	CTIF_HUMAN	0.0312458	-0.0312458	0.144101	0.0511246	-0.0655715	-0.0405995	NA	NA	NA	NA	NA	NA	NA	NA	NA	NA	NA	NA	NA	NA	NA	NA	0.00506941	-0.0301036	-0.0551256	0.00911786	0.238501	-0.00911786	NA	NA	NA	NA	NA	NA	-0.0375157	-0.0366808	0.0737626	0.129953	-0.054686	0.188413	-0.0770913	-0.0868306	-0.00642674	0.032889	0.00642674	0.0704014	NA	NA
832	CTL2_HUMAN	0.223071	-0.100906	0.0975991	0.198348	-0.128426	-0.166736	-0.00622558	0.0275436	0.0436456	0.286982	-0.143189	-0.0844416	0.0306055	0.187374	-0.387869	0.368485	-0.0165614	-0.0525597	0.106379	-0.0306549	0.235401	-0.232619	-0.273825	0.278016	0.0246701	-0.000771231	-0.0246701	0.000771231	0.00564371	-0.276384	0.00430371	-0.104551	0.316421	0.0758263	-0.145187	-0.170734	-0.0837483	0.604997	0.120132	-0.0218772	-0.134838	-0.130145	0.202631	0.077895	0.037739	-0.128396	0.144707	-0.0437864
833	CTNA1_HUMAN	0.142596	-0.224001	0.115101	0.0904704	-0.115101	-0.0316209	-0.00728114	0.0374728	0.022168	0.0547143	-0.043506	-0.222376	0.100106	-0.0741188	0	0.0530395	-0.0125628	-0.241981	0.219412	0.230142	-0.156673	0.0230272	0.0166085	0.304108	-0.098291	0.0814728	0.0135543	-0.107878	-0.00912683	-0.129071	0.111233	-0.0808264	0.0684674	-0.0574632	-0.00386974	-0.0291509	0.121167	0.0985125	0.0576042	-0.13771	0.0459886	-0.2123	0.0741158	0.153264	-0.0612813	-0.0753637	0.0250824	-0.0694732
834	CTNA3_HUMAN	-0.0706622	-0.167818	0.0449382	0.0989931	0.0769889	-0.232223	NA	NA	NA	NA	NA	NA	0	-1.07715	0.442754	0.153692	-0.371514	-0.0778868	-0.119884	-0.163387	0.102056	0.114738	-0.037483	-0.106084	0.0945282	0.160468	0.0392359	-0.36846	NA	NA	NA	NA	NA	NA	0.0175839	-0.0203895	0.0203895	-0.0175839	-0.0837956	0.0323508	-0.0516514	0.148879	0.194863	0.0440802	-0.0909297	-0.0729141	0.107031	0.191081
835	CTNB1_HUMAN	0.128806	-0.0972766	0.167257	0.115221	-0.0449871	-0.160883	-0.116998	0.10106	-0.0204296	0.0466483	0.173245	-0.268583	0	-0.0316026	0.0827758	0.144586	-0.0886304	0	-0.00199487	0.0132707	0.103964	-0.038189	-0.00264909	0.23342	-0.0558637	-0.102073	0.0390591	-0.0728689	-0.0889739	-0.0295508	0.0162039	0.101856	-0.0162039	0.0165884	-0.0962735	0.0616891	-0.00732084	0.0612391	-0.0292424	-0.138003	-0.100844	-0.0902239	0.184373	0.127118	-0.0586537	-0.120739	0.0131732	-0.104932
836	CTND1_HUMAN	0.0157596	-0.0534087	-0.0726956	0.0380438	0.0734166	0.0280797	-0.00799962	0.0132223	0.0531901	0.0198618	-0.0416705	-0.151414	0	-0.189032	0	0.168383	-0.00294465	-0.0665167	0.116277	0.0759165	-0.100148	0	0.0281519	0.0970619	-0.128288	0.0530389	0.0070027	-0.0984871	0.0166018	-0.128394	0.351931	0.0197149	-0.0197149	-0.12584	-0.0510159	-0.0235647	-0.000954086	0.0874979	-0.0479555	-0.0789463	0.0341651	-0.0461893	0.0475401	0.300041	-0.0475401	-0.21874	-0.0183312	-0.0355756
837	CUL1_HUMAN	0.0187687	-0.0755274	0.0710595	-0.0232408	0.182024	-0.0608307	-0.002285	0.382293	-0.218629	0.0181847	0.00132233	-0.0256521	-0.0856542	0.121205	0	-0.190092	0.125381	-0.0139837	0	0.103167	0	0.0489633	0.072431	-0.136571	0.0587909	-0.0783359	0.00814681	-0.00814681	0.0773152	0.00853807	-0.050614	0.0565023	-0.0328305	-0.0416648	0.010936	0.106879	0.02395	-0.02395	-0.0733583	0.000399086	-0.0419266	0.0414981	-0.155895	0.0422289	-0.00257033	0.0728169	0.0317998	-0.0723467
838	CUL2_HUMAN	0.0281084	-0.0725933	0.228861	-0.00881643	0.0795688	-0.0796693	-0.0196886	0.573856	-0.265706	0.15799	-0.187518	0.0142573	-0.0390126	0.0235944	0	-0.0230127	0.280867	0	-0.0997351	0	0	0.399512	0.0599707	-0.099259	0.0186465	-0.0636528	-0.00893979	0.0396914	0.0775269	-0.061416	0.00318012	0.0439163	-0.204764	-0.00715616	0.0172682	0.0306253	0.00843962	-0.0662504	-0.0879705	0.175636	-0.188455	0.0299081	-0.0871719	0.0911689	-0.0140888	0.111588	-0.00384988	-0.214807
839	CUL3_HUMAN	0.0308507	-0.19803	0.135184	-0.0705674	0.193317	-0.0829873	0.025075	0.400522	-0.0464175	0.00946962	0.00536705	-0.0894961	-0.0630196	0	0	-0.139061	0.187622	-0.0253301	-0.0128114	0.0184033	0	0	-0.0049851	-0.0187231	0.0717091	-0.0200291	0.0226239	-0.10653	0.104134	0.0204322	-0.0145924	0.0487664	-0.0456932	-0.130655	0.0818429	-0.0417797	-0.00985256	-0.0327843	0.00985256	-0.0462861	-0.0910365	0.0037877	-0.00253137	0.0860633	0.00533598	-0.0377572	0.109274	-0.196686
840	CUL4A_HUMAN	0.0391104	-0.0335072	0.0240143	0.0164548	-0.038975	-0.0304055	0.015414	0.0936601	-0.213422	0.152076	-0.219087	0.00887223	-0.105426	0	0.0736615	-0.080457	0.314337	0	-0.216809	0.112791	0	0.0509513	0.192733	-0.0127463	0.00228681	0.0277777	-0.0903183	0.0218746	0.112616	-0.144595	0.0342544	-0.033282	-0.00213877	0.00307695	-0.0766135	0.0550675	0.0254637	0.016753	-0.0998327	0.193691	-0.0699341	-0.0132258	-0.0894075	0.138622	-0.00828275	0.16846	0.0912196	-0.124312
841	CUL4B_HUMAN	-0.0699765	0.120944	0.080483	0.180201	-0.156912	-0.147218	-0.0278039	0.223593	-0.500153	0.170573	0.0278039	-0.196531	NA	NA	NA	NA	NA	0	-0.392536	-0.0561678	0.0794884	0.947891	0.00436539	0.0274709	-0.144779	0.0812532	-0.00436539	-0.0297644	-0.109879	-0.15467	-0.0217089	0.075444	0.030463	-0.066059	-0.138864	0.0318579	-0.0626826	0.121906	-0.22666	0.142496	-0.0621846	-0.0706138	0.0142156	0.0105638	0.123556	-0.069315	0.0856825	-0.374481
842	CUL5_HUMAN	0.0282227	-0.0731435	0.0256625	0.0229949	0.0102726	-0.0134098	-0.0238718	0.0578051	-0.187448	0.0601219	0.0340984	-0.00937434	0	0	0	-0.179402	0.129145	-0.0257176	-0.0375367	0.000572933	0	0.105464	0.0174612	-0.118713	0.0871352	0.0105796	0.03779	-0.03779	0.0488607	-0.0156725	-0.0267224	-0.00148166	0.0430081	-0.0288595	-0.0141787	0.0260901	0.0332638	-0.00928474	-0.017721	-0.0201422	0.00208489	-0.0139311	-0.00908165	-0.0285895	0.0246975	0.0376963	0.0822043	-0.0468575
843	CUTA_HUMAN	0.00530934	0.00145893	0.000523471	-0.00145893	0.0661026	-0.095414	-0.211056	0.337276	-0.018859	0.0396708	-0.040202	0.0498555	0	0.15807	0.0340469	-0.109969	-0.0904553	0	-0.132217	-0.176292	0.255003	0.0971441	0.0234489	-0.120087	0.0496644	0.108467	-0.0504903	-0.0647985	0.0334243	-0.0161568	-0.0231705	0.239284	-0.0514377	0.00171428	-0.00071134	0.12045	0.00684525	-0.06852	-0.0738536	0.0237279	0.00939755	-0.0413389	0.0432337	-0.00939755	0.0228838	0.00240139	-0.168714	-0.11414
844	CUTC_HUMAN	-0.0591017	-0.0516636	-0.0686341	0.0107245	0.0981759	0.0910998	-0.0058027	-0.0278231	0.0353955	0.00266429	-0.158736	0.188411	-0.0702262	-0.0475498	-0.0107851	0.0253207	0.1597	-0.144459	0	0	0.0741261	0	-0.186688	0.0762035	-0.113814	0.0182587	0.0712326	-0.00784227	-0.0520477	0.0148201	0.0721782	-0.0291055	0.0256078	3.57e-05	-0.10853	-0.10618	0.0646973	0.236789	0.0880597	-0.0186488	0.0189285	-0.0588691	0.0488159	-0.0078192	-0.106664	0.0360155	0.0755483	0.0332922
845	CWC22_HUMAN	0.0823087	0.131128	0.186831	-0.136869	-0.752637	0.0313767	NA	NA	NA	NA	NA	NA	0.675949	-0.475581	0	0.508609	-2.3269	NA	NA	NA	NA	NA	NA	NA	NA	NA	NA	NA	NA	NA	NA	NA	NA	NA	NA	NA	NA	NA	NA	NA	NA	NA	NA	NA	NA	NA	NA	NA
846	CWC27_HUMAN	-0.126183	-0.112323	0.239292	-0.045517	0.107032	0.312187	-0.0683466	-0.0437832	-0.1004	0.247357	0.056442	-0.0334274	NA	NA	NA	NA	NA	NA	NA	NA	NA	NA	NA	NA	NA	NA	NA	NA	-0.0495688	-0.0627395	0.0296391	0.0565884	-0.10159	0.123665	NA	NA	NA	NA	NA	NA	-0.0835284	-0.177767	0.275817	-0.166226	-0.0140117	0.228988	0.0397486	-0.113275
847	CX6A2_HUMAN	0.0239799	-0.0265676	-0.0450139	-0.0148804	0.101934	0.0289375	0.00956611	-0.098853	0.0397867	-0.119338	0.0516143	0.0408333	0.000422671	-0.33253	0.180765	0.699382	-0.624083	0	-0.00436547	0.121994	-0.0763776	0.0214382	-0.143492	0.271882	-0.166049	0.204952	-0.038839	0.030073	0.174885	0.0325615	-0.202445	0.216629	-0.147656	-0.0462865	0.0464017	-0.00219068	-0.0538755	0.0950528	-0.167055	0.0921905	-0.0260632	-0.0754322	0.101983	-0.100746	0.0286788	0.0612859	0.127779	-0.144726
848	CXCL7_HUMAN	-0.481322	0.108851	-0.131591	-0.108851	0.162687	0.389939	NA	NA	NA	NA	NA	NA	0	-0.616806	0.183245	-0.559607	1.68906	0.0536214	0.0543955	-0.225196	0	-0.347259	NA	NA	NA	NA	NA	NA	NA	NA	NA	NA	NA	NA	0.143037	-0.0271171	-0.0609651	-0.038633	0.0209172	0.0484561	0.136974	-0.0192383	-0.137632	0.0129611	-0.534751	0.451503	-0.267431	-0.313743
849	CY1_HUMAN	0.0382493	-0.0762948	-0.0250913	0.0306807	0.0813722	-0.0618766	0.322346	-0.104804	0.125791	-0.144734	-0.00424062	-0.0271354	0	-0.187949	0.233049	0.21561	-0.236708	0.00267041	0	0.238655	-0.156859	-0.0292914	-0.108568	0.419183	-0.0486676	-0.0467451	0.0360565	0.0174671	0.0115128	-0.0632395	-0.180142	0.174835	0.0627438	-0.0219989	0.137085	-0.0477392	0.0143565	-0.0539171	0.00218466	-0.0216612	-0.0294142	-0.0416171	-0.086821	0.13825	0.0763779	-0.0174736	-0.0182116	-0.228271
850	CY24B_HUMAN	-0.223181	0.217558	0.0331925	-0.287104	0.0835806	-0.0331925	NA	NA	NA	NA	NA	NA	NA	NA	NA	NA	NA	NA	NA	NA	NA	NA	NA	NA	NA	NA	NA	NA	NA	NA	NA	NA	NA	NA	NA	NA	NA	NA	NA	NA	-0.0164816	-0.0149072	0.39484	0.225057	-0.134891	-0.00417674	NA	NA
851	CYB5_HUMAN	0.0739715	-0.112666	0.193991	-0.0609767	0.177624	-0.11227	-0.0758295	0.390402	-0.0131971	-0.0200022	0.0317066	-0.0921218	NA	NA	NA	NA	NA	NA	NA	NA	NA	NA	-0.0315012	0.564706	-0.127167	0.14156	-0.00986112	-0.0709991	NA	NA	NA	NA	NA	NA	NA	NA	NA	NA	NA	NA	NA	NA	NA	NA	NA	NA	NA	NA
852	CYB5B_HUMAN	-0.108752	-0.315374	0.208948	0.0693518	0.200822	-0.0663529	-0.0166526	0.0363755	-0.0186215	0.176477	-0.0257712	-0.0464119	-0.15046	-0.145902	0.131181	0.107114	0	0	0	-0.0345283	0	0.0522389	0.00767048	0.0702053	-0.01613	0.107352	-0.192837	0.01613	0.0795544	-0.0994778	0.0307004	0.0312426	0.0153254	-0.112244	-0.0176019	0.0494611	0.00371515	0.0677664	-0.0179702	-0.053246	-0.0381083	-0.00609709	-0.000284533	-0.00528424	0.000284533	0.00528424	-0.0244078	-0.0645162
853	CYBP_HUMAN	0.0722114	-0.098493	-0.00313941	0.0486546	0.00313941	-0.0701131	-0.0915484	-0.00186951	0.0120384	0.0623599	-0.108288	0.0119095	-0.154571	0.336562	-0.0648209	0.0527692	-0.0611138	-0.0815098	-0.130857	0.046463	0	0.182723	0.0292779	-0.21538	-0.0749107	0.10919	0.00501489	0.0356663	0.129415	-0.048362	0.0728792	-0.104455	-0.186182	0.131356	0.0210524	-0.237592	0.0299066	-0.0145305	0.0134474	0.126489	0.144357	-0.12159	-0.0168843	0.00351566	-0.0868805	0.0849726	-0.061283	-0.129435
854	CYC_HUMAN	0.012944	-0.00219501	-0.13876	-0.0142192	0.172388	0.0762808	NA	NA	NA	NA	NA	NA	NA	NA	NA	NA	NA	NA	NA	NA	NA	NA	NA	NA	NA	NA	NA	NA	NA	NA	NA	NA	NA	NA	NA	NA	NA	NA	NA	NA	NA	NA	NA	NA	NA	NA	NA	NA
855	CYFP1_HUMAN	-0.0684862	0.0636337	-0.128817	0.0807607	-0.306835	0.254598	-0.0774223	0.0348839	-0.168501	0.216193	-0.0495148	0.101458	0.243859	-0.275554	-0.0997097	0.0232215	0.115613	-0.0942313	0	-0.0105083	0.104702	0.406172	-0.000292383	0.235107	-0.0378614	-0.0228624	-0.0292912	-0.0215443	0.0132563	-0.155168	0.238197	-0.239597	-0.0191106	0.0191794	-0.221704	-0.0318781	-0.105983	0.160156	0.0314611	0.34716	-0.196583	-0.181715	0.0575321	0.241104	-0.031657	0.10234	-0.18395	-0.171051
856	CYGB_HUMAN	0.247306	0.00850056	0.111131	-0.0238092	-0.29968	-0.0646294	NA	NA	NA	NA	NA	NA	NA	NA	NA	NA	NA	NA	NA	NA	NA	NA	NA	NA	NA	NA	NA	NA	NA	NA	NA	NA	NA	NA	-0.046071	-0.132543	-0.0897823	0.0939692	-0.00727251	0.328034	0.0974913	-0.00116111	-0.0110184	0.0369178	-0.0316652	-0.122612	NA	NA
857	CYH1_HUMAN	-0.0651527	-0.0749187	0.0651527	-0.0902806	0.0814155	0.0749187	-0.089007	0.199863	0.0121655	0.189314	-0.0696205	0.0941354	0.0273097	-0.0750629	0.000724718	0.0306662	0.0135305	-0.062267	0	-0.0483264	0.110827	0.127818	-0.00739258	-0.0517576	0.0511854	0.0554102	-0.184132	0.0358956	-0.021302	-0.090942	0.122067	0.0837039	-0.217694	-0.082119	-0.0228145	0.0919309	0.0228145	0.0352513	0.045376	-0.154799	0.0606412	-0.105607	0.0504766	-0.000924857	-0.0284751	-0.120218	0.409431	-0.364239
858	CYTB_HUMAN	0.109163	-0.112296	-0.000285548	-0.036928	0.131275	-0.00323824	-0.0209845	0.0973777	-0.0360651	0.00961751	0.143901	-0.0911747	0.197761	0	0.0713281	-0.236604	-0.112619	-0.114899	0	0	0	0.09648	-0.0630394	0.168335	-0.276336	0.339775	0.0587156	-0.183904	0.227225	-0.101908	-0.0869487	0.0951507	0.0628374	-0.108462	-0.0531797	0.0433102	-0.0679919	0.233104	0.0251463	-0.0823033	0.0246046	0.0555461	0.163004	-0.0886445	-0.0290469	-0.091535	0.263758	0.00849316
859	CYTC_HUMAN	-0.121347	0.0338884	0.267679	0.0691223	-0.0338884	-0.307947	-0.0411173	0.34194	0.0833078	0.055315	-0.142305	-0.442751	0	0.134184	-0.0212614	0.202667	-0.46297	-0.0373442	0	0.0935246	0.158963	-0.0852767	0.0959306	-0.0747317	-0.0339815	0.0305297	0.0236975	-0.269545	0.0900016	0.0959919	0.194758	-0.0560131	-0.113384	-0.114335	-0.0234806	-0.0650861	0.0504378	-0.139987	0.218083	-0.135095	0.024459	-0.178629	0.243508	0.191856	-0.110705	-0.188136	0.130382	0.00360121
860	CYTM1_HUMAN	-0.142404	-0.0824001	0.169536	-0.0987568	0.253673	0.0955282	0.17179	-0.0951976	0.0241106	0.13301	-0.247895	0.0143563	NA	NA	NA	NA	NA	-0.136233	0.215788	-0.331903	0.089268	0.0317436	NA	NA	NA	NA	NA	NA	-0.0260446	-0.259288	0.00224424	0.0664256	0.0313394	-0.0190705	NA	NA	NA	NA	NA	NA	NA	NA	NA	NA	NA	NA	0.18955	-0.095164
861	CYTSA_HUMAN	0.477152	-0.116066	-0.0343788	0.0438312	0.0343788	-0.0656177	NA	NA	NA	NA	NA	NA	0	-0.256666	0.177624	-0.176109	0.217115	NA	NA	NA	NA	NA	NA	NA	NA	NA	NA	NA	-0.000758359	-0.0396309	0.0710773	-0.000612019	-0.00538105	0.000758359	NA	NA	NA	NA	NA	NA	NA	NA	NA	NA	NA	NA	NA	NA
862	D2HDH_HUMAN	0.193002	0.319385	-0.244694	-0.169457	-0.445221	0.0537506	-0.30164	0.253236	0.0217674	-0.142297	-0.00842073	0.0903403	0.179926	-0.726716	0	-0.22985	0.0128617	-0.508267	0	-0.452108	0.151394	0.254935	-0.141872	0.0998317	-0.278256	0.186219	-0.0950471	0.229992	-0.00430996	-0.270647	0.0158109	-0.0552658	0.188994	0.320862	-0.0473206	-0.0442168	-0.0729299	0.0562098	0.0364082	0.0499046	0.0550878	-0.254813	0.210403	-0.0528656	-0.0672917	0.125193	0.0341181	-0.0437842
863	D39U1_HUMAN	-0.0778374	-0.0490602	0.0936866	0.185666	-0.0151736	-0.178149	0.121922	-0.116734	0.116734	-0.0228593	-0.0443281	-0.0358701	-0.00521851	-0.291146	0.219839	0.202982	-0.101549	0	0	0.0613485	-0.0936709	0	0.00974022	0.32038	-0.0772947	0.152219	-0.205702	-0.030778	-0.0689033	-0.118037	0.0542352	0.195394	0.319963	-0.126894	0.335134	-0.0377397	-0.279474	0.341391	-0.0533906	0.00829647	0.10927	-0.656992	-0.184563	0.275651	0.0784317	-0.0764107	0.051189	-0.379537
864	DAAF5_HUMAN	-0.00781683	0.0851027	0.0701537	0.0354714	-0.0484042	-0.0814031	0.0163365	0.131817	-0.158946	0.147523	-0.0273459	-0.146446	-0.11139	-0.0557298	0.144687	0.0448201	0.0176227	-0.0620206	-0.02547	0	0.0853417	0.139228	0.0704658	0.0591561	-0.0755076	-0.0261806	-0.0147038	0.0198652	-0.00229958	-0.0819298	-0.00918144	0.0422139	-0.0769069	0.0388563	0.155092	-0.0100659	-0.047846	-0.0183129	-0.058118	-0.0125837	-0.182133	-0.0399795	-0.000296874	0.1075	-0.00460488	0.029928	-0.0953438	-0.0321572
865	DAF_HUMAN	0.0230818	-0.252036	0.131589	-0.0230818	0.0917074	-0.224766	NA	NA	NA	NA	NA	NA	0.127205	-0.108856	-0.39686	0	0.210151	-0.12217	0.222903	0.311574	0.0428992	-0.202688	-0.19135	0.365238	-0.0593961	0.627065	0.0209056	-0.128791	NA	NA	NA	NA	NA	NA	-0.0081531	0.00340462	0.023475	-0.0130236	0.224645	-0.497387	0.180122	-0.120304	0.276485	0.0872313	-0.14788	-0.295109	NA	NA
866	DAG1_HUMAN	0.107575	-0.0949545	0.0154118	0.0240636	-0.0154118	-0.101675	0.0491797	-0.095208	0.0197552	0.130131	-0.102595	-0.073297	0	0	0	0.0170596	-0.061127	-0.0553545	0	-0.030502	0.138615	0	0.0119831	0.0259354	0.0793387	-0.0323913	-0.00524327	-0.105765	0.0806575	-0.129198	0.0612108	-0.0739806	0.0719284	-0.0398001	-0.105198	0.117812	-0.0415604	0.115037	0.00677231	-0.0802937	0.0143887	-0.0849413	0.173334	-0.0033859	-0.0492045	-0.026423	0.196339	0.00963253
867	DAPK2_HUMAN	-0.183673	-0.0703364	0.155704	-0.185692	0.0472829	-0.187752	NA	NA	NA	NA	NA	NA	0.0588809	0.00889224	0.0578689	-0.131562	0.0766638	-0.0978541	0.190028	-0.0177364	-0.0180425	0.220492	-0.0314847	0.0143702	-0.15892	0.0575879	-0.0754582	0.00603203	0.139307	-0.040409	-0.0271642	-0.0358106	0.0001958	0.040409	-0.0238673	0.0274484	-0.0813248	0.0136773	0.129514	-0.0475164	-0.0129337	0.0892872	0.0300011	-0.0718494	-0.0322445	0.00500687	0.238744	-0.205895
868	DAZP1_HUMAN	0.110819	-0.113565	-0.0072058	0.147439	-0.182312	-0.0533988	0.00759712	-0.0105912	0.114682	-0.00717528	-0.0660995	-0.0343937	0	-0.171284	0	-0.0158514	0.0623061	-0.062872	0.0223745	0.0122296	0	0	-0.0534665	0.114938	-0.0883712	0.0464861	0.0557541	-0.0464861	0.206474	-0.134055	0.0640084	0.0732405	0.025588	-0.0620423	-0.0772658	-0.0569787	0.0569787	0.140314	0.089694	-0.0467848	0.100329	-0.155036	0.089388	0.210009	-0.0411979	-0.0643934	0.0329769	-0.042261
869	DBLOH_HUMAN	-0.0556906	-0.0310669	-0.00503791	0.265687	0.070679	-0.117915	0.200127	0.0360425	-0.159892	0.141762	-0.269329	-0.0516717	0	0	0.0230644	-0.24745	0.347576	0	-0.0329545	0.0219604	-0.0484746	0.441018	0.000914923	0.471001	-0.0437943	-0.117015	0.0383602	-0.00380387	-0.0214198	-0.0224199	0.0373805	0.0654484	0.0337651	-0.137007	-0.0145662	0.0424258	-0.116871	0.051656	-0.00135828	0.00224709	-0.164111	0.101252	-0.101252	0.181232	-0.128047	0.110201	0.104945	-0.489041
870	DBNL_HUMAN	0.0388163	-0.0240688	0.130613	-0.107906	0.173533	-0.0813623	-0.294918	0.649457	-0.0157355	0.179332	-0.0486477	-0.0253552	0	0	0.150457	-0.131912	-0.0767854	-0.108321	0.065782	-0.291915	0	0.0374261	0.0980455	-0.000961622	-0.236975	0.235124	-0.0901414	-0.0146418	0.119711	-0.115209	0.313164	0.0358116	-0.17149	-0.0325293	-0.01543	-0.00897396	-0.0846616	0.04512	0.0563566	-0.0493571	0.0721618	-0.0895369	0.37414	0.018799	-0.181403	0.00926976	0.051142	-0.140453
871	DC1I2_HUMAN	0.0326531	-0.077946	0.0254179	-0.0146263	-0.0227476	0.0249112	-0.00695874	-0.173278	0.0137332	0.165771	-0.0243928	-0.0118592	0	0.0140812	-0.018922	-0.0287437	0	0	0	-0.00267023	0	0	0.0108775	-0.0614103	-0.00679006	0.0233689	0.0124527	-0.0046723	0.0715495	-0.107574	0.0970247	-0.075211	-0.014406	0.0609605	-0.0769658	-0.0619942	0.118525	-0.0086234	0.0136283	0.00117135	0.0767174	-0.0527941	0.101337	-0.0719238	-0.0272428	-0.0668105	0.164057	-0.0318777
872	DC1L1_HUMAN	0.0329196	0.000253559	0.0122969	-0.0529797	0.210709	-0.0403987	-0.0431422	0.061229	0.0173465	0.0600497	-0.103352	-0.0396472	0	0.133425	0	0	-0.278432	0	-0.0540556	0	0	0.0819421	0.0339245	-0.178191	0.064065	-0.00110514	0.0261023	-0.0189112	0.0595592	-0.0557262	0.0615925	-0.0216539	-0.105419	0.028167	0.0239216	-0.0503824	0.0839238	-0.0325921	-0.0252722	0.00399543	0.0678212	-0.0392226	0.036062	-0.0952299	0.01169	-0.0348897	0.165088	-0.0467117
873	DC1L2_HUMAN	0.0892362	-0.0660705	0.099175	-0.00611437	-0.0310758	-0.0150939	-0.0249301	0.310662	-0.0984333	0.155135	-0.0741152	0.032523	0.171089	0	-0.221127	0	-0.149808	0	0	0	0	0	0.0832069	-0.0805575	-0.153307	0.205355	-0.13667	0.0474242	0.179545	0.0326562	0.209041	-0.0268392	-0.309806	-0.0576306	-0.0484151	-0.0420254	0.0300638	0.0103297	0.0372644	-0.0661261	0.000699247	-0.0808962	0.0834074	0.0292753	0.00118499	-0.176491	0.0618527	-0.0265405
874	DCA11_HUMAN	0.0313832	0.0104882	0.070673	-0.0525517	0.053117	-0.0941373	-0.112094	0.0470462	0.103437	0.0150455	-0.0470462	0.122184	0.000960921	-0.116813	0.0943671	0.101274	-0.0964859	0	0.0869217	-0.151588	0	0.0878192	0.059641	0.206108	-0.173593	0.0380049	-0.165767	-0.00580803	0.0857248	-0.106202	0.0902057	0.0304337	-0.0761862	-0.0232814	0.019234	-0.0636551	-0.0302244	0.15982	-0.019234	-0.0261786	0.0270406	0.0183885	-0.0183885	0.120812	-0.0686628	-0.0838712	-0.121129	-0.022089
875	DCAF6_HUMAN	0.198028	-0.0274988	-0.0030354	0.00380346	-0.102392	0.0122507	-0.112773	-0.153223	0.0327693	0.126476	0.0357641	-0.0232995	-0.0520906	0.0345811	0	0.0163864	0.0781719	-0.00956967	-0.0159568	-0.0638457	0.00430958	0.179946	-0.0257871	-0.104077	0.053323	0.028745	0.0189571	-0.0130983	0.0730163	-0.0544261	0.00374387	-0.0763531	0.0581539	0.0793716	-0.0396066	-0.0557687	-0.0125606	-0.00298934	0.00287924	0.0942013	0.0717536	-0.00728186	0.0173623	-0.0446554	-0.0178644	0.0200789	-0.00164663	-0.00541906
876	DCAF7_HUMAN	0.0079539	-0.132912	0.0100288	0.12623	-0.100595	-0.125714	NA	NA	NA	NA	NA	NA	0	-0.077996	0.0589864	-0.0926927	0.115122	0	0.00669722	0	0	0.0411531	0.0233895	-0.00491516	-0.011292	0.0458894	-0.0385552	-0.17456	0.157869	-0.101775	0.0522786	-0.12123	0.0607832	-0.110378	0.0812154	0.0169279	-0.0471159	0.148623	0.0118845	-0.0644188	0.0240072	-0.137461	0.066765	0.0590466	-0.0445842	0.000330982	NA	NA
877	DCAF8_HUMAN	0.126072	-0.147196	0.02377	-0.02377	-0.0492967	-0.0399081	-0.0173659	0.0170531	-0.0110753	0.0173659	-0.0439948	0.154458	0	-0.0587917	0.00903287	-0.0119318	-0.100618	-0.146652	-0.0789995	0	0.0501277	0.346741	0.138569	-0.0804571	0.0845914	-0.0104431	-0.065916	-0.15083	0.0568779	0.0315681	-0.064277	0.211879	-0.141607	-0.384339	0.00826511	0.0194928	0.00176895	-0.0332323	-0.00218375	-0.0250452	0.0283727	-0.00434297	-0.0184256	-0.0357303	0.0266798	-0.106892	0.0204318	0.0503828
878	DCAKD_HUMAN	0.320955	-0.320955	0.819561	-0.344813	0.944547	-0.421602	NA	NA	NA	NA	NA	NA	NA	NA	NA	NA	NA	NA	NA	NA	NA	NA	NA	NA	NA	NA	NA	NA	NA	NA	NA	NA	NA	NA	NA	NA	NA	NA	NA	NA	NA	NA	NA	NA	NA	NA	NA	NA
879	DCD_HUMAN	-0.187048	-0.112696	0.0998601	-0.0501285	0.0207568	0.0855213	NA	NA	NA	NA	NA	NA	-0.368215	-0.0747783	-0.0341823	0.107072	1.32076	0	-0.535316	-0.987841	-0.000909096	2.1375	0.574585	-0.416395	-0.0581072	-0.28769	0.010885	0.354182	-0.0447838	-0.258896	0.142876	0.11597	-0.409964	0.493332	-0.40609	0.103501	0.339587	0.484508	-0.198898	-0.327621	-0.330929	0.0781906	-0.355663	-0.0669989	0.0736365	0.531904	NA	NA
880	DCMC_HUMAN	0.159527	-0.0697459	-0.187071	0.121942	0.011442	-0.0906577	0.288749	0.00881377	0.0505944	-0.0539297	-0.161599	-0.112477	-0.262088	0	0.165245	0.0572369	-0.0879729	0	0	0.194296	-0.109164	0.0110904	-0.206399	0.296613	-0.0317747	0.240397	-0.155454	0.0317747	0.057301	-0.320246	-0.0208712	0.143532	-0.18814	0.0885304	0.0938164	-0.164484	-0.0503224	-0.0141749	-0.00353367	0.0686622	-0.0118657	-0.0770662	-0.00368506	0.269418	-0.0496957	0.0786928	-0.0286306	-0.465015
881	DCNL1_HUMAN	-0.0121184	-0.105663	0.293191	0.0121184	0.571591	-0.497454	-0.103579	0.905457	-0.128617	-0.00428122	0.0931763	-0.0679868	0	0.0197893	0	0	0	-0.0160041	-0.0163884	0	0	0.0177657	0.0632442	-0.251043	0.0396713	-0.00646873	0.0261509	0.0245448	0.0004045	0.115349	-0.0600374	-0.0179331	-0.169502	-0.0398494	-0.0219242	-0.10915	0.0773121	-0.0817116	0.0973877	0.120444	-0.0308508	0.168931	-0.0105521	-0.0129273	-0.037665	-0.0106919	-0.209964	-0.0597312
882	DCNL5_HUMAN	-0.00495568	0.0350806	-0.581457	-0.428648	0.0947054	0.303418	NA	NA	NA	NA	NA	NA	0	-0.437531	0.32479	0.229768	-0.224394	NA	NA	NA	NA	NA	NA	NA	NA	NA	NA	NA	NA	NA	NA	NA	NA	NA	NA	NA	NA	NA	NA	NA	NA	NA	NA	NA	NA	NA	NA	NA
883	DCPS_HUMAN	0.100367	-0.157773	-0.0169135	0.175896	-0.0668059	-0.125223	-0.166976	0.00716419	0.168258	0.155337	-0.0515435	-0.0762658	-0.247471	0.0177739	-0.0089018	0	0.0442075	-0.245236	0.0771533	0	0.427113	-0.135492	0.0254882	0.111811	-0.0840868	0.091675	-0.0141369	-0.139186	0.111821	-0.15052	0.0801315	-0.194977	0.185833	-0.0801315	-0.0222636	-0.0125057	-0.198568	0.279364	0.168682	0.00821497	0.0857343	-0.23122	0.350142	0.0418927	-0.0461412	-0.0276204	0.296398	0.031316
884	DCTN1_HUMAN	0.0102173	-0.0744583	0.0180365	-0.01706	0.0641128	-0.046821	-0.0840115	0.0348417	-0.0597497	0.0999082	0.0134733	-0.0140381	0	-0.000946447	0	0.0135075	-0.0949108	0	0	0	0.00413558	0	0.0472595	-0.0354539	0.029863	0.0235551	0.00394188	-0.136866	0.0936991	-0.0258487	-0.00108163	-0.00403645	0.0100206	-0.0904128	-0.00920764	0.0601601	0.016473	0.0291689	-0.042424	-0.0996151	0.00760183	-0.0558971	0.0544981	0.0100548	0.0161348	-0.0587602	0.0540057	-0.00695834
885	DCTN2_HUMAN	0.0322942	-0.0988216	0.0313382	-0.0310768	0.126201	-0.0410552	-0.0773448	0.107539	-0.00865031	0.131874	0.00138622	-0.0415401	0.017959	0	0.028574	-0.0481829	-0.0215253	0	-0.0214557	0.00722134	0.00207372	0	0.0563191	-0.0157399	0.0527778	-0.00596675	0.0321876	-0.171154	0.0907127	-0.00898326	0.0726298	-0.0234548	-0.00519292	-0.138642	-0.0148977	0.0766477	0.0412636	0.0404212	-0.0552432	-0.158154	0.0347228	-0.0451837	0.057376	-0.0263313	0.0298815	-0.115259	0.0989518	-0.0473945
886	DCTN3_HUMAN	0.017267	-0.0578098	0.0435995	-0.0399073	0.102771	-0.0425796	-0.0190016	0.207956	-0.100032	0.179151	0.0257525	-0.093567	-0.58093	0.211319	0	-0.0346275	0.0544836	-0.0210986	-0.00963099	0.163095	0	0.00694432	0.124937	-0.102334	0.0591304	0.0258119	-0.0201499	-0.17277	0.0679344	-0.164524	0.0176176	-0.0158706	0.0155205	0.0619037	0.00249026	0.0983413	-0.00541417	-0.0102807	-0.017097	-0.0522436	-0.000599013	-0.0203744	0.0310884	0.0214186	0.0186741	-0.0137455	0.147451	0.0294017
887	DCTN4_HUMAN	-0.0372747	-0.017615	0.136617	-0.0187833	0.184288	-0.105907	-0.00905058	-0.0509432	-0.00848155	0.200835	-0.0427414	-0.0129594	0	0	-0.0192075	0	-0.0489886	-0.00774972	0.0116389	-0.0549046	0.050026	0.0571248	0.0592861	-0.0593792	0.0250289	0.00284107	0.0782205	-0.205369	0.0973367	0.0164171	-0.0118075	-0.0895974	0.00362165	-0.0337704	0.010035	0.0113785	0.0107925	0.0761598	-0.0788607	-0.139305	0.0134599	0.0305285	0.00515934	0.00847561	0.0188171	-0.0887432	0.0552677	-0.0413017
888	DCTN5_HUMAN	0.24032	-0.179887	0.0847192	-0.255149	-0.00915183	-0.709905	NA	NA	NA	NA	NA	NA	-1.22453	0.234197	0	-0.35689	0.137967	0.0380496	0.0853172	0	-0.0649653	-0.220691	NA	NA	NA	NA	NA	NA	NA	NA	NA	NA	NA	NA	NA	NA	NA	NA	NA	NA	0.05502	-0.1978	0.0627741	0.00960576	-0.080043	-0.147617	0.100052	-0.221899
889	DCTN6_HUMAN	0.022612	-0.0625832	0.0126899	0.0324108	0.224657	-0.0324108	-0.059535	-0.0896586	0.00886772	0.0936903	0.059535	-0.104679	0.118813	0.107362	-0.0925423	-0.126632	-0.125688	-0.000925997	0.0809493	0	0.152406	-0.0419156	0.0957777	-0.0620801	0.0416511	0.128577	-0.00182276	-0.0581169	0.0634029	-0.126544	0.00586539	0.0285132	0.0984382	-0.0734747	-0.0414231	0.0414231	0.13456	0.0837248	-0.0708035	-0.0837248	0.00613952	-0.0318183	0.0380052	0.0784015	0.000855581	-0.0454636	0.0320405	0.123679
890	DCTP1_HUMAN	0.0533832	-0.00442126	-0.0689475	0.0633654	0.0674588	-0.00266365	0.0220203	0.0969433	-0.0220203	-0.167063	0.140373	0.048924	0	-0.308422	0.197074	0	0.228882	-0.0141722	0.0488312	0	0	0	-0.101457	0.640202	-0.00505815	-0.00470122	0.0605091	-0.127754	-0.116345	-0.00520039	-0.0334969	0.0892953	0.0386973	-0.115181	0.0645479	-0.00673419	-0.34024	-0.0301946	0.0361219	-0.00562863	0.073663	-0.0420342	0.0329053	0.101277	0.102269	-0.101175	0.189904	-0.0342742
891	DCUP_HUMAN	-0.383147	-0.0878923	0.39558	-0.162141	0.624066	0.0677945	-0.0825093	0.656386	-0.0781894	-0.0525699	0.0200969	0.0170398	-0.0027202	0	0.0300648	-0.0577551	0.20036	-0.0159748	0.142174	-0.109961	-0.0690137	0.0342724	0.257584	0.0085043	-0.0834419	-0.00716465	-0.20807	0.199308	-0.00953342	0.00305602	0.20107	0.156934	-1.10025	-0.00305602	0.171831	-0.245447	-0.0917779	0.0306665	0.0374517	-0.00718493	-0.169582	0.0519094	0.251435	-0.0513918	-0.15764	0.105841	-0.0346435	-0.327106
892	DCXR_HUMAN	-0.0192244	-0.127894	0.00153198	0.145911	0.0392582	-0.0468405	0.0187442	0.0517523	0.0658897	-0.0909789	0.0240468	-0.172496	-0.168669	0	0.624859	0.000318777	0	-0.122682	0.191691	-0.0778747	0	0.0842017	-0.133139	0.182392	-0.114168	0.0523955	0.121135	-0.092725	-0.0464057	-0.242334	-0.0225131	0.137083	0.154597	-0.00162829	0.0699529	-0.3115	0.0328901	0.17203	-0.126378	0.0159914	0.212518	-0.16766	-0.052502	0.162422	-0.238675	0.0117393	0.0994444	-0.0279889
893	DD19A_HUMAN	0.154514	-0.119245	-0.108142	0.108142	-0.319013	0.30362	0.09738	-0.393114	0.0557295	-0.0557295	-0.0978937	0.137734	-0.350925	0.117845	-0.251185	-0.232422	0.104836	0	-0.0244566	-0.0347065	0.153616	-0.000658445	-0.0351315	-0.122458	0.0501174	0.0533595	0.0112952	0.0351315	-0.385728	-0.0499028	-0.0403259	0.233949	0.121216	-0.118854	0.0309165	-0.1224	0.146374	0.0163551	-0.0516805	0.031622	0.132656	-0.146633	-0.0061773	-0.0229399	0.0648967	-0.0253068	-0.0119218	-0.0610219
894	DD19B_HUMAN	0.228724	-0.186674	-0.0121304	-0.100711	0.0709413	-0.0709413	0.052813	-0.363457	0.204043	-0.0396329	0.0856922	-0.129801	0.155191	0	0.0707168	-0.29716	-0.109808	-0.0592021	0.153246	-0.0928898	0.0721675	-0.0224947	0.0521915	-0.0163201	0.0750014	-0.0750014	0.0668507	-0.129172	-0.0729211	0.0791996	1.31e-05	0.0367081	0.221365	-0.412792	-0.0437263	0.135382	0.0510455	-0.0365203	0.0168042	-0.121346	-0.0079292	0.0433677	-0.0433677	0.0562895	0.138084	-0.160213	-0.0419665	0.0288889
895	DDAH1_HUMAN	-0.216345	0.154409	0.00730838	-0.00810433	-0.228692	0.425541	-0.0240829	-0.276001	-0.0945634	0.0334487	0.047003	0.0994019	0	-0.242326	-0.0103494	0.0573087	0.116561	-0.192107	-0.0289477	0.129059	0	0.552637	-0.400577	-0.342646	0.02601	0.208459	-0.0574538	0.271455	0.0293085	-0.0661662	-0.00151083	-0.260011	-0.0233452	0.635189	-0.497644	0.0117102	0.064037	-0.0224255	0.00137461	0.226942	0.172295	-0.0209777	-0.0711175	-0.220882	0.00908115	0.233517	-0.283508	0.403266
896	DDAH2_HUMAN	0.182916	-0.0402768	0.181129	-0.172995	-0.152697	-0.144959	-0.224441	0.20331	0.0400943	0.0460678	-0.343443	0.0638642	0.314653	-0.321164	0	0.0164128	-0.140738	-0.156626	0.0500434	0.0899871	0	0.0351839	0.0544696	0.340081	-0.370552	0.369985	-0.119981	-0.120071	0.0106759	-0.0960189	0.778782	0.023763	-0.117194	-0.00311456	-0.188752	-0.0206811	-0.0576807	-0.0235271	0.362392	0.00763128	0.165427	-0.562975	0.330029	0.141049	-0.226038	-0.0522996	-0.0347003	-0.143761
897	DDB1_HUMAN	0.0839422	-0.0264832	0.0465461	-0.00092956	-0.0167036	-0.0573141	-0.0250974	0.109009	-0.0794943	0.108256	-0.100118	0.00612567	-0.2392	0.0714033	0	-0.212314	0.132275	0	0	0	0	0.00327964	0.0453341	-0.0589764	0.0283603	0.0130942	-0.0482557	-0.00822647	0.0780272	-0.0520194	0.0274254	-0.0146849	-0.0242893	0.0191863	-0.0355776	0.0461184	0.00790968	0.0151098	-0.0116232	0.00532752	-0.0458552	0.00350767	6.52e-05	0.0247115	-0.0122761	-0.00977257	0.0437371	-0.0421995
898	DDI2_HUMAN	-0.215559	0.0052034	0.530216	-0.35774	0.810492	-0.0500123	-0.250694	1.5748	-0.343325	-0.020114	0.0990175	0.0325538	-0.344001	0	0.152113	-0.173931	0.794643	-0.066299	0.102034	-0.243967	0.146674	0	0.386868	-0.0933485	-0.010214	-0.0581088	-0.205936	0.296751	-0.138146	0.0544265	0.260513	0.138564	-0.453899	-0.0474322	0.214601	-0.2079	-0.242568	-0.146284	0.121064	0.209558	-0.236915	0.184987	-0.0438485	-0.00311468	-0.0199329	0.24268	-0.28584	-0.0978444
899	DDRGK_HUMAN	-0.034847	0.0355738	-0.029433	0.034847	0.154996	-0.0594414	0.063819	-0.0224133	-0.0126617	-0.0195478	-0.174355	0.0303521	0	-0.331287	0.0438981	0.0753134	0	-0.0319883	0	-0.099865	0	0.346576	-0.0625854	0.0986178	-0.0613486	0.190355	-0.0146959	-0.0125227	0.00481185	0.0105893	0.00472225	0.0099938	-0.0877327	-0.011819	-0.100083	-0.0355048	0.0356769	0.0413316	0.0247377	0.0417221	-0.0525978	-0.0162893	0.0162893	0.0310657	0.0398153	0.0327088	0.0481653	-0.134907
900	DDX1_HUMAN	-0.0423885	0.00400611	0.0328293	-0.0397922	0.0584615	0.00540905	0.0206177	0.0866696	-0.0386425	0.0274148	-0.0726703	-0.0214631	0	0	-0.0117495	0.0296438	0	-0.0154028	0	0	0	0	-0.0242702	-0.0518364	0.00750134	0.0419941	0.010837	-0.00750134	0.0721351	-0.0890606	0.00869794	0.0477967	-0.0148653	-0.0439344	-0.0115762	-0.0360289	0.0393541	0.0118002	-0.000216442	0.016734	0.00413367	-0.0570723	0.0449865	0.00300281	-0.00453158	-0.00138838	0.0639775	-0.0826021
901	DDX17_HUMAN	0.03784	-0.0912214	0.00474125	0.0387933	-0.0591904	0.0234198	-0.123787	0.126438	0.00212532	0.0879481	-0.0871389	-0.00191424	0.0592008	-0.119021	0	0.0604769	-0.037484	-0.0998332	0	-0.00806662	0.117403	0	0.00788342	0.146832	-0.0827911	0.0773423	-0.0186008	-0.0933428	0.0507415	-0.0758089	0.114283	-0.083078	-0.015744	-0.0598933	-0.0778511	0.0196917	-0.0476661	0.284774	0.0623695	-0.0461827	-0.0314869	-0.0240308	0.131019	0.0128071	-0.0828142	0.00955342	0.0640407	-0.0407631
902	DDX20_HUMAN	0.111779	-0.114653	0.114146	-0.111779	0.243274	-0.219566	NA	NA	NA	NA	NA	NA	NA	NA	NA	NA	NA	NA	NA	NA	NA	NA	NA	NA	NA	NA	NA	NA	NA	NA	NA	NA	NA	NA	NA	NA	NA	NA	NA	NA	NA	NA	NA	NA	NA	NA	NA	NA
903	DDX21_HUMAN	0.149513	-0.149805	-0.0359552	-0.00321314	0.31834	0.0449945	-0.649607	0.885865	-0.0774413	0.674414	-0.0760535	0.0760535	NA	NA	NA	NA	NA	-0.216783	0.063256	-0.390155	0.235514	0	NA	NA	NA	NA	NA	NA	-0.00730258	0.00724333	0.0278572	-0.032003	0.0205757	-0.112844	-0.0455698	0.0262367	0.025402	-0.000543058	-0.110252	0.0273458	-0.0219282	-0.172745	0.0786416	0.209975	-0.0262232	0.0275351	NA	NA
904	DDX28_HUMAN	-0.0516718	-0.0336525	0.407268	-0.233053	0.579472	0.0336525	-0.0243445	0.141158	-0.0401784	0.00514097	-0.154629	0.127948	-0.0917573	-0.0497163	0.0867406	0.0341994	0.321739	-0.0360647	-0.0118179	0	0.0697129	0.258161	0.177753	-0.0655484	-0.039995	-0.0874592	-0.17287	0.269524	0.214295	-0.128071	-0.145213	-0.0181479	-0.162514	0.37151	0.00868444	-0.070062	-0.197439	0.0367015	-0.0240364	0.361508	-0.0344532	-0.152908	-0.0729796	0.133977	-0.023006	0.388269	-0.280527	-0.524309
905	DDX3X_HUMAN	-0.00568744	0.0968203	-0.0788735	-0.0855206	-0.0439222	0.344004	0.0217297	-0.173114	0.0782219	0.0861346	-0.272715	-0.0206305	0	0.135776	-0.207888	0	-0.0589837	-0.0784116	0.436103	-0.0111337	0	0.402247	-0.205121	-0.057231	0.000502069	0.0299216	0.080931	0.00428487	-0.00807659	-0.0741614	0.0567953	-0.058069	-0.0504246	0.167017	-0.0952876	-0.114089	0.0272996	0.0704919	-0.0364659	0.285909	0.205996	-0.180044	-0.0652065	0.0957929	-0.118789	0.0866942	0.291068	-0.210736
906	DDX3Y_HUMAN	0.0846319	-1.02505	0.132989	0.0901249	0.0959138	-1.40264	0.00132328	0.659437	-0.14842	-0.0520553	0.9996	-0.313567	NA	NA	NA	NA	NA	0.0155372	-1.47579	0.193594	0.0544583	-1.35529	0.264678	-0.205036	0.205036	-0.748794	0.487909	-0.867694	0.120222	0.186758	-1.79156	-0.0402953	0.0402953	-1.77583	-0.0350922	0.116707	0.273081	-0.807361	0.140357	-1.50291	-0.920593	0.308696	0.351683	-0.308696	0.670741	-1.07315	-0.577181	0.532174
907	DDX42_HUMAN	0.0855565	-0.0602345	0.0111577	0.0551247	-0.0379502	-0.0635988	-0.0297571	-0.0089665	0.0785973	0.114073	0.00396507	-0.0543652	0.0701684	-0.330009	-0.0506969	0.0740399	0	0	0.0595108	-0.0547166	0	0.145013	-0.035375	0.0495889	0.027674	0.0863322	-0.0829337	-0.220849	0.0289949	-0.0257442	0.133363	-0.0564374	-0.0124763	-0.0423731	-0.00966	0.106714	-0.0141231	0.139012	-0.0109307	-0.094693	0.0566933	-0.180757	0.224528	0.064819	-0.15015	-0.0566933	NA	NA
908	DDX46_HUMAN	0.0413075	-0.101985	0.00923171	0.0360225	0.0152232	-0.136772	-0.0137437	0.238046	-0.0186966	0.030246	0.00866675	-0.115313	0.0162417	-0.125676	0	-0.0808449	0	0	0.053119	-0.173614	0.101367	-0.0356389	0.0755628	0.108814	0.0222415	0.103457	-0.0223293	-0.0718106	0.0647056	-0.0889094	0.0656942	0.00377517	0.0470593	-0.122304	0.00216262	0.0105344	0.00155087	0.150085	0.0121778	-0.0359065	0.000638959	-0.140119	0.141234	0.077765	-0.104389	-0.0219458	NA	NA
909	DDX5_HUMAN	-0.0299312	-0.0445704	0.098999	0.0161137	0.0593333	-0.247006	-0.0676057	0.196224	0.0268869	0.301526	-0.0571419	-0.00832647	0.173566	-0.0822268	0	0.0104235	-0.270891	-0.169284	0.0492237	0.137101	0	-0.411025	0.0216323	0.0298968	0.0569439	0.00234288	-0.0170109	-0.290792	0.176015	0.0921432	-0.0138855	0.0142018	-0.152649	-0.104167	-0.12381	0.0364019	0.0956129	-0.0364019	-0.0530914	-0.055284	0.0284704	-0.12385	0.0914982	0.0578272	-0.0578272	-0.139943	0.168792	0.0974
910	DDX58_HUMAN	-0.146982	0.14963	0.08652	-0.22575	-0.08652	0.238645	NA	NA	NA	NA	NA	NA	0	-0.0829215	0.439024	-0.129373	0.358876	NA	NA	NA	NA	NA	-0.344903	0.198814	-0.0249912	0.0224491	-0.00062555	0.00515311	-0.00623603	-0.0461427	-0.0492187	0.0201288	0.0386598	0.0207979	-0.143828	-0.00306444	-0.0639313	0.000739013	0.0381759	0.159951	0.349464	-0.406914	-0.086512	0.309443	-0.00590629	0.00590629	NA	NA
[truncated: 4,981 more rows]
[truncated: 22 more columns]

## Sheet: TMT12-ProteinReport
Quantitative Protein report TMT12
Experiment	Protein name	Protein accession numbers	Protein identification probability	Exclusive unique peptide count	Exclusive unique spectrum count	Total spectrum count	Percentage of total spectra	Percentage sequence coverage
[truncated: 4,393 more rows]

## Sheet: TMT11-ProteinReport
Quantitative Protein report TMT11
[truncated: 4,039 more rows]

[truncated: 10 more sheets: TMT10-ProteinReport, TMT9-ProteinReport, TMT8-ProteinReport, TMT7-ProteinReport, TMT6-ProteinReport, TMT5-ProteinReport, TMT4-ProteinReport, TMT3-ProteinReport, TMT2-ProteinReport, TMT1-ProteinReport]
