# Supplementary material for: Discovery proteomics in aging human skeletal muscle finds change in spliceosome, immunity, proteostasis and mitochondria
Source: eLife. 2019 Oct 23;8:e49874. doi: 10.7554/eLife.49874 (PMC6810669; doi:10.7554/eLife.49874)
Supplement: Figure 1—source data 5. — Sheet 1. Age-associated proteins. Proteins which were significantly (p<0.05) dysregulated with age. Sheet 2. Description of the column headers for the sheet1. [file elife-49874-fig1-data5.xlsx]

## Sheet: Description
Description of the column headers
#	No
Protein ID	Uniprot ID
AgeBeta	Age Beta Coefficient
AgePvalue	P-value
BH Adjusted Pvalue	Benjamini-Hochberg adjusted p-value
Acc No.	Uniprot Accession Number
ProteinDescription	Protein Name and Description
Genenames	Gene Names(Synonyms)
AA Length	Protein Length
GenePrimary	Primary Gene Name
GOCC	Gene Ontology Cellular Component
GOMF	Gene Ontology Molecular Function
GOBP	Gene Ontology Biological Process

## Sheet: Significant Proteins
Figure 1-source data 2. Dysregulated Proteins with Age
Age-associated Proteins
#	Protein ID	AgeBeta	Pvalue	BH Adjusted Pvalue	Acc No.	ProteinDescription	Genenames	AA Length	GenePrimary	GOCC	GOMF	GOBP
1	PRP4B_HUMAN	0.00212402	0.0234841	0.107595	Q13523	Serine/threonine-protein kinase PRP4 homolog (EC 2.7.11.1) (PRP4 kinase) (PRP4 pre-mRNA-processing factor 4 homolog)	PRPF4B KIAA0536 PRP4 PRP4H PRP4K	1007	PRPF4B	catalytic step 2 spliceosome [GO:0071013]; chromosome [GO:0005694]; nuclear speck [GO:0016607]; ATP binding [GO:0005524]; protein kinase activity [GO:0004672]; protein serine/threonine kinase activity [GO:0004674]; RNA binding [GO:0003723]; mRNA splicing, via spliceosome [GO:0000398]; protein phosphorylation [GO:0006468]; RNA splicing [GO:0008380]	catalytic step 2 spliceosome [GO:0071013]; chromosome [GO:0005694]; nuclear speck [GO:0016607]; ATP binding [GO:0005524]; protein kinase activity [GO:0004672]; protein serine/threonine kinase activity [GO:0004674]; RNA binding [GO:0003723]; mRNA splicing, via spliceosome [GO:0000398]; protein phosphorylation [GO:0006468]; RNA splicing [GO:0008380]	catalytic step 2 spliceosome [GO:0071013]; chromosome [GO:0005694]; nuclear speck [GO:0016607]; ATP binding [GO:0005524]; protein kinase activity [GO:0004672]; protein serine/threonine kinase activity [GO:0004674]; RNA binding [GO:0003723]; mRNA splicing, via spliceosome [GO:0000398]; protein phosphorylation [GO:0006468]; RNA splicing [GO:0008380]
2	SRSF1_HUMAN	0.00219423	2.69e-05	0.000939615	Q07955	Serine/arginine-rich splicing factor 1 (Alternative-splicing factor 1) (ASF-1) (Splicing factor, arginine/serine-rich 1) (pre-mRNA-splicing factor SF2, P33 subunit)	SRSF1 ASF SF2 SF2P33 SFRS1 OK/SW-cl.3	248	SRSF1	catalytic step 2 spliceosome [GO:0071013]; cytoplasm [GO:0005737]; extracellular exosome [GO:0070062]; nuclear speck [GO:0016607]; nucleoplasm [GO:0005654]; nucleus [GO:0005634]; DNA topoisomerase binding [GO:0044547]; mRNA binding [GO:0003729]; protein kinase B binding [GO:0043422]; RNA binding [GO:0003723]; RS domain binding [GO:0050733]; alternative mRNA splicing, via spliceosome [GO:0000380];…	catalytic step 2 spliceosome [GO:0071013]; cytoplasm [GO:0005737]; extracellular exosome [GO:0070062]; nuclear speck [GO:0016607]; nucleoplasm [GO:0005654]; nucleus [GO:0005634]; DNA topoisomerase binding [GO:0044547]; mRNA binding [GO:0003729]; protein kinase B binding [GO:0043422]; RNA binding [GO:0003723]; RS domain binding [GO:0050733]; alternative mRNA splicing, via spliceosome [GO:0000380];…	catalytic step 2 spliceosome [GO:0071013]; cytoplasm [GO:0005737]; extracellular exosome [GO:0070062]; nuclear speck [GO:0016607]; nucleoplasm [GO:0005654]; nucleus [GO:0005634]; DNA topoisomerase binding [GO:0044547]; mRNA binding [GO:0003729]; protein kinase B binding [GO:0043422]; RNA binding [GO:0003723]; RS domain binding [GO:0050733]; alternative mRNA splicing, via spliceosome [GO:0000380];…
3	HNRPF_HUMAN	0.00235501	1.12e-05	0.000498784	P52597	Heterogeneous nuclear ribonucleoprotein F (hnRNP F) (Nucleolin-like protein mcs94-1) [Cleaved into: Heterogeneous nuclear ribonucleoprotein F, N-terminally processed]	HNRNPF HNRPF	415	HNRNPF	catalytic step 2 spliceosome [GO:0071013]; cytosol [GO:0005829]; membrane [GO:0016020]; nucleoplasm [GO:0005654]; nucleus [GO:0005634]; RNA binding [GO:0003723]; single-stranded RNA binding [GO:0003727]; TBP-class protein binding [GO:0017025]; fibroblast growth factor receptor signaling pathway [GO:0008543]; gene expression [GO:0010467]; mRNA splicing, via spliceosome [GO:0000398]; regulation of …	catalytic step 2 spliceosome [GO:0071013]; cytosol [GO:0005829]; membrane [GO:0016020]; nucleoplasm [GO:0005654]; nucleus [GO:0005634]; RNA binding [GO:0003723]; single-stranded RNA binding [GO:0003727]; TBP-class protein binding [GO:0017025]; fibroblast growth factor receptor signaling pathway [GO:0008543]; gene expression [GO:0010467]; mRNA splicing, via spliceosome [GO:0000398]; regulation of …	catalytic step 2 spliceosome [GO:0071013]; cytosol [GO:0005829]; membrane [GO:0016020]; nucleoplasm [GO:0005654]; nucleus [GO:0005634]; RNA binding [GO:0003723]; single-stranded RNA binding [GO:0003727]; TBP-class protein binding [GO:0017025]; fibroblast growth factor receptor signaling pathway [GO:0008543]; gene expression [GO:0010467]; mRNA splicing, via spliceosome [GO:0000398]; regulation of …
4	HNRPR_HUMAN	0.0025685	1.51e-07	2.73e-05	O43390	Heterogeneous nuclear ribonucleoprotein R (hnRNP R)	HNRNPR HNRPR	633	HNRNPR	axon terminus [GO:0043679]; catalytic step 2 spliceosome [GO:0071013]; dendrite [GO:0030425]; endoplasmic reticulum [GO:0005783]; growth cone [GO:0030426]; intracellular ribonucleoprotein complex [GO:0030529]; nucleoplasm [GO:0005654]; spliceosomal complex [GO:0005681]; mRNA 3'-UTR binding [GO:0003730]; RNA binding [GO:0003723]; circadian rhythm [GO:0007623]; gene expression [GO:0010467]; mRNA de…	axon terminus [GO:0043679]; catalytic step 2 spliceosome [GO:0071013]; dendrite [GO:0030425]; endoplasmic reticulum [GO:0005783]; growth cone [GO:0030426]; intracellular ribonucleoprotein complex [GO:0030529]; nucleoplasm [GO:0005654]; spliceosomal complex [GO:0005681]; mRNA 3'-UTR binding [GO:0003730]; RNA binding [GO:0003723]; circadian rhythm [GO:0007623]; gene expression [GO:0010467]; mRNA de…	axon terminus [GO:0043679]; catalytic step 2 spliceosome [GO:0071013]; dendrite [GO:0030425]; endoplasmic reticulum [GO:0005783]; growth cone [GO:0030426]; intracellular ribonucleoprotein complex [GO:0030529]; nucleoplasm [GO:0005654]; spliceosomal complex [GO:0005681]; mRNA 3'-UTR binding [GO:0003730]; RNA binding [GO:0003723]; circadian rhythm [GO:0007623]; gene expression [GO:0010467]; mRNA de…
5	SK2L2_HUMAN	0.00268165	0.0072356	0.0495961	P42285	Superkiller viralicidic activity 2-like 2 (EC 3.6.4.13) (ATP-dependent RNA helicase DOB1) (ATP-dependent RNA helicase SKIV2L2) (TRAMP-like complex helicase)	SKIV2L2 DOB1 KIAA0052 Mtr4	1042	SKIV2L2	catalytic step 2 spliceosome [GO:0071013]; nucleolus [GO:0005730]; nucleoplasm [GO:0005654]; nucleus [GO:0005634]; ATP binding [GO:0005524]; ATP-dependent RNA helicase activity [GO:0004004]; RNA binding [GO:0003723]; maturation of 5.8S rRNA [GO:0000460]; mRNA splicing, via spliceosome [GO:0000398]; RNA catabolic process [GO:0006401]; rRNA processing [GO:0006364]	catalytic step 2 spliceosome [GO:0071013]; nucleolus [GO:0005730]; nucleoplasm [GO:0005654]; nucleus [GO:0005634]; ATP binding [GO:0005524]; ATP-dependent RNA helicase activity [GO:0004004]; RNA binding [GO:0003723]; maturation of 5.8S rRNA [GO:0000460]; mRNA splicing, via spliceosome [GO:0000398]; RNA catabolic process [GO:0006401]; rRNA processing [GO:0006364]	catalytic step 2 spliceosome [GO:0071013]; nucleolus [GO:0005730]; nucleoplasm [GO:0005654]; nucleus [GO:0005634]; ATP binding [GO:0005524]; ATP-dependent RNA helicase activity [GO:0004004]; RNA binding [GO:0003723]; maturation of 5.8S rRNA [GO:0000460]; mRNA splicing, via spliceosome [GO:0000398]; RNA catabolic process [GO:0006401]; rRNA processing [GO:0006364]
6	ROA2_HUMAN	0.00282569	1.68e-07	2.73e-05	P22626	Heterogeneous nuclear ribonucleoproteins A2/B1 (hnRNP A2/B1)	HNRNPA2B1 HNRPA2B1	353	HNRNPA2B1	Cajal body [GO:0015030]; catalytic step 2 spliceosome [GO:0071013]; chromosome, telomeric region [GO:0000781]; cytoplasm [GO:0005737]; extracellular exosome [GO:0070062]; intracellular ribonucleoprotein complex [GO:0030529]; membrane [GO:0016020]; nuclear matrix [GO:0016363]; nucleoplasm [GO:0005654]; nucleus [GO:0005634]; spliceosomal complex [GO:0005681]; G-rich strand telomeric DNA binding [GO…	Cajal body [GO:0015030]; catalytic step 2 spliceosome [GO:0071013]; chromosome, telomeric region [GO:0000781]; cytoplasm [GO:0005737]; extracellular exosome [GO:0070062]; intracellular ribonucleoprotein complex [GO:0030529]; membrane [GO:0016020]; nuclear matrix [GO:0016363]; nucleoplasm [GO:0005654]; nucleus [GO:0005634]; spliceosomal complex [GO:0005681]; G-rich strand telomeric DNA binding [GO…	Cajal body [GO:0015030]; catalytic step 2 spliceosome [GO:0071013]; chromosome, telomeric region [GO:0000781]; cytoplasm [GO:0005737]; extracellular exosome [GO:0070062]; intracellular ribonucleoprotein complex [GO:0030529]; membrane [GO:0016020]; nuclear matrix [GO:0016363]; nucleoplasm [GO:0005654]; nucleus [GO:0005634]; spliceosomal complex [GO:0005681]; G-rich strand telomeric DNA binding [GO…
7	HNRPM_HUMAN	0.00336297	2.05e-10	1.5e-07	P52272	Heterogeneous nuclear ribonucleoprotein M (hnRNP M)	HNRNPM HNRPM NAGR1	730	HNRNPM	catalytic step 2 spliceosome [GO:0071013]; extracellular exosome [GO:0070062]; extracellular matrix [GO:0031012]; integral component of plasma membrane [GO:0005887]; membrane [GO:0016020]; nuclear matrix [GO:0016363]; nucleolus [GO:0005730]; nucleoplasm [GO:0005654]; paraspeckles [GO:0042382]; spliceosomal complex [GO:0005681]; protein domain specific binding [GO:0019904]; RNA binding [GO:0003723…	catalytic step 2 spliceosome [GO:0071013]; extracellular exosome [GO:0070062]; extracellular matrix [GO:0031012]; integral component of plasma membrane [GO:0005887]; membrane [GO:0016020]; nuclear matrix [GO:0016363]; nucleolus [GO:0005730]; nucleoplasm [GO:0005654]; paraspeckles [GO:0042382]; spliceosomal complex [GO:0005681]; protein domain specific binding [GO:0019904]; RNA binding [GO:0003723…	catalytic step 2 spliceosome [GO:0071013]; extracellular exosome [GO:0070062]; extracellular matrix [GO:0031012]; integral component of plasma membrane [GO:0005887]; membrane [GO:0016020]; nuclear matrix [GO:0016363]; nucleolus [GO:0005730]; nucleoplasm [GO:0005654]; paraspeckles [GO:0042382]; spliceosomal complex [GO:0005681]; protein domain specific binding [GO:0019904]; RNA binding [GO:0003723…
8	HNRPU_HUMAN	0.0034399	9.36e-12	2.75e-08	Q00839	Heterogeneous nuclear ribonucleoprotein U (hnRNP U) (Scaffold attachment factor A) (SAF-A) (p120) (pp120)	HNRNPU HNRPU SAFA U21.1	825	HNRNPU	catalytic step 2 spliceosome [GO:0071013]; cell surface [GO:0009986]; CRD-mediated mRNA stability complex [GO:0070937]; cytoplasmic ribonucleoprotein granule [GO:0036464]; extracellular matrix [GO:0031012]; intracellular ribonucleoprotein complex [GO:0030529]; membrane [GO:0016020]; nucleoplasm [GO:0005654]; nucleus [GO:0005634]; ATP binding [GO:0005524]; core promoter binding [GO:0001047]; DNA b…	catalytic step 2 spliceosome [GO:0071013]; cell surface [GO:0009986]; CRD-mediated mRNA stability complex [GO:0070937]; cytoplasmic ribonucleoprotein granule [GO:0036464]; extracellular matrix [GO:0031012]; intracellular ribonucleoprotein complex [GO:0030529]; membrane [GO:0016020]; nucleoplasm [GO:0005654]; nucleus [GO:0005634]; ATP binding [GO:0005524]; core promoter binding [GO:0001047]; DNA b…	catalytic step 2 spliceosome [GO:0071013]; cell surface [GO:0009986]; CRD-mediated mRNA stability complex [GO:0070937]; cytoplasmic ribonucleoprotein granule [GO:0036464]; extracellular matrix [GO:0031012]; intracellular ribonucleoprotein complex [GO:0030529]; membrane [GO:0016020]; nucleoplasm [GO:0005654]; nucleus [GO:0005634]; ATP binding [GO:0005524]; core promoter binding [GO:0001047]; DNA b…
9	SRRM1_HUMAN	0.00394862	0.000192126	0.00384252	Q8IYB3	Serine/arginine repetitive matrix protein 1 (SR-related nuclear matrix protein of 160 kDa) (SRm160) (Ser/Arg-related nuclear matrix protein)	SRRM1 SRM160	904	SRRM1	catalytic step 2 spliceosome [GO:0071013]; cytosol [GO:0005829]; nuclear matrix [GO:0016363]; nuclear speck [GO:0016607]; nucleoplasm [GO:0005654]; nucleus [GO:0005634]; DNA binding [GO:0003677]; RNA binding [GO:0003723]; mRNA 3'-end processing [GO:0031124]; mRNA export from nucleus [GO:0006406]; mRNA splicing, via spliceosome [GO:0000398]; RNA export from nucleus [GO:0006405]; RNA splicing [GO:0…	catalytic step 2 spliceosome [GO:0071013]; cytosol [GO:0005829]; nuclear matrix [GO:0016363]; nuclear speck [GO:0016607]; nucleoplasm [GO:0005654]; nucleus [GO:0005634]; DNA binding [GO:0003677]; RNA binding [GO:0003723]; mRNA 3'-end processing [GO:0031124]; mRNA export from nucleus [GO:0006406]; mRNA splicing, via spliceosome [GO:0000398]; RNA export from nucleus [GO:0006405]; RNA splicing [GO:0…	catalytic step 2 spliceosome [GO:0071013]; cytosol [GO:0005829]; nuclear matrix [GO:0016363]; nuclear speck [GO:0016607]; nucleoplasm [GO:0005654]; nucleus [GO:0005634]; DNA binding [GO:0003677]; RNA binding [GO:0003723]; mRNA 3'-end processing [GO:0031124]; mRNA export from nucleus [GO:0006406]; mRNA splicing, via spliceosome [GO:0000398]; RNA export from nucleus [GO:0006405]; RNA splicing [GO:0…
10	ROA3_HUMAN	0.00457884	4.05e-11	4.61e-08	P51991	Heterogeneous nuclear ribonucleoprotein A3 (hnRNP A3)	HNRNPA3 HNRPA3	378	HNRNPA3	catalytic step 2 spliceosome [GO:0071013]; cytoplasm [GO:0005737]; intracellular ribonucleoprotein complex [GO:0030529]; messenger ribonucleoprotein complex [GO:1990124]; neuron projection [GO:0043005]; nucleoplasm [GO:0005654]; nucleus [GO:0005634]; ribonucleoprotein granule [GO:0035770]; mRNA binding [GO:0003729]; RNA binding [GO:0003723]; RNA transmembrane transporter activity [GO:0051033]; ge…	catalytic step 2 spliceosome [GO:0071013]; cytoplasm [GO:0005737]; intracellular ribonucleoprotein complex [GO:0030529]; messenger ribonucleoprotein complex [GO:1990124]; neuron projection [GO:0043005]; nucleoplasm [GO:0005654]; nucleus [GO:0005634]; ribonucleoprotein granule [GO:0035770]; mRNA binding [GO:0003729]; RNA binding [GO:0003723]; RNA transmembrane transporter activity [GO:0051033]; ge…	catalytic step 2 spliceosome [GO:0071013]; cytoplasm [GO:0005737]; intracellular ribonucleoprotein complex [GO:0030529]; messenger ribonucleoprotein complex [GO:1990124]; neuron projection [GO:0043005]; nucleoplasm [GO:0005654]; nucleus [GO:0005634]; ribonucleoprotein granule [GO:0035770]; mRNA binding [GO:0003729]; RNA binding [GO:0003723]; RNA transmembrane transporter activity [GO:0051033]; ge…
11	SCAF8_HUMAN	0.0117197	0.0187815	0.0928217	Q9UPN6	Protein SCAF8 (CDC5L complex-associated protein 7) (RNA-binding motif protein 16) (SR-related and CTD-associated factor 8)	SCAF8 CCAP7 KIAA1116 RBM16	1271	SCAF8	nuclear matrix [GO:0016363]; nucleoplasm [GO:0005654]; spliceosomal complex [GO:0005681]	RNA binding [GO:0003723]; RNA polymerase core enzyme binding [GO:0043175]	mRNA processing [GO:0006397]; RNA splicing [GO:0008380]
12	HNRH1_HUMAN	0.00123789	0.0338617	0.135571	P31943	Heterogeneous nuclear ribonucleoprotein H (hnRNP H) [Cleaved into: Heterogeneous nuclear ribonucleoprotein H, N-terminally processed]	HNRNPH1 HNRPH HNRPH1	449	HNRNPH1	catalytic step 2 spliceosome [GO:0071013]; cytosol [GO:0005829]; membrane [GO:0016020]; nucleoplasm [GO:0005654]; nucleus [GO:0005634]; poly(U) RNA binding [GO:0008266]; RNA binding [GO:0003723]; fibroblast growth factor receptor signaling pathway [GO:0008543]; gene expression [GO:0010467]; mRNA splicing, via spliceosome [GO:0000398]; regulation of RNA splicing [GO:0043484]; RNA processing [GO:00…	catalytic step 2 spliceosome [GO:0071013]; cytosol [GO:0005829]; membrane [GO:0016020]; nucleoplasm [GO:0005654]; nucleus [GO:0005634]; poly(U) RNA binding [GO:0008266]; RNA binding [GO:0003723]; fibroblast growth factor receptor signaling pathway [GO:0008543]; gene expression [GO:0010467]; mRNA splicing, via spliceosome [GO:0000398]; regulation of RNA splicing [GO:0043484]; RNA processing [GO:00…	catalytic step 2 spliceosome [GO:0071013]; cytosol [GO:0005829]; membrane [GO:0016020]; nucleoplasm [GO:0005654]; nucleus [GO:0005634]; poly(U) RNA binding [GO:0008266]; RNA binding [GO:0003723]; fibroblast growth factor receptor signaling pathway [GO:0008543]; gene expression [GO:0010467]; mRNA splicing, via spliceosome [GO:0000398]; regulation of RNA splicing [GO:0043484]; RNA processing [GO:00…
13	SNUT1_HUMAN	0.00361405	0.0328179	0.133218	O43290	U4/U6.U5 tri-snRNP-associated protein 1 (SNU66 homolog) (hSnu66) (Squamous cell carcinoma antigen recognized by T-cells 1) (SART-1) (hSART-1) (U4/U6.U5 tri-snRNP-associated 110 kDa protein) (allergen Hom s 1)	SART1	800	SART1	Cajal body [GO:0015030]; catalytic step 2 spliceosome [GO:0071013]; cytoplasm [GO:0005737]; cytosol [GO:0005829]; Golgi apparatus [GO:0005794]; nuclear speck [GO:0016607]; nucleoplasm [GO:0005654]; U4/U6 x U5 tri-snRNP complex [GO:0046540]; RNA binding [GO:0003723]; cell cycle arrest [GO:0007050]; intrinsic apoptotic signaling pathway [GO:0097193]; maturation of 5S rRNA [GO:0000481]; mRNA cis spl…	Cajal body [GO:0015030]; catalytic step 2 spliceosome [GO:0071013]; cytoplasm [GO:0005737]; cytosol [GO:0005829]; Golgi apparatus [GO:0005794]; nuclear speck [GO:0016607]; nucleoplasm [GO:0005654]; U4/U6 x U5 tri-snRNP complex [GO:0046540]; RNA binding [GO:0003723]; cell cycle arrest [GO:0007050]; intrinsic apoptotic signaling pathway [GO:0097193]; maturation of 5S rRNA [GO:0000481]; mRNA cis spl…	Cajal body [GO:0015030]; catalytic step 2 spliceosome [GO:0071013]; cytoplasm [GO:0005737]; cytosol [GO:0005829]; Golgi apparatus [GO:0005794]; nuclear speck [GO:0016607]; nucleoplasm [GO:0005654]; U4/U6 x U5 tri-snRNP complex [GO:0046540]; RNA binding [GO:0003723]; cell cycle arrest [GO:0007050]; intrinsic apoptotic signaling pathway [GO:0097193]; maturation of 5S rRNA [GO:0000481]; mRNA cis spl…
14	HNRPC_HUMAN	0.00263205	1.3e-05	0.000561722	P07910	Heterogeneous nuclear ribonucleoproteins C1/C2 (hnRNP C1/C2)	HNRNPC HNRPC	306	HNRNPC	catalytic step 2 spliceosome [GO:0071013]; cytosol [GO:0005829]; extracellular exosome [GO:0070062]; membrane [GO:0016020]; nuclear chromatin [GO:0000790]; nucleoplasm [GO:0005654]; nucleus [GO:0005634]; protein complex [GO:0043234]; spliceosomal complex [GO:0005681]; identical protein binding [GO:0042802]; mRNA 3'-UTR binding [GO:0003730]; N6-methyladenosine-containing RNA binding [GO:1990247]; …	catalytic step 2 spliceosome [GO:0071013]; cytosol [GO:0005829]; extracellular exosome [GO:0070062]; membrane [GO:0016020]; nuclear chromatin [GO:0000790]; nucleoplasm [GO:0005654]; nucleus [GO:0005634]; protein complex [GO:0043234]; spliceosomal complex [GO:0005681]; identical protein binding [GO:0042802]; mRNA 3'-UTR binding [GO:0003730]; N6-methyladenosine-containing RNA binding [GO:1990247]; …	catalytic step 2 spliceosome [GO:0071013]; cytosol [GO:0005829]; extracellular exosome [GO:0070062]; membrane [GO:0016020]; nuclear chromatin [GO:0000790]; nucleoplasm [GO:0005654]; nucleus [GO:0005634]; protein complex [GO:0043234]; spliceosomal complex [GO:0005681]; identical protein binding [GO:0042802]; mRNA 3'-UTR binding [GO:0003730]; N6-methyladenosine-containing RNA binding [GO:1990247]; …
15	SAP18_HUMAN	0.00383788	0.0177807	0.0897525	O00422	Histone deacetylase complex subunit SAP18 (18 kDa Sin3-associated polypeptide) (2HOR0202) (Cell growth-inhibiting gene 38 protein) (Sin3-associated polypeptide p18)	SAP18 GIG38	153	SAP18	ASAP complex [GO:0061574]; cytosol [GO:0005829]; histone deacetylase complex [GO:0000118]; nuclear body [GO:0016604]; nuclear speck [GO:0016607]; nucleoplasm [GO:0005654]; histone deacetylase activity [GO:0004407]; RNA binding [GO:0003723]; transcription corepressor activity [GO:0003714]; mRNA processing [GO:0006397]; negative regulation of mRNA splicing, via spliceosome [GO:0048025]; positive re…	ASAP complex [GO:0061574]; cytosol [GO:0005829]; histone deacetylase complex [GO:0000118]; nuclear body [GO:0016604]; nuclear speck [GO:0016607]; nucleoplasm [GO:0005654]; histone deacetylase activity [GO:0004407]; RNA binding [GO:0003723]; transcription corepressor activity [GO:0003714]; mRNA processing [GO:0006397]; negative regulation of mRNA splicing, via spliceosome [GO:0048025]; positive re…	ASAP complex [GO:0061574]; cytosol [GO:0005829]; histone deacetylase complex [GO:0000118]; nuclear body [GO:0016604]; nuclear speck [GO:0016607]; nucleoplasm [GO:0005654]; histone deacetylase activity [GO:0004407]; RNA binding [GO:0003723]; transcription corepressor activity [GO:0003714]; mRNA processing [GO:0006397]; negative regulation of mRNA splicing, via spliceosome [GO:0048025]; positive re…
16	PRP19_HUMAN	0.00187858	0.000113214	0.00260742	Q9UMS4	Pre-mRNA-processing factor 19 (EC 2.3.2.27) (Nuclear matrix protein 200) (PRP19/PSO4 homolog) (hPso4) (RING-type E3 ubiquitin transferase PRP19) (Senescence evasion factor)	PRPF19 NMP200 PRP19 SNEV	504	PRPF19	catalytic step 2 spliceosome [GO:0071013]; cytoplasm [GO:0005737]; lipid particle [GO:0005811]; membrane [GO:0016020]; nuclear speck [GO:0016607]; nucleoplasm [GO:0005654]; nucleus [GO:0005634]; Prp19 complex [GO:0000974]; site of double-strand break [GO:0035861]; spindle [GO:0005819]; U2-type catalytic step 1 spliceosome [GO:0071006]; identical protein binding [GO:0042802]; ubiquitin protein lig…	catalytic step 2 spliceosome [GO:0071013]; cytoplasm [GO:0005737]; lipid particle [GO:0005811]; membrane [GO:0016020]; nuclear speck [GO:0016607]; nucleoplasm [GO:0005654]; nucleus [GO:0005634]; Prp19 complex [GO:0000974]; site of double-strand break [GO:0035861]; spindle [GO:0005819]; U2-type catalytic step 1 spliceosome [GO:0071006]; identical protein binding [GO:0042802]; ubiquitin protein lig…	catalytic step 2 spliceosome [GO:0071013]; cytoplasm [GO:0005737]; lipid particle [GO:0005811]; membrane [GO:0016020]; nuclear speck [GO:0016607]; nucleoplasm [GO:0005654]; nucleus [GO:0005634]; Prp19 complex [GO:0000974]; site of double-strand break [GO:0035861]; spindle [GO:0005819]; U2-type catalytic step 1 spliceosome [GO:0071006]; identical protein binding [GO:0042802]; ubiquitin protein lig…
17	CTBL1_HUMAN	0.00466419	3.45e-06	0.000198767	Q8WYA6	Beta-catenin-like protein 1 (Nuclear-associated protein) (NAP) (Testis development protein NYD-SP19)	CTNNBL1 C20orf33 PP8304	563	CTNNBL1	cytoplasm [GO:0005737]; membrane [GO:0016020]; nucleoplasm [GO:0005654]; nucleus [GO:0005634]; Prp19 complex [GO:0000974]; spliceosomal complex [GO:0005681]; enzyme binding [GO:0019899]; apoptotic process [GO:0006915]; mRNA splicing, via spliceosome [GO:0000398]; positive regulation of apoptotic process [GO:0043065]; somatic diversification of immunoglobulins [GO:0016445]	cytoplasm [GO:0005737]; membrane [GO:0016020]; nucleoplasm [GO:0005654]; nucleus [GO:0005634]; Prp19 complex [GO:0000974]; spliceosomal complex [GO:0005681]; enzyme binding [GO:0019899]; apoptotic process [GO:0006915]; mRNA splicing, via spliceosome [GO:0000398]; positive regulation of apoptotic process [GO:0043065]; somatic diversification of immunoglobulins [GO:0016445]	cytoplasm [GO:0005737]; membrane [GO:0016020]; nucleoplasm [GO:0005654]; nucleus [GO:0005634]; Prp19 complex [GO:0000974]; spliceosomal complex [GO:0005681]; enzyme binding [GO:0019899]; apoptotic process [GO:0006915]; mRNA splicing, via spliceosome [GO:0000398]; positive regulation of apoptotic process [GO:0043065]; somatic diversification of immunoglobulins [GO:0016445]
18	PLRG1_HUMAN	0.00471378	0.000571516	0.00818052	O43660	Pleiotropic regulator 1	PLRG1	514	PLRG1	catalytic step 2 spliceosome [GO:0071013]; Cul4-RING E3 ubiquitin ligase complex [GO:0080008]; fibrillar center [GO:0001650]; nuclear membrane [GO:0031965]; nuclear speck [GO:0016607]; nucleoplasm [GO:0005654]; precatalytic spliceosome [GO:0071011]; Prp19 complex [GO:0000974]; mRNA splicing, via spliceosome [GO:0000398]; positive regulation of G1/S transition of mitotic cell cycle [GO:1900087]; p…	catalytic step 2 spliceosome [GO:0071013]; Cul4-RING E3 ubiquitin ligase complex [GO:0080008]; fibrillar center [GO:0001650]; nuclear membrane [GO:0031965]; nuclear speck [GO:0016607]; nucleoplasm [GO:0005654]; precatalytic spliceosome [GO:0071011]; Prp19 complex [GO:0000974]; mRNA splicing, via spliceosome [GO:0000398]; positive regulation of G1/S transition of mitotic cell cycle [GO:1900087]; p…	catalytic step 2 spliceosome [GO:0071013]; Cul4-RING E3 ubiquitin ligase complex [GO:0080008]; fibrillar center [GO:0001650]; nuclear membrane [GO:0031965]; nuclear speck [GO:0016607]; nucleoplasm [GO:0005654]; precatalytic spliceosome [GO:0071011]; Prp19 complex [GO:0000974]; mRNA splicing, via spliceosome [GO:0000398]; positive regulation of G1/S transition of mitotic cell cycle [GO:1900087]; p…
19	IF4A3_HUMAN	0.0016974	0.00219461	0.0218961	P38919	Eukaryotic initiation factor 4A-III (eIF-4A-III) (eIF4A-III) (EC 3.6.4.13) (ATP-dependent RNA helicase DDX48) (ATP-dependent RNA helicase eIF4A-3) (DEAD box protein 48) (Eukaryotic initiation factor 4A-like NUK-34) (Eukaryotic translation initiation factor 4A isoform 3) (Nuclear matrix protein 265) (NMP 265) (hNMP 265) [Cleaved into: Eukaryotic initiation factor 4A-III, N-terminally processed]	EIF4A3 DDX48 KIAA0111	411	EIF4A3	catalytic step 2 spliceosome [GO:0071013]; cytoplasm [GO:0005737]; cytosol [GO:0005829]; dendrite [GO:0030425]; exon-exon junction complex [GO:0035145]; membrane [GO:0016020]; neuronal cell body [GO:0043025]; nuclear speck [GO:0016607]; nucleoplasm [GO:0005654]; ATP binding [GO:0005524]; ATP-dependent RNA helicase activity [GO:0004004]; mRNA binding [GO:0003729]; poly(A) binding [GO:0008143]; rib…	catalytic step 2 spliceosome [GO:0071013]; cytoplasm [GO:0005737]; cytosol [GO:0005829]; dendrite [GO:0030425]; exon-exon junction complex [GO:0035145]; membrane [GO:0016020]; neuronal cell body [GO:0043025]; nuclear speck [GO:0016607]; nucleoplasm [GO:0005654]; ATP binding [GO:0005524]; ATP-dependent RNA helicase activity [GO:0004004]; mRNA binding [GO:0003729]; poly(A) binding [GO:0008143]; rib…	catalytic step 2 spliceosome [GO:0071013]; cytoplasm [GO:0005737]; cytosol [GO:0005829]; dendrite [GO:0030425]; exon-exon junction complex [GO:0035145]; membrane [GO:0016020]; neuronal cell body [GO:0043025]; nuclear speck [GO:0016607]; nucleoplasm [GO:0005654]; ATP binding [GO:0005524]; ATP-dependent RNA helicase activity [GO:0004004]; mRNA binding [GO:0003729]; poly(A) binding [GO:0008143]; rib…
20	RBM8A_HUMAN	0.00327826	1.19e-05	0.00052008	Q9Y5S9	RNA-binding protein 8A (Binder of OVCA1-1) (BOV-1) (RNA-binding motif protein 8A) (RNA-binding protein Y14) (Ribonucleoprotein RBM8A)	RBM8A RBM8 HSPC114 MDS014	174	RBM8A	catalytic step 2 spliceosome [GO:0071013]; cytoplasm [GO:0005737]; cytosol [GO:0005829]; dendrite [GO:0030425]; exon-exon junction complex [GO:0035145]; neuronal cell body [GO:0043025]; nuclear speck [GO:0016607]; nucleoplasm [GO:0005654]; nucleus [GO:0005634]; mRNA binding [GO:0003729]; RNA binding [GO:0003723]; mRNA 3'-end processing [GO:0031124]; mRNA export from nucleus [GO:0006406]; mRNA spl…	catalytic step 2 spliceosome [GO:0071013]; cytoplasm [GO:0005737]; cytosol [GO:0005829]; dendrite [GO:0030425]; exon-exon junction complex [GO:0035145]; neuronal cell body [GO:0043025]; nuclear speck [GO:0016607]; nucleoplasm [GO:0005654]; nucleus [GO:0005634]; mRNA binding [GO:0003729]; RNA binding [GO:0003723]; mRNA 3'-end processing [GO:0031124]; mRNA export from nucleus [GO:0006406]; mRNA spl…	catalytic step 2 spliceosome [GO:0071013]; cytoplasm [GO:0005737]; cytosol [GO:0005829]; dendrite [GO:0030425]; exon-exon junction complex [GO:0035145]; neuronal cell body [GO:0043025]; nuclear speck [GO:0016607]; nucleoplasm [GO:0005654]; nucleus [GO:0005634]; mRNA binding [GO:0003729]; RNA binding [GO:0003723]; mRNA 3'-end processing [GO:0031124]; mRNA export from nucleus [GO:0006406]; mRNA spl…
21	U520_HUMAN	0.00126557	0.000451184	0.00710859	O75643	U5 small nuclear ribonucleoprotein 200 kDa helicase (EC 3.6.4.13) (Activating signal cointegrator 1 complex subunit 3-like 1) (BRR2 homolog) (U5 snRNP-specific 200 kDa protein) (U5-200KD)	SNRNP200 ASCC3L1 HELIC2 KIAA0788	2136	SNRNP200	catalytic step 2 spliceosome [GO:0071013]; membrane [GO:0016020]; nucleoplasm [GO:0005654]; nucleus [GO:0005634]; spliceosomal complex [GO:0005681]; U4/U6 x U5 tri-snRNP complex [GO:0046540]; U5 snRNP [GO:0005682]; ATP binding [GO:0005524]; ATP-dependent helicase activity [GO:0008026]; ATP-dependent RNA helicase activity [GO:0004004]; identical protein binding [GO:0042802]; RNA binding [GO:000372…	catalytic step 2 spliceosome [GO:0071013]; membrane [GO:0016020]; nucleoplasm [GO:0005654]; nucleus [GO:0005634]; spliceosomal complex [GO:0005681]; U4/U6 x U5 tri-snRNP complex [GO:0046540]; U5 snRNP [GO:0005682]; ATP binding [GO:0005524]; ATP-dependent helicase activity [GO:0008026]; ATP-dependent RNA helicase activity [GO:0004004]; identical protein binding [GO:0042802]; RNA binding [GO:000372…	catalytic step 2 spliceosome [GO:0071013]; membrane [GO:0016020]; nucleoplasm [GO:0005654]; nucleus [GO:0005634]; spliceosomal complex [GO:0005681]; U4/U6 x U5 tri-snRNP complex [GO:0046540]; U5 snRNP [GO:0005682]; ATP binding [GO:0005524]; ATP-dependent helicase activity [GO:0008026]; ATP-dependent RNA helicase activity [GO:0004004]; identical protein binding [GO:0042802]; RNA binding [GO:000372…
22	DDX23_HUMAN	0.00130605	0.0318534	0.13071	Q9BUQ8	Probable ATP-dependent RNA helicase DDX23 (EC 3.6.4.13) (100 kDa U5 snRNP-specific protein) (DEAD box protein 23) (PRP28 homolog) (U5-100kD)	DDX23	820	DDX23	catalytic step 2 spliceosome [GO:0071013]; extracellular exosome [GO:0070062]; nucleolus [GO:0005730]; nucleoplasm [GO:0005654]; nucleus [GO:0005634]; U5 snRNP [GO:0005682]; ATP binding [GO:0005524]; ATP-dependent RNA helicase activity [GO:0004004]; RNA binding [GO:0003723]; cis assembly of pre-catalytic spliceosome [GO:0000354]; mRNA splicing, via spliceosome [GO:0000398]; RNA secondary structur…	catalytic step 2 spliceosome [GO:0071013]; extracellular exosome [GO:0070062]; nucleolus [GO:0005730]; nucleoplasm [GO:0005654]; nucleus [GO:0005634]; U5 snRNP [GO:0005682]; ATP binding [GO:0005524]; ATP-dependent RNA helicase activity [GO:0004004]; RNA binding [GO:0003723]; cis assembly of pre-catalytic spliceosome [GO:0000354]; mRNA splicing, via spliceosome [GO:0000398]; RNA secondary structur…	catalytic step 2 spliceosome [GO:0071013]; extracellular exosome [GO:0070062]; nucleolus [GO:0005730]; nucleoplasm [GO:0005654]; nucleus [GO:0005634]; U5 snRNP [GO:0005682]; ATP binding [GO:0005524]; ATP-dependent RNA helicase activity [GO:0004004]; RNA binding [GO:0003723]; cis assembly of pre-catalytic spliceosome [GO:0000354]; mRNA splicing, via spliceosome [GO:0000398]; RNA secondary structur…
23	U5S1_HUMAN	0.00201039	2.06e-05	0.000786025	Q15029	116 kDa U5 small nuclear ribonucleoprotein component (Elongation factor Tu GTP-binding domain-containing protein 2) (SNU114 homolog) (hSNU114) (U5 snRNP-specific protein, 116 kDa) (U5-116 kDa)	EFTUD2 KIAA0031 SNRP116	972	EFTUD2	Cajal body [GO:0015030]; catalytic step 2 spliceosome [GO:0071013]; cytosol [GO:0005829]; extracellular matrix [GO:0031012]; membrane [GO:0016020]; nuclear speck [GO:0016607]; nucleoplasm [GO:0005654]; spliceosomal complex [GO:0005681]; U4/U6 x U5 tri-snRNP complex [GO:0046540]; GTP binding [GO:0005525]; GTPase activity [GO:0003924]; RNA binding [GO:0003723]; cellular response to drug [GO:0035690…	Cajal body [GO:0015030]; catalytic step 2 spliceosome [GO:0071013]; cytosol [GO:0005829]; extracellular matrix [GO:0031012]; membrane [GO:0016020]; nuclear speck [GO:0016607]; nucleoplasm [GO:0005654]; spliceosomal complex [GO:0005681]; U4/U6 x U5 tri-snRNP complex [GO:0046540]; GTP binding [GO:0005525]; GTPase activity [GO:0003924]; RNA binding [GO:0003723]; cellular response to drug [GO:0035690…	Cajal body [GO:0015030]; catalytic step 2 spliceosome [GO:0071013]; cytosol [GO:0005829]; extracellular matrix [GO:0031012]; membrane [GO:0016020]; nuclear speck [GO:0016607]; nucleoplasm [GO:0005654]; spliceosomal complex [GO:0005681]; U4/U6 x U5 tri-snRNP complex [GO:0046540]; GTP binding [GO:0005525]; GTPase activity [GO:0003924]; RNA binding [GO:0003723]; cellular response to drug [GO:0035690…
24	PRP8_HUMAN	0.0022215	2.63e-05	0.00092918	Q6P2Q9	Pre-mRNA-processing-splicing factor 8 (220 kDa U5 snRNP-specific protein) (PRP8 homolog) (Splicing factor Prp8) (p220)	PRPF8 PRPC8	2335	PRPF8	catalytic step 2 spliceosome [GO:0071013]; membrane [GO:0016020]; nuclear speck [GO:0016607]; nucleoplasm [GO:0005654]; nucleus [GO:0005634]; U4/U6 x U5 tri-snRNP complex [GO:0046540]; U5 snRNP [GO:0005682]; K63-linked polyubiquitin binding [GO:0070530]; RNA binding [GO:0003723]; U5 snRNA binding [GO:0030623]; U6 snRNA binding [GO:0017070]; cellular response to lipopolysaccharide [GO:0071222]; ce…	catalytic step 2 spliceosome [GO:0071013]; membrane [GO:0016020]; nuclear speck [GO:0016607]; nucleoplasm [GO:0005654]; nucleus [GO:0005634]; U4/U6 x U5 tri-snRNP complex [GO:0046540]; U5 snRNP [GO:0005682]; K63-linked polyubiquitin binding [GO:0070530]; RNA binding [GO:0003723]; U5 snRNA binding [GO:0030623]; U6 snRNA binding [GO:0017070]; cellular response to lipopolysaccharide [GO:0071222]; ce…	catalytic step 2 spliceosome [GO:0071013]; membrane [GO:0016020]; nuclear speck [GO:0016607]; nucleoplasm [GO:0005654]; nucleus [GO:0005634]; U4/U6 x U5 tri-snRNP complex [GO:0046540]; U5 snRNP [GO:0005682]; K63-linked polyubiquitin binding [GO:0070530]; RNA binding [GO:0003723]; U5 snRNA binding [GO:0030623]; U6 snRNA binding [GO:0017070]; cellular response to lipopolysaccharide [GO:0071222]; ce…
25	NH2L1_HUMAN	0.00247495	0.00113212	0.0136412	P55769	NHP2-like protein 1 (High mobility group-like nuclear protein 2 homolog 1) (OTK27) (SNU13 homolog) (hSNU13) (U4/U6.U5 small nuclear ribonucleoprotein SNU13) (U4/U6.U5 tri-snRNP 15.5 kDa protein) [Cleaved into: NHP2-like protein 1, N-terminally processed]	SNU13 NHP2L1	128	SNU13	box C/D snoRNP complex [GO:0031428]; dense fibrillar component [GO:0001651]; nucleolus [GO:0005730]; nucleoplasm [GO:0005654]; nucleus [GO:0005634]; precatalytic spliceosome [GO:0071011]; protein complex [GO:0043234]; small-subunit processome [GO:0032040]; U4/U6 x U5 tri-snRNP complex [GO:0046540]; ATPase binding [GO:0051117]; box C/D snoRNA binding [GO:0034512]; RNA binding [GO:0003723]; U3 snoR…	box C/D snoRNP complex [GO:0031428]; dense fibrillar component [GO:0001651]; nucleolus [GO:0005730]; nucleoplasm [GO:0005654]; nucleus [GO:0005634]; precatalytic spliceosome [GO:0071011]; protein complex [GO:0043234]; small-subunit processome [GO:0032040]; U4/U6 x U5 tri-snRNP complex [GO:0046540]; ATPase binding [GO:0051117]; box C/D snoRNA binding [GO:0034512]; RNA binding [GO:0003723]; U3 snoR…	box C/D snoRNP complex [GO:0031428]; dense fibrillar component [GO:0001651]; nucleolus [GO:0005730]; nucleoplasm [GO:0005654]; nucleus [GO:0005634]; precatalytic spliceosome [GO:0071011]; protein complex [GO:0043234]; small-subunit processome [GO:0032040]; U4/U6 x U5 tri-snRNP complex [GO:0046540]; ATPase binding [GO:0051117]; box C/D snoRNA binding [GO:0034512]; RNA binding [GO:0003723]; U3 snoR…
26	PPIH_HUMAN	0.00261879	0.00031541	0.00543235	O43447	Peptidyl-prolyl cis-trans isomerase H (PPIase H) (EC 5.2.1.8) (Rotamase H) (Small nuclear ribonucleoprotein particle-specific cyclophilin H) (CypH) (U-snRNP-associated cyclophilin SnuCyp-20) (USA-CYP)	PPIH CYP20 CYPH	177	PPIH	cytoplasm [GO:0005737]; nuclear speck [GO:0016607]; nucleoplasm [GO:0005654]; spliceosomal complex [GO:0005681]; U4/U6 snRNP [GO:0071001]; U4/U6 x U5 tri-snRNP complex [GO:0046540]; cyclosporin A binding [GO:0016018]; peptidyl-prolyl cis-trans isomerase activity [GO:0003755]; ribonucleoprotein complex binding [GO:0043021]; mRNA splicing, via spliceosome [GO:0000398]; positive regulation of viral …	cytoplasm [GO:0005737]; nuclear speck [GO:0016607]; nucleoplasm [GO:0005654]; spliceosomal complex [GO:0005681]; U4/U6 snRNP [GO:0071001]; U4/U6 x U5 tri-snRNP complex [GO:0046540]; cyclosporin A binding [GO:0016018]; peptidyl-prolyl cis-trans isomerase activity [GO:0003755]; ribonucleoprotein complex binding [GO:0043021]; mRNA splicing, via spliceosome [GO:0000398]; positive regulation of viral …	cytoplasm [GO:0005737]; nuclear speck [GO:0016607]; nucleoplasm [GO:0005654]; spliceosomal complex [GO:0005681]; U4/U6 snRNP [GO:0071001]; U4/U6 x U5 tri-snRNP complex [GO:0046540]; cyclosporin A binding [GO:0016018]; peptidyl-prolyl cis-trans isomerase activity [GO:0003755]; ribonucleoprotein complex binding [GO:0043021]; mRNA splicing, via spliceosome [GO:0000398]; positive regulation of viral …
27	PRP31_HUMAN	0.00267905	0.00642525	0.046096	Q8WWY3	U4/U6 small nuclear ribonucleoprotein Prp31 (Pre-mRNA-processing factor 31) (Serologically defined breast cancer antigen NY-BR-99) (U4/U6 snRNP 61 kDa protein) (Protein 61K) (hPrp31)	PRPF31 PRP31	499	PRPF31	Cajal body [GO:0015030]; MLL1 complex [GO:0071339]; nuclear speck [GO:0016607]; nucleoplasm [GO:0005654]; nucleus [GO:0005634]; precatalytic spliceosome [GO:0071011]; U2-type spliceosomal complex [GO:0005684]; U4 snRNP [GO:0005687]; U4/U6 x U5 tri-snRNP complex [GO:0046540]; U4atac snRNP [GO:0005690]; ribonucleoprotein complex binding [GO:0043021]; RNA binding [GO:0003723]; snRNP binding [GO:0070…	Cajal body [GO:0015030]; MLL1 complex [GO:0071339]; nuclear speck [GO:0016607]; nucleoplasm [GO:0005654]; nucleus [GO:0005634]; precatalytic spliceosome [GO:0071011]; U2-type spliceosomal complex [GO:0005684]; U4 snRNP [GO:0005687]; U4/U6 x U5 tri-snRNP complex [GO:0046540]; U4atac snRNP [GO:0005690]; ribonucleoprotein complex binding [GO:0043021]; RNA binding [GO:0003723]; snRNP binding [GO:0070…	Cajal body [GO:0015030]; MLL1 complex [GO:0071339]; nuclear speck [GO:0016607]; nucleoplasm [GO:0005654]; nucleus [GO:0005634]; precatalytic spliceosome [GO:0071011]; U2-type spliceosomal complex [GO:0005684]; U4 snRNP [GO:0005687]; U4/U6 x U5 tri-snRNP complex [GO:0046540]; U4atac snRNP [GO:0005690]; ribonucleoprotein complex binding [GO:0043021]; RNA binding [GO:0003723]; snRNP binding [GO:0070…
28	SF3A1_HUMAN	0.00185326	0.00220562	0.0219559	Q15459	Splicing factor 3A subunit 1 (SF3a120) (Spliceosome-associated protein 114) (SAP 114)	SF3A1 SAP114	793	SF3A1	catalytic step 2 spliceosome [GO:0071013]; nuclear speck [GO:0016607]; nucleoplasm [GO:0005654]; spliceosomal complex [GO:0005681]; U2 snRNP [GO:0005686]; U2-type prespliceosome [GO:0071004]; U2-type spliceosomal complex [GO:0005684]; RNA binding [GO:0003723]; mRNA 3'-splice site recognition [GO:0000389]; mRNA processing [GO:0006397]; mRNA splicing, via spliceosome [GO:0000398]; regulation of alt…	catalytic step 2 spliceosome [GO:0071013]; nuclear speck [GO:0016607]; nucleoplasm [GO:0005654]; spliceosomal complex [GO:0005681]; U2 snRNP [GO:0005686]; U2-type prespliceosome [GO:0071004]; U2-type spliceosomal complex [GO:0005684]; RNA binding [GO:0003723]; mRNA 3'-splice site recognition [GO:0000389]; mRNA processing [GO:0006397]; mRNA splicing, via spliceosome [GO:0000398]; regulation of alt…	catalytic step 2 spliceosome [GO:0071013]; nuclear speck [GO:0016607]; nucleoplasm [GO:0005654]; spliceosomal complex [GO:0005681]; U2 snRNP [GO:0005686]; U2-type prespliceosome [GO:0071004]; U2-type spliceosomal complex [GO:0005684]; RNA binding [GO:0003723]; mRNA 3'-splice site recognition [GO:0000389]; mRNA processing [GO:0006397]; mRNA splicing, via spliceosome [GO:0000398]; regulation of alt…
29	SF3A3_HUMAN	0.00249535	0.000609583	0.00864069	Q12874	Splicing factor 3A subunit 3 (SF3a60) (Spliceosome-associated protein 61) (SAP 61)	SF3A3 SAP61	501	SF3A3	catalytic step 2 spliceosome [GO:0071013]; nuclear speck [GO:0016607]; nucleoplasm [GO:0005654]; spliceosomal complex [GO:0005681]; RNA binding [GO:0003723]; zinc ion binding [GO:0008270]; mRNA 3'-splice site recognition [GO:0000389]; mRNA processing [GO:0006397]; mRNA splicing, via spliceosome [GO:0000398]; RNA splicing [GO:0008380]; RNA splicing, via transesterification reactions [GO:0000375]	catalytic step 2 spliceosome [GO:0071013]; nuclear speck [GO:0016607]; nucleoplasm [GO:0005654]; spliceosomal complex [GO:0005681]; RNA binding [GO:0003723]; zinc ion binding [GO:0008270]; mRNA 3'-splice site recognition [GO:0000389]; mRNA processing [GO:0006397]; mRNA splicing, via spliceosome [GO:0000398]; RNA splicing [GO:0008380]; RNA splicing, via transesterification reactions [GO:0000375]	catalytic step 2 spliceosome [GO:0071013]; nuclear speck [GO:0016607]; nucleoplasm [GO:0005654]; spliceosomal complex [GO:0005681]; RNA binding [GO:0003723]; zinc ion binding [GO:0008270]; mRNA 3'-splice site recognition [GO:0000389]; mRNA processing [GO:0006397]; mRNA splicing, via spliceosome [GO:0000398]; RNA splicing [GO:0008380]; RNA splicing, via transesterification reactions [GO:0000375]
30	RU2A_HUMAN	0.00288653	9.18e-06	0.000432434	P09661	U2 small nuclear ribonucleoprotein A' (U2 snRNP A')	SNRPA1	255	SNRPA1	catalytic step 2 spliceosome [GO:0071013]; nuclear speck [GO:0016607]; nucleoplasm [GO:0005654]; small nuclear ribonucleoprotein complex [GO:0030532]; spliceosomal complex [GO:0005681]; U2 snRNP [GO:0005686]; RNA binding [GO:0003723]; U2 snRNA binding [GO:0030620]; mRNA splicing, via spliceosome [GO:0000398]; RNA splicing [GO:0008380]	catalytic step 2 spliceosome [GO:0071013]; nuclear speck [GO:0016607]; nucleoplasm [GO:0005654]; small nuclear ribonucleoprotein complex [GO:0030532]; spliceosomal complex [GO:0005681]; U2 snRNP [GO:0005686]; RNA binding [GO:0003723]; U2 snRNA binding [GO:0030620]; mRNA splicing, via spliceosome [GO:0000398]; RNA splicing [GO:0008380]	catalytic step 2 spliceosome [GO:0071013]; nuclear speck [GO:0016607]; nucleoplasm [GO:0005654]; small nuclear ribonucleoprotein complex [GO:0030532]; spliceosomal complex [GO:0005681]; U2 snRNP [GO:0005686]; RNA binding [GO:0003723]; U2 snRNA binding [GO:0030620]; mRNA splicing, via spliceosome [GO:0000398]; RNA splicing [GO:0008380]
31	RU17_HUMAN	0.00184243	0.00296434	0.0267707	P08621	U1 small nuclear ribonucleoprotein 70 kDa (U1 snRNP 70 kDa) (U1-70K) (snRNP70)	SNRNP70 RNPU1Z RPU1 SNRP70 U1AP1	437	SNRNP70	commitment complex [GO:0000243]; cytoplasm [GO:0005737]; nuclear speck [GO:0016607]; nucleoplasm [GO:0005654]; nucleus [GO:0005634]; precatalytic spliceosome [GO:0071011]; spliceosomal complex [GO:0005681]; U1 snRNP [GO:0005685]; U2-type prespliceosome [GO:0071004]; mRNA binding [GO:0003729]; RNA binding [GO:0003723]; U1 snRNA binding [GO:0030619]; U1 snRNP binding [GO:1990446]; cellular response…	commitment complex [GO:0000243]; cytoplasm [GO:0005737]; nuclear speck [GO:0016607]; nucleoplasm [GO:0005654]; nucleus [GO:0005634]; precatalytic spliceosome [GO:0071011]; spliceosomal complex [GO:0005681]; U1 snRNP [GO:0005685]; U2-type prespliceosome [GO:0071004]; mRNA binding [GO:0003729]; RNA binding [GO:0003723]; U1 snRNA binding [GO:0030619]; U1 snRNP binding [GO:1990446]; cellular response…	commitment complex [GO:0000243]; cytoplasm [GO:0005737]; nuclear speck [GO:0016607]; nucleoplasm [GO:0005654]; nucleus [GO:0005634]; precatalytic spliceosome [GO:0071011]; spliceosomal complex [GO:0005681]; U1 snRNP [GO:0005685]; U2-type prespliceosome [GO:0071004]; mRNA binding [GO:0003729]; RNA binding [GO:0003723]; U1 snRNA binding [GO:0030619]; U1 snRNP binding [GO:1990446]; cellular response…
32	SNRPA_HUMAN	0.00265564	0.00318488	0.0281894	P09012	U1 small nuclear ribonucleoprotein A (U1 snRNP A) (U1-A) (U1A)	SNRPA	282	SNRPA	nucleoplasm [GO:0005654]; spliceosomal complex [GO:0005681]; U1 snRNP [GO:0005685]; identical protein binding [GO:0042802]; RNA binding [GO:0003723]; snRNA stem-loop binding [GO:0035614]; U1 snRNA binding [GO:0030619]; U1 snRNP binding [GO:1990446]; mRNA splicing, via spliceosome [GO:0000398]; regulation of mRNA polyadenylation [GO:1900363]	nucleoplasm [GO:0005654]; spliceosomal complex [GO:0005681]; U1 snRNP [GO:0005685]; identical protein binding [GO:0042802]; RNA binding [GO:0003723]; snRNA stem-loop binding [GO:0035614]; U1 snRNA binding [GO:0030619]; U1 snRNP binding [GO:1990446]; mRNA splicing, via spliceosome [GO:0000398]; regulation of mRNA polyadenylation [GO:1900363]	nucleoplasm [GO:0005654]; spliceosomal complex [GO:0005681]; U1 snRNP [GO:0005685]; identical protein binding [GO:0042802]; RNA binding [GO:0003723]; snRNA stem-loop binding [GO:0035614]; U1 snRNA binding [GO:0030619]; U1 snRNP binding [GO:1990446]; mRNA splicing, via spliceosome [GO:0000398]; regulation of mRNA polyadenylation [GO:1900363]
33	DX39B_HUMAN	0.00243511	2.24e-06	0.000140879	Q13838	Spliceosome RNA helicase DDX39B (EC 3.6.4.13) (56 kDa U2AF65-associated protein) (ATP-dependent RNA helicase p47) (DEAD box protein UAP56) (HLA-B-associated transcript 1 protein)	DDX39B BAT1 UAP56	428	DDX39B	cytoplasm [GO:0005737]; nuclear matrix [GO:0016363]; nuclear speck [GO:0016607]; nucleoplasm [GO:0005654]; nucleus [GO:0005634]; spliceosomal complex [GO:0005681]; transcription export complex [GO:0000346]; ATP binding [GO:0005524]; ATP-dependent protein binding [GO:0043008]; ATP-dependent RNA helicase activity [GO:0004004]; ATPase activity [GO:0016887]; identical protein binding [GO:0042802]; pr…	cytoplasm [GO:0005737]; nuclear matrix [GO:0016363]; nuclear speck [GO:0016607]; nucleoplasm [GO:0005654]; nucleus [GO:0005634]; spliceosomal complex [GO:0005681]; transcription export complex [GO:0000346]; ATP binding [GO:0005524]; ATP-dependent protein binding [GO:0043008]; ATP-dependent RNA helicase activity [GO:0004004]; ATPase activity [GO:0016887]; identical protein binding [GO:0042802]; pr…	cytoplasm [GO:0005737]; nuclear matrix [GO:0016363]; nuclear speck [GO:0016607]; nucleoplasm [GO:0005654]; nucleus [GO:0005634]; spliceosomal complex [GO:0005681]; transcription export complex [GO:0000346]; ATP binding [GO:0005524]; ATP-dependent protein binding [GO:0043008]; ATP-dependent RNA helicase activity [GO:0004004]; ATPase activity [GO:0016887]; identical protein binding [GO:0042802]; pr…
34	DHX15_HUMAN	0.00126968	0.000437803	0.00699846	O43143	Pre-mRNA-splicing factor ATP-dependent RNA helicase DHX15 (EC 3.6.4.13) (ATP-dependent RNA helicase #46) (DEAH box protein 15)	DHX15 DBP1 DDX15	795	DHX15	cytoplasm [GO:0005737]; nuclear speck [GO:0016607]; nucleolus [GO:0005730]; nucleoplasm [GO:0005654]; nucleus [GO:0005634]; U12-type spliceosomal complex [GO:0005689]; ATP binding [GO:0005524]; ATP-dependent RNA helicase activity [GO:0004004]; double-stranded RNA binding [GO:0003725]; RNA binding [GO:0003723]; RNA helicase activity [GO:0003724]; mRNA processing [GO:0006397]; mRNA splicing, via sp…	cytoplasm [GO:0005737]; nuclear speck [GO:0016607]; nucleolus [GO:0005730]; nucleoplasm [GO:0005654]; nucleus [GO:0005634]; U12-type spliceosomal complex [GO:0005689]; ATP binding [GO:0005524]; ATP-dependent RNA helicase activity [GO:0004004]; double-stranded RNA binding [GO:0003725]; RNA binding [GO:0003723]; RNA helicase activity [GO:0003724]; mRNA processing [GO:0006397]; mRNA splicing, via sp…	cytoplasm [GO:0005737]; nuclear speck [GO:0016607]; nucleolus [GO:0005730]; nucleoplasm [GO:0005654]; nucleus [GO:0005634]; U12-type spliceosomal complex [GO:0005689]; ATP binding [GO:0005524]; ATP-dependent RNA helicase activity [GO:0004004]; double-stranded RNA binding [GO:0003725]; RNA binding [GO:0003723]; RNA helicase activity [GO:0003724]; mRNA processing [GO:0006397]; mRNA splicing, via sp…
35	PPIL1_HUMAN	0.0013166	0.044846	0.160478	Q9Y3C6	Peptidyl-prolyl cis-trans isomerase-like 1 (PPIase) (EC 5.2.1.8) (Rotamase PPIL1)	PPIL1 CYPL1 CGI-124 UNQ2425/PRO4984	166	PPIL1	catalytic step 2 spliceosome [GO:0071013]; extracellular exosome [GO:0070062]; nucleoplasm [GO:0005654]; disordered domain specific binding [GO:0097718]; peptidyl-prolyl cis-trans isomerase activity [GO:0003755]; mRNA splicing, via spliceosome [GO:0000398]; protein folding [GO:0006457]	catalytic step 2 spliceosome [GO:0071013]; extracellular exosome [GO:0070062]; nucleoplasm [GO:0005654]; disordered domain specific binding [GO:0097718]; peptidyl-prolyl cis-trans isomerase activity [GO:0003755]; mRNA splicing, via spliceosome [GO:0000398]; protein folding [GO:0006457]	catalytic step 2 spliceosome [GO:0071013]; extracellular exosome [GO:0070062]; nucleoplasm [GO:0005654]; disordered domain specific binding [GO:0097718]; peptidyl-prolyl cis-trans isomerase activity [GO:0003755]; mRNA splicing, via spliceosome [GO:0000398]; protein folding [GO:0006457]
36	WBP11_HUMAN	0.00180918	0.0449828	0.160574	Q9Y2W2	WW domain-binding protein 11 (WBP-11) (Npw38-binding protein) (NpwBP) (SH3 domain-binding protein SNP70) (Splicing factor that interacts with PQBP-1 and PP1)	WBP11 NPWBP SIPP1 SNP70	641	WBP11	cytosol [GO:0005829]; intracellular membrane-bounded organelle [GO:0043231]; nuclear speck [GO:0016607]; nucleoplasm [GO:0005654]; nucleus [GO:0005634]; spliceosomal complex [GO:0005681]; protein phosphatase regulator activity [GO:0019888]; RNA binding [GO:0003723]; single-stranded DNA binding [GO:0003697]; WW domain binding [GO:0050699]; mRNA cis splicing, via spliceosome [GO:0045292]; mRNA spli…	cytosol [GO:0005829]; intracellular membrane-bounded organelle [GO:0043231]; nuclear speck [GO:0016607]; nucleoplasm [GO:0005654]; nucleus [GO:0005634]; spliceosomal complex [GO:0005681]; protein phosphatase regulator activity [GO:0019888]; RNA binding [GO:0003723]; single-stranded DNA binding [GO:0003697]; WW domain binding [GO:0050699]; mRNA cis splicing, via spliceosome [GO:0045292]; mRNA spli…	cytosol [GO:0005829]; intracellular membrane-bounded organelle [GO:0043231]; nuclear speck [GO:0016607]; nucleoplasm [GO:0005654]; nucleus [GO:0005634]; spliceosomal complex [GO:0005681]; protein phosphatase regulator activity [GO:0019888]; RNA binding [GO:0003723]; single-stranded DNA binding [GO:0003697]; WW domain binding [GO:0050699]; mRNA cis splicing, via spliceosome [GO:0045292]; mRNA spli…
37	PUF60_HUMAN	0.0014682	0.000224826	0.00433665	Q9UHX1	Poly(U)-binding-splicing factor PUF60 (60 kDa poly(U)-binding-splicing factor) (FUSE-binding protein-interacting repressor) (FBP-interacting repressor) (Ro-binding protein 1) (RoBP1) (Siah-binding protein 1) (Siah-BP1)	PUF60 FIR ROBPI SIAHBP1	559	PUF60	cell junction [GO:0030054]; intracellular ribonucleoprotein complex [GO:0030529]; nucleoplasm [GO:0005654]; cadherin binding [GO:0045296]; DNA binding [GO:0003677]; identical protein binding [GO:0042802]; RNA binding [GO:0003723]; apoptotic process [GO:0006915]; mRNA splicing, via spliceosome [GO:0000398]; regulation of transcription, DNA-templated [GO:0006355]; transcription, DNA-templated [GO:0…	cell junction [GO:0030054]; intracellular ribonucleoprotein complex [GO:0030529]; nucleoplasm [GO:0005654]; cadherin binding [GO:0045296]; DNA binding [GO:0003677]; identical protein binding [GO:0042802]; RNA binding [GO:0003723]; apoptotic process [GO:0006915]; mRNA splicing, via spliceosome [GO:0000398]; regulation of transcription, DNA-templated [GO:0006355]; transcription, DNA-templated [GO:0…	cell junction [GO:0030054]; intracellular ribonucleoprotein complex [GO:0030529]; nucleoplasm [GO:0005654]; cadherin binding [GO:0045296]; DNA binding [GO:0003677]; identical protein binding [GO:0042802]; RNA binding [GO:0003723]; apoptotic process [GO:0006915]; mRNA splicing, via spliceosome [GO:0000398]; regulation of transcription, DNA-templated [GO:0006355]; transcription, DNA-templated [GO:0…
38	CCAR1_HUMAN	0.00183847	0.00488552	0.0380081	Q8IX12	Cell division cycle and apoptosis regulator protein 1 (Cell cycle and apoptosis regulatory protein 1) (CARP-1) (Death inducer with SAP domain)	CCAR1 CARP1 DIS	1150	CCAR1	nucleoplasm [GO:0005654]; perinuclear region of cytoplasm [GO:0048471]; core promoter binding [GO:0001047]; ligand-dependent nuclear receptor transcription coactivator activity [GO:0030374]; RNA binding [GO:0003723]; transcription coactivator activity [GO:0003713]; transcription corepressor activity [GO:0003714]; apoptotic process [GO:0006915]; cell cycle [GO:0007049]; mRNA splicing, via spliceos…	nucleoplasm [GO:0005654]; perinuclear region of cytoplasm [GO:0048471]; core promoter binding [GO:0001047]; ligand-dependent nuclear receptor transcription coactivator activity [GO:0030374]; RNA binding [GO:0003723]; transcription coactivator activity [GO:0003713]; transcription corepressor activity [GO:0003714]; apoptotic process [GO:0006915]; cell cycle [GO:0007049]; mRNA splicing, via spliceos…	nucleoplasm [GO:0005654]; perinuclear region of cytoplasm [GO:0048471]; core promoter binding [GO:0001047]; ligand-dependent nuclear receptor transcription coactivator activity [GO:0030374]; RNA binding [GO:0003723]; transcription coactivator activity [GO:0003713]; transcription corepressor activity [GO:0003714]; apoptotic process [GO:0006915]; cell cycle [GO:0007049]; mRNA splicing, via spliceos…
39	DDX46_HUMAN	0.00206169	9.29e-05	0.00233784	Q7L014	Probable ATP-dependent RNA helicase DDX46 (EC 3.6.4.13) (DEAD box protein 46) (PRP5 homolog)	DDX46 KIAA0801	1031	DDX46	Cajal body [GO:0015030]; fibrillar center [GO:0001650]; membrane [GO:0016020]; nuclear speck [GO:0016607]; nucleoplasm [GO:0005654]; nucleus [GO:0005634]; ATP binding [GO:0005524]; ATP-dependent RNA helicase activity [GO:0004004]; RNA binding [GO:0003723]; mRNA splicing, via spliceosome [GO:0000398]; regulation of gene expression [GO:0010468]; RNA secondary structure unwinding [GO:0010501]	Cajal body [GO:0015030]; fibrillar center [GO:0001650]; membrane [GO:0016020]; nuclear speck [GO:0016607]; nucleoplasm [GO:0005654]; nucleus [GO:0005634]; ATP binding [GO:0005524]; ATP-dependent RNA helicase activity [GO:0004004]; RNA binding [GO:0003723]; mRNA splicing, via spliceosome [GO:0000398]; regulation of gene expression [GO:0010468]; RNA secondary structure unwinding [GO:0010501]	Cajal body [GO:0015030]; fibrillar center [GO:0001650]; membrane [GO:0016020]; nuclear speck [GO:0016607]; nucleoplasm [GO:0005654]; nucleus [GO:0005634]; ATP binding [GO:0005524]; ATP-dependent RNA helicase activity [GO:0004004]; RNA binding [GO:0003723]; mRNA splicing, via spliceosome [GO:0000398]; regulation of gene expression [GO:0010468]; RNA secondary structure unwinding [GO:0010501]
40	TR150_HUMAN	0.00209082	0.00711572	0.0492279	Q9Y2W1	Thyroid hormone receptor-associated protein 3 (Thyroid hormone receptor-associated protein complex 150 kDa component) (Trap150)	THRAP3 TRAP150	955	THRAP3	extracellular exosome [GO:0070062]; mediator complex [GO:0016592]; nuclear speck [GO:0016607]; nucleoplasm [GO:0005654]; nucleus [GO:0005634]; ATP binding [GO:0005524]; core promoter sequence-specific DNA binding [GO:0001046]; ligand-dependent nuclear receptor transcription coactivator activity [GO:0030374]; phosphoprotein binding [GO:0051219]; receptor activity [GO:0004872]; RNA binding [GO:0003…	extracellular exosome [GO:0070062]; mediator complex [GO:0016592]; nuclear speck [GO:0016607]; nucleoplasm [GO:0005654]; nucleus [GO:0005634]; ATP binding [GO:0005524]; core promoter sequence-specific DNA binding [GO:0001046]; ligand-dependent nuclear receptor transcription coactivator activity [GO:0030374]; phosphoprotein binding [GO:0051219]; receptor activity [GO:0004872]; RNA binding [GO:0003…	extracellular exosome [GO:0070062]; mediator complex [GO:0016592]; nuclear speck [GO:0016607]; nucleoplasm [GO:0005654]; nucleus [GO:0005634]; ATP binding [GO:0005524]; core promoter sequence-specific DNA binding [GO:0001046]; ligand-dependent nuclear receptor transcription coactivator activity [GO:0030374]; phosphoprotein binding [GO:0051219]; receptor activity [GO:0004872]; RNA binding [GO:0003…
41	U2AF2_HUMAN	0.00209929	0.000648168	0.00910196	P26368	Splicing factor U2AF 65 kDa subunit (U2 auxiliary factor 65 kDa subunit) (hU2AF(65)) (hU2AF65) (U2 snRNP auxiliary factor large subunit)	U2AF2 U2AF65	475	U2AF2	commitment complex [GO:0000243]; nuclear speck [GO:0016607]; nucleoplasm [GO:0005654]; nucleus [GO:0005634]; spliceosomal complex [GO:0005681]; U2-type prespliceosome [GO:0071004]; U2AF [GO:0089701]; C2H2 zinc finger domain binding [GO:0070742]; enzyme binding [GO:0019899]; poly-pyrimidine tract binding [GO:0008187]; pre-mRNA 3'-splice site binding [GO:0030628]; RNA binding [GO:0003723]; mRNA 3'-…	commitment complex [GO:0000243]; nuclear speck [GO:0016607]; nucleoplasm [GO:0005654]; nucleus [GO:0005634]; spliceosomal complex [GO:0005681]; U2-type prespliceosome [GO:0071004]; U2AF [GO:0089701]; C2H2 zinc finger domain binding [GO:0070742]; enzyme binding [GO:0019899]; poly-pyrimidine tract binding [GO:0008187]; pre-mRNA 3'-splice site binding [GO:0030628]; RNA binding [GO:0003723]; mRNA 3'-…	commitment complex [GO:0000243]; nuclear speck [GO:0016607]; nucleoplasm [GO:0005654]; nucleus [GO:0005634]; spliceosomal complex [GO:0005681]; U2-type prespliceosome [GO:0071004]; U2AF [GO:0089701]; C2H2 zinc finger domain binding [GO:0070742]; enzyme binding [GO:0019899]; poly-pyrimidine tract binding [GO:0008187]; pre-mRNA 3'-splice site binding [GO:0030628]; RNA binding [GO:0003723]; mRNA 3'-…
42	ROA1_HUMAN	0.00228448	0.000142472	0.00304189	P09651	Heterogeneous nuclear ribonucleoprotein A1 (hnRNP A1) (Helix-destabilizing protein) (Single-strand RNA-binding protein) (hnRNP core protein A1) [Cleaved into: Heterogeneous nuclear ribonucleoprotein A1, N-terminally processed]	HNRNPA1 HNRPA1	372	HNRNPA1	catalytic step 2 spliceosome [GO:0071013]; cytoplasm [GO:0005737]; extracellular exosome [GO:0070062]; intracellular ribonucleoprotein complex [GO:0030529]; membrane [GO:0016020]; nucleoplasm [GO:0005654]; nucleus [GO:0005634]; spliceosomal complex [GO:0005681]; G-rich strand telomeric DNA binding [GO:0098505]; pre-mRNA binding [GO:0036002]; RNA binding [GO:0003723]; single-stranded DNA binding […	catalytic step 2 spliceosome [GO:0071013]; cytoplasm [GO:0005737]; extracellular exosome [GO:0070062]; intracellular ribonucleoprotein complex [GO:0030529]; membrane [GO:0016020]; nucleoplasm [GO:0005654]; nucleus [GO:0005634]; spliceosomal complex [GO:0005681]; G-rich strand telomeric DNA binding [GO:0098505]; pre-mRNA binding [GO:0036002]; RNA binding [GO:0003723]; single-stranded DNA binding […	catalytic step 2 spliceosome [GO:0071013]; cytoplasm [GO:0005737]; extracellular exosome [GO:0070062]; intracellular ribonucleoprotein complex [GO:0030529]; membrane [GO:0016020]; nucleoplasm [GO:0005654]; nucleus [GO:0005634]; spliceosomal complex [GO:0005681]; G-rich strand telomeric DNA binding [GO:0098505]; pre-mRNA binding [GO:0036002]; RNA binding [GO:0003723]; single-stranded DNA binding […
43	PR40A_HUMAN	0.00244785	0.00571879	0.042098	O75400	Pre-mRNA-processing factor 40 homolog A (Fas ligand-associated factor 1) (Formin-binding protein 11) (Formin-binding protein 3) (Huntingtin yeast partner A) (Huntingtin-interacting protein 10) (HIP-10) (Huntingtin-interacting protein A) (Renal carcinoma antigen NY-REN-6)	PRPF40A FBP11 FLAF1 FNBP3 HIP10 HYPA HSPC225	957	PRPF40A	cytosol [GO:0005829]; membrane [GO:0016020]; nuclear matrix [GO:0016363]; nuclear speck [GO:0016607]; nucleoplasm [GO:0005654]; U1 snRNP [GO:0005685]; U2-type prespliceosome [GO:0071004]; proline-rich region binding [GO:0070064]; RNA binding [GO:0003723]; cell cycle [GO:0007049]; cell division [GO:0051301]; cell migration [GO:0016477]; cytoskeleton organization [GO:0007010]; mRNA splicing, via sp…	cytosol [GO:0005829]; membrane [GO:0016020]; nuclear matrix [GO:0016363]; nuclear speck [GO:0016607]; nucleoplasm [GO:0005654]; U1 snRNP [GO:0005685]; U2-type prespliceosome [GO:0071004]; proline-rich region binding [GO:0070064]; RNA binding [GO:0003723]; cell cycle [GO:0007049]; cell division [GO:0051301]; cell migration [GO:0016477]; cytoskeleton organization [GO:0007010]; mRNA splicing, via sp…	cytosol [GO:0005829]; membrane [GO:0016020]; nuclear matrix [GO:0016363]; nuclear speck [GO:0016607]; nucleoplasm [GO:0005654]; U1 snRNP [GO:0005685]; U2-type prespliceosome [GO:0071004]; proline-rich region binding [GO:0070064]; RNA binding [GO:0003723]; cell cycle [GO:0007049]; cell division [GO:0051301]; cell migration [GO:0016477]; cytoskeleton organization [GO:0007010]; mRNA splicing, via sp…
44	ROAA_HUMAN	0.003167	0.000284734	0.00504152	Q99729	Heterogeneous nuclear ribonucleoprotein A/B (hnRNP A/B) (APOBEC1-binding protein 1) (ABBP-1)	HNRNPAB ABBP1 HNRPAB	332	HNRNPAB	cytoplasm [GO:0005737]; intracellular ribonucleoprotein complex [GO:0030529]; nucleoplasm [GO:0005654]; nucleus [GO:0005634]; RNA polymerase II transcription factor complex [GO:0090575]; mRNA binding [GO:0003729]; RNA binding [GO:0003723]; epithelial to mesenchymal transition [GO:0001837]; positive regulation of transcription, DNA-templated [GO:0045893]	cytoplasm [GO:0005737]; intracellular ribonucleoprotein complex [GO:0030529]; nucleoplasm [GO:0005654]; nucleus [GO:0005634]; RNA polymerase II transcription factor complex [GO:0090575]; mRNA binding [GO:0003729]; RNA binding [GO:0003723]; epithelial to mesenchymal transition [GO:0001837]; positive regulation of transcription, DNA-templated [GO:0045893]	cytoplasm [GO:0005737]; intracellular ribonucleoprotein complex [GO:0030529]; nucleoplasm [GO:0005654]; nucleus [GO:0005634]; RNA polymerase II transcription factor complex [GO:0090575]; mRNA binding [GO:0003729]; RNA binding [GO:0003723]; epithelial to mesenchymal transition [GO:0001837]; positive regulation of transcription, DNA-templated [GO:0045893]
45	CHERP_HUMAN	0.00610449	0.00385923	0.0320049	Q8IWX8	Calcium homeostasis endoplasmic reticulum protein (ERPROT 213-21) (SR-related CTD-associated factor 6)	CHERP DAN26 SCAF6	916	CHERP	cytoplasm [GO:0005737]; membrane [GO:0016020]; nucleoplasm [GO:0005654]; perinuclear region of cytoplasm [GO:0048471]; sarcoplasmic reticulum membrane [GO:0033017]	ion channel binding [GO:0044325]; RNA binding [GO:0003723]	cellular calcium ion homeostasis [GO:0006874]; mRNA splicing, via spliceosome [GO:0000398]; negative regulation of cell proliferation [GO:0008285]; nervous system development [GO:0007399]; positive regulation of NFAT protein import into nucleus [GO:0051533]; release of sequestered calcium ion into cytosol [GO:0051209]
46	SMD3_HUMAN	0.00128767	9.51e-05	0.00235231	P62318	Small nuclear ribonucleoprotein Sm D3 (Sm-D3) (snRNP core protein D3)	SNRPD3	126	SNRPD3	catalytic step 2 spliceosome [GO:0071013]; commitment complex [GO:0000243]; cytosol [GO:0005829]; extracellular exosome [GO:0070062]; methylosome [GO:0034709]; nuclear body [GO:0016604]; nucleoplasm [GO:0005654]; pICln-Sm protein complex [GO:0034715]; precatalytic spliceosome [GO:0071011]; prespliceosome [GO:0071010]; small nuclear ribonucleoprotein complex [GO:0030532]; SMN-Sm protein complex [G…	catalytic step 2 spliceosome [GO:0071013]; commitment complex [GO:0000243]; cytosol [GO:0005829]; extracellular exosome [GO:0070062]; methylosome [GO:0034709]; nuclear body [GO:0016604]; nucleoplasm [GO:0005654]; pICln-Sm protein complex [GO:0034715]; precatalytic spliceosome [GO:0071011]; prespliceosome [GO:0071010]; small nuclear ribonucleoprotein complex [GO:0030532]; SMN-Sm protein complex [G…	catalytic step 2 spliceosome [GO:0071013]; commitment complex [GO:0000243]; cytosol [GO:0005829]; extracellular exosome [GO:0070062]; methylosome [GO:0034709]; nuclear body [GO:0016604]; nucleoplasm [GO:0005654]; pICln-Sm protein complex [GO:0034715]; precatalytic spliceosome [GO:0071011]; prespliceosome [GO:0071010]; small nuclear ribonucleoprotein complex [GO:0030532]; SMN-Sm protein complex [G…
47	SMD2_HUMAN	0.00180271	4.63e-05	0.00144923	P62316	Small nuclear ribonucleoprotein Sm D2 (Sm-D2) (snRNP core protein D2)	SNRPD2 SNRPD1	118	SNRPD2	catalytic step 2 spliceosome [GO:0071013]; cytosol [GO:0005829]; extracellular exosome [GO:0070062]; methylosome [GO:0034709]; nucleoplasm [GO:0005654]; pICln-Sm protein complex [GO:0034715]; precatalytic spliceosome [GO:0071011]; small nuclear ribonucleoprotein complex [GO:0030532]; SMN-Sm protein complex [GO:0034719]; spliceosomal complex [GO:0005681]; U1 snRNP [GO:0005685]; U12-type spliceosom…	catalytic step 2 spliceosome [GO:0071013]; cytosol [GO:0005829]; extracellular exosome [GO:0070062]; methylosome [GO:0034709]; nucleoplasm [GO:0005654]; pICln-Sm protein complex [GO:0034715]; precatalytic spliceosome [GO:0071011]; small nuclear ribonucleoprotein complex [GO:0030532]; SMN-Sm protein complex [GO:0034719]; spliceosomal complex [GO:0005681]; U1 snRNP [GO:0005685]; U12-type spliceosom…	catalytic step 2 spliceosome [GO:0071013]; cytosol [GO:0005829]; extracellular exosome [GO:0070062]; methylosome [GO:0034709]; nucleoplasm [GO:0005654]; pICln-Sm protein complex [GO:0034715]; precatalytic spliceosome [GO:0071011]; small nuclear ribonucleoprotein complex [GO:0030532]; SMN-Sm protein complex [GO:0034719]; spliceosomal complex [GO:0005681]; U1 snRNP [GO:0005685]; U12-type spliceosom…
48	SF3B1_HUMAN	0.00112765	0.00183188	0.0192331	O75533	Splicing factor 3B subunit 1 (Pre-mRNA-splicing factor SF3b 155 kDa subunit) (SF3b155) (Spliceosome-associated protein 155) (SAP 155)	SF3B1 SAP155	1304	SF3B1	catalytic step 2 spliceosome [GO:0071013]; nuclear speck [GO:0016607]; nucleoplasm [GO:0005654]; nucleus [GO:0005634]; spliceosomal complex [GO:0005681]; U11/U12 snRNP [GO:0034693]; U12-type spliceosomal complex [GO:0005689]; U2 snRNP [GO:0005686]; U2-type prespliceosome [GO:0071004]; mRNA binding [GO:0003729]; RNA binding [GO:0003723]; mRNA splicing, via spliceosome [GO:0000398]; positive regula…	catalytic step 2 spliceosome [GO:0071013]; nuclear speck [GO:0016607]; nucleoplasm [GO:0005654]; nucleus [GO:0005634]; spliceosomal complex [GO:0005681]; U11/U12 snRNP [GO:0034693]; U12-type spliceosomal complex [GO:0005689]; U2 snRNP [GO:0005686]; U2-type prespliceosome [GO:0071004]; mRNA binding [GO:0003729]; RNA binding [GO:0003723]; mRNA splicing, via spliceosome [GO:0000398]; positive regula…	catalytic step 2 spliceosome [GO:0071013]; nuclear speck [GO:0016607]; nucleoplasm [GO:0005654]; nucleus [GO:0005634]; spliceosomal complex [GO:0005681]; U11/U12 snRNP [GO:0034693]; U12-type spliceosomal complex [GO:0005689]; U2 snRNP [GO:0005686]; U2-type prespliceosome [GO:0071004]; mRNA binding [GO:0003729]; RNA binding [GO:0003723]; mRNA splicing, via spliceosome [GO:0000398]; positive regula…
49	SF3B2_HUMAN	0.00209213	0.000149766	0.00316897	Q13435	Splicing factor 3B subunit 2 (Pre-mRNA-splicing factor SF3b 145 kDa subunit) (SF3b145) (SF3b150) (Spliceosome-associated protein 145) (SAP 145)	SF3B2 SAP145	895	SF3B2	catalytic step 2 spliceosome [GO:0071013]; nucleoplasm [GO:0005654]; precatalytic spliceosome [GO:0071011]; spliceosomal complex [GO:0005681]; U12-type spliceosomal complex [GO:0005689]; U2 snRNP [GO:0005686]; U2-type spliceosomal complex [GO:0005684]; RNA binding [GO:0003723]; mRNA processing [GO:0006397]; mRNA splicing, via spliceosome [GO:0000398]; RNA splicing [GO:0008380]; viral process [GO:…	catalytic step 2 spliceosome [GO:0071013]; nucleoplasm [GO:0005654]; precatalytic spliceosome [GO:0071011]; spliceosomal complex [GO:0005681]; U12-type spliceosomal complex [GO:0005689]; U2 snRNP [GO:0005686]; U2-type spliceosomal complex [GO:0005684]; RNA binding [GO:0003723]; mRNA processing [GO:0006397]; mRNA splicing, via spliceosome [GO:0000398]; RNA splicing [GO:0008380]; viral process [GO:…	catalytic step 2 spliceosome [GO:0071013]; nucleoplasm [GO:0005654]; precatalytic spliceosome [GO:0071011]; spliceosomal complex [GO:0005681]; U12-type spliceosomal complex [GO:0005689]; U2 snRNP [GO:0005686]; U2-type spliceosomal complex [GO:0005684]; RNA binding [GO:0003723]; mRNA processing [GO:0006397]; mRNA splicing, via spliceosome [GO:0000398]; RNA splicing [GO:0008380]; viral process [GO:…
50	SF3B3_HUMAN	0.00256187	3.5e-07	4.32e-05	Q15393	Splicing factor 3B subunit 3 (Pre-mRNA-splicing factor SF3b 130 kDa subunit) (SF3b130) (STAF130) (Spliceosome-associated protein 130) (SAP 130)	SF3B3 KIAA0017 SAP130	1217	SF3B3	catalytic step 2 spliceosome [GO:0071013]; nucleolus [GO:0005730]; nucleoplasm [GO:0005654]; nucleus [GO:0005634]; small nuclear ribonucleoprotein complex [GO:0030532]; spliceosomal complex [GO:0005681]; U12-type spliceosomal complex [GO:0005689]; protein complex binding [GO:0032403]; RNA binding [GO:0003723]; mRNA processing [GO:0006397]; mRNA splicing, via spliceosome [GO:0000398]; negative reg…	catalytic step 2 spliceosome [GO:0071013]; nucleolus [GO:0005730]; nucleoplasm [GO:0005654]; nucleus [GO:0005634]; small nuclear ribonucleoprotein complex [GO:0030532]; spliceosomal complex [GO:0005681]; U12-type spliceosomal complex [GO:0005689]; protein complex binding [GO:0032403]; RNA binding [GO:0003723]; mRNA processing [GO:0006397]; mRNA splicing, via spliceosome [GO:0000398]; negative reg…	catalytic step 2 spliceosome [GO:0071013]; nucleolus [GO:0005730]; nucleoplasm [GO:0005654]; nucleus [GO:0005634]; small nuclear ribonucleoprotein complex [GO:0030532]; spliceosomal complex [GO:0005681]; U12-type spliceosomal complex [GO:0005689]; protein complex binding [GO:0032403]; RNA binding [GO:0003723]; mRNA processing [GO:0006397]; mRNA splicing, via spliceosome [GO:0000398]; negative reg…
51	LSM2_HUMAN	0.00151911	0.0343446	0.136819	Q9Y333	U6 snRNA-associated Sm-like protein LSm2 (Protein G7b) (Small nuclear ribonuclear protein D homolog) (snRNP core Sm-like protein Sm-x5)	LSM2 C6orf28 G7B	95	LSM2	catalytic step 2 spliceosome [GO:0071013]; cytosol [GO:0005829]; Lsm1-7-Pat1 complex [GO:1990726]; nucleoplasm [GO:0005654]; P-body [GO:0000932]; precatalytic spliceosome [GO:0071011]; U4/U6 x U5 tri-snRNP complex [GO:0046540]; U6 snRNP [GO:0005688]; Ral GTPase binding [GO:0017160]; RNA binding [GO:0003723]; U6 snRNA binding [GO:0017070]; exonucleolytic nuclear-transcribed mRNA catabolic process …	catalytic step 2 spliceosome [GO:0071013]; cytosol [GO:0005829]; Lsm1-7-Pat1 complex [GO:1990726]; nucleoplasm [GO:0005654]; P-body [GO:0000932]; precatalytic spliceosome [GO:0071011]; U4/U6 x U5 tri-snRNP complex [GO:0046540]; U6 snRNP [GO:0005688]; Ral GTPase binding [GO:0017160]; RNA binding [GO:0003723]; U6 snRNA binding [GO:0017070]; exonucleolytic nuclear-transcribed mRNA catabolic process …	catalytic step 2 spliceosome [GO:0071013]; cytosol [GO:0005829]; Lsm1-7-Pat1 complex [GO:1990726]; nucleoplasm [GO:0005654]; P-body [GO:0000932]; precatalytic spliceosome [GO:0071011]; U4/U6 x U5 tri-snRNP complex [GO:0046540]; U6 snRNP [GO:0005688]; Ral GTPase binding [GO:0017160]; RNA binding [GO:0003723]; U6 snRNA binding [GO:0017070]; exonucleolytic nuclear-transcribed mRNA catabolic process …
52	LSM3_HUMAN	0.00188328	0.0471679	0.165788	P62310	U6 snRNA-associated Sm-like protein LSm3	LSM3 MDS017	102	LSM3	catalytic step 2 spliceosome [GO:0071013]; cytosol [GO:0005829]; Lsm1-7-Pat1 complex [GO:1990726]; nucleoplasm [GO:0005654]; nucleus [GO:0005634]; P-body [GO:0000932]; precatalytic spliceosome [GO:0071011]; U4/U6 x U5 tri-snRNP complex [GO:0046540]; U6 snRNP [GO:0005688]; RNA binding [GO:0003723]; cytoplasmic mRNA processing body assembly [GO:0033962]; exonucleolytic nuclear-transcribed mRNA cata…	catalytic step 2 spliceosome [GO:0071013]; cytosol [GO:0005829]; Lsm1-7-Pat1 complex [GO:1990726]; nucleoplasm [GO:0005654]; nucleus [GO:0005634]; P-body [GO:0000932]; precatalytic spliceosome [GO:0071011]; U4/U6 x U5 tri-snRNP complex [GO:0046540]; U6 snRNP [GO:0005688]; RNA binding [GO:0003723]; cytoplasmic mRNA processing body assembly [GO:0033962]; exonucleolytic nuclear-transcribed mRNA cata…	catalytic step 2 spliceosome [GO:0071013]; cytosol [GO:0005829]; Lsm1-7-Pat1 complex [GO:1990726]; nucleoplasm [GO:0005654]; nucleus [GO:0005634]; P-body [GO:0000932]; precatalytic spliceosome [GO:0071011]; U4/U6 x U5 tri-snRNP complex [GO:0046540]; U6 snRNP [GO:0005688]; RNA binding [GO:0003723]; cytoplasmic mRNA processing body assembly [GO:0033962]; exonucleolytic nuclear-transcribed mRNA cata…
53	LSM5_HUMAN	0.00217043	0.0293417	0.124532	Q9Y4Y9	U6 snRNA-associated Sm-like protein LSm5	LSM5	91	LSM5	cytosol [GO:0005829]; Lsm1-7-Pat1 complex [GO:1990726]; nucleoplasm [GO:0005654]; nucleus [GO:0005634]; spliceosomal complex [GO:0005681]; U4/U6 x U5 tri-snRNP complex [GO:0046540]; U6 snRNP [GO:0005688]; RNA binding [GO:0003723]; exonucleolytic nuclear-transcribed mRNA catabolic process involved in deadenylation-dependent decay [GO:0043928]; mRNA processing [GO:0006397]; mRNA splicing, via splic…	cytosol [GO:0005829]; Lsm1-7-Pat1 complex [GO:1990726]; nucleoplasm [GO:0005654]; nucleus [GO:0005634]; spliceosomal complex [GO:0005681]; U4/U6 x U5 tri-snRNP complex [GO:0046540]; U6 snRNP [GO:0005688]; RNA binding [GO:0003723]; exonucleolytic nuclear-transcribed mRNA catabolic process involved in deadenylation-dependent decay [GO:0043928]; mRNA processing [GO:0006397]; mRNA splicing, via splic…	cytosol [GO:0005829]; Lsm1-7-Pat1 complex [GO:1990726]; nucleoplasm [GO:0005654]; nucleus [GO:0005634]; spliceosomal complex [GO:0005681]; U4/U6 x U5 tri-snRNP complex [GO:0046540]; U6 snRNP [GO:0005688]; RNA binding [GO:0003723]; exonucleolytic nuclear-transcribed mRNA catabolic process involved in deadenylation-dependent decay [GO:0043928]; mRNA processing [GO:0006397]; mRNA splicing, via splic…
54	LSM6_HUMAN	0.00220654	0.00127103	0.0147257	P62312	U6 snRNA-associated Sm-like protein LSm6	LSM6	80	LSM6	cytosol [GO:0005829]; extracellular exosome [GO:0070062]; nucleoplasm [GO:0005654]; small nuclear ribonucleoprotein complex [GO:0030532]; small nucleolar ribonucleoprotein complex [GO:0005732]; spliceosomal complex [GO:0005681]; RNA binding [GO:0003723]; exonucleolytic nuclear-transcribed mRNA catabolic process involved in deadenylation-dependent decay [GO:0043928]; mRNA splicing, via spliceosome…	cytosol [GO:0005829]; extracellular exosome [GO:0070062]; nucleoplasm [GO:0005654]; small nuclear ribonucleoprotein complex [GO:0030532]; small nucleolar ribonucleoprotein complex [GO:0005732]; spliceosomal complex [GO:0005681]; RNA binding [GO:0003723]; exonucleolytic nuclear-transcribed mRNA catabolic process involved in deadenylation-dependent decay [GO:0043928]; mRNA splicing, via spliceosome…	cytosol [GO:0005829]; extracellular exosome [GO:0070062]; nucleoplasm [GO:0005654]; small nuclear ribonucleoprotein complex [GO:0030532]; small nucleolar ribonucleoprotein complex [GO:0005732]; spliceosomal complex [GO:0005681]; RNA binding [GO:0003723]; exonucleolytic nuclear-transcribed mRNA catabolic process involved in deadenylation-dependent decay [GO:0043928]; mRNA splicing, via spliceosome…
55	LS14B_HUMAN	0.00225014	0.00084422	0.0111376	Q9BX40	Protein LSM14 homolog B (Protein FAM61B) (RNA-associated protein 55B) (hRAP55B)	LSM14B C20orf40 FAM61B RAP55B	385	LSM14B	intracellular ribonucleoprotein complex [GO:0030529]; RNA binding [GO:0003723]; multicellular organism development [GO:0007275]; regulation of translation [GO:0006417]	intracellular ribonucleoprotein complex [GO:0030529]; RNA binding [GO:0003723]; multicellular organism development [GO:0007275]; regulation of translation [GO:0006417]	intracellular ribonucleoprotein complex [GO:0030529]; RNA binding [GO:0003723]; multicellular organism development [GO:0007275]; regulation of translation [GO:0006417]
56	LSM4_HUMAN	0.00261157	0.00320811	0.0283188	Q9Y4Z0	U6 snRNA-associated Sm-like protein LSm4 (Glycine-rich protein) (GRP)	LSM4	139	LSM4	cytosol [GO:0005829]; membrane [GO:0016020]; neuron projection [GO:0043005]; nucleoplasm [GO:0005654]; P-body [GO:0000932]; protein complex [GO:0043234]; spliceosomal complex [GO:0005681]; spliceosomal tri-snRNP complex [GO:0097526]; U6 snRNP [GO:0005688]; PH domain binding [GO:0042731]; RNA binding [GO:0003723]; U6 snRNA binding [GO:0017070]; cytoplasmic mRNA processing body assembly [GO:0033962…	cytosol [GO:0005829]; membrane [GO:0016020]; neuron projection [GO:0043005]; nucleoplasm [GO:0005654]; P-body [GO:0000932]; protein complex [GO:0043234]; spliceosomal complex [GO:0005681]; spliceosomal tri-snRNP complex [GO:0097526]; U6 snRNP [GO:0005688]; PH domain binding [GO:0042731]; RNA binding [GO:0003723]; U6 snRNA binding [GO:0017070]; cytoplasmic mRNA processing body assembly [GO:0033962…	cytosol [GO:0005829]; membrane [GO:0016020]; neuron projection [GO:0043005]; nucleoplasm [GO:0005654]; P-body [GO:0000932]; protein complex [GO:0043234]; spliceosomal complex [GO:0005681]; spliceosomal tri-snRNP complex [GO:0097526]; U6 snRNP [GO:0005688]; PH domain binding [GO:0042731]; RNA binding [GO:0003723]; U6 snRNA binding [GO:0017070]; cytoplasmic mRNA processing body assembly [GO:0033962…
57	LS14A_HUMAN	0.0230143	0.010933	0.0637636	Q8ND56	Protein LSM14 homolog A (Protein FAM61A) (Protein SCD6 homolog) (Putative alpha-synuclein-binding protein) (AlphaSNBP) (RNA-associated protein 55A) (hRAP55) (hRAP55A)	LSM14A C19orf13 FAM61A RAP55 RAP55A	463	LSM14A	cytoplasm [GO:0005737]; cytoplasmic ribonucleoprotein granule [GO:0036464]; cytoplasmic stress granule [GO:0010494]; cytosol [GO:0005829]; P-body [GO:0000932]	double-stranded DNA binding [GO:0003690]; double-stranded RNA binding [GO:0003725]; RNA binding [GO:0003723]; single-stranded RNA binding [GO:0003727]	cytoplasmic mRNA processing body assembly [GO:0033962]; multicellular organism development [GO:0007275]; positive regulation of type I interferon-mediated signaling pathway [GO:0060340]; regulation of translation [GO:0006417]; RIG-I signaling pathway [GO:0039529]
58	H4_HUMAN	0.0026372	9.94e-05	0.00240538	P62805	Histone H4	HIST1H4A H4/A H4FA; HIST1H4B H4/I H4FI; HIST1H4C H4/G H4FG; HIST1H4D H4/B H4FB; HIST1H4E H4/J H4FJ; HIST1H4F H4/C H4FC; HIST1H4H H4/H H4FH; HIST1H4I H4/M H4FM; HIST1H4J H4/E H4FE; HIST1H4K H4/D H4FD; HIST1H4L H4/K H4FK; HIST2H4A H4/N H4F2 H4FN HIST2H4; HIST2H4B H4/O H4FO; HIST4H4	103	HIST1H4A; HIST1H4B; HIST1H4C; HIST1H4D; HIST1H4E; HIST1H4F; HIST1H4H; HIST1H4I; HIST1H4J; HIST1H4K; HIST1H4L; HIST2H4A; HIST2H4B; HIST4H4	extracellular exosome [GO:0070062]; extracellular matrix [GO:0031012]; extracellular region [GO:0005576]; membrane [GO:0016020]; nuclear chromosome [GO:0000228]; nuclear chromosome, telomeric region [GO:0000784]; nuclear nucleosome [GO:0000788]; nucleoplasm [GO:0005654]; nucleosome [GO:0000786]; nucleus [GO:0005634]; protein complex [GO:0043234]; DNA binding [GO:0003677]; histone binding [GO:0042…	extracellular exosome [GO:0070062]; extracellular matrix [GO:0031012]; extracellular region [GO:0005576]; membrane [GO:0016020]; nuclear chromosome [GO:0000228]; nuclear chromosome, telomeric region [GO:0000784]; nuclear nucleosome [GO:0000788]; nucleoplasm [GO:0005654]; nucleosome [GO:0000786]; nucleus [GO:0005634]; protein complex [GO:0043234]; DNA binding [GO:0003677]; histone binding [GO:0042…	extracellular exosome [GO:0070062]; extracellular matrix [GO:0031012]; extracellular region [GO:0005576]; membrane [GO:0016020]; nuclear chromosome [GO:0000228]; nuclear chromosome, telomeric region [GO:0000784]; nuclear nucleosome [GO:0000788]; nucleoplasm [GO:0005654]; nucleosome [GO:0000786]; nucleus [GO:0005634]; protein complex [GO:0043234]; DNA binding [GO:0003677]; histone binding [GO:0042…
59	H2BFS_HUMAN	0.00419631	0.00078225	0.01051	P57053	Histone H2B type F-S (Histone H2B.s) (H2B/s)	H2BFS	126	H2BFS	cytosol [GO:0005829]; extracellular space [GO:0005615]; nucleoplasm [GO:0005654]; nucleosome [GO:0000786]; nucleus [GO:0005634]	DNA binding [GO:0003677]; protein heterodimerization activity [GO:0046982]	antibacterial humoral response [GO:0019731]; antimicrobial humoral immune response mediated by antimicrobial peptide [GO:0061844]; defense response to Gram-positive bacterium [GO:0050830]; innate immune response in mucosa [GO:0002227]; nucleosome assembly [GO:0006334]; substantia nigra development [GO:0021762]
60	H2AZ_HUMAN	0.00362588	1.85e-05	0.000734598	P0C0S5	Histone H2A.Z (H2A/z)	H2AFZ H2AZ	128	H2AFZ	extracellular exosome [GO:0070062]; nuclear euchromatin [GO:0005719]; nuclear heterochromatin [GO:0005720]; nucleosome [GO:0000786]; nucleus [GO:0005634]; chromatin DNA binding [GO:0031490]; nucleosomal DNA binding [GO:0031492]; protein heterodimerization activity [GO:0046982]; RNA polymerase II core promoter proximal region sequence-specific DNA binding [GO:0000978]; RNA polymerase II core promo…	extracellular exosome [GO:0070062]; nuclear euchromatin [GO:0005719]; nuclear heterochromatin [GO:0005720]; nucleosome [GO:0000786]; nucleus [GO:0005634]; chromatin DNA binding [GO:0031490]; nucleosomal DNA binding [GO:0031492]; protein heterodimerization activity [GO:0046982]; RNA polymerase II core promoter proximal region sequence-specific DNA binding [GO:0000978]; RNA polymerase II core promo…	extracellular exosome [GO:0070062]; nuclear euchromatin [GO:0005719]; nuclear heterochromatin [GO:0005720]; nucleosome [GO:0000786]; nucleus [GO:0005634]; chromatin DNA binding [GO:0031490]; nucleosomal DNA binding [GO:0031492]; protein heterodimerization activity [GO:0046982]; RNA polymerase II core promoter proximal region sequence-specific DNA binding [GO:0000978]; RNA polymerase II core promo…
61	H2AY_HUMAN	0.00246286	2.53e-05	0.000908032	O75367	Core histone macro-H2A.1 (Histone macroH2A1) (mH2A1) (Histone H2A.y) (H2A/y) (Medulloblastoma antigen MU-MB-50.205)	H2AFY MACROH2A1	372	H2AFY	Barr body [GO:0001740]; condensed chromosome [GO:0000793]; extracellular exosome [GO:0070062]; nuclear chromatin [GO:0000790]; nuclear chromosome [GO:0000228]; nuclear chromosome, telomeric region [GO:0000784]; nucleolus [GO:0005730]; nucleosome [GO:0000786]; nucleus [GO:0005634]; pericentric heterochromatin [GO:0005721]; sex chromatin [GO:0001739]; chromatin DNA binding [GO:0031490]; core promot…	Barr body [GO:0001740]; condensed chromosome [GO:0000793]; extracellular exosome [GO:0070062]; nuclear chromatin [GO:0000790]; nuclear chromosome [GO:0000228]; nuclear chromosome, telomeric region [GO:0000784]; nucleolus [GO:0005730]; nucleosome [GO:0000786]; nucleus [GO:0005634]; pericentric heterochromatin [GO:0005721]; sex chromatin [GO:0001739]; chromatin DNA binding [GO:0031490]; core promot…	Barr body [GO:0001740]; condensed chromosome [GO:0000793]; extracellular exosome [GO:0070062]; nuclear chromatin [GO:0000790]; nuclear chromosome [GO:0000228]; nuclear chromosome, telomeric region [GO:0000784]; nucleolus [GO:0005730]; nucleosome [GO:0000786]; nucleus [GO:0005634]; pericentric heterochromatin [GO:0005721]; sex chromatin [GO:0001739]; chromatin DNA binding [GO:0031490]; core promot…
62	H2A2A_HUMAN	0.00387899	0.00412397	0.033512	Q6FI13	Histone H2A type 2-A (Histone H2A.2) (Histone H2A/o)	HIST2H2AA3 H2AFO HIST2H2AA; HIST2H2AA4	130	HIST2H2AA3; HIST2H2AA4	extracellular exosome [GO:0070062]; nuclear chromatin [GO:0000790]; nucleosome [GO:0000786]; nucleus [GO:0005634]	DNA binding [GO:0003677]; protein heterodimerization activity [GO:0046982]	chromatin silencing [GO:0006342]
63	2B14_HUMAN	-0.0145927	0.0240818	0.109633	P13760	HLA class II histocompatibility antigen, DRB1-4 beta chain (MHC class II antigen DRB1*4) (DR-4) (DR4)	HLA-DRB1	266	HLA-DRB1	clathrin-coated endocytic vesicle membrane [GO:0030669]; endocytic vesicle membrane [GO:0030666]; ER to Golgi transport vesicle membrane [GO:0012507]; external side of plasma membrane [GO:0009897]; Golgi membrane [GO:0000139]; integral component of lumenal side of endoplasmic reticulum membrane [GO:0071556]; integral component of plasma membrane [GO:0005887]; late endosome membrane [GO:0031902]; …	CD4 receptor binding [GO:0042609]; MHC class II receptor activity [GO:0032395]; peptide antigen binding [GO:0042605]	antigen processing and presentation of exogenous peptide antigen via MHC class II [GO:0019886]; detection of bacterium [GO:0016045]; humoral immune response mediated by circulating immunoglobulin [GO:0002455]; immune response [GO:0006955]; immunoglobulin production involved in immunoglobulin mediated immune response [GO:0002381]; inflammatory response to antigenic stimulus [GO:0002437]; interfero…
64	FBRL_HUMAN	0.00293515	0.000111942	0.00260742	P22087	rRNA 2'-O-methyltransferase fibrillarin (EC 2.1.1.-) (34 kDa nucleolar scleroderma antigen) (Histone-glutamine methyltransferase)	FBL FIB1 FLRN	321	FBL	box C/D snoRNP complex [GO:0031428]; Cajal body [GO:0015030]; chromosome [GO:0005694]; dense fibrillar component [GO:0001651]; extracellular exosome [GO:0070062]; fibrillar center [GO:0001650]; granular component [GO:0001652]; membrane [GO:0016020]; nucleolus [GO:0005730]; nucleoplasm [GO:0005654]; nucleus [GO:0005634]; small-subunit processome [GO:0032040]; ATPase binding [GO:0051117]; histone-g…	box C/D snoRNP complex [GO:0031428]; Cajal body [GO:0015030]; chromosome [GO:0005694]; dense fibrillar component [GO:0001651]; extracellular exosome [GO:0070062]; fibrillar center [GO:0001650]; granular component [GO:0001652]; membrane [GO:0016020]; nucleolus [GO:0005730]; nucleoplasm [GO:0005654]; nucleus [GO:0005634]; small-subunit processome [GO:0032040]; ATPase binding [GO:0051117]; histone-g…	box C/D snoRNP complex [GO:0031428]; Cajal body [GO:0015030]; chromosome [GO:0005694]; dense fibrillar component [GO:0001651]; extracellular exosome [GO:0070062]; fibrillar center [GO:0001650]; granular component [GO:0001652]; membrane [GO:0016020]; nucleolus [GO:0005730]; nucleoplasm [GO:0005654]; nucleus [GO:0005634]; small-subunit processome [GO:0032040]; ATPase binding [GO:0051117]; histone-g…
65	H2B2C_HUMAN	0.00752636	4.5e-06	0.000234653	Q6DN03	Putative histone H2B type 2-C (Histone H2B.t) (H2B/t)	HIST2H2BC	193	HIST2H2BC	nucleosome [GO:0000786]; nucleus [GO:0005634]	DNA binding [GO:0003677]; protein heterodimerization activity [GO:0046982]	nucleosome assembly [GO:0006334]
66	HMGN4_HUMAN	0.00408626	0.0163367	0.0852858	O00479	High mobility group nucleosome-binding domain-containing protein 4 (Non-histone chromosomal protein HMG-17-like 3) (Non-histone chromosomal protein)	HMGN4 HMG17L3 NHC	90	HMGN4	chromatin [GO:0000785]; nucleus [GO:0005634]	nucleosomal DNA binding [GO:0031492]
67	SMYD3_HUMAN	-0.00327819	0.0483519	0.168616	Q9H7B4	Histone-lysine N-methyltransferase SMYD3 (EC 2.1.1.43) (SET and MYND domain-containing protein 3) (Zinc finger MYND domain-containing protein 1)	SMYD3 ZMYND1 ZNFN3A1	428	SMYD3	cytoplasm [GO:0005737]; nucleoplasm [GO:0005654]; nucleus [GO:0005634]; histone-lysine N-methyltransferase activity [GO:0018024]; metal ion binding [GO:0046872]; RNA polymerase II core binding [GO:0000993]; RNA polymerase II core promoter sequence-specific DNA binding [GO:0000979]; RNA polymerase II intronic transcription regulatory region sequence-specific DNA binding [GO:0001162]; cellular resp…	cytoplasm [GO:0005737]; nucleoplasm [GO:0005654]; nucleus [GO:0005634]; histone-lysine N-methyltransferase activity [GO:0018024]; metal ion binding [GO:0046872]; RNA polymerase II core binding [GO:0000993]; RNA polymerase II core promoter sequence-specific DNA binding [GO:0000979]; RNA polymerase II intronic transcription regulatory region sequence-specific DNA binding [GO:0001162]; cellular resp…	cytoplasm [GO:0005737]; nucleoplasm [GO:0005654]; nucleus [GO:0005634]; histone-lysine N-methyltransferase activity [GO:0018024]; metal ion binding [GO:0046872]; RNA polymerase II core binding [GO:0000993]; RNA polymerase II core promoter sequence-specific DNA binding [GO:0000979]; RNA polymerase II intronic transcription regulatory region sequence-specific DNA binding [GO:0001162]; cellular resp…
68	GBRL2_HUMAN	0.00203154	0.00993538	0.0606086	P60520	Gamma-aminobutyric acid receptor-associated protein-like 2 (GABA(A) receptor-associated protein-like 2) (Ganglioside expression factor 2) (GEF-2) (General protein transport factor p16) (Golgi-associated ATPase enhancer of 16 kDa) (GATE-16) (MAP1 light chain 3-related protein)	GABARAPL2 FLC3A GEF2	117	GABARAPL2	autophagosome [GO:0005776]; autophagosome membrane [GO:0000421]; cytoplasm [GO:0005737]; cytoplasmic vesicle [GO:0031410]; cytosol [GO:0005829]; Golgi apparatus [GO:0005794]; Golgi membrane [GO:0000139]; intracellular [GO:0005622]; ATPase binding [GO:0051117]; beta-tubulin binding [GO:0048487]; GABA receptor binding [GO:0050811]; microtubule binding [GO:0008017]; SNARE binding [GO:0000149]; ubiqu…	autophagosome [GO:0005776]; autophagosome membrane [GO:0000421]; cytoplasm [GO:0005737]; cytoplasmic vesicle [GO:0031410]; cytosol [GO:0005829]; Golgi apparatus [GO:0005794]; Golgi membrane [GO:0000139]; intracellular [GO:0005622]; ATPase binding [GO:0051117]; beta-tubulin binding [GO:0048487]; GABA receptor binding [GO:0050811]; microtubule binding [GO:0008017]; SNARE binding [GO:0000149]; ubiqu…	autophagosome [GO:0005776]; autophagosome membrane [GO:0000421]; cytoplasm [GO:0005737]; cytoplasmic vesicle [GO:0031410]; cytosol [GO:0005829]; Golgi apparatus [GO:0005794]; Golgi membrane [GO:0000139]; intracellular [GO:0005622]; ATPase binding [GO:0051117]; beta-tubulin binding [GO:0048487]; GABA receptor binding [GO:0050811]; microtubule binding [GO:0008017]; SNARE binding [GO:0000149]; ubiqu…
69	KDM3B_HUMAN	0.00296778	0.00264405	0.0247456	Q7LBC6	Lysine-specific demethylase 3B (EC 1.14.11.-) (JmjC domain-containing histone demethylation protein 2B) (Jumonji domain-containing protein 1B) (Nuclear protein 5qNCA)	KDM3B C5orf7 JHDM2B JMJD1B KIAA1082	1761	KDM3B	chromatin [GO:0000785]; nucleoplasm [GO:0005654]; nucleus [GO:0005634]; antioxidant activity [GO:0016209]; chromatin DNA binding [GO:0031490]; dioxygenase activity [GO:0051213]; histone demethylase activity [GO:0032452]; histone demethylase activity (H3-K9 specific) [GO:0032454]; metal ion binding [GO:0046872]; transcription regulatory region sequence-specific DNA binding [GO:0000976]; histone H3…	chromatin [GO:0000785]; nucleoplasm [GO:0005654]; nucleus [GO:0005634]; antioxidant activity [GO:0016209]; chromatin DNA binding [GO:0031490]; dioxygenase activity [GO:0051213]; histone demethylase activity [GO:0032452]; histone demethylase activity (H3-K9 specific) [GO:0032454]; metal ion binding [GO:0046872]; transcription regulatory region sequence-specific DNA binding [GO:0000976]; histone H3…	chromatin [GO:0000785]; nucleoplasm [GO:0005654]; nucleus [GO:0005634]; antioxidant activity [GO:0016209]; chromatin DNA binding [GO:0031490]; dioxygenase activity [GO:0051213]; histone demethylase activity [GO:0032452]; histone demethylase activity (H3-K9 specific) [GO:0032454]; metal ion binding [GO:0046872]; transcription regulatory region sequence-specific DNA binding [GO:0000976]; histone H3…
70	SETD7_HUMAN	-0.00140782	0.033217	0.134216	Q8WTS6	Histone-lysine N-methyltransferase SETD7 (EC 2.1.1.43) (Histone H3-K4 methyltransferase SETD7) (H3-K4-HMTase SETD7) (Lysine N-methyltransferase 7) (SET domain-containing protein 7) (SET7/9)	SETD7 KIAA1717 KMT7 SET7 SET9	366	SETD7	chromosome [GO:0005694]; nucleolus [GO:0005730]; nucleoplasm [GO:0005654]; chromatin binding [GO:0003682]; histone-lysine N-methyltransferase activity [GO:0018024]; p53 binding [GO:0002039]; protein-lysine N-methyltransferase activity [GO:0016279]; cellular response to DNA damage stimulus [GO:0006974]; chromatin organization [GO:0006325]; heterochromatin organization [GO:0070828]; peptidyl-lysine…	chromosome [GO:0005694]; nucleolus [GO:0005730]; nucleoplasm [GO:0005654]; chromatin binding [GO:0003682]; histone-lysine N-methyltransferase activity [GO:0018024]; p53 binding [GO:0002039]; protein-lysine N-methyltransferase activity [GO:0016279]; cellular response to DNA damage stimulus [GO:0006974]; chromatin organization [GO:0006325]; heterochromatin organization [GO:0070828]; peptidyl-lysine…	chromosome [GO:0005694]; nucleolus [GO:0005730]; nucleoplasm [GO:0005654]; chromatin binding [GO:0003682]; histone-lysine N-methyltransferase activity [GO:0018024]; p53 binding [GO:0002039]; protein-lysine N-methyltransferase activity [GO:0016279]; cellular response to DNA damage stimulus [GO:0006974]; chromatin organization [GO:0006325]; heterochromatin organization [GO:0070828]; peptidyl-lysine…
71	MYBPH_HUMAN	-0.0105949	0.000534707	0.00783301	Q13203	Myosin-binding protein H (MyBP-H) (H-protein)	MYBPH	477	MYBPH	M band [GO:0031430]; muscle myosin complex [GO:0005859]; myosin filament [GO:0032982]; Z disc [GO:0030018]; actin filament binding [GO:0051015]; muscle alpha-actinin binding [GO:0051371]; structural constituent of muscle [GO:0008307]; structural molecule activity conferring elasticity [GO:0097493]; actin filament organization [GO:0007015]; cell adhesion [GO:0007155]; regulation of striated muscle…	M band [GO:0031430]; muscle myosin complex [GO:0005859]; myosin filament [GO:0032982]; Z disc [GO:0030018]; actin filament binding [GO:0051015]; muscle alpha-actinin binding [GO:0051371]; structural constituent of muscle [GO:0008307]; structural molecule activity conferring elasticity [GO:0097493]; actin filament organization [GO:0007015]; cell adhesion [GO:0007155]; regulation of striated muscle…	M band [GO:0031430]; muscle myosin complex [GO:0005859]; myosin filament [GO:0032982]; Z disc [GO:0030018]; actin filament binding [GO:0051015]; muscle alpha-actinin binding [GO:0051371]; structural constituent of muscle [GO:0008307]; structural molecule activity conferring elasticity [GO:0097493]; actin filament organization [GO:0007015]; cell adhesion [GO:0007155]; regulation of striated muscle…
72	HUWE1_HUMAN	0.000860361	0.0421003	0.154636	Q7Z6Z7	E3 ubiquitin-protein ligase HUWE1 (EC 2.3.2.26) (ARF-binding protein 1) (ARF-BP1) (HECT, UBA and WWE domain-containing protein 1) (HECT-type E3 ubiquitin transferase HUWE1) (Homologous to E6AP carboxyl terminus homologous protein 9) (HectH9) (Large structure of UREB1) (LASU1) (Mcl-1 ubiquitin ligase E3) (Mule) (Upstream regulatory element-binding protein 1) (URE-B1) (URE-binding protein 1)	HUWE1 KIAA0312 KIAA1578 UREB1 HSPC272	4374	HUWE1	cytoplasm [GO:0005737]; cytosol [GO:0005829]; extracellular exosome [GO:0070062]; extracellular region [GO:0005576]; ficolin-1-rich granule lumen [GO:1904813]; membrane [GO:0016020]; nucleoplasm [GO:0005654]; nucleus [GO:0005634]; secretory granule lumen [GO:0034774]; DNA binding [GO:0003677]; RNA binding [GO:0003723]; ubiquitin-protein transferase activity [GO:0004842]; base-excision repair [GO:…	cytoplasm [GO:0005737]; cytosol [GO:0005829]; extracellular exosome [GO:0070062]; extracellular region [GO:0005576]; ficolin-1-rich granule lumen [GO:1904813]; membrane [GO:0016020]; nucleoplasm [GO:0005654]; nucleus [GO:0005634]; secretory granule lumen [GO:0034774]; DNA binding [GO:0003677]; RNA binding [GO:0003723]; ubiquitin-protein transferase activity [GO:0004842]; base-excision repair [GO:…	cytoplasm [GO:0005737]; cytosol [GO:0005829]; extracellular exosome [GO:0070062]; extracellular region [GO:0005576]; ficolin-1-rich granule lumen [GO:1904813]; membrane [GO:0016020]; nucleoplasm [GO:0005654]; nucleus [GO:0005634]; secretory granule lumen [GO:0034774]; DNA binding [GO:0003677]; RNA binding [GO:0003723]; ubiquitin-protein transferase activity [GO:0004842]; base-excision repair [GO:…
73	MRE11_HUMAN	0.00335091	0.00363365	0.0307246	P49959	Double-strand break repair protein MRE11 (Double-strand break repair protein MRE11A) (Meiotic recombination 11 homolog 1) (MRE11 homolog 1) (Meiotic recombination 11 homolog A) (MRE11 homolog A)	MRE11 HNGS1 MRE11A	708	MRE11	cytoplasm [GO:0005737]; cytosol [GO:0005829]; Mre11 complex [GO:0030870]; nuclear chromosome, telomeric region [GO:0000784]; nucleoplasm [GO:0005654]; nucleus [GO:0005634]; PML body [GO:0016605]; site of double-strand break [GO:0035861]; 3'-5' exonuclease activity [GO:0008408]; cadherin binding [GO:0045296]; double-stranded DNA binding [GO:0003690]; endodeoxyribonuclease activity [GO:0004520]; ma…	cytoplasm [GO:0005737]; cytosol [GO:0005829]; Mre11 complex [GO:0030870]; nuclear chromosome, telomeric region [GO:0000784]; nucleoplasm [GO:0005654]; nucleus [GO:0005634]; PML body [GO:0016605]; site of double-strand break [GO:0035861]; 3'-5' exonuclease activity [GO:0008408]; cadherin binding [GO:0045296]; double-stranded DNA binding [GO:0003690]; endodeoxyribonuclease activity [GO:0004520]; ma…	cytoplasm [GO:0005737]; cytosol [GO:0005829]; Mre11 complex [GO:0030870]; nuclear chromosome, telomeric region [GO:0000784]; nucleoplasm [GO:0005654]; nucleus [GO:0005634]; PML body [GO:0016605]; site of double-strand break [GO:0035861]; 3'-5' exonuclease activity [GO:0008408]; cadherin binding [GO:0045296]; double-stranded DNA binding [GO:0003690]; endodeoxyribonuclease activity [GO:0004520]; ma…
74	PCNA_HUMAN	0.00233896	0.00108993	0.0132977	P12004	Proliferating cell nuclear antigen (PCNA) (Cyclin)	PCNA	261	PCNA	centrosome [GO:0005813]; DNA replication factor C complex [GO:0005663]; extracellular exosome [GO:0070062]; nuclear body [GO:0016604]; nuclear chromosome, telomeric region [GO:0000784]; nuclear replication fork [GO:0043596]; nucleoplasm [GO:0005654]; nucleus [GO:0005634]; PCNA complex [GO:0043626]; PCNA-p21 complex [GO:0070557]; replication fork [GO:0005657]; replisome [GO:0030894]; chromatin bin…	centrosome [GO:0005813]; DNA replication factor C complex [GO:0005663]; extracellular exosome [GO:0070062]; nuclear body [GO:0016604]; nuclear chromosome, telomeric region [GO:0000784]; nuclear replication fork [GO:0043596]; nucleoplasm [GO:0005654]; nucleus [GO:0005634]; PCNA complex [GO:0043626]; PCNA-p21 complex [GO:0070557]; replication fork [GO:0005657]; replisome [GO:0030894]; chromatin bin…	centrosome [GO:0005813]; DNA replication factor C complex [GO:0005663]; extracellular exosome [GO:0070062]; nuclear body [GO:0016604]; nuclear chromosome, telomeric region [GO:0000784]; nuclear replication fork [GO:0043596]; nucleoplasm [GO:0005654]; nucleus [GO:0005634]; PCNA complex [GO:0043626]; PCNA-p21 complex [GO:0070557]; replication fork [GO:0005657]; replisome [GO:0030894]; chromatin bin…
75	PRKDC_HUMAN	0.00201061	4.88e-07	4.99e-05	P78527	DNA-dependent protein kinase catalytic subunit (DNA-PK catalytic subunit) (DNA-PKcs) (EC 2.7.11.1) (DNPK1) (p460)	PRKDC HYRC HYRC1	4128	PRKDC	cytosol [GO:0005829]; DNA-dependent protein kinase-DNA ligase 4 complex [GO:0005958]; extracellular matrix [GO:0031012]; membrane [GO:0016020]; nonhomologous end joining complex [GO:0070419]; nuclear chromosome, telomeric region [GO:0000784]; nucleolus [GO:0005730]; nucleoplasm [GO:0005654]; nucleus [GO:0005634]; protein complex [GO:0043234]; protein-DNA complex [GO:0032993]; transcription factor…	cytosol [GO:0005829]; DNA-dependent protein kinase-DNA ligase 4 complex [GO:0005958]; extracellular matrix [GO:0031012]; membrane [GO:0016020]; nonhomologous end joining complex [GO:0070419]; nuclear chromosome, telomeric region [GO:0000784]; nucleolus [GO:0005730]; nucleoplasm [GO:0005654]; nucleus [GO:0005634]; protein complex [GO:0043234]; protein-DNA complex [GO:0032993]; transcription factor…	cytosol [GO:0005829]; DNA-dependent protein kinase-DNA ligase 4 complex [GO:0005958]; extracellular matrix [GO:0031012]; membrane [GO:0016020]; nonhomologous end joining complex [GO:0070419]; nuclear chromosome, telomeric region [GO:0000784]; nucleolus [GO:0005730]; nucleoplasm [GO:0005654]; nucleus [GO:0005634]; protein complex [GO:0043234]; protein-DNA complex [GO:0032993]; transcription factor…
76	LMNA_HUMAN	0.002953	1.56e-07	2.73e-05	P02545	Prelamin-A/C [Cleaved into: Lamin-A/C (70 kDa lamin) (Renal carcinoma antigen NY-REN-32)]	LMNA LMN1	664	LMNA	cytosol [GO:0005829]; extracellular matrix [GO:0031012]; intermediate filament [GO:0005882]; lamin filament [GO:0005638]; nuclear envelope [GO:0005635]; nuclear lamina [GO:0005652]; nuclear membrane [GO:0031965]; nuclear speck [GO:0016607]; nucleoplasm [GO:0005654]; nucleus [GO:0005634]; perinuclear region of cytoplasm [GO:0048471]; identical protein binding [GO:0042802]; structural molecule acti…	cytosol [GO:0005829]; extracellular matrix [GO:0031012]; intermediate filament [GO:0005882]; lamin filament [GO:0005638]; nuclear envelope [GO:0005635]; nuclear lamina [GO:0005652]; nuclear membrane [GO:0031965]; nuclear speck [GO:0016607]; nucleoplasm [GO:0005654]; nucleus [GO:0005634]; perinuclear region of cytoplasm [GO:0048471]; identical protein binding [GO:0042802]; structural molecule acti…	cytosol [GO:0005829]; extracellular matrix [GO:0031012]; intermediate filament [GO:0005882]; lamin filament [GO:0005638]; nuclear envelope [GO:0005635]; nuclear lamina [GO:0005652]; nuclear membrane [GO:0031965]; nuclear speck [GO:0016607]; nucleoplasm [GO:0005654]; nucleus [GO:0005634]; perinuclear region of cytoplasm [GO:0048471]; identical protein binding [GO:0042802]; structural molecule acti…
77	H2AX_HUMAN	0.00298199	0.0379421	0.14451	P16104	Histone H2AX (H2a/x) (Histone H2A.X)	H2AFX H2AX	143	H2AFX	centrosome [GO:0005813]; extracellular exosome [GO:0070062]; nuclear chromatin [GO:0000790]; nuclear speck [GO:0016607]; nucleoplasm [GO:0005654]; nucleosome [GO:0000786]; nucleus [GO:0005634]; site of double-strand break [GO:0035861]	DNA binding [GO:0003677]; enzyme binding [GO:0019899]; histone binding [GO:0042393]; protein heterodimerization activity [GO:0046982]	cellular response to DNA damage stimulus [GO:0006974]; cellular response to gamma radiation [GO:0071480]; cellular senescence [GO:0090398]; cerebral cortex development [GO:0021987]; chromatin silencing [GO:0006342]; DNA damage checkpoint [GO:0000077]; DNA recombination [GO:0006310]; double-strand break repair [GO:0006302]; double-strand break repair via nonhomologous end joining [GO:0006303]; mei…
78	DHX9_HUMAN	0.00167012	1.16e-05	0.000511713	Q08211	ATP-dependent RNA helicase A (RHA) (EC 3.6.4.13) (DEAH box protein 9) (Leukophysin) (LKP) (Nuclear DNA helicase II) (NDH II)	DHX9 DDX9 LKP NDH2	1270	DHX9	centrosome [GO:0005813]; CRD-mediated mRNA stability complex [GO:0070937]; cytoplasm [GO:0005737]; cytoplasmic ribonucleoprotein granule [GO:0036464]; cytosol [GO:0005829]; intracellular ribonucleoprotein complex [GO:0030529]; membrane [GO:0016020]; nuclear stress granule [GO:0097165]; nucleolus [GO:0005730]; nucleoplasm [GO:0005654]; nucleus [GO:0005634]; ATP binding [GO:0005524]; ATP-dependent …	centrosome [GO:0005813]; CRD-mediated mRNA stability complex [GO:0070937]; cytoplasm [GO:0005737]; cytoplasmic ribonucleoprotein granule [GO:0036464]; cytosol [GO:0005829]; intracellular ribonucleoprotein complex [GO:0030529]; membrane [GO:0016020]; nuclear stress granule [GO:0097165]; nucleolus [GO:0005730]; nucleoplasm [GO:0005654]; nucleus [GO:0005634]; ATP binding [GO:0005524]; ATP-dependent …	centrosome [GO:0005813]; CRD-mediated mRNA stability complex [GO:0070937]; cytoplasm [GO:0005737]; cytoplasmic ribonucleoprotein granule [GO:0036464]; cytosol [GO:0005829]; intracellular ribonucleoprotein complex [GO:0030529]; membrane [GO:0016020]; nuclear stress granule [GO:0097165]; nucleolus [GO:0005730]; nucleoplasm [GO:0005654]; nucleus [GO:0005634]; ATP binding [GO:0005524]; ATP-dependent …
79	ACL6A_HUMAN	0.00295592	0.00159479	0.017463	O96019	Actin-like protein 6A (53 kDa BRG1-associated factor A) (Actin-related protein Baf53a) (ArpNbeta) (BRG1-associated factor 53A) (BAF53A) (INO80 complex subunit K)	ACTL6A BAF53 BAF53A INO80K	429	ACTL6A	Ino80 complex [GO:0031011]; npBAF complex [GO:0071564]; NuA4 histone acetyltransferase complex [GO:0035267]; nuclear chromatin [GO:0000790]; nucleoplasm [GO:0005654]; nucleus [GO:0005634]; plasma membrane [GO:0005886]; protein complex [GO:0043234]; SWI/SNF complex [GO:0016514]; chromatin binding [GO:0003682]; transcription coactivator activity [GO:0003713]; ATP-dependent chromatin remodeling [GO:…	Ino80 complex [GO:0031011]; npBAF complex [GO:0071564]; NuA4 histone acetyltransferase complex [GO:0035267]; nuclear chromatin [GO:0000790]; nucleoplasm [GO:0005654]; nucleus [GO:0005634]; plasma membrane [GO:0005886]; protein complex [GO:0043234]; SWI/SNF complex [GO:0016514]; chromatin binding [GO:0003682]; transcription coactivator activity [GO:0003713]; ATP-dependent chromatin remodeling [GO:…	Ino80 complex [GO:0031011]; npBAF complex [GO:0071564]; NuA4 histone acetyltransferase complex [GO:0035267]; nuclear chromatin [GO:0000790]; nucleoplasm [GO:0005654]; nucleus [GO:0005634]; plasma membrane [GO:0005886]; protein complex [GO:0043234]; SWI/SNF complex [GO:0016514]; chromatin binding [GO:0003682]; transcription coactivator activity [GO:0003713]; ATP-dependent chromatin remodeling [GO:…
80	MY18A_HUMAN	-0.00246597	0.000240812	0.00452685	Q92614	Unconventional myosin-XVIIIa (Molecule associated with JAK3 N-terminus) (MAJN) (Myosin containing a PDZ domain) (Surfactant protein receptor SP-R210) (SP-R210)	MYO18A CD245 KIAA0216 MYSPDZ	2054	MYO18A	actomyosin [GO:0042641]; cell surface [GO:0009986]; endoplasmic reticulum-Golgi intermediate compartment [GO:0005793]; Golgi membrane [GO:0000139]; membrane [GO:0016020]; myosin complex [GO:0016459]; trans-Golgi network [GO:0005802]; actin filament binding [GO:0051015]; ADP binding [GO:0043531]; ATP binding [GO:0005524]; DNA binding [GO:0003677]; RNA binding [GO:0003723]; actomyosin structure org…	actomyosin [GO:0042641]; cell surface [GO:0009986]; endoplasmic reticulum-Golgi intermediate compartment [GO:0005793]; Golgi membrane [GO:0000139]; membrane [GO:0016020]; myosin complex [GO:0016459]; trans-Golgi network [GO:0005802]; actin filament binding [GO:0051015]; ADP binding [GO:0043531]; ATP binding [GO:0005524]; DNA binding [GO:0003677]; RNA binding [GO:0003723]; actomyosin structure org…	actomyosin [GO:0042641]; cell surface [GO:0009986]; endoplasmic reticulum-Golgi intermediate compartment [GO:0005793]; Golgi membrane [GO:0000139]; membrane [GO:0016020]; myosin complex [GO:0016459]; trans-Golgi network [GO:0005802]; actin filament binding [GO:0051015]; ADP binding [GO:0043531]; ATP binding [GO:0005524]; DNA binding [GO:0003677]; RNA binding [GO:0003723]; actomyosin structure org…
81	HMGB1_HUMAN	0.00496296	8.25e-08	1.72e-05	P09429	High mobility group protein B1 (High mobility group protein 1) (HMG-1)	HMGB1 HMG1	215	HMGB1	cell surface [GO:0009986]; condensed chromosome [GO:0000793]; endoplasmic reticulum-Golgi intermediate compartment [GO:0005793]; endosome [GO:0005768]; extracellular region [GO:0005576]; extracellular space [GO:0005615]; ficolin-1-rich granule lumen [GO:1904813]; nucleoplasm [GO:0005654]; nucleus [GO:0005634]; plasma membrane [GO:0005886]; secretory granule lumen [GO:0034774]; bubble DNA binding …	cell surface [GO:0009986]; condensed chromosome [GO:0000793]; endoplasmic reticulum-Golgi intermediate compartment [GO:0005793]; endosome [GO:0005768]; extracellular region [GO:0005576]; extracellular space [GO:0005615]; ficolin-1-rich granule lumen [GO:1904813]; nucleoplasm [GO:0005654]; nucleus [GO:0005634]; plasma membrane [GO:0005886]; secretory granule lumen [GO:0034774]; bubble DNA binding …	cell surface [GO:0009986]; condensed chromosome [GO:0000793]; endoplasmic reticulum-Golgi intermediate compartment [GO:0005793]; endosome [GO:0005768]; extracellular region [GO:0005576]; extracellular space [GO:0005615]; ficolin-1-rich granule lumen [GO:1904813]; nucleoplasm [GO:0005654]; nucleus [GO:0005634]; plasma membrane [GO:0005886]; secretory granule lumen [GO:0034774]; bubble DNA binding …
82	PAIP1_HUMAN	-0.00196095	0.00326392	0.028365	Q9H074	Polyadenylate-binding protein-interacting protein 1 (PABP-interacting protein 1) (PAIP-1) (Poly(A)-binding protein-interacting protein 1)	PAIP1	479	PAIP1	cytoplasm [GO:0005737]; cytosol [GO:0005829]; RNA binding [GO:0003723]; translation activator activity [GO:0008494]; mRNA stabilization [GO:0048255]; nuclear-transcribed mRNA poly(A) tail shortening [GO:0000289]; translational initiation [GO:0006413]	cytoplasm [GO:0005737]; cytosol [GO:0005829]; RNA binding [GO:0003723]; translation activator activity [GO:0008494]; mRNA stabilization [GO:0048255]; nuclear-transcribed mRNA poly(A) tail shortening [GO:0000289]; translational initiation [GO:0006413]	cytoplasm [GO:0005737]; cytosol [GO:0005829]; RNA binding [GO:0003723]; translation activator activity [GO:0008494]; mRNA stabilization [GO:0048255]; nuclear-transcribed mRNA poly(A) tail shortening [GO:0000289]; translational initiation [GO:0006413]
83	PCID2_HUMAN	0.00212345	0.0167491	0.0863071	Q5JVF3	PCI domain-containing protein 2 (CSN12-like protein)	PCID2 HT004	399	PCID2	transcription export complex 2 [GO:0070390]; double-stranded DNA binding [GO:0003690]; RNA binding [GO:0003723]; negative regulation of apoptotic process [GO:0043066]; negative regulation of cysteine-type endopeptidase activity [GO:2000117]; nuclear retention of pre-mRNA at the site of transcription [GO:0071033]; poly(A)+ mRNA export from nucleus [GO:0016973]; positive regulation of B cell differ…	transcription export complex 2 [GO:0070390]; double-stranded DNA binding [GO:0003690]; RNA binding [GO:0003723]; negative regulation of apoptotic process [GO:0043066]; negative regulation of cysteine-type endopeptidase activity [GO:2000117]; nuclear retention of pre-mRNA at the site of transcription [GO:0071033]; poly(A)+ mRNA export from nucleus [GO:0016973]; positive regulation of B cell differ…	transcription export complex 2 [GO:0070390]; double-stranded DNA binding [GO:0003690]; RNA binding [GO:0003723]; negative regulation of apoptotic process [GO:0043066]; negative regulation of cysteine-type endopeptidase activity [GO:2000117]; nuclear retention of pre-mRNA at the site of transcription [GO:0071033]; poly(A)+ mRNA export from nucleus [GO:0016973]; positive regulation of B cell differ…
84	NONO_HUMAN	0.00235051	4.63e-07	4.95e-05	Q15233	Non-POU domain-containing octamer-binding protein (NonO protein) (54 kDa nuclear RNA- and DNA-binding protein) (55 kDa nuclear protein) (DNA-binding p52/p100 complex, 52 kDa subunit) (NMT55) (p54(nrb)) (p54nrb)	NONO NRB54	471	NONO	membrane [GO:0016020]; nuclear matrix [GO:0016363]; nuclear speck [GO:0016607]; nucleolus [GO:0005730]; nucleoplasm [GO:0005654]; nucleus [GO:0005634]; paraspeckles [GO:0042382]; RNA polymerase II transcription factor complex [GO:0090575]; chromatin binding [GO:0003682]; core promoter binding [GO:0001047]; identical protein binding [GO:0042802]; RNA binding [GO:0003723]; RNA polymerase II distal …	membrane [GO:0016020]; nuclear matrix [GO:0016363]; nuclear speck [GO:0016607]; nucleolus [GO:0005730]; nucleoplasm [GO:0005654]; nucleus [GO:0005634]; paraspeckles [GO:0042382]; RNA polymerase II transcription factor complex [GO:0090575]; chromatin binding [GO:0003682]; core promoter binding [GO:0001047]; identical protein binding [GO:0042802]; RNA binding [GO:0003723]; RNA polymerase II distal …	membrane [GO:0016020]; nuclear matrix [GO:0016363]; nuclear speck [GO:0016607]; nucleolus [GO:0005730]; nucleoplasm [GO:0005654]; nucleus [GO:0005634]; paraspeckles [GO:0042382]; RNA polymerase II transcription factor complex [GO:0090575]; chromatin binding [GO:0003682]; core promoter binding [GO:0001047]; identical protein binding [GO:0042802]; RNA binding [GO:0003723]; RNA polymerase II distal …
85	PIN1_HUMAN	0.00123569	0.0280005	0.120711	Q13526	Peptidyl-prolyl cis-trans isomerase NIMA-interacting 1 (EC 5.2.1.8) (Peptidyl-prolyl cis-trans isomerase Pin1) (PPIase Pin1) (Rotamase Pin1)	PIN1	163	PIN1	cytosol [GO:0005829]; midbody [GO:0030496]; mitochondrion [GO:0005739]; neuron projection [GO:0043005]; nuclear speck [GO:0016607]; nucleoplasm [GO:0005654]; nucleus [GO:0005634]; beta-catenin binding [GO:0008013]; GTPase activating protein binding [GO:0032794]; mitogen-activated protein kinase kinase binding [GO:0031434]; motor activity [GO:0003774]; peptidyl-prolyl cis-trans isomerase activity …	cytosol [GO:0005829]; midbody [GO:0030496]; mitochondrion [GO:0005739]; neuron projection [GO:0043005]; nuclear speck [GO:0016607]; nucleoplasm [GO:0005654]; nucleus [GO:0005634]; beta-catenin binding [GO:0008013]; GTPase activating protein binding [GO:0032794]; mitogen-activated protein kinase kinase binding [GO:0031434]; motor activity [GO:0003774]; peptidyl-prolyl cis-trans isomerase activity …	cytosol [GO:0005829]; midbody [GO:0030496]; mitochondrion [GO:0005739]; neuron projection [GO:0043005]; nuclear speck [GO:0016607]; nucleoplasm [GO:0005654]; nucleus [GO:0005634]; beta-catenin binding [GO:0008013]; GTPase activating protein binding [GO:0032794]; mitogen-activated protein kinase kinase binding [GO:0031434]; motor activity [GO:0003774]; peptidyl-prolyl cis-trans isomerase activity …
86	SMC3_HUMAN	0.00247248	5.92e-06	0.000294817	Q9UQE7	Structural maintenance of chromosomes protein 3 (SMC protein 3) (SMC-3) (Basement membrane-associated chondroitin proteoglycan) (Bamacan) (Chondroitin sulfate proteoglycan 6) (Chromosome-associated polypeptide) (hCAP)	SMC3 BAM BMH CSPG6 SMC3L1	1217	SMC3	basement membrane [GO:0005604]; chromatin [GO:0000785]; chromosome [GO:0005694]; chromosome, centromeric region [GO:0000775]; cohesin complex [GO:0008278]; cytoplasm [GO:0005737]; cytosol [GO:0005829]; intracellular [GO:0005622]; lateral element [GO:0000800]; meiotic cohesin complex [GO:0030893]; nuclear matrix [GO:0016363]; nuclear meiotic cohesin complex [GO:0034991]; nucleoplasm [GO:0005654]; …	basement membrane [GO:0005604]; chromatin [GO:0000785]; chromosome [GO:0005694]; chromosome, centromeric region [GO:0000775]; cohesin complex [GO:0008278]; cytoplasm [GO:0005737]; cytosol [GO:0005829]; intracellular [GO:0005622]; lateral element [GO:0000800]; meiotic cohesin complex [GO:0030893]; nuclear matrix [GO:0016363]; nuclear meiotic cohesin complex [GO:0034991]; nucleoplasm [GO:0005654]; …	basement membrane [GO:0005604]; chromatin [GO:0000785]; chromosome [GO:0005694]; chromosome, centromeric region [GO:0000775]; cohesin complex [GO:0008278]; cytoplasm [GO:0005737]; cytosol [GO:0005829]; intracellular [GO:0005622]; lateral element [GO:0000800]; meiotic cohesin complex [GO:0030893]; nuclear matrix [GO:0016363]; nuclear meiotic cohesin complex [GO:0034991]; nucleoplasm [GO:0005654]; …
87	SMC1A_HUMAN	0.00271221	1.99e-06	0.000129874	Q14683	Structural maintenance of chromosomes protein 1A (SMC protein 1A) (SMC-1-alpha) (SMC-1A) (Sb1.8)	SMC1A DXS423E KIAA0178 SB1.8 SMC1 SMC1L1	1233	SMC1A	chromosome [GO:0005694]; chromosome, centromeric region [GO:0000775]; cohesin complex [GO:0008278]; condensed chromosome kinetochore [GO:0000777]; condensed nuclear chromosome [GO:0000794]; cytosol [GO:0005829]; kinetochore [GO:0000776]; meiotic cohesin complex [GO:0030893]; nucleoplasm [GO:0005654]; nucleus [GO:0005634]; ATP binding [GO:0005524]; chromatin binding [GO:0003682]; mediator complex …	chromosome [GO:0005694]; chromosome, centromeric region [GO:0000775]; cohesin complex [GO:0008278]; condensed chromosome kinetochore [GO:0000777]; condensed nuclear chromosome [GO:0000794]; cytosol [GO:0005829]; kinetochore [GO:0000776]; meiotic cohesin complex [GO:0030893]; nucleoplasm [GO:0005654]; nucleus [GO:0005634]; ATP binding [GO:0005524]; chromatin binding [GO:0003682]; mediator complex …	chromosome [GO:0005694]; chromosome, centromeric region [GO:0000775]; cohesin complex [GO:0008278]; condensed chromosome kinetochore [GO:0000777]; condensed nuclear chromosome [GO:0000794]; cytosol [GO:0005829]; kinetochore [GO:0000776]; meiotic cohesin complex [GO:0030893]; nucleoplasm [GO:0005654]; nucleus [GO:0005634]; ATP binding [GO:0005524]; chromatin binding [GO:0003682]; mediator complex …
88	CAV3_HUMAN	0.0072287	1.76e-06	0.000116579	P56539	Caveolin-3 (M-caveolin)	CAV3	151	CAV3	caveola [GO:0005901]; cell surface [GO:0009986]; dystrophin-associated glycoprotein complex [GO:0016010]; endoplasmic reticulum [GO:0005783]; Golgi membrane [GO:0000139]; intercalated disc [GO:0014704]; intracellular membrane-bounded organelle [GO:0043231]; membrane raft [GO:0045121]; neuromuscular junction [GO:0031594]; plasma membrane [GO:0005886]; sarcolemma [GO:0042383]; T-tubule [GO:0030315]…	caveola [GO:0005901]; cell surface [GO:0009986]; dystrophin-associated glycoprotein complex [GO:0016010]; endoplasmic reticulum [GO:0005783]; Golgi membrane [GO:0000139]; intercalated disc [GO:0014704]; intracellular membrane-bounded organelle [GO:0043231]; membrane raft [GO:0045121]; neuromuscular junction [GO:0031594]; plasma membrane [GO:0005886]; sarcolemma [GO:0042383]; T-tubule [GO:0030315]…	caveola [GO:0005901]; cell surface [GO:0009986]; dystrophin-associated glycoprotein complex [GO:0016010]; endoplasmic reticulum [GO:0005783]; Golgi membrane [GO:0000139]; intercalated disc [GO:0014704]; intracellular membrane-bounded organelle [GO:0043231]; membrane raft [GO:0045121]; neuromuscular junction [GO:0031594]; plasma membrane [GO:0005886]; sarcolemma [GO:0042383]; T-tubule [GO:0030315]…
89	MAST2_HUMAN	-0.00199934	0.0225472	0.105134	Q6P0Q8	Microtubule-associated serine/threonine-protein kinase 2 (EC 2.7.11.1)	MAST2 KIAA0807 MAST205	1798	MAST2	cytoplasm [GO:0005737]; microtubule cytoskeleton [GO:0015630]; plasma membrane [GO:0005886]; ATP binding [GO:0005524]; magnesium ion binding [GO:0000287]; microtubule binding [GO:0008017]; phosphatase binding [GO:0019902]; protein serine/threonine kinase activity [GO:0004674]; cytoskeleton organization [GO:0007010]; intracellular signal transduction [GO:0035556]; peptidyl-serine phosphorylation […	cytoplasm [GO:0005737]; microtubule cytoskeleton [GO:0015630]; plasma membrane [GO:0005886]; ATP binding [GO:0005524]; magnesium ion binding [GO:0000287]; microtubule binding [GO:0008017]; phosphatase binding [GO:0019902]; protein serine/threonine kinase activity [GO:0004674]; cytoskeleton organization [GO:0007010]; intracellular signal transduction [GO:0035556]; peptidyl-serine phosphorylation […	cytoplasm [GO:0005737]; microtubule cytoskeleton [GO:0015630]; plasma membrane [GO:0005886]; ATP binding [GO:0005524]; magnesium ion binding [GO:0000287]; microtubule binding [GO:0008017]; phosphatase binding [GO:0019902]; protein serine/threonine kinase activity [GO:0004674]; cytoskeleton organization [GO:0007010]; intracellular signal transduction [GO:0035556]; peptidyl-serine phosphorylation […
90	PARP1_HUMAN	0.00159216	0.00348961	0.0297943	P09874	Poly [ADP-ribose] polymerase 1 (PARP-1) (EC 2.4.2.30) (ADP-ribosyltransferase diphtheria toxin-like 1) (ARTD1) (NAD(+) ADP-ribosyltransferase 1) (ADPRT 1) (Poly[ADP-ribose] synthase 1)	PARP1 ADPRT PPOL	1014	PARP1	membrane [GO:0016020]; mitochondrion [GO:0005739]; nuclear chromosome, telomeric region [GO:0000784]; nuclear envelope [GO:0005635]; nucleolus [GO:0005730]; nucleoplasm [GO:0005654]; nucleus [GO:0005634]; protein complex [GO:0043234]; protein-DNA complex [GO:0032993]; transcription factor complex [GO:0005667]; DNA binding [GO:0003677]; DNA ligase (ATP) activity [GO:0003910]; enzyme binding [GO:00…	membrane [GO:0016020]; mitochondrion [GO:0005739]; nuclear chromosome, telomeric region [GO:0000784]; nuclear envelope [GO:0005635]; nucleolus [GO:0005730]; nucleoplasm [GO:0005654]; nucleus [GO:0005634]; protein complex [GO:0043234]; protein-DNA complex [GO:0032993]; transcription factor complex [GO:0005667]; DNA binding [GO:0003677]; DNA ligase (ATP) activity [GO:0003910]; enzyme binding [GO:00…	membrane [GO:0016020]; mitochondrion [GO:0005739]; nuclear chromosome, telomeric region [GO:0000784]; nuclear envelope [GO:0005635]; nucleolus [GO:0005730]; nucleoplasm [GO:0005654]; nucleus [GO:0005634]; protein complex [GO:0043234]; protein-DNA complex [GO:0032993]; transcription factor complex [GO:0005667]; DNA binding [GO:0003677]; DNA ligase (ATP) activity [GO:0003910]; enzyme binding [GO:00…
91	BRCC3_HUMAN	0.00113285	0.0434811	0.157917	P46736	Lys-63-specific deubiquitinase BRCC36 (EC 3.4.19.-) (BRCA1-A complex subunit BRCC36) (BRCA1/BRCA2-containing complex subunit 3) (BRCA1/BRCA2-containing complex subunit 36) (BRISC complex subunit BRCC36)	BRCC3 BRCC36 C6.1A CXorf53	316	BRCC3	BRCA1-A complex [GO:0070531]; BRISC complex [GO:0070552]; cytoplasm [GO:0005737]; cytosol [GO:0005829]; nuclear ubiquitin ligase complex [GO:0000152]; nucleoplasm [GO:0005654]; nucleus [GO:0005634]; spindle pole [GO:0000922]; ubiquitin ligase complex [GO:0000151]; enzyme regulator activity [GO:0030234]; Lys63-specific deubiquitinase activity [GO:0061578]; metal ion binding [GO:0046872]; metallope…	BRCA1-A complex [GO:0070531]; BRISC complex [GO:0070552]; cytoplasm [GO:0005737]; cytosol [GO:0005829]; nuclear ubiquitin ligase complex [GO:0000152]; nucleoplasm [GO:0005654]; nucleus [GO:0005634]; spindle pole [GO:0000922]; ubiquitin ligase complex [GO:0000151]; enzyme regulator activity [GO:0030234]; Lys63-specific deubiquitinase activity [GO:0061578]; metal ion binding [GO:0046872]; metallope…	BRCA1-A complex [GO:0070531]; BRISC complex [GO:0070552]; cytoplasm [GO:0005737]; cytosol [GO:0005829]; nuclear ubiquitin ligase complex [GO:0000152]; nucleoplasm [GO:0005654]; nucleus [GO:0005634]; spindle pole [GO:0000922]; ubiquitin ligase complex [GO:0000151]; enzyme regulator activity [GO:0030234]; Lys63-specific deubiquitinase activity [GO:0061578]; metal ion binding [GO:0046872]; metallope…
92	XRCC5_HUMAN	0.00247263	2.56e-08	6.19e-06	P13010	X-ray repair cross-complementing protein 5 (EC 3.6.4.-) (86 kDa subunit of Ku antigen) (ATP-dependent DNA helicase 2 subunit 2) (ATP-dependent DNA helicase II 80 kDa subunit) (CTC box-binding factor 85 kDa subunit) (CTC85) (CTCBF) (DNA repair protein XRCC5) (Ku80) (Ku86) (Lupus Ku autoantigen protein p86) (Nuclear factor IV) (Thyroid-lupus autoantigen) (TLAA) (X-ray repair complementing defective…	XRCC5 G22P2	732	XRCC5	cytosol [GO:0005829]; extracellular region [GO:0005576]; Ku70:Ku80 complex [GO:0043564]; membrane [GO:0016020]; nonhomologous end joining complex [GO:0070419]; nuclear chromosome, telomeric region [GO:0000784]; nuclear telomere cap complex [GO:0000783]; nucleolus [GO:0005730]; nucleoplasm [GO:0005654]; nucleus [GO:0005634]; plasma membrane [GO:0005886]; protein complex [GO:0043234]; protein-DNA c…	cytosol [GO:0005829]; extracellular region [GO:0005576]; Ku70:Ku80 complex [GO:0043564]; membrane [GO:0016020]; nonhomologous end joining complex [GO:0070419]; nuclear chromosome, telomeric region [GO:0000784]; nuclear telomere cap complex [GO:0000783]; nucleolus [GO:0005730]; nucleoplasm [GO:0005654]; nucleus [GO:0005634]; plasma membrane [GO:0005886]; protein complex [GO:0043234]; protein-DNA c…	cytosol [GO:0005829]; extracellular region [GO:0005576]; Ku70:Ku80 complex [GO:0043564]; membrane [GO:0016020]; nonhomologous end joining complex [GO:0070419]; nuclear chromosome, telomeric region [GO:0000784]; nuclear telomere cap complex [GO:0000783]; nucleolus [GO:0005730]; nucleoplasm [GO:0005654]; nucleus [GO:0005634]; plasma membrane [GO:0005886]; protein complex [GO:0043234]; protein-DNA c…
93	SP16H_HUMAN	0.00258624	0.00252401	0.0240781	Q9Y5B9	FACT complex subunit SPT16 (Chromatin-specific transcription elongation factor 140 kDa subunit) (FACT 140 kDa subunit) (FACTp140) (Facilitates chromatin transcription complex subunit SPT16) (hSPT16)	SUPT16H FACT140 FACTP140	1047	SUPT16H	chromosome [GO:0005694]; FACT complex [GO:0035101]; nucleoplasm [GO:0005654]; nucleus [GO:0005634]; histone binding [GO:0042393]; nucleosome binding [GO:0031491]; RNA binding [GO:0003723]; DNA repair [GO:0006281]; DNA replication [GO:0006260]; DNA replication-independent nucleosome organization [GO:0034724]; nucleosome disassembly [GO:0006337]; positive regulation of DNA-templated transcription, …	chromosome [GO:0005694]; FACT complex [GO:0035101]; nucleoplasm [GO:0005654]; nucleus [GO:0005634]; histone binding [GO:0042393]; nucleosome binding [GO:0031491]; RNA binding [GO:0003723]; DNA repair [GO:0006281]; DNA replication [GO:0006260]; DNA replication-independent nucleosome organization [GO:0034724]; nucleosome disassembly [GO:0006337]; positive regulation of DNA-templated transcription, …	chromosome [GO:0005694]; FACT complex [GO:0035101]; nucleoplasm [GO:0005654]; nucleus [GO:0005634]; histone binding [GO:0042393]; nucleosome binding [GO:0031491]; RNA binding [GO:0003723]; DNA repair [GO:0006281]; DNA replication [GO:0006260]; DNA replication-independent nucleosome organization [GO:0034724]; nucleosome disassembly [GO:0006337]; positive regulation of DNA-templated transcription, …
94	RFA1_HUMAN	0.00273791	1.67e-07	2.73e-05	P27694	Replication protein A 70 kDa DNA-binding subunit (RP-A p70) (Replication factor A protein 1) (RF-A protein 1) (Single-stranded DNA-binding protein) [Cleaved into: Replication protein A 70 kDa DNA-binding subunit, N-terminally processed]	RPA1 REPA1 RPA70	616	RPA1	DNA replication factor A complex [GO:0005662]; nuclear chromosome, telomeric region [GO:0000784]; nucleoplasm [GO:0005654]; nucleus [GO:0005634]; PML body [GO:0016605]; damaged DNA binding [GO:0003684]; G-rich strand telomeric DNA binding [GO:0098505]; metal ion binding [GO:0046872]; single-stranded DNA binding [GO:0003697]; base-excision repair [GO:0006284]; DNA damage response, detection of DNA…	DNA replication factor A complex [GO:0005662]; nuclear chromosome, telomeric region [GO:0000784]; nucleoplasm [GO:0005654]; nucleus [GO:0005634]; PML body [GO:0016605]; damaged DNA binding [GO:0003684]; G-rich strand telomeric DNA binding [GO:0098505]; metal ion binding [GO:0046872]; single-stranded DNA binding [GO:0003697]; base-excision repair [GO:0006284]; DNA damage response, detection of DNA…	DNA replication factor A complex [GO:0005662]; nuclear chromosome, telomeric region [GO:0000784]; nucleoplasm [GO:0005654]; nucleus [GO:0005634]; PML body [GO:0016605]; damaged DNA binding [GO:0003684]; G-rich strand telomeric DNA binding [GO:0098505]; metal ion binding [GO:0046872]; single-stranded DNA binding [GO:0003697]; base-excision repair [GO:0006284]; DNA damage response, detection of DNA…
95	XRCC6_HUMAN	0.00290966	3.62e-10	2.26e-07	P12956	X-ray repair cross-complementing protein 6 (EC 3.6.4.-) (EC 4.2.99.-) (5'-deoxyribose-5-phosphate lyase Ku70) (5'-dRP lyase Ku70) (70 kDa subunit of Ku antigen) (ATP-dependent DNA helicase 2 subunit 1) (ATP-dependent DNA helicase II 70 kDa subunit) (CTC box-binding factor 75 kDa subunit) (CTC75) (CTCBF) (DNA repair protein XRCC6) (Lupus Ku autoantigen protein p70) (Ku70) (Thyroid-lupus autoantige…	XRCC6 G22P1	609	XRCC6	cytosol [GO:0005829]; extracellular region [GO:0005576]; ficolin-1-rich granule lumen [GO:1904813]; Ku70:Ku80 complex [GO:0043564]; membrane [GO:0016020]; nonhomologous end joining complex [GO:0070419]; nuclear chromosome, telomeric region [GO:0000784]; nuclear telomere cap complex [GO:0000783]; nucleolus [GO:0005730]; nucleoplasm [GO:0005654]; nucleus [GO:0005634]; protein complex [GO:0043234]; …	cytosol [GO:0005829]; extracellular region [GO:0005576]; ficolin-1-rich granule lumen [GO:1904813]; Ku70:Ku80 complex [GO:0043564]; membrane [GO:0016020]; nonhomologous end joining complex [GO:0070419]; nuclear chromosome, telomeric region [GO:0000784]; nuclear telomere cap complex [GO:0000783]; nucleolus [GO:0005730]; nucleoplasm [GO:0005654]; nucleus [GO:0005634]; protein complex [GO:0043234]; …	cytosol [GO:0005829]; extracellular region [GO:0005576]; ficolin-1-rich granule lumen [GO:1904813]; Ku70:Ku80 complex [GO:0043564]; membrane [GO:0016020]; nonhomologous end joining complex [GO:0070419]; nuclear chromosome, telomeric region [GO:0000784]; nuclear telomere cap complex [GO:0000783]; nucleolus [GO:0005730]; nucleoplasm [GO:0005654]; nucleus [GO:0005634]; protein complex [GO:0043234]; …
96	CCAR2_HUMAN	0.00189683	0.00149064	0.0165291	Q8N163	Cell cycle and apoptosis regulator protein 2 (Cell division cycle and apoptosis regulator protein 2) (DBIRD complex subunit KIAA1967) (Deleted in breast cancer gene 1 protein) (DBC-1) (DBC.1) (NET35) (p30 DBC)	CCAR2 DBC1 KIAA1967	923	CCAR2	cytoplasm [GO:0005737]; DBIRD complex [GO:0044609]; mitochondrial matrix [GO:0005759]; nuclear chromatin [GO:0000790]; nucleoplasm [GO:0005654]; nucleus [GO:0005634]; enzyme binding [GO:0019899]; enzyme inhibitor activity [GO:0004857]; RNA binding [GO:0003723]; RNA polymerase II core binding [GO:0000993]; cell cycle [GO:0007049]; cellular response to DNA damage stimulus [GO:0006974]; mitochondria…	cytoplasm [GO:0005737]; DBIRD complex [GO:0044609]; mitochondrial matrix [GO:0005759]; nuclear chromatin [GO:0000790]; nucleoplasm [GO:0005654]; nucleus [GO:0005634]; enzyme binding [GO:0019899]; enzyme inhibitor activity [GO:0004857]; RNA binding [GO:0003723]; RNA polymerase II core binding [GO:0000993]; cell cycle [GO:0007049]; cellular response to DNA damage stimulus [GO:0006974]; mitochondria…	cytoplasm [GO:0005737]; DBIRD complex [GO:0044609]; mitochondrial matrix [GO:0005759]; nuclear chromatin [GO:0000790]; nucleoplasm [GO:0005654]; nucleus [GO:0005634]; enzyme binding [GO:0019899]; enzyme inhibitor activity [GO:0004857]; RNA binding [GO:0003723]; RNA polymerase II core binding [GO:0000993]; cell cycle [GO:0007049]; cellular response to DNA damage stimulus [GO:0006974]; mitochondria…
97	SFPQ_HUMAN	0.00217016	1.16e-06	8.92e-05	P23246	Splicing factor, proline- and glutamine-rich (100 kDa DNA-pairing protein) (hPOMp100) (DNA-binding p52/p100 complex, 100 kDa subunit) (Polypyrimidine tract-binding protein-associated-splicing factor) (PSF) (PTB-associated-splicing factor)	SFPQ PSF	707	SFPQ	chromatin [GO:0000785]; cytoplasm [GO:0005737]; extracellular matrix [GO:0031012]; nuclear matrix [GO:0016363]; nuclear speck [GO:0016607]; nucleoplasm [GO:0005654]; nucleus [GO:0005634]; paraspeckles [GO:0042382]; RNA polymerase II transcription factor complex [GO:0090575]; chromatin binding [GO:0003682]; core promoter binding [GO:0001047]; DNA binding [GO:0003677]; histone deacetylase binding […	chromatin [GO:0000785]; cytoplasm [GO:0005737]; extracellular matrix [GO:0031012]; nuclear matrix [GO:0016363]; nuclear speck [GO:0016607]; nucleoplasm [GO:0005654]; nucleus [GO:0005634]; paraspeckles [GO:0042382]; RNA polymerase II transcription factor complex [GO:0090575]; chromatin binding [GO:0003682]; core promoter binding [GO:0001047]; DNA binding [GO:0003677]; histone deacetylase binding […	chromatin [GO:0000785]; cytoplasm [GO:0005737]; extracellular matrix [GO:0031012]; nuclear matrix [GO:0016363]; nuclear speck [GO:0016607]; nucleoplasm [GO:0005654]; nucleus [GO:0005634]; paraspeckles [GO:0042382]; RNA polymerase II transcription factor complex [GO:0090575]; chromatin binding [GO:0003682]; core promoter binding [GO:0001047]; DNA binding [GO:0003677]; histone deacetylase binding […
98	AP5Z1_HUMAN	0.00289959	0.0356801	0.139935	O43299	AP-5 complex subunit zeta-1 (Adaptor-related protein complex 5 zeta subunit) (Zeta5)	AP5Z1 KIAA0415 SPG48	807	AP5Z1	AP-5 adaptor complex [GO:0044599]; AP-type membrane coat adaptor complex [GO:0030119]; cytoplasm [GO:0005737]; nuclear speck [GO:0016607]; nucleoplasm [GO:0005654]; nucleus [GO:0005634]		double-strand break repair via homologous recombination [GO:0000724]; endosomal transport [GO:0016197]; protein transport [GO:0015031]
99	MCM3_HUMAN	0.00350493	0.00558011	0.0415662	P25205	DNA replication licensing factor MCM3 (EC 3.6.4.12) (DNA polymerase alpha holoenzyme-associated protein P1) (P1-MCM3) (RLF subunit beta) (p102)	MCM3	808	MCM3	alpha DNA polymerase:primase complex [GO:0005658]; centrosome [GO:0005813]; MCM complex [GO:0042555]; membrane [GO:0016020]; nuclear chromosome, telomeric region [GO:0000784]; nucleoplasm [GO:0005654]; nucleus [GO:0005634]; perinuclear region of cytoplasm [GO:0048471]; ATP binding [GO:0005524]; DNA binding [GO:0003677]; DNA helicase activity [GO:0003678]; DNA replication [GO:0006260]; DNA replica…	alpha DNA polymerase:primase complex [GO:0005658]; centrosome [GO:0005813]; MCM complex [GO:0042555]; membrane [GO:0016020]; nuclear chromosome, telomeric region [GO:0000784]; nucleoplasm [GO:0005654]; nucleus [GO:0005634]; perinuclear region of cytoplasm [GO:0048471]; ATP binding [GO:0005524]; DNA binding [GO:0003677]; DNA helicase activity [GO:0003678]; DNA replication [GO:0006260]; DNA replica…	alpha DNA polymerase:primase complex [GO:0005658]; centrosome [GO:0005813]; MCM complex [GO:0042555]; membrane [GO:0016020]; nuclear chromosome, telomeric region [GO:0000784]; nucleoplasm [GO:0005654]; nucleus [GO:0005634]; perinuclear region of cytoplasm [GO:0048471]; ATP binding [GO:0005524]; DNA binding [GO:0003677]; DNA helicase activity [GO:0003678]; DNA replication [GO:0006260]; DNA replica…
100	MCTS1_HUMAN	-0.000987957	0.0163306	0.0852858	Q9ULC4	Malignant T-cell-amplified sequence 1 (MCT-1) (Multiple copies T-cell malignancies)	MCTS1 MCT1	181	MCTS1	cytosol [GO:0005829]; plasma membrane [GO:0005886]; translation initiation factor activity [GO:0003743]; cell cycle [GO:0007049]; cellular response to DNA damage stimulus [GO:0006974]; formation of translation preinitiation complex [GO:0001731]; IRES-dependent translational initiation [GO:0002192]; positive regulation of cell proliferation [GO:0008284]; regulation of growth [GO:0040008]; regulati…	cytosol [GO:0005829]; plasma membrane [GO:0005886]; translation initiation factor activity [GO:0003743]; cell cycle [GO:0007049]; cellular response to DNA damage stimulus [GO:0006974]; formation of translation preinitiation complex [GO:0001731]; IRES-dependent translational initiation [GO:0002192]; positive regulation of cell proliferation [GO:0008284]; regulation of growth [GO:0040008]; regulati…	cytosol [GO:0005829]; plasma membrane [GO:0005886]; translation initiation factor activity [GO:0003743]; cell cycle [GO:0007049]; cellular response to DNA damage stimulus [GO:0006974]; formation of translation preinitiation complex [GO:0001731]; IRES-dependent translational initiation [GO:0002192]; positive regulation of cell proliferation [GO:0008284]; regulation of growth [GO:0040008]; regulati…
101	SSRP1_HUMAN	0.00232171	0.0304735	0.128035	Q08945	FACT complex subunit SSRP1 (Chromatin-specific transcription elongation factor 80 kDa subunit) (Facilitates chromatin transcription complex 80 kDa subunit) (FACT 80 kDa subunit) (FACTp80) (Facilitates chromatin transcription complex subunit SSRP1) (Recombination signal sequence recognition protein 1) (Structure-specific recognition protein 1) (hSSRP1) (T160)	SSRP1 FACT80	709	SSRP1	chromosome [GO:0005694]; nucleolus [GO:0005730]; nucleoplasm [GO:0005654]; chromatin binding [GO:0003682]; DNA binding [GO:0003677]; RNA binding [GO:0003723]; DNA repair [GO:0006281]; DNA replication [GO:0006260]; regulation of signal transduction by p53 class mediator [GO:1901796]; regulation of transcription, DNA-templated [GO:0006355]; transcription elongation from RNA polymerase II promoter […	chromosome [GO:0005694]; nucleolus [GO:0005730]; nucleoplasm [GO:0005654]; chromatin binding [GO:0003682]; DNA binding [GO:0003677]; RNA binding [GO:0003723]; DNA repair [GO:0006281]; DNA replication [GO:0006260]; regulation of signal transduction by p53 class mediator [GO:1901796]; regulation of transcription, DNA-templated [GO:0006355]; transcription elongation from RNA polymerase II promoter […	chromosome [GO:0005694]; nucleolus [GO:0005730]; nucleoplasm [GO:0005654]; chromatin binding [GO:0003682]; DNA binding [GO:0003677]; RNA binding [GO:0003723]; DNA repair [GO:0006281]; DNA replication [GO:0006260]; regulation of signal transduction by p53 class mediator [GO:1901796]; regulation of transcription, DNA-templated [GO:0006355]; transcription elongation from RNA polymerase II promoter […
102	CETN2_HUMAN	0.00391139	0.0141811	0.077255	P41208	Centrin-2 (Caltractin isoform 1)	CETN2 CALT CEN2	172	CETN2	centriole [GO:0005814]; centrosome [GO:0005813]; ciliary basal body [GO:0036064]; cytosol [GO:0005829]; intracellular [GO:0005622]; nucleoplasm [GO:0005654]; photoreceptor connecting cilium [GO:0032391]; XPC complex [GO:0071942]; calcium ion binding [GO:0005509]; G-protein beta/gamma-subunit complex binding [GO:0031683]; heterotrimeric G-protein binding [GO:0032795]; microtubule binding [GO:00080…	centriole [GO:0005814]; centrosome [GO:0005813]; ciliary basal body [GO:0036064]; cytosol [GO:0005829]; intracellular [GO:0005622]; nucleoplasm [GO:0005654]; photoreceptor connecting cilium [GO:0032391]; XPC complex [GO:0071942]; calcium ion binding [GO:0005509]; G-protein beta/gamma-subunit complex binding [GO:0031683]; heterotrimeric G-protein binding [GO:0032795]; microtubule binding [GO:00080…	centriole [GO:0005814]; centrosome [GO:0005813]; ciliary basal body [GO:0036064]; cytosol [GO:0005829]; intracellular [GO:0005622]; nucleoplasm [GO:0005654]; photoreceptor connecting cilium [GO:0032391]; XPC complex [GO:0071942]; calcium ion binding [GO:0005509]; G-protein beta/gamma-subunit complex binding [GO:0031683]; heterotrimeric G-protein binding [GO:0032795]; microtubule binding [GO:00080…
103	NB5R3_HUMAN	0.00185924	0.00209501	0.021192	P00387	NADH-cytochrome b5 reductase 3 (B5R) (Cytochrome b5 reductase) (EC 1.6.2.2) (Diaphorase-1) [Cleaved into: NADH-cytochrome b5 reductase 3 membrane-bound form; NADH-cytochrome b5 reductase 3 soluble form]	CYB5R3 DIA1	301	CYB5R3	azurophil granule lumen [GO:0035578]; cytoplasm [GO:0005737]; endoplasmic reticulum [GO:0005783]; endoplasmic reticulum membrane [GO:0005789]; extracellular exosome [GO:0070062]; extracellular region [GO:0005576]; hemoglobin complex [GO:0005833]; lipid particle [GO:0005811]; membrane [GO:0016020]; mitochondrial inner membrane [GO:0005743]; mitochondrial outer membrane [GO:0005741]; mitochondrion …	azurophil granule lumen [GO:0035578]; cytoplasm [GO:0005737]; endoplasmic reticulum [GO:0005783]; endoplasmic reticulum membrane [GO:0005789]; extracellular exosome [GO:0070062]; extracellular region [GO:0005576]; hemoglobin complex [GO:0005833]; lipid particle [GO:0005811]; membrane [GO:0016020]; mitochondrial inner membrane [GO:0005743]; mitochondrial outer membrane [GO:0005741]; mitochondrion …	azurophil granule lumen [GO:0035578]; cytoplasm [GO:0005737]; endoplasmic reticulum [GO:0005783]; endoplasmic reticulum membrane [GO:0005789]; extracellular exosome [GO:0070062]; extracellular region [GO:0005576]; hemoglobin complex [GO:0005833]; lipid particle [GO:0005811]; membrane [GO:0016020]; mitochondrial inner membrane [GO:0005743]; mitochondrial outer membrane [GO:0005741]; mitochondrion …
104	DPOG1_HUMAN	0.00363086	0.0108428	0.0634913	P54098	DNA polymerase subunit gamma-1 (EC 2.7.7.7) (Mitochondrial DNA polymerase catalytic subunit) (PolG-alpha)	POLG MDP1 POLG1 POLGA	1239	POLG	extracellular exosome [GO:0070062]; gamma DNA polymerase complex [GO:0005760]; mitochondrial nucleoid [GO:0042645]; mitochondrion [GO:0005739]; protein complex [GO:0043234]; terminal bouton [GO:0043195]	3'-5' exonuclease activity [GO:0008408]; chromatin binding [GO:0003682]; DNA binding [GO:0003677]; DNA-directed DNA polymerase activity [GO:0003887]; protease binding [GO:0002020]	aging [GO:0007568]; base-excision repair, gap-filling [GO:0006287]; cellular response to glucose stimulus [GO:0071333]; DNA-dependent DNA replication [GO:0006261]; DNA metabolic process [GO:0006259]; mitochondrial DNA replication [GO:0006264]; response to gamma radiation [GO:0010332]; response to hyperoxia [GO:0055093]; response to light stimulus [GO:0009416]
105	FEN1_HUMAN	0.00384216	0.00548133	0.0410397	P39748	Flap endonuclease 1 (FEN-1) (EC 3.1.-.-) (DNase IV) (Flap structure-specific endonuclease 1) (Maturation factor 1) (MF1) (hFEN-1)	FEN1 RAD2	380	FEN1	membrane [GO:0016020]; mitochondrion [GO:0005739]; nuclear chromosome, telomeric region [GO:0000784]; nucleolus [GO:0005730]; nucleoplasm [GO:0005654]; nucleus [GO:0005634]; protein complex [GO:0043234]; 5'-3' exonuclease activity [GO:0008409]; 5'-flap endonuclease activity [GO:0017108]; damaged DNA binding [GO:0003684]; DNA binding [GO:0003677]; double-stranded DNA binding [GO:0003690]; double-s…	membrane [GO:0016020]; mitochondrion [GO:0005739]; nuclear chromosome, telomeric region [GO:0000784]; nucleolus [GO:0005730]; nucleoplasm [GO:0005654]; nucleus [GO:0005634]; protein complex [GO:0043234]; 5'-3' exonuclease activity [GO:0008409]; 5'-flap endonuclease activity [GO:0017108]; damaged DNA binding [GO:0003684]; DNA binding [GO:0003677]; double-stranded DNA binding [GO:0003690]; double-s…	membrane [GO:0016020]; mitochondrion [GO:0005739]; nuclear chromosome, telomeric region [GO:0000784]; nucleolus [GO:0005730]; nucleoplasm [GO:0005654]; nucleus [GO:0005634]; protein complex [GO:0043234]; 5'-3' exonuclease activity [GO:0008409]; 5'-flap endonuclease activity [GO:0017108]; damaged DNA binding [GO:0003684]; DNA binding [GO:0003677]; double-stranded DNA binding [GO:0003690]; double-s…
106	HNRPD_HUMAN	0.0027814	7.66e-08	1.68e-05	Q14103	Heterogeneous nuclear ribonucleoprotein D0 (hnRNP D0) (AU-rich element RNA-binding protein 1)	HNRNPD AUF1 HNRPD	355	HNRNPD	cytosol [GO:0005829]; extracellular exosome [GO:0070062]; intracellular ribonucleoprotein complex [GO:0030529]; nucleoplasm [GO:0005654]; nucleus [GO:0005634]; AT DNA binding [GO:0003680]; chromatin binding [GO:0003682]; histone deacetylase binding [GO:0042826]; mRNA 3'-UTR AU-rich region binding [GO:0035925]; RNA binding [GO:0003723]; telomeric DNA binding [GO:0042162]; transcription factor bind…	cytosol [GO:0005829]; extracellular exosome [GO:0070062]; intracellular ribonucleoprotein complex [GO:0030529]; nucleoplasm [GO:0005654]; nucleus [GO:0005634]; AT DNA binding [GO:0003680]; chromatin binding [GO:0003682]; histone deacetylase binding [GO:0042826]; mRNA 3'-UTR AU-rich region binding [GO:0035925]; RNA binding [GO:0003723]; telomeric DNA binding [GO:0042162]; transcription factor bind…	cytosol [GO:0005829]; extracellular exosome [GO:0070062]; intracellular ribonucleoprotein complex [GO:0030529]; nucleoplasm [GO:0005654]; nucleus [GO:0005634]; AT DNA binding [GO:0003680]; chromatin binding [GO:0003682]; histone deacetylase binding [GO:0042826]; mRNA 3'-UTR AU-rich region binding [GO:0035925]; RNA binding [GO:0003723]; telomeric DNA binding [GO:0042162]; transcription factor bind…
107	APEX1_HUMAN	0.00257709	2.3e-06	0.000142165	P27695	DNA-(apurinic or apyrimidinic site) lyase (EC 3.1.-.-) (EC 4.2.99.18) (APEX nuclease) (APEN) (Apurinic-apyrimidinic endonuclease 1) (AP endonuclease 1) (APE-1) (REF-1) (Redox factor-1) [Cleaved into: DNA-(apurinic or apyrimidinic site) lyase, mitochondrial]	APEX1 APE APE1 APEX APX HAP1 REF1	318	APEX1	centrosome [GO:0005813]; cytoplasm [GO:0005737]; endoplasmic reticulum [GO:0005783]; mitochondrion [GO:0005739]; nuclear chromosome, telomeric region [GO:0000784]; nuclear speck [GO:0016607]; nucleolus [GO:0005730]; nucleoplasm [GO:0005654]; nucleus [GO:0005634]; perinuclear region of cytoplasm [GO:0048471]; ribosome [GO:0005840]; transcription factor complex [GO:0005667]; 3'-5' exonuclease activ…	centrosome [GO:0005813]; cytoplasm [GO:0005737]; endoplasmic reticulum [GO:0005783]; mitochondrion [GO:0005739]; nuclear chromosome, telomeric region [GO:0000784]; nuclear speck [GO:0016607]; nucleolus [GO:0005730]; nucleoplasm [GO:0005654]; nucleus [GO:0005634]; perinuclear region of cytoplasm [GO:0048471]; ribosome [GO:0005840]; transcription factor complex [GO:0005667]; 3'-5' exonuclease activ…	centrosome [GO:0005813]; cytoplasm [GO:0005737]; endoplasmic reticulum [GO:0005783]; mitochondrion [GO:0005739]; nuclear chromosome, telomeric region [GO:0000784]; nuclear speck [GO:0016607]; nucleolus [GO:0005730]; nucleoplasm [GO:0005654]; nucleus [GO:0005634]; perinuclear region of cytoplasm [GO:0048471]; ribosome [GO:0005840]; transcription factor complex [GO:0005667]; 3'-5' exonuclease activ…
108	SIR2_HUMAN	-0.00125865	0.031558	0.130154	Q8IXJ6	NAD-dependent protein deacetylase sirtuin-2 (EC 3.5.1.-) (Regulatory protein SIR2 homolog 2) (SIR2-like protein 2)	SIRT2 SIR2L SIR2L2	389	SIRT2	centriole [GO:0005814]; centrosome [GO:0005813]; chromatin silencing complex [GO:0005677]; chromosome [GO:0005694]; chromosome, telomeric region [GO:0000781]; cytoplasm [GO:0005737]; cytosol [GO:0005829]; glial cell projection [GO:0097386]; growth cone [GO:0030426]; juxtaparanode region of axon [GO:0044224]; lateral loop [GO:0043219]; meiotic spindle [GO:0072687]; microtubule [GO:0005874]; midbod…	centriole [GO:0005814]; centrosome [GO:0005813]; chromatin silencing complex [GO:0005677]; chromosome [GO:0005694]; chromosome, telomeric region [GO:0000781]; cytoplasm [GO:0005737]; cytosol [GO:0005829]; glial cell projection [GO:0097386]; growth cone [GO:0030426]; juxtaparanode region of axon [GO:0044224]; lateral loop [GO:0043219]; meiotic spindle [GO:0072687]; microtubule [GO:0005874]; midbod…	centriole [GO:0005814]; centrosome [GO:0005813]; chromatin silencing complex [GO:0005677]; chromosome [GO:0005694]; chromosome, telomeric region [GO:0000781]; cytoplasm [GO:0005737]; cytosol [GO:0005829]; glial cell projection [GO:0097386]; growth cone [GO:0030426]; juxtaparanode region of axon [GO:0044224]; lateral loop [GO:0043219]; meiotic spindle [GO:0072687]; microtubule [GO:0005874]; midbod…
109	SHIP2_HUMAN	-0.000895118	0.0363224	0.140914	O15357	Phosphatidylinositol 3,4,5-trisphosphate 5-phosphatase 2 (EC 3.1.3.86) (Inositol polyphosphate phosphatase-like protein 1) (INPPL-1) (Protein 51C) (SH2 domain-containing inositol 5'-phosphatase 2) (SH2 domain-containing inositol phosphatase 2) (SHIP-2)	INPPL1 SHIP2	1258	INPPL1	cytoskeleton [GO:0005856]; cytosol [GO:0005829]; filopodium [GO:0030175]; Golgi apparatus [GO:0005794]; lamellipodium [GO:0030027]; plasma membrane [GO:0005886]; actin binding [GO:0003779]; inositol-1,3,4,5-tetrakisphosphate 5-phosphatase activity [GO:0052659]; phosphatidylinositol-3,4,5-trisphosphate 5-phosphatase activity [GO:0034485]; SH2 domain binding [GO:0042169]; SH3 domain binding [GO:001…	cytoskeleton [GO:0005856]; cytosol [GO:0005829]; filopodium [GO:0030175]; Golgi apparatus [GO:0005794]; lamellipodium [GO:0030027]; plasma membrane [GO:0005886]; actin binding [GO:0003779]; inositol-1,3,4,5-tetrakisphosphate 5-phosphatase activity [GO:0052659]; phosphatidylinositol-3,4,5-trisphosphate 5-phosphatase activity [GO:0034485]; SH2 domain binding [GO:0042169]; SH3 domain binding [GO:001…	cytoskeleton [GO:0005856]; cytosol [GO:0005829]; filopodium [GO:0030175]; Golgi apparatus [GO:0005794]; lamellipodium [GO:0030027]; plasma membrane [GO:0005886]; actin binding [GO:0003779]; inositol-1,3,4,5-tetrakisphosphate 5-phosphatase activity [GO:0052659]; phosphatidylinositol-3,4,5-trisphosphate 5-phosphatase activity [GO:0034485]; SH2 domain binding [GO:0042169]; SH3 domain binding [GO:001…
110	E2AK2_HUMAN	0.000883423	0.0463914	0.163998	P19525	Interferon-induced, double-stranded RNA-activated protein kinase (EC 2.7.11.1) (Eukaryotic translation initiation factor 2-alpha kinase 2) (eIF-2A protein kinase 2) (Interferon-inducible RNA-dependent protein kinase) (P1/eIF-2A protein kinase) (Protein kinase RNA-activated) (PKR) (Protein kinase R) (Tyrosine-protein kinase EIF2AK2) (EC 2.7.10.2) (p68 kinase)	EIF2AK2 PKR PRKR	551	EIF2AK2	cytoplasm [GO:0005737]; cytosol [GO:0005829]; membrane [GO:0016020]; nucleus [GO:0005634]; perinuclear region of cytoplasm [GO:0048471]; ribosome [GO:0005840]; ATP binding [GO:0005524]; double-stranded RNA binding [GO:0003725]; eukaryotic translation initiation factor 2alpha kinase activity [GO:0004694]; non-membrane spanning protein tyrosine kinase activity [GO:0004715]; protein kinase activity …	cytoplasm [GO:0005737]; cytosol [GO:0005829]; membrane [GO:0016020]; nucleus [GO:0005634]; perinuclear region of cytoplasm [GO:0048471]; ribosome [GO:0005840]; ATP binding [GO:0005524]; double-stranded RNA binding [GO:0003725]; eukaryotic translation initiation factor 2alpha kinase activity [GO:0004694]; non-membrane spanning protein tyrosine kinase activity [GO:0004715]; protein kinase activity …	cytoplasm [GO:0005737]; cytosol [GO:0005829]; membrane [GO:0016020]; nucleus [GO:0005634]; perinuclear region of cytoplasm [GO:0048471]; ribosome [GO:0005840]; ATP binding [GO:0005524]; double-stranded RNA binding [GO:0003725]; eukaryotic translation initiation factor 2alpha kinase activity [GO:0004694]; non-membrane spanning protein tyrosine kinase activity [GO:0004715]; protein kinase activity …
111	PCBP2_HUMAN	0.00103012	0.0125145	0.0704542	Q15366	Poly(rC)-binding protein 2 (Alpha-CP2) (Heterogeneous nuclear ribonucleoprotein E2) (hnRNP E2)	PCBP2	365	PCBP2	cytoplasm [GO:0005737]; cytosol [GO:0005829]; extracellular exosome [GO:0070062]; focal adhesion [GO:0005925]; intracellular ribonucleoprotein complex [GO:0030529]; membrane [GO:0016020]; nucleoplasm [GO:0005654]; nucleus [GO:0005634]; C-rich single-stranded DNA binding [GO:1990829]; enzyme binding [GO:0019899]; RNA binding [GO:0003723]; ubiquitin protein ligase binding [GO:0031625]; defense resp…	cytoplasm [GO:0005737]; cytosol [GO:0005829]; extracellular exosome [GO:0070062]; focal adhesion [GO:0005925]; intracellular ribonucleoprotein complex [GO:0030529]; membrane [GO:0016020]; nucleoplasm [GO:0005654]; nucleus [GO:0005634]; C-rich single-stranded DNA binding [GO:1990829]; enzyme binding [GO:0019899]; RNA binding [GO:0003723]; ubiquitin protein ligase binding [GO:0031625]; defense resp…	cytoplasm [GO:0005737]; cytosol [GO:0005829]; extracellular exosome [GO:0070062]; focal adhesion [GO:0005925]; intracellular ribonucleoprotein complex [GO:0030529]; membrane [GO:0016020]; nucleoplasm [GO:0005654]; nucleus [GO:0005634]; C-rich single-stranded DNA binding [GO:1990829]; enzyme binding [GO:0019899]; RNA binding [GO:0003723]; ubiquitin protein ligase binding [GO:0031625]; defense resp…
112	KPCT_HUMAN	0.00121814	0.0416886	0.15383	Q04759	Protein kinase C theta type (EC 2.7.11.13) (nPKC-theta)	PRKCQ PRKCT	706	PRKCQ	aggresome [GO:0016235]; cytosol [GO:0005829]; immunological synapse [GO:0001772]; intracellular [GO:0005622]; microtubule organizing center [GO:0005815]; plasma membrane [GO:0005886]; ATP binding [GO:0005524]; metal ion binding [GO:0046872]; protein kinase activity [GO:0004672]; protein kinase C activity [GO:0004697]; protein serine/threonine kinase activity [GO:0004674]; axon guidance [GO:000741…	aggresome [GO:0016235]; cytosol [GO:0005829]; immunological synapse [GO:0001772]; intracellular [GO:0005622]; microtubule organizing center [GO:0005815]; plasma membrane [GO:0005886]; ATP binding [GO:0005524]; metal ion binding [GO:0046872]; protein kinase activity [GO:0004672]; protein kinase C activity [GO:0004697]; protein serine/threonine kinase activity [GO:0004674]; axon guidance [GO:000741…	aggresome [GO:0016235]; cytosol [GO:0005829]; immunological synapse [GO:0001772]; intracellular [GO:0005622]; microtubule organizing center [GO:0005815]; plasma membrane [GO:0005886]; ATP binding [GO:0005524]; metal ion binding [GO:0046872]; protein kinase activity [GO:0004672]; protein kinase C activity [GO:0004697]; protein serine/threonine kinase activity [GO:0004674]; axon guidance [GO:000741…
113	TOLIP_HUMAN	0.00125844	0.00231782	0.0227115	Q9H0E2	Toll-interacting protein	TOLLIP	274	TOLLIP	azurophil granule lumen [GO:0035578]; cytoplasm [GO:0005737]; cytosol [GO:0005829]; extracellular exosome [GO:0070062]; extracellular region [GO:0005576]; interleukin-1 receptor complex [GO:0045323]; interleukin-18 receptor complex [GO:0045092]; nuclear body [GO:0016604]; perinuclear region of cytoplasm [GO:0048471]; specific granule lumen [GO:0035580]; interleukin-1, Type I receptor binding [GO:…	azurophil granule lumen [GO:0035578]; cytoplasm [GO:0005737]; cytosol [GO:0005829]; extracellular exosome [GO:0070062]; extracellular region [GO:0005576]; interleukin-1 receptor complex [GO:0045323]; interleukin-18 receptor complex [GO:0045092]; nuclear body [GO:0016604]; perinuclear region of cytoplasm [GO:0048471]; specific granule lumen [GO:0035580]; interleukin-1, Type I receptor binding [GO:…	azurophil granule lumen [GO:0035578]; cytoplasm [GO:0005737]; cytosol [GO:0005829]; extracellular exosome [GO:0070062]; extracellular region [GO:0005576]; interleukin-1 receptor complex [GO:0045323]; interleukin-18 receptor complex [GO:0045092]; nuclear body [GO:0016604]; perinuclear region of cytoplasm [GO:0048471]; specific granule lumen [GO:0035580]; interleukin-1, Type I receptor binding [GO:…
114	OTUB1_HUMAN	0.00141691	0.00553437	0.0413661	Q96FW1	Ubiquitin thioesterase OTUB1 (EC 3.4.19.12) (Deubiquitinating enzyme OTUB1) (OTU domain-containing ubiquitin aldehyde-binding protein 1) (Otubain-1) (hOTU1) (Ubiquitin-specific-processing protease OTUB1)	OTUB1 OTB1 OTU1 HSPC263	271	OTUB1	cytosol [GO:0005829]; extracellular exosome [GO:0070062]; nucleoplasm [GO:0005654]; nucleus [GO:0005634]; NEDD8-specific protease activity [GO:0019784]; thiol-dependent ubiquitin-specific protease activity [GO:0004843]; ubiquitin binding [GO:0043130]; ubiquitin protein ligase binding [GO:0031625]; adaptive immune response [GO:0002250]; cellular response to DNA damage stimulus [GO:0006974]; cellul…	cytosol [GO:0005829]; extracellular exosome [GO:0070062]; nucleoplasm [GO:0005654]; nucleus [GO:0005634]; NEDD8-specific protease activity [GO:0019784]; thiol-dependent ubiquitin-specific protease activity [GO:0004843]; ubiquitin binding [GO:0043130]; ubiquitin protein ligase binding [GO:0031625]; adaptive immune response [GO:0002250]; cellular response to DNA damage stimulus [GO:0006974]; cellul…	cytosol [GO:0005829]; extracellular exosome [GO:0070062]; nucleoplasm [GO:0005654]; nucleus [GO:0005634]; NEDD8-specific protease activity [GO:0019784]; thiol-dependent ubiquitin-specific protease activity [GO:0004843]; ubiquitin binding [GO:0043130]; ubiquitin protein ligase binding [GO:0031625]; adaptive immune response [GO:0002250]; cellular response to DNA damage stimulus [GO:0006974]; cellul…
115	CHID1_HUMAN	0.00160158	0.0256457	0.114504	Q9BWS9	Chitinase domain-containing protein 1 (Stabilin-1-interacting chitinase-like protein) (SI-CLP)	CHID1 GL008 PSEC0104 SB139	393	CHID1	extracellular exosome [GO:0070062]; extracellular region [GO:0005576]; extracellular space [GO:0005615]; late endosome [GO:0005770]; lysosomal lumen [GO:0043202]; lysosome [GO:0005764]; membrane [GO:0016020]; nucleus [GO:0005634]; trans-Golgi network [GO:0005802]; chitin binding [GO:0008061]; oligosaccharide binding [GO:0070492]; carbohydrate metabolic process [GO:0005975]; innate immune response…	extracellular exosome [GO:0070062]; extracellular region [GO:0005576]; extracellular space [GO:0005615]; late endosome [GO:0005770]; lysosomal lumen [GO:0043202]; lysosome [GO:0005764]; membrane [GO:0016020]; nucleus [GO:0005634]; trans-Golgi network [GO:0005802]; chitin binding [GO:0008061]; oligosaccharide binding [GO:0070492]; carbohydrate metabolic process [GO:0005975]; innate immune response…	extracellular exosome [GO:0070062]; extracellular region [GO:0005576]; extracellular space [GO:0005615]; late endosome [GO:0005770]; lysosomal lumen [GO:0043202]; lysosome [GO:0005764]; membrane [GO:0016020]; nucleus [GO:0005634]; trans-Golgi network [GO:0005802]; chitin binding [GO:0008061]; oligosaccharide binding [GO:0070492]; carbohydrate metabolic process [GO:0005975]; innate immune response…
116	PECA1_HUMAN	0.00194033	0.048466	0.168879	P16284	Platelet endothelial cell adhesion molecule (PECAM-1) (EndoCAM) (GPIIA') (PECA1) (CD antigen CD31)	PECAM1	738	PECAM1	cell junction [GO:0030054]; extracellular exosome [GO:0070062]; extracellular space [GO:0005615]; integral component of membrane [GO:0016021]; membrane raft [GO:0045121]; plasma membrane [GO:0005886]; platelet alpha granule membrane [GO:0031092]; secretory granule membrane [GO:0030667]; cell adhesion [GO:0007155]; cell recognition [GO:0008037]; diapedesis [GO:0050904]; extracellular matrix organi…	cell junction [GO:0030054]; extracellular exosome [GO:0070062]; extracellular space [GO:0005615]; integral component of membrane [GO:0016021]; membrane raft [GO:0045121]; plasma membrane [GO:0005886]; platelet alpha granule membrane [GO:0031092]; secretory granule membrane [GO:0030667]; cell adhesion [GO:0007155]; cell recognition [GO:0008037]; diapedesis [GO:0050904]; extracellular matrix organi…	cell junction [GO:0030054]; extracellular exosome [GO:0070062]; extracellular space [GO:0005615]; integral component of membrane [GO:0016021]; membrane raft [GO:0045121]; plasma membrane [GO:0005886]; platelet alpha granule membrane [GO:0031092]; secretory granule membrane [GO:0030667]; cell adhesion [GO:0007155]; cell recognition [GO:0008037]; diapedesis [GO:0050904]; extracellular matrix organi…
117	PIGR_HUMAN	-0.00430583	0.0358542	0.140102	P01833	Polymeric immunoglobulin receptor (PIgR) (Poly-Ig receptor) (Hepatocellular carcinoma-associated protein TB6) [Cleaved into: Secretory component]	PIGR	764	PIGR	azurophil granule membrane [GO:0035577]; extracellular exosome [GO:0070062]; extracellular space [GO:0005615]; integral component of plasma membrane [GO:0005887]; plasma membrane [GO:0005886]; receptor complex [GO:0043235]	polymeric immunoglobulin receptor activity [GO:0001792]	detection of chemical stimulus involved in sensory perception of bitter taste [GO:0001580]; epidermal growth factor receptor signaling pathway [GO:0007173]; Fc receptor signaling pathway [GO:0038093]; immunoglobulin transcytosis in epithelial cells mediated by polymeric immunoglobulin receptor [GO:0002415]; neutrophil degranulation [GO:0043312]; receptor clustering [GO:0043113]; retina homeostasi…
118	SAMH1_HUMAN	0.00230916	0.0295001	0.124962	Q9Y3Z3	Deoxynucleoside triphosphate triphosphohydrolase SAMHD1 (dNTPase) (EC 3.1.5.-) (Dendritic cell-derived IFNG-induced protein) (DCIP) (Monocyte protein 5) (MOP-5) (SAM domain and HD domain-containing protein 1)	SAMHD1 MOP5	626	SAMHD1	intracellular [GO:0005622]; nucleoplasm [GO:0005654]; nucleus [GO:0005634]; plasma membrane [GO:0005886]; dGTP binding [GO:0032567]; dGTPase activity [GO:0008832]; nucleic acid binding [GO:0003676]; ribonuclease activity [GO:0004540]; RNA binding [GO:0003723]; zinc ion binding [GO:0008270]; dATP catabolic process [GO:0046061]; defense response to virus [GO:0051607]; dGTP catabolic process [GO:000…	intracellular [GO:0005622]; nucleoplasm [GO:0005654]; nucleus [GO:0005634]; plasma membrane [GO:0005886]; dGTP binding [GO:0032567]; dGTPase activity [GO:0008832]; nucleic acid binding [GO:0003676]; ribonuclease activity [GO:0004540]; RNA binding [GO:0003723]; zinc ion binding [GO:0008270]; dATP catabolic process [GO:0046061]; defense response to virus [GO:0051607]; dGTP catabolic process [GO:000…	intracellular [GO:0005622]; nucleoplasm [GO:0005654]; nucleus [GO:0005634]; plasma membrane [GO:0005886]; dGTP binding [GO:0032567]; dGTPase activity [GO:0008832]; nucleic acid binding [GO:0003676]; ribonuclease activity [GO:0004540]; RNA binding [GO:0003723]; zinc ion binding [GO:0008270]; dATP catabolic process [GO:0046061]; defense response to virus [GO:0051607]; dGTP catabolic process [GO:000…
119	DBNL_HUMAN	0.00236479	0.0127642	0.0714927	Q9UJU6	Drebrin-like protein (Cervical SH3P7) (Cervical mucin-associated protein) (Drebrin-F) (HPK1-interacting protein of 55 kDa) (HIP-55) (SH3 domain-containing protein 7)	DBNL CMAP SH3P7 PP5423	430	DBNL	cell cortex [GO:0005938]; cell junction [GO:0030054]; clathrin-coated vesicle membrane [GO:0030665]; cytoplasm [GO:0005737]; cytosol [GO:0005829]; dendrite [GO:0030425]; early endosome [GO:0005769]; extracellular exosome [GO:0070062]; extracellular region [GO:0005576]; ficolin-1-rich granule lumen [GO:1904813]; Golgi membrane [GO:0000139]; lamellipodium [GO:0030027]; plasma membrane [GO:0005886];…	cell cortex [GO:0005938]; cell junction [GO:0030054]; clathrin-coated vesicle membrane [GO:0030665]; cytoplasm [GO:0005737]; cytosol [GO:0005829]; dendrite [GO:0030425]; early endosome [GO:0005769]; extracellular exosome [GO:0070062]; extracellular region [GO:0005576]; ficolin-1-rich granule lumen [GO:1904813]; Golgi membrane [GO:0000139]; lamellipodium [GO:0030027]; plasma membrane [GO:0005886];…	cell cortex [GO:0005938]; cell junction [GO:0030054]; clathrin-coated vesicle membrane [GO:0030665]; cytoplasm [GO:0005737]; cytosol [GO:0005829]; dendrite [GO:0030425]; early endosome [GO:0005769]; extracellular exosome [GO:0070062]; extracellular region [GO:0005576]; ficolin-1-rich granule lumen [GO:1904813]; Golgi membrane [GO:0000139]; lamellipodium [GO:0030027]; plasma membrane [GO:0005886];…
120	LAP2_HUMAN	0.00245824	0.0186682	0.0923918	Q96RT1	Erbin (Densin-180-like protein) (Erbb2-interacting protein) (Protein LAP2)	ERBIN ERBB2IP KIAA1225 LAP2	1412	ERBIN	basal plasma membrane [GO:0009925]; basement membrane [GO:0005604]; basolateral plasma membrane [GO:0016323]; cell junction [GO:0030054]; cytoplasm [GO:0005737]; hemidesmosome [GO:0030056]; nuclear membrane [GO:0031965]; nuclear speck [GO:0016607]; nucleus [GO:0005634]; plasma membrane [GO:0005886]; ErbB-2 class receptor binding [GO:0005176]; integrin binding [GO:0005178]; receptor binding [GO:00…	basal plasma membrane [GO:0009925]; basement membrane [GO:0005604]; basolateral plasma membrane [GO:0016323]; cell junction [GO:0030054]; cytoplasm [GO:0005737]; hemidesmosome [GO:0030056]; nuclear membrane [GO:0031965]; nuclear speck [GO:0016607]; nucleus [GO:0005634]; plasma membrane [GO:0005886]; ErbB-2 class receptor binding [GO:0005176]; integrin binding [GO:0005178]; receptor binding [GO:00…	basal plasma membrane [GO:0009925]; basement membrane [GO:0005604]; basolateral plasma membrane [GO:0016323]; cell junction [GO:0030054]; cytoplasm [GO:0005737]; hemidesmosome [GO:0030056]; nuclear membrane [GO:0031965]; nuclear speck [GO:0016607]; nucleus [GO:0005634]; plasma membrane [GO:0005886]; ErbB-2 class receptor binding [GO:0005176]; integrin binding [GO:0005178]; receptor binding [GO:00…
121	ADIPO_HUMAN	0.00247053	0.00803552	0.052688	Q15848	Adiponectin (30 kDa adipocyte complement-related protein) (Adipocyte complement-related 30 kDa protein) (ACRP30) (Adipocyte, C1q and collagen domain-containing protein) (Adipose most abundant gene transcript 1 protein) (apM-1) (Gelatin-binding protein)	ADIPOQ ACDC ACRP30 APM1 GBP28	244	ADIPOQ	cell surface [GO:0009986]; collagen trimer [GO:0005581]; endoplasmic reticulum [GO:0005783]; extracellular exosome [GO:0070062]; extracellular region [GO:0005576]; extracellular space [GO:0005615]; cytokine activity [GO:0005125]; hormone activity [GO:0005179]; identical protein binding [GO:0042802]; protein homodimerization activity [GO:0042803]; receptor binding [GO:0005102]; sialic acid binding…	cell surface [GO:0009986]; collagen trimer [GO:0005581]; endoplasmic reticulum [GO:0005783]; extracellular exosome [GO:0070062]; extracellular region [GO:0005576]; extracellular space [GO:0005615]; cytokine activity [GO:0005125]; hormone activity [GO:0005179]; identical protein binding [GO:0042802]; protein homodimerization activity [GO:0042803]; receptor binding [GO:0005102]; sialic acid binding…	cell surface [GO:0009986]; collagen trimer [GO:0005581]; endoplasmic reticulum [GO:0005783]; extracellular exosome [GO:0070062]; extracellular region [GO:0005576]; extracellular space [GO:0005615]; cytokine activity [GO:0005125]; hormone activity [GO:0005179]; identical protein binding [GO:0042802]; protein homodimerization activity [GO:0042803]; receptor binding [GO:0005102]; sialic acid binding…
122	ATG5_HUMAN	0.00265053	0.0405856	0.151032	Q9H1Y0	Autophagy protein 5 (APG5-like) (Apoptosis-specific protein)	ATG5 APG5L ASP	275	ATG5	Atg12-Atg5-Atg16 complex [GO:0034274]; autophagosome [GO:0005776]; axoneme [GO:0005930]; cytoplasm [GO:0005737]; cytosol [GO:0005829]; ER-mitochondrion membrane contact site [GO:0044233]; membrane [GO:0016020]; phagocytic vesicle membrane [GO:0030670]; pre-autophagosomal structure membrane [GO:0034045]; aggrephagy [GO:0035973]; antigen processing and presentation of endogenous antigen [GO:0019883…	Atg12-Atg5-Atg16 complex [GO:0034274]; autophagosome [GO:0005776]; axoneme [GO:0005930]; cytoplasm [GO:0005737]; cytosol [GO:0005829]; ER-mitochondrion membrane contact site [GO:0044233]; membrane [GO:0016020]; phagocytic vesicle membrane [GO:0030670]; pre-autophagosomal structure membrane [GO:0034045]; aggrephagy [GO:0035973]; antigen processing and presentation of endogenous antigen [GO:0019883…	Atg12-Atg5-Atg16 complex [GO:0034274]; autophagosome [GO:0005776]; axoneme [GO:0005930]; cytoplasm [GO:0005737]; cytosol [GO:0005829]; ER-mitochondrion membrane contact site [GO:0044233]; membrane [GO:0016020]; phagocytic vesicle membrane [GO:0030670]; pre-autophagosomal structure membrane [GO:0034045]; aggrephagy [GO:0035973]; antigen processing and presentation of endogenous antigen [GO:0019883…
123	ERAP1_HUMAN	0.00269992	0.0264107	0.116377	Q9NZ08	Endoplasmic reticulum aminopeptidase 1 (EC 3.4.11.-) (ARTS-1) (Adipocyte-derived leucine aminopeptidase) (A-LAP) (Aminopeptidase PILS) (Puromycin-insensitive leucyl-specific aminopeptidase) (PILS-AP) (Type 1 tumor necrosis factor receptor shedding aminopeptidase regulator)	ERAP1 APPILS ARTS1 KIAA0525 UNQ584/PRO1154	941	ERAP1	cytosol [GO:0005829]; endoplasmic reticulum [GO:0005783]; endoplasmic reticulum lumen [GO:0005788]; endoplasmic reticulum membrane [GO:0005789]; extracellular exosome [GO:0070062]; extracellular region [GO:0005576]; extracellular space [GO:0005615]; integral component of membrane [GO:0016021]; membrane [GO:0016020]; aminopeptidase activity [GO:0004177]; endopeptidase activity [GO:0004175]; interl…	cytosol [GO:0005829]; endoplasmic reticulum [GO:0005783]; endoplasmic reticulum lumen [GO:0005788]; endoplasmic reticulum membrane [GO:0005789]; extracellular exosome [GO:0070062]; extracellular region [GO:0005576]; extracellular space [GO:0005615]; integral component of membrane [GO:0016021]; membrane [GO:0016020]; aminopeptidase activity [GO:0004177]; endopeptidase activity [GO:0004175]; interl…	cytosol [GO:0005829]; endoplasmic reticulum [GO:0005783]; endoplasmic reticulum lumen [GO:0005788]; endoplasmic reticulum membrane [GO:0005789]; extracellular exosome [GO:0070062]; extracellular region [GO:0005576]; extracellular space [GO:0005615]; integral component of membrane [GO:0016021]; membrane [GO:0016020]; aminopeptidase activity [GO:0004177]; endopeptidase activity [GO:0004175]; interl…
124	CFAH_HUMAN	0.00314308	0.0278962	0.120617	P08603	Complement factor H (H factor 1)	CFH HF HF1 HF2	1231	CFH	blood microparticle [GO:0072562]; extracellular exosome [GO:0070062]; extracellular region [GO:0005576]; extracellular space [GO:0005615]; heparan sulfate proteoglycan binding [GO:0043395]; heparin binding [GO:0008201]; complement activation [GO:0006956]; complement activation, alternative pathway [GO:0006957]; regulation of complement activation [GO:0030449]	blood microparticle [GO:0072562]; extracellular exosome [GO:0070062]; extracellular region [GO:0005576]; extracellular space [GO:0005615]; heparan sulfate proteoglycan binding [GO:0043395]; heparin binding [GO:0008201]; complement activation [GO:0006956]; complement activation, alternative pathway [GO:0006957]; regulation of complement activation [GO:0030449]	blood microparticle [GO:0072562]; extracellular exosome [GO:0070062]; extracellular region [GO:0005576]; extracellular space [GO:0005615]; heparan sulfate proteoglycan binding [GO:0043395]; heparin binding [GO:0008201]; complement activation [GO:0006956]; complement activation, alternative pathway [GO:0006957]; regulation of complement activation [GO:0030449]
125	CFAD_HUMAN	0.00314742	0.0391785	0.147567	P00746	Complement factor D (EC 3.4.21.46) (Adipsin) (C3 convertase activator) (Properdin factor D)	CFD DF PFD	253	CFD	extracellular exosome [GO:0070062]; extracellular region [GO:0005576]; ficolin-1-rich granule lumen [GO:1904813]; platelet alpha granule lumen [GO:0031093]; secretory granule lumen [GO:0034774]; serine-type endopeptidase activity [GO:0004252]; serine-type peptidase activity [GO:0008236]; complement activation [GO:0006956]; complement activation, alternative pathway [GO:0006957]; neutrophil degran…	extracellular exosome [GO:0070062]; extracellular region [GO:0005576]; ficolin-1-rich granule lumen [GO:1904813]; platelet alpha granule lumen [GO:0031093]; secretory granule lumen [GO:0034774]; serine-type endopeptidase activity [GO:0004252]; serine-type peptidase activity [GO:0008236]; complement activation [GO:0006956]; complement activation, alternative pathway [GO:0006957]; neutrophil degran…	extracellular exosome [GO:0070062]; extracellular region [GO:0005576]; ficolin-1-rich granule lumen [GO:1904813]; platelet alpha granule lumen [GO:0031093]; secretory granule lumen [GO:0034774]; serine-type endopeptidase activity [GO:0004252]; serine-type peptidase activity [GO:0008236]; complement activation [GO:0006956]; complement activation, alternative pathway [GO:0006957]; neutrophil degran…
126	LEG3_HUMAN	0.0032641	0.00310947	0.0276381	P17931	Galectin-3 (Gal-3) (35 kDa lectin) (Carbohydrate-binding protein 35) (CBP 35) (Galactose-specific lectin 3) (Galactoside-binding protein) (GALBP) (IgE-binding protein) (L-31) (Laminin-binding protein) (Lectin L-29) (Mac-2 antigen)	LGALS3 MAC2	250	LGALS3	cytoplasm [GO:0005737]; extracellular exosome [GO:0070062]; extracellular space [GO:0005615]; ficolin-1-rich granule membrane [GO:0101003]; immunological synapse [GO:0001772]; membrane [GO:0016020]; mitochondrial inner membrane [GO:0005743]; nucleus [GO:0005634]; plasma membrane [GO:0005886]; secretory granule membrane [GO:0030667]; spliceosomal complex [GO:0005681]; carbohydrate binding [GO:0030…	cytoplasm [GO:0005737]; extracellular exosome [GO:0070062]; extracellular space [GO:0005615]; ficolin-1-rich granule membrane [GO:0101003]; immunological synapse [GO:0001772]; membrane [GO:0016020]; mitochondrial inner membrane [GO:0005743]; nucleus [GO:0005634]; plasma membrane [GO:0005886]; secretory granule membrane [GO:0030667]; spliceosomal complex [GO:0005681]; carbohydrate binding [GO:0030…	cytoplasm [GO:0005737]; extracellular exosome [GO:0070062]; extracellular space [GO:0005615]; ficolin-1-rich granule membrane [GO:0101003]; immunological synapse [GO:0001772]; membrane [GO:0016020]; mitochondrial inner membrane [GO:0005743]; nucleus [GO:0005634]; plasma membrane [GO:0005886]; secretory granule membrane [GO:0030667]; spliceosomal complex [GO:0005681]; carbohydrate binding [GO:0030…
127	CD14_HUMAN	0.00330908	0.00933175	0.0584907	P08571	Monocyte differentiation antigen CD14 (Myeloid cell-specific leucine-rich glycoprotein) (CD antigen CD14) [Cleaved into: Monocyte differentiation antigen CD14, urinary form; Monocyte differentiation antigen CD14, membrane-bound form]	CD14	375	CD14	anchored component of external side of plasma membrane [GO:0031362]; endosome membrane [GO:0010008]; extracellular exosome [GO:0070062]; extracellular region [GO:0005576]; extracellular space [GO:0005615]; Golgi apparatus [GO:0005794]; lipopolysaccharide receptor complex [GO:0046696]; membrane raft [GO:0045121]; plasma membrane [GO:0005886]; secretory granule membrane [GO:0030667]; lipopeptide bi…	anchored component of external side of plasma membrane [GO:0031362]; endosome membrane [GO:0010008]; extracellular exosome [GO:0070062]; extracellular region [GO:0005576]; extracellular space [GO:0005615]; Golgi apparatus [GO:0005794]; lipopolysaccharide receptor complex [GO:0046696]; membrane raft [GO:0045121]; plasma membrane [GO:0005886]; secretory granule membrane [GO:0030667]; lipopeptide bi…	anchored component of external side of plasma membrane [GO:0031362]; endosome membrane [GO:0010008]; extracellular exosome [GO:0070062]; extracellular region [GO:0005576]; extracellular space [GO:0005615]; Golgi apparatus [GO:0005794]; lipopolysaccharide receptor complex [GO:0046696]; membrane raft [GO:0045121]; plasma membrane [GO:0005886]; secretory granule membrane [GO:0030667]; lipopeptide bi…
128	DRA_HUMAN	0.00356405	0.00412141	0.033512	P01903	HLA class II histocompatibility antigen, DR alpha chain (MHC class II antigen DRA)	HLA-DRA HLA-DRA1	254	HLA-DRA	cell surface [GO:0009986]; clathrin-coated endocytic vesicle membrane [GO:0030669]; endocytic vesicle membrane [GO:0030666]; ER to Golgi transport vesicle membrane [GO:0012507]; extracellular exosome [GO:0070062]; Golgi membrane [GO:0000139]; integral component of lumenal side of endoplasmic reticulum membrane [GO:0071556]; integral component of plasma membrane [GO:0005887]; late endosome membran…	cell surface [GO:0009986]; clathrin-coated endocytic vesicle membrane [GO:0030669]; endocytic vesicle membrane [GO:0030666]; ER to Golgi transport vesicle membrane [GO:0012507]; extracellular exosome [GO:0070062]; Golgi membrane [GO:0000139]; integral component of lumenal side of endoplasmic reticulum membrane [GO:0071556]; integral component of plasma membrane [GO:0005887]; late endosome membran…	cell surface [GO:0009986]; clathrin-coated endocytic vesicle membrane [GO:0030669]; endocytic vesicle membrane [GO:0030666]; ER to Golgi transport vesicle membrane [GO:0012507]; extracellular exosome [GO:0070062]; Golgi membrane [GO:0000139]; integral component of lumenal side of endoplasmic reticulum membrane [GO:0071556]; integral component of plasma membrane [GO:0005887]; late endosome membran…
129	CFAI_HUMAN	0.00366037	0.0495899	0.171974	P05156	Complement factor I (EC 3.4.21.45) (C3B/C4B inactivator) [Cleaved into: Complement factor I heavy chain; Complement factor I light chain]	CFI IF	583	CFI	extracellular exosome [GO:0070062]; extracellular region [GO:0005576]; extracellular space [GO:0005615]; membrane [GO:0016020]; metal ion binding [GO:0046872]; scavenger receptor activity [GO:0005044]; serine-type endopeptidase activity [GO:0004252]; complement activation, classical pathway [GO:0006958]; innate immune response [GO:0045087]; regulation of complement activation [GO:0030449]	extracellular exosome [GO:0070062]; extracellular region [GO:0005576]; extracellular space [GO:0005615]; membrane [GO:0016020]; metal ion binding [GO:0046872]; scavenger receptor activity [GO:0005044]; serine-type endopeptidase activity [GO:0004252]; complement activation, classical pathway [GO:0006958]; innate immune response [GO:0045087]; regulation of complement activation [GO:0030449]	extracellular exosome [GO:0070062]; extracellular region [GO:0005576]; extracellular space [GO:0005615]; membrane [GO:0016020]; metal ion binding [GO:0046872]; scavenger receptor activity [GO:0005044]; serine-type endopeptidase activity [GO:0004252]; complement activation, classical pathway [GO:0006958]; innate immune response [GO:0045087]; regulation of complement activation [GO:0030449]
130	CAPG_HUMAN	0.00394143	0.0299545	0.12652	P40121	Macrophage-capping protein (Actin regulatory protein CAP-G)	CAPG AFCP MCP	348	CAPG	centriole [GO:0005814]; cytoplasm [GO:0005737]; extracellular exosome [GO:0070062]; F-actin capping protein complex [GO:0008290]; Flemming body [GO:0090543]; melanosome [GO:0042470]; mitotic spindle [GO:0072686]; nucleolus [GO:0005730]; nucleoplasm [GO:0005654]; nucleus [GO:0005634]; actin binding [GO:0003779]; cadherin binding [GO:0045296]; protein complex binding [GO:0032403]; protein domain sp…	centriole [GO:0005814]; cytoplasm [GO:0005737]; extracellular exosome [GO:0070062]; F-actin capping protein complex [GO:0008290]; Flemming body [GO:0090543]; melanosome [GO:0042470]; mitotic spindle [GO:0072686]; nucleolus [GO:0005730]; nucleoplasm [GO:0005654]; nucleus [GO:0005634]; actin binding [GO:0003779]; cadherin binding [GO:0045296]; protein complex binding [GO:0032403]; protein domain sp…	centriole [GO:0005814]; cytoplasm [GO:0005737]; extracellular exosome [GO:0070062]; F-actin capping protein complex [GO:0008290]; Flemming body [GO:0090543]; melanosome [GO:0042470]; mitotic spindle [GO:0072686]; nucleolus [GO:0005730]; nucleoplasm [GO:0005654]; nucleus [GO:0005634]; actin binding [GO:0003779]; cadherin binding [GO:0045296]; protein complex binding [GO:0032403]; protein domain sp…
131	HMGB2_HUMAN	0.00421586	0.00127269	0.0147257	P26583	High mobility group protein B2 (High mobility group protein 2) (HMG-2)	HMGB2 HMG2	209	HMGB2	cell [GO:0005623]; condensed chromosome [GO:0000793]; cytoplasm [GO:0005737]; extracellular space [GO:0005615]; nuclear chromatin [GO:0000790]; nucleolus [GO:0005730]; nucleoplasm [GO:0005654]; nucleus [GO:0005634]; perinuclear region of cytoplasm [GO:0048471]; protein complex [GO:0043234]; chemoattractant activity [GO:0042056]; damaged DNA binding [GO:0003684]; DNA binding [GO:0003677]; DNA bind…	cell [GO:0005623]; condensed chromosome [GO:0000793]; cytoplasm [GO:0005737]; extracellular space [GO:0005615]; nuclear chromatin [GO:0000790]; nucleolus [GO:0005730]; nucleoplasm [GO:0005654]; nucleus [GO:0005634]; perinuclear region of cytoplasm [GO:0048471]; protein complex [GO:0043234]; chemoattractant activity [GO:0042056]; damaged DNA binding [GO:0003684]; DNA binding [GO:0003677]; DNA bind…	cell [GO:0005623]; condensed chromosome [GO:0000793]; cytoplasm [GO:0005737]; extracellular space [GO:0005615]; nuclear chromatin [GO:0000790]; nucleolus [GO:0005730]; nucleoplasm [GO:0005654]; nucleus [GO:0005634]; perinuclear region of cytoplasm [GO:0048471]; protein complex [GO:0043234]; chemoattractant activity [GO:0042056]; damaged DNA binding [GO:0003684]; DNA binding [GO:0003677]; DNA bind…
132	CO7_HUMAN	0.00506018	0.031638	0.130362	P10643	Complement component C7	C7	843	C7	extracellular exosome [GO:0070062]; extracellular region [GO:0005576]; membrane attack complex [GO:0005579]; cellular sodium ion homeostasis [GO:0006883]; complement activation [GO:0006956]; complement activation, alternative pathway [GO:0006957]; complement activation, classical pathway [GO:0006958]; cytolysis [GO:0019835]; regulation of complement activation [GO:0030449]	extracellular exosome [GO:0070062]; extracellular region [GO:0005576]; membrane attack complex [GO:0005579]; cellular sodium ion homeostasis [GO:0006883]; complement activation [GO:0006956]; complement activation, alternative pathway [GO:0006957]; complement activation, classical pathway [GO:0006958]; cytolysis [GO:0019835]; regulation of complement activation [GO:0030449]	extracellular exosome [GO:0070062]; extracellular region [GO:0005576]; membrane attack complex [GO:0005579]; cellular sodium ion homeostasis [GO:0006883]; complement activation [GO:0006956]; complement activation, alternative pathway [GO:0006957]; complement activation, classical pathway [GO:0006958]; cytolysis [GO:0019835]; regulation of complement activation [GO:0030449]
133	FHR2_HUMAN	0.00561463	0.0435595	0.15807	P36980	Complement factor H-related protein 2 (FHR-2) (DDESK59) (H factor-like 3) (H factor-like protein 2)	CFHR2 CFHL2 FHR2 HFL3	270	CFHR2	extracellular region [GO:0005576]	extracellular region [GO:0005576]	extracellular region [GO:0005576]
134	ASC_HUMAN	0.00663479	0.0252065	0.113468	Q9ULZ3	Apoptosis-associated speck-like protein containing a CARD (hASC) (Caspase recruitment domain-containing protein 5) (PYD and CARD domain-containing protein) (Target of methylation-induced silencing 1)	PYCARD ASC CARD5 TMS1	195	PYCARD	AIM2 inflammasome complex [GO:0097169]; azurophil granule lumen [GO:0035578]; cytoplasm [GO:0005737]; cytosol [GO:0005829]; endoplasmic reticulum [GO:0005783]; extracellular region [GO:0005576]; IkappaB kinase complex [GO:0008385]; mitochondrion [GO:0005739]; NLRP1 inflammasome complex [GO:0072558]; NLRP3 inflammasome complex [GO:0072559]; nucleolus [GO:0005730]; nucleus [GO:0005634]; secretory g…	AIM2 inflammasome complex [GO:0097169]; azurophil granule lumen [GO:0035578]; cytoplasm [GO:0005737]; cytosol [GO:0005829]; endoplasmic reticulum [GO:0005783]; extracellular region [GO:0005576]; IkappaB kinase complex [GO:0008385]; mitochondrion [GO:0005739]; NLRP1 inflammasome complex [GO:0072558]; NLRP3 inflammasome complex [GO:0072559]; nucleolus [GO:0005730]; nucleus [GO:0005634]; secretory g…	AIM2 inflammasome complex [GO:0097169]; azurophil granule lumen [GO:0035578]; cytoplasm [GO:0005737]; cytosol [GO:0005829]; endoplasmic reticulum [GO:0005783]; extracellular region [GO:0005576]; IkappaB kinase complex [GO:0008385]; mitochondrion [GO:0005739]; NLRP1 inflammasome complex [GO:0072558]; NLRP3 inflammasome complex [GO:0072559]; nucleolus [GO:0005730]; nucleus [GO:0005634]; secretory g…
135	IGJ_HUMAN	0.00865498	0.0242562	0.109892	P01591	Immunoglobulin J chain (Joining chain of multimeric IgA and IgM)	JCHAIN IGCJ IGJ	159	JCHAIN	blood microparticle [GO:0072562]; dimeric IgA immunoglobulin complex [GO:0071750]; extracellular exosome [GO:0070062]; extracellular region [GO:0005576]; extracellular space [GO:0005615]; monomeric IgA immunoglobulin complex [GO:0071748]; pentameric IgM immunoglobulin complex [GO:0071756]; secretory dimeric IgA immunoglobulin complex [GO:0071752]; secretory IgA immunoglobulin complex [GO:0071751]…	blood microparticle [GO:0072562]; dimeric IgA immunoglobulin complex [GO:0071750]; extracellular exosome [GO:0070062]; extracellular region [GO:0005576]; extracellular space [GO:0005615]; monomeric IgA immunoglobulin complex [GO:0071748]; pentameric IgM immunoglobulin complex [GO:0071756]; secretory dimeric IgA immunoglobulin complex [GO:0071752]; secretory IgA immunoglobulin complex [GO:0071751]…	blood microparticle [GO:0072562]; dimeric IgA immunoglobulin complex [GO:0071750]; extracellular exosome [GO:0070062]; extracellular region [GO:0005576]; extracellular space [GO:0005615]; monomeric IgA immunoglobulin complex [GO:0071748]; pentameric IgM immunoglobulin complex [GO:0071756]; secretory dimeric IgA immunoglobulin complex [GO:0071752]; secretory IgA immunoglobulin complex [GO:0071751]…
136	NRAP_HUMAN	-0.00404824	0.0021698	0.0217476	Q86VF7	Nebulin-related-anchoring protein (N-RAP)	NRAP	1730	NRAP	fascia adherens [GO:0005916]; muscle tendon junction [GO:0005927]; actin binding [GO:0003779]; muscle alpha-actinin binding [GO:0051371]; zinc ion binding [GO:0008270]	fascia adherens [GO:0005916]; muscle tendon junction [GO:0005927]; actin binding [GO:0003779]; muscle alpha-actinin binding [GO:0051371]; zinc ion binding [GO:0008270]	fascia adherens [GO:0005916]; muscle tendon junction [GO:0005927]; actin binding [GO:0003779]; muscle alpha-actinin binding [GO:0051371]; zinc ion binding [GO:0008270]
137	CISD1_HUMAN	-0.00200301	0.0277027	0.120136	Q9NZ45	CDGSH iron-sulfur domain-containing protein 1 (MitoNEET)	CISD1 C10orf70 ZCD1 MDS029	108	CISD1	extracellular exosome [GO:0070062]; integral component of membrane [GO:0016021]; mitochondrial outer membrane [GO:0005741]; mitochondrion [GO:0005739]; 2 iron, 2 sulfur cluster binding [GO:0051537]; metal ion binding [GO:0046872]; regulation of cellular respiration [GO:0043457]	extracellular exosome [GO:0070062]; integral component of membrane [GO:0016021]; mitochondrial outer membrane [GO:0005741]; mitochondrion [GO:0005739]; 2 iron, 2 sulfur cluster binding [GO:0051537]; metal ion binding [GO:0046872]; regulation of cellular respiration [GO:0043457]	extracellular exosome [GO:0070062]; integral component of membrane [GO:0016021]; mitochondrial outer membrane [GO:0005741]; mitochondrion [GO:0005739]; 2 iron, 2 sulfur cluster binding [GO:0051537]; metal ion binding [GO:0046872]; regulation of cellular respiration [GO:0043457]
138	HCLS1_HUMAN	-0.00282146	0.042346	0.15508	P14317	Hematopoietic lineage cell-specific protein (Hematopoietic cell-specific LYN substrate 1) (LckBP1) (p75)	HCLS1 HS1	486	HCLS1	cytoplasm [GO:0005737]; cytosol [GO:0005829]; mitochondrion [GO:0005739]; nucleus [GO:0005634]; plasma membrane [GO:0005886]; transcription factor complex [GO:0005667]; actin binding [GO:0003779]; protein complex binding [GO:0032403]; protein kinase binding [GO:0019901]; RNA polymerase II transcription factor binding [GO:0001085]; SH3 domain binding [GO:0017124]; actin filament polymerization [GO…	cytoplasm [GO:0005737]; cytosol [GO:0005829]; mitochondrion [GO:0005739]; nucleus [GO:0005634]; plasma membrane [GO:0005886]; transcription factor complex [GO:0005667]; actin binding [GO:0003779]; protein complex binding [GO:0032403]; protein kinase binding [GO:0019901]; RNA polymerase II transcription factor binding [GO:0001085]; SH3 domain binding [GO:0017124]; actin filament polymerization [GO…	cytoplasm [GO:0005737]; cytosol [GO:0005829]; mitochondrion [GO:0005739]; nucleus [GO:0005634]; plasma membrane [GO:0005886]; transcription factor complex [GO:0005667]; actin binding [GO:0003779]; protein complex binding [GO:0032403]; protein kinase binding [GO:0019901]; RNA polymerase II transcription factor binding [GO:0001085]; SH3 domain binding [GO:0017124]; actin filament polymerization [GO…
139	MARC1_HUMAN	0.00513685	0.00942427	0.0587431	Q5VT66	Mitochondrial amidoxime-reducing component 1 (mARC1) (EC 1.-.-.-) (Molybdenum cofactor sulfurase C-terminal domain-containing protein 1) (MOSC domain-containing protein 1) (Moco sulfurase C-terminal domain-containing protein 1)	MARC1 MOSC1	337	2019-03-01	integral component of membrane [GO:0016021]; mitochondrial inner membrane [GO:0005743]; mitochondrial outer membrane [GO:0005741]; mitochondrion [GO:0005739]; molybdenum ion binding [GO:0030151]; molybdopterin cofactor binding [GO:0043546]; nitrate reductase activity [GO:0008940]; pyridoxal phosphate binding [GO:0030170]; detoxification of nitrogen compound [GO:0051410]; nitrate metabolic process…	integral component of membrane [GO:0016021]; mitochondrial inner membrane [GO:0005743]; mitochondrial outer membrane [GO:0005741]; mitochondrion [GO:0005739]; molybdenum ion binding [GO:0030151]; molybdopterin cofactor binding [GO:0043546]; nitrate reductase activity [GO:0008940]; pyridoxal phosphate binding [GO:0030170]; detoxification of nitrogen compound [GO:0051410]; nitrate metabolic process…	integral component of membrane [GO:0016021]; mitochondrial inner membrane [GO:0005743]; mitochondrial outer membrane [GO:0005741]; mitochondrion [GO:0005739]; molybdenum ion binding [GO:0030151]; molybdopterin cofactor binding [GO:0043546]; nitrate reductase activity [GO:0008940]; pyridoxal phosphate binding [GO:0030170]; detoxification of nitrogen compound [GO:0051410]; nitrate metabolic process…
140	SUCA_HUMAN	-0.00192701	0.043887	0.158733	P53597	Succinate--CoA ligase [ADP/GDP-forming] subunit alpha, mitochondrial (EC 6.2.1.4) (EC 6.2.1.5) (Succinyl-CoA synthetase subunit alpha) (SCS-alpha)	SUCLG1	346	SUCLG1	cytosol [GO:0005829]; extracellular exosome [GO:0070062]; mitochondrial inner membrane [GO:0005743]; mitochondrial matrix [GO:0005759]; mitochondrion [GO:0005739]; plasma membrane [GO:0005886]; cofactor binding [GO:0048037]; nucleotide binding [GO:0000166]; RNA binding [GO:0003723]; succinate-CoA ligase (ADP-forming) activity [GO:0004775]; succinate-CoA ligase (GDP-forming) activity [GO:0004776];…	cytosol [GO:0005829]; extracellular exosome [GO:0070062]; mitochondrial inner membrane [GO:0005743]; mitochondrial matrix [GO:0005759]; mitochondrion [GO:0005739]; plasma membrane [GO:0005886]; cofactor binding [GO:0048037]; nucleotide binding [GO:0000166]; RNA binding [GO:0003723]; succinate-CoA ligase (ADP-forming) activity [GO:0004775]; succinate-CoA ligase (GDP-forming) activity [GO:0004776];…	cytosol [GO:0005829]; extracellular exosome [GO:0070062]; mitochondrial inner membrane [GO:0005743]; mitochondrial matrix [GO:0005759]; mitochondrion [GO:0005739]; plasma membrane [GO:0005886]; cofactor binding [GO:0048037]; nucleotide binding [GO:0000166]; RNA binding [GO:0003723]; succinate-CoA ligase (ADP-forming) activity [GO:0004775]; succinate-CoA ligase (GDP-forming) activity [GO:0004776];…
141	VAT1_HUMAN	0.00357757	0.000196436	0.00391086	Q99536	Synaptic vesicle membrane protein VAT-1 homolog (EC 1.-.-.-)	VAT1	393	VAT1	azurophil granule lumen [GO:0035578]; extracellular exosome [GO:0070062]; extracellular region [GO:0005576]; integral component of membrane [GO:0016021]; mitochondrial outer membrane [GO:0005741]; oxidoreductase activity [GO:0016491]; zinc ion binding [GO:0008270]; negative regulation of mitochondrial fusion [GO:0010637]; neutrophil degranulation [GO:0043312]	azurophil granule lumen [GO:0035578]; extracellular exosome [GO:0070062]; extracellular region [GO:0005576]; integral component of membrane [GO:0016021]; mitochondrial outer membrane [GO:0005741]; oxidoreductase activity [GO:0016491]; zinc ion binding [GO:0008270]; negative regulation of mitochondrial fusion [GO:0010637]; neutrophil degranulation [GO:0043312]	azurophil granule lumen [GO:0035578]; extracellular exosome [GO:0070062]; extracellular region [GO:0005576]; integral component of membrane [GO:0016021]; mitochondrial outer membrane [GO:0005741]; oxidoreductase activity [GO:0016491]; zinc ion binding [GO:0008270]; negative regulation of mitochondrial fusion [GO:0010637]; neutrophil degranulation [GO:0043312]
142	ACSL6_HUMAN	0.00395001	0.0269626	0.117978	Q9UKU0	Long-chain-fatty-acid--CoA ligase 6 (EC 6.2.1.3) (Long-chain acyl-CoA synthetase 6) (LACS 6)	ACSL6 ACS2 FACL6 KIAA0837 LACS5	697	ACSL6	endoplasmic reticulum membrane [GO:0005789]; integral component of membrane [GO:0016021]; membrane [GO:0016020]; mitochondrial outer membrane [GO:0005741]; peroxisomal membrane [GO:0005778]; plasma membrane [GO:0005886]	ATP binding [GO:0005524]; decanoate--CoA ligase activity [GO:0102391]; enzyme binding [GO:0019899]; long-chain fatty acid-CoA ligase activity [GO:0004467]; protein homodimerization activity [GO:0042803]	acyl-CoA metabolic process [GO:0006637]; long-chain fatty acid metabolic process [GO:0001676]; long-chain fatty-acyl-CoA biosynthetic process [GO:0035338]
143	NUBPL_HUMAN	-0.00231417	0.0161834	0.0849922	Q8TB37	Iron-sulfur protein NUBPL (IND1 homolog) (Nucleotide-binding protein-like) (huInd1)	NUBPL C14orf127	319	NUBPL	mitochondrial matrix [GO:0005759]; mitochondrion [GO:0005739]; plasma membrane [GO:0005886]; 4 iron, 4 sulfur cluster binding [GO:0051539]; ATP binding [GO:0005524]; metal ion binding [GO:0046872]; mitochondrial respiratory chain complex I assembly [GO:0032981]; mitochondrion morphogenesis [GO:0070584]	mitochondrial matrix [GO:0005759]; mitochondrion [GO:0005739]; plasma membrane [GO:0005886]; 4 iron, 4 sulfur cluster binding [GO:0051539]; ATP binding [GO:0005524]; metal ion binding [GO:0046872]; mitochondrial respiratory chain complex I assembly [GO:0032981]; mitochondrion morphogenesis [GO:0070584]	mitochondrial matrix [GO:0005759]; mitochondrion [GO:0005739]; plasma membrane [GO:0005886]; 4 iron, 4 sulfur cluster binding [GO:0051539]; ATP binding [GO:0005524]; metal ion binding [GO:0046872]; mitochondrial respiratory chain complex I assembly [GO:0032981]; mitochondrion morphogenesis [GO:0070584]
144	USMG5_HUMAN	-0.00264611	0.0365972	0.14123	Q96IX5	Up-regulated during skeletal muscle growth protein 5 (Diabetes-associated protein in insulin-sensitive tissues) (HCV F-transactivated protein 2)	USMG5 DAPIT HCVFTP2 PD04912	58	USMG5	extracellular exosome [GO:0070062]; integral component of membrane [GO:0016021]; mitochondrial proton-transporting ATP synthase complex [GO:0005753]; mitochondrion [GO:0005739]	extracellular exosome [GO:0070062]; integral component of membrane [GO:0016021]; mitochondrial proton-transporting ATP synthase complex [GO:0005753]; mitochondrion [GO:0005739]	extracellular exosome [GO:0070062]; integral component of membrane [GO:0016021]; mitochondrial proton-transporting ATP synthase complex [GO:0005753]; mitochondrion [GO:0005739]
145	AATM_HUMAN	-0.00243118	0.0183319	0.0912431	P00505	Aspartate aminotransferase, mitochondrial (mAspAT) (EC 2.6.1.1) (EC 2.6.1.7) (Fatty acid-binding protein) (FABP-1) (Glutamate oxaloacetate transaminase 2) (Kynurenine aminotransferase 4) (Kynurenine aminotransferase IV) (Kynurenine--oxoglutarate transaminase 4) (Kynurenine--oxoglutarate transaminase IV) (Plasma membrane-associated fatty acid-binding protein) (FABPpm) (Transaminase A)	GOT2	430	GOT2	cell surface [GO:0009986]; extracellular exosome [GO:0070062]; mitochondrial inner membrane [GO:0005743]; mitochondrial matrix [GO:0005759]; mitochondrion [GO:0005739]; myelin sheath [GO:0043209]; perikaryon [GO:0043204]; plasma membrane [GO:0005886]; protein complex [GO:0043234]; amino acid binding [GO:0016597]; enzyme binding [GO:0019899]; kynurenine-oxoglutarate transaminase activity [GO:00162…	cell surface [GO:0009986]; extracellular exosome [GO:0070062]; mitochondrial inner membrane [GO:0005743]; mitochondrial matrix [GO:0005759]; mitochondrion [GO:0005739]; myelin sheath [GO:0043209]; perikaryon [GO:0043204]; plasma membrane [GO:0005886]; protein complex [GO:0043234]; amino acid binding [GO:0016597]; enzyme binding [GO:0019899]; kynurenine-oxoglutarate transaminase activity [GO:00162…	cell surface [GO:0009986]; extracellular exosome [GO:0070062]; mitochondrial inner membrane [GO:0005743]; mitochondrial matrix [GO:0005759]; mitochondrion [GO:0005739]; myelin sheath [GO:0043209]; perikaryon [GO:0043204]; plasma membrane [GO:0005886]; protein complex [GO:0043234]; amino acid binding [GO:0016597]; enzyme binding [GO:0019899]; kynurenine-oxoglutarate transaminase activity [GO:00162…
146	ACSL1_HUMAN	-0.0019933	0.0399717	0.149638	P33121	Long-chain-fatty-acid--CoA ligase 1 (EC 6.2.1.3) (Acyl-CoA synthetase 1) (ACS1) (Long-chain acyl-CoA synthetase 1) (LACS 1) (Long-chain acyl-CoA synthetase 2) (LACS 2) (Long-chain fatty acid-CoA ligase 2) (Palmitoyl-CoA ligase 1) (Palmitoyl-CoA ligase 2)	ACSL1 FACL1 FACL2 LACS LACS1 LACS2	698	ACSL1	endoplasmic reticulum membrane [GO:0005789]; integral component of membrane [GO:0016021]; membrane [GO:0016020]; mitochondrial outer membrane [GO:0005741]; mitochondrion [GO:0005739]; peroxisomal membrane [GO:0005778]; plasma membrane [GO:0005886]; ATP binding [GO:0005524]; decanoate--CoA ligase activity [GO:0102391]; long-chain fatty acid-CoA ligase activity [GO:0004467]; adiponectin-activated s…	endoplasmic reticulum membrane [GO:0005789]; integral component of membrane [GO:0016021]; membrane [GO:0016020]; mitochondrial outer membrane [GO:0005741]; mitochondrion [GO:0005739]; peroxisomal membrane [GO:0005778]; plasma membrane [GO:0005886]; ATP binding [GO:0005524]; decanoate--CoA ligase activity [GO:0102391]; long-chain fatty acid-CoA ligase activity [GO:0004467]; adiponectin-activated s…	endoplasmic reticulum membrane [GO:0005789]; integral component of membrane [GO:0016021]; membrane [GO:0016020]; mitochondrial outer membrane [GO:0005741]; mitochondrion [GO:0005739]; peroxisomal membrane [GO:0005778]; plasma membrane [GO:0005886]; ATP binding [GO:0005524]; decanoate--CoA ligase activity [GO:0102391]; long-chain fatty acid-CoA ligase activity [GO:0004467]; adiponectin-activated s…
147	NIT1_HUMAN	0.00185511	0.0369122	0.142134	Q86X76	Nitrilase homolog 1 (EC 3.5.-.-)	NIT1	327	NIT1	extracellular exosome [GO:0070062]; mitochondrion [GO:0005739]; nucleus [GO:0005634]; nitrilase activity [GO:0000257]; nitrogen compound metabolic process [GO:0006807]	extracellular exosome [GO:0070062]; mitochondrion [GO:0005739]; nucleus [GO:0005634]; nitrilase activity [GO:0000257]; nitrogen compound metabolic process [GO:0006807]	extracellular exosome [GO:0070062]; mitochondrion [GO:0005739]; nucleus [GO:0005634]; nitrilase activity [GO:0000257]; nitrogen compound metabolic process [GO:0006807]
148	AOFB_HUMAN	0.0028622	8.82e-05	0.00224655	P27338	Amine oxidase [flavin-containing] B (EC 1.4.3.4) (Monoamine oxidase type B) (MAO-B)	MAOB	520	MAOB	extracellular exosome [GO:0070062]; integral component of membrane [GO:0016021]; mitochondrial envelope [GO:0005740]; mitochondrial inner membrane [GO:0005743]; mitochondrial outer membrane [GO:0005741]; mitochondrion [GO:0005739]; electron carrier activity [GO:0009055]; flavin adenine dinucleotide binding [GO:0050660]; primary amine oxidase activity [GO:0008131]; protein homodimerization activit…	extracellular exosome [GO:0070062]; integral component of membrane [GO:0016021]; mitochondrial envelope [GO:0005740]; mitochondrial inner membrane [GO:0005743]; mitochondrial outer membrane [GO:0005741]; mitochondrion [GO:0005739]; electron carrier activity [GO:0009055]; flavin adenine dinucleotide binding [GO:0050660]; primary amine oxidase activity [GO:0008131]; protein homodimerization activit…	extracellular exosome [GO:0070062]; integral component of membrane [GO:0016021]; mitochondrial envelope [GO:0005740]; mitochondrial inner membrane [GO:0005743]; mitochondrial outer membrane [GO:0005741]; mitochondrion [GO:0005739]; electron carrier activity [GO:0009055]; flavin adenine dinucleotide binding [GO:0050660]; primary amine oxidase activity [GO:0008131]; protein homodimerization activit…
149	NOL3_HUMAN	-0.00191014	0.0113471	0.0654813	O60936	Nucleolar protein 3 (Apoptosis repressor with CARD) (Muscle-enriched cytoplasmic protein) (Myp) (Nucleolar protein of 30 kDa) (Nop30)	NOL3 ARC NOP	208	NOL3	cytoplasm [GO:0005737]; cytosol [GO:0005829]; membrane [GO:0016020]; mitochondrion [GO:0005739]; nucleolus [GO:0005730]; sarcoplasmic reticulum [GO:0016529]; calcium ion binding [GO:0005509]; caspase binding [GO:0089720]; cysteine-type endopeptidase inhibitor activity involved in apoptotic process [GO:0043027]; death effector domain binding [GO:0035877]; death receptor binding [GO:0005123]; ident…	cytoplasm [GO:0005737]; cytosol [GO:0005829]; membrane [GO:0016020]; mitochondrion [GO:0005739]; nucleolus [GO:0005730]; sarcoplasmic reticulum [GO:0016529]; calcium ion binding [GO:0005509]; caspase binding [GO:0089720]; cysteine-type endopeptidase inhibitor activity involved in apoptotic process [GO:0043027]; death effector domain binding [GO:0035877]; death receptor binding [GO:0005123]; ident…	cytoplasm [GO:0005737]; cytosol [GO:0005829]; membrane [GO:0016020]; mitochondrion [GO:0005739]; nucleolus [GO:0005730]; sarcoplasmic reticulum [GO:0016529]; calcium ion binding [GO:0005509]; caspase binding [GO:0089720]; cysteine-type endopeptidase inhibitor activity involved in apoptotic process [GO:0043027]; death effector domain binding [GO:0035877]; death receptor binding [GO:0005123]; ident…
150	SAM50_HUMAN	-0.00177231	0.0178461	0.0898459	Q9Y512	Sorting and assembly machinery component 50 homolog (Transformation-related gene 3 protein) (TRG-3)	SAMM50 SAM50 CGI-51 TRG3	469	SAMM50	extracellular exosome [GO:0070062]; integral component of membrane [GO:0016021]; mitochondrial inner membrane [GO:0005743]; mitochondrial outer membrane [GO:0005741]; mitochondrial sorting and assembly machinery complex [GO:0001401]; mitochondrion [GO:0005739]; cristae formation [GO:0042407]; mitochondrial respiratory chain complex assembly [GO:0033108]; protein import into mitochondrial outer me…	extracellular exosome [GO:0070062]; integral component of membrane [GO:0016021]; mitochondrial inner membrane [GO:0005743]; mitochondrial outer membrane [GO:0005741]; mitochondrial sorting and assembly machinery complex [GO:0001401]; mitochondrion [GO:0005739]; cristae formation [GO:0042407]; mitochondrial respiratory chain complex assembly [GO:0033108]; protein import into mitochondrial outer me…	extracellular exosome [GO:0070062]; integral component of membrane [GO:0016021]; mitochondrial inner membrane [GO:0005743]; mitochondrial outer membrane [GO:0005741]; mitochondrial sorting and assembly machinery complex [GO:0001401]; mitochondrion [GO:0005739]; cristae formation [GO:0042407]; mitochondrial respiratory chain complex assembly [GO:0033108]; protein import into mitochondrial outer me…
151	SPG20_HUMAN	-0.00198263	0.00537793	0.0405427	Q8N0X7	Spartin (Spastic paraplegia 20 protein) (Trans-activated by hepatitis C virus core protein 1)	SPG20 KIAA0610 TAHCCP1	666	SPG20	cytoplasm [GO:0005737]; cytosol [GO:0005829]; lipid particle [GO:0005811]; midbody [GO:0030496]; mitochondrial outer membrane [GO:0005741]; nucleoplasm [GO:0005654]; plasma membrane [GO:0005886]; synapse [GO:0045202]; ubiquitin protein ligase binding [GO:0031625]; abscission [GO:0009838]; adipose tissue development [GO:0060612]; cell division [GO:0051301]; lipid particle organization [GO:0034389]…	cytoplasm [GO:0005737]; cytosol [GO:0005829]; lipid particle [GO:0005811]; midbody [GO:0030496]; mitochondrial outer membrane [GO:0005741]; nucleoplasm [GO:0005654]; plasma membrane [GO:0005886]; synapse [GO:0045202]; ubiquitin protein ligase binding [GO:0031625]; abscission [GO:0009838]; adipose tissue development [GO:0060612]; cell division [GO:0051301]; lipid particle organization [GO:0034389]…	cytoplasm [GO:0005737]; cytosol [GO:0005829]; lipid particle [GO:0005811]; midbody [GO:0030496]; mitochondrial outer membrane [GO:0005741]; nucleoplasm [GO:0005654]; plasma membrane [GO:0005886]; synapse [GO:0045202]; ubiquitin protein ligase binding [GO:0031625]; abscission [GO:0009838]; adipose tissue development [GO:0060612]; cell division [GO:0051301]; lipid particle organization [GO:0034389]…
152	MARH5_HUMAN	0.00257025	0.0461342	0.163489	Q9NX47	E3 ubiquitin-protein ligase MARCH5 (EC 2.3.2.27) (Membrane-associated RING finger protein 5) (Membrane-associated RING-CH protein V) (MARCH-V) (Mitochondrial ubiquitin ligase) (MITOL) (RING finger protein 153) (RING-type E3 ubiquitin transferase MARCH5)	MARCH5 RNF153	278	2019-03-05	endoplasmic reticulum [GO:0005783]; endoplasmic reticulum membrane [GO:0005789]; integral component of membrane [GO:0016021]; membrane [GO:0016020]; mitochondrial outer membrane [GO:0005741]; mitochondrion [GO:0005739]; GTPase binding [GO:0051020]; ubiquitin-protein transferase activity [GO:0004842]; zinc ion binding [GO:0008270]; negative regulation of cell aging [GO:0090344]; positive regulatio…	endoplasmic reticulum [GO:0005783]; endoplasmic reticulum membrane [GO:0005789]; integral component of membrane [GO:0016021]; membrane [GO:0016020]; mitochondrial outer membrane [GO:0005741]; mitochondrion [GO:0005739]; GTPase binding [GO:0051020]; ubiquitin-protein transferase activity [GO:0004842]; zinc ion binding [GO:0008270]; negative regulation of cell aging [GO:0090344]; positive regulatio…	endoplasmic reticulum [GO:0005783]; endoplasmic reticulum membrane [GO:0005789]; integral component of membrane [GO:0016021]; membrane [GO:0016020]; mitochondrial outer membrane [GO:0005741]; mitochondrion [GO:0005739]; GTPase binding [GO:0051020]; ubiquitin-protein transferase activity [GO:0004842]; zinc ion binding [GO:0008270]; negative regulation of cell aging [GO:0090344]; positive regulatio…
153	IDHC_HUMAN	-0.00113802	0.00601943	0.0440152	O75874	Isocitrate dehydrogenase [NADP] cytoplasmic (IDH) (EC 1.1.1.42) (Cytosolic NADP-isocitrate dehydrogenase) (IDP) (NADP(+)-specific ICDH) (Oxalosuccinate decarboxylase)	IDH1 PICD	414	IDH1	cytoplasm [GO:0005737]; cytosol [GO:0005829]; extracellular exosome [GO:0070062]; extracellular region [GO:0005576]; ficolin-1-rich granule lumen [GO:1904813]; mitochondrion [GO:0005739]; peroxisomal matrix [GO:0005782]; peroxisome [GO:0005777]; secretory granule lumen [GO:0034774]; tertiary granule lumen [GO:1904724]; (R)-2-hydroxyglutarate dehydrogenase activity [GO:0051990]; cadherin binding […	cytoplasm [GO:0005737]; cytosol [GO:0005829]; extracellular exosome [GO:0070062]; extracellular region [GO:0005576]; ficolin-1-rich granule lumen [GO:1904813]; mitochondrion [GO:0005739]; peroxisomal matrix [GO:0005782]; peroxisome [GO:0005777]; secretory granule lumen [GO:0034774]; tertiary granule lumen [GO:1904724]; (R)-2-hydroxyglutarate dehydrogenase activity [GO:0051990]; cadherin binding […	cytoplasm [GO:0005737]; cytosol [GO:0005829]; extracellular exosome [GO:0070062]; extracellular region [GO:0005576]; ficolin-1-rich granule lumen [GO:1904813]; mitochondrion [GO:0005739]; peroxisomal matrix [GO:0005782]; peroxisome [GO:0005777]; secretory granule lumen [GO:0034774]; tertiary granule lumen [GO:1904724]; (R)-2-hydroxyglutarate dehydrogenase activity [GO:0051990]; cadherin binding […
154	RT4I1_HUMAN	-0.00229337	0.0125359	0.0704843	Q8WWV3	Reticulon-4-interacting protein 1, mitochondrial (NOGO-interacting mitochondrial protein)	RTN4IP1 NIMP	396	RTN4IP1	mitochondrial outer membrane [GO:0005741]; oxidoreductase activity [GO:0016491]; zinc ion binding [GO:0008270]; regulation of dendrite development [GO:0050773]	mitochondrial outer membrane [GO:0005741]; oxidoreductase activity [GO:0016491]; zinc ion binding [GO:0008270]; regulation of dendrite development [GO:0050773]	mitochondrial outer membrane [GO:0005741]; oxidoreductase activity [GO:0016491]; zinc ion binding [GO:0008270]; regulation of dendrite development [GO:0050773]
155	ACO13_HUMAN	-0.00233231	0.01906	0.0935762	Q9NPJ3	Acyl-coenzyme A thioesterase 13 (Acyl-CoA thioesterase 13) (EC 3.1.2.-) (Thioesterase superfamily member 2) [Cleaved into: Acyl-coenzyme A thioesterase 13, N-terminally processed]	ACOT13 THEM2 HT012 PNAS-27	140	ACOT13	cytoplasm [GO:0005737]; cytosol [GO:0005829]; extracellular exosome [GO:0070062]; mitochondrion [GO:0005739]; nucleus [GO:0005634]; spindle [GO:0005819]; acyl-CoA hydrolase activity [GO:0047617]; long-chain fatty-acyl-CoA biosynthetic process [GO:0035338]; protein homotetramerization [GO:0051289]	cytoplasm [GO:0005737]; cytosol [GO:0005829]; extracellular exosome [GO:0070062]; mitochondrion [GO:0005739]; nucleus [GO:0005634]; spindle [GO:0005819]; acyl-CoA hydrolase activity [GO:0047617]; long-chain fatty-acyl-CoA biosynthetic process [GO:0035338]; protein homotetramerization [GO:0051289]	cytoplasm [GO:0005737]; cytosol [GO:0005829]; extracellular exosome [GO:0070062]; mitochondrion [GO:0005739]; nucleus [GO:0005634]; spindle [GO:0005819]; acyl-CoA hydrolase activity [GO:0047617]; long-chain fatty-acyl-CoA biosynthetic process [GO:0035338]; protein homotetramerization [GO:0051289]
156	GRSF1_HUMAN	-0.00219176	0.000133097	0.00288596	Q12849	G-rich sequence factor 1 (GRSF-1)	GRSF1	480	GRSF1	cytoplasm [GO:0005737]; mitochondrial nucleoid [GO:0042645]; mitochondrion [GO:0005739]; ribonucleoprotein granule [GO:0035770]; mRNA binding [GO:0003729]; RNA binding [GO:0003723]; anterior/posterior pattern specification [GO:0009952]; morphogenesis of embryonic epithelium [GO:0016331]; mRNA polyadenylation [GO:0006378]; tRNA processing [GO:0008033]	cytoplasm [GO:0005737]; mitochondrial nucleoid [GO:0042645]; mitochondrion [GO:0005739]; ribonucleoprotein granule [GO:0035770]; mRNA binding [GO:0003729]; RNA binding [GO:0003723]; anterior/posterior pattern specification [GO:0009952]; morphogenesis of embryonic epithelium [GO:0016331]; mRNA polyadenylation [GO:0006378]; tRNA processing [GO:0008033]	cytoplasm [GO:0005737]; mitochondrial nucleoid [GO:0042645]; mitochondrion [GO:0005739]; ribonucleoprotein granule [GO:0035770]; mRNA binding [GO:0003729]; RNA binding [GO:0003723]; anterior/posterior pattern specification [GO:0009952]; morphogenesis of embryonic epithelium [GO:0016331]; mRNA polyadenylation [GO:0006378]; tRNA processing [GO:0008033]
157	TIM21_HUMAN	-0.00225394	0.00796537	0.0523667	Q9BVV7	Mitochondrial import inner membrane translocase subunit Tim21 (TIM21-like protein, mitochondrial)	TIMM21 C18orf55 TIM21 HSPC154	248	TIMM21	integral component of membrane [GO:0016021]; mitochondrial inner membrane presequence translocase complex [GO:0005744]; mitochondrial respiratory chain complex I assembly [GO:0032981]; mitochondrial respiratory chain complex IV assembly [GO:0033617]; protein import into mitochondrial matrix [GO:0030150]	integral component of membrane [GO:0016021]; mitochondrial inner membrane presequence translocase complex [GO:0005744]; mitochondrial respiratory chain complex I assembly [GO:0032981]; mitochondrial respiratory chain complex IV assembly [GO:0033617]; protein import into mitochondrial matrix [GO:0030150]	integral component of membrane [GO:0016021]; mitochondrial inner membrane presequence translocase complex [GO:0005744]; mitochondrial respiratory chain complex I assembly [GO:0032981]; mitochondrial respiratory chain complex IV assembly [GO:0033617]; protein import into mitochondrial matrix [GO:0030150]
158	COX20_HUMAN	-0.00313263	0.0214376	0.101677	Q5RI15	Cytochrome c oxidase protein 20 homolog	COX20 FAM36A	118	COX20	integral component of membrane [GO:0016021]; mitochondrial membrane [GO:0031966]; mitochondrion [GO:0005739]; aerobic respiration [GO:0009060]; mitochondrial respiratory chain complex IV assembly [GO:0033617]	integral component of membrane [GO:0016021]; mitochondrial membrane [GO:0031966]; mitochondrion [GO:0005739]; aerobic respiration [GO:0009060]; mitochondrial respiratory chain complex IV assembly [GO:0033617]	integral component of membrane [GO:0016021]; mitochondrial membrane [GO:0031966]; mitochondrion [GO:0005739]; aerobic respiration [GO:0009060]; mitochondrial respiratory chain complex IV assembly [GO:0033617]
159	S2546_HUMAN	-0.00117444	0.022492	0.105134	Q96AG3	Solute carrier family 25 member 46	SLC25A46 TB1	418	SLC25A46	integral component of membrane [GO:0016021]; mitochondrial outer membrane [GO:0005741]; mitochondrion [GO:0005739]; mitochondrial membrane fission [GO:0090149]; transport [GO:0006810]	integral component of membrane [GO:0016021]; mitochondrial outer membrane [GO:0005741]; mitochondrion [GO:0005739]; mitochondrial membrane fission [GO:0090149]; transport [GO:0006810]	integral component of membrane [GO:0016021]; mitochondrial outer membrane [GO:0005741]; mitochondrion [GO:0005739]; mitochondrial membrane fission [GO:0090149]; transport [GO:0006810]
160	ADRO_HUMAN	0.00503751	0.00027268	0.00491497	P22570	NADPH:adrenodoxin oxidoreductase, mitochondrial (AR) (Adrenodoxin reductase) (EC 1.18.1.6) (Ferredoxin--NADP(+) reductase) (Ferredoxin reductase)	FDXR ADXR	491	FDXR	mitochondrial matrix [GO:0005759]; mitochondrion [GO:0005739]; ferredoxin-NADP+ reductase activity [GO:0004324]; NADPH-adrenodoxin reductase activity [GO:0015039]; C21-steroid hormone biosynthetic process [GO:0006700]; cholesterol metabolic process [GO:0008203]; generation of precursor metabolites and energy [GO:0006091]; oxidation-reduction process [GO:0055114]; steroid biosynthetic process [GO:…	mitochondrial matrix [GO:0005759]; mitochondrion [GO:0005739]; ferredoxin-NADP+ reductase activity [GO:0004324]; NADPH-adrenodoxin reductase activity [GO:0015039]; C21-steroid hormone biosynthetic process [GO:0006700]; cholesterol metabolic process [GO:0008203]; generation of precursor metabolites and energy [GO:0006091]; oxidation-reduction process [GO:0055114]; steroid biosynthetic process [GO:…	mitochondrial matrix [GO:0005759]; mitochondrion [GO:0005739]; ferredoxin-NADP+ reductase activity [GO:0004324]; NADPH-adrenodoxin reductase activity [GO:0015039]; C21-steroid hormone biosynthetic process [GO:0006700]; cholesterol metabolic process [GO:0008203]; generation of precursor metabolites and energy [GO:0006091]; oxidation-reduction process [GO:0055114]; steroid biosynthetic process [GO:…
161	ISOC2_HUMAN	-0.00165646	0.00325521	0.0283456	Q96AB3	Isochorismatase domain-containing protein 2	ISOC2	205	ISOC2	cytoplasm [GO:0005737]; nucleus [GO:0005634]; catalytic activity [GO:0003824]; metabolic process [GO:0008152]; protein destabilization [GO:0031648]	cytoplasm [GO:0005737]; nucleus [GO:0005634]; catalytic activity [GO:0003824]; metabolic process [GO:0008152]; protein destabilization [GO:0031648]	cytoplasm [GO:0005737]; nucleus [GO:0005634]; catalytic activity [GO:0003824]; metabolic process [GO:0008152]; protein destabilization [GO:0031648]
162	FUMH_HUMAN	-0.00142398	0.0355545	0.139935	P07954	Fumarate hydratase, mitochondrial (Fumarase) (EC 4.2.1.2)	FH	510	FH	cytoplasm [GO:0005737]; extracellular exosome [GO:0070062]; mitochondrial matrix [GO:0005759]; mitochondrion [GO:0005739]; tricarboxylic acid cycle enzyme complex [GO:0045239]; fumarate hydratase activity [GO:0004333]; fumarate metabolic process [GO:0006106]; homeostasis of number of cells within a tissue [GO:0048873]; malate metabolic process [GO:0006108]; tricarboxylic acid cycle [GO:0006099]	cytoplasm [GO:0005737]; extracellular exosome [GO:0070062]; mitochondrial matrix [GO:0005759]; mitochondrion [GO:0005739]; tricarboxylic acid cycle enzyme complex [GO:0045239]; fumarate hydratase activity [GO:0004333]; fumarate metabolic process [GO:0006106]; homeostasis of number of cells within a tissue [GO:0048873]; malate metabolic process [GO:0006108]; tricarboxylic acid cycle [GO:0006099]	cytoplasm [GO:0005737]; extracellular exosome [GO:0070062]; mitochondrial matrix [GO:0005759]; mitochondrion [GO:0005739]; tricarboxylic acid cycle enzyme complex [GO:0045239]; fumarate hydratase activity [GO:0004333]; fumarate metabolic process [GO:0006106]; homeostasis of number of cells within a tissue [GO:0048873]; malate metabolic process [GO:0006108]; tricarboxylic acid cycle [GO:0006099]
163	PIN4_HUMAN	-0.00160829	0.0178441	0.0898459	Q9Y237	Peptidyl-prolyl cis-trans isomerase NIMA-interacting 4 (EC 5.2.1.8) (Parvulin-14) (Par14) (hPar14) (Parvulin-17) (Par17) (hPar17) (Peptidyl-prolyl cis-trans isomerase Pin4) (PPIase Pin4) (Peptidyl-prolyl cis/trans isomerase EPVH) (hEPVH) (Rotamase Pin4)	PIN4	131	PIN4	cytoplasm [GO:0005737]; extracellular exosome [GO:0070062]; mitochondrial matrix [GO:0005759]; nucleolus [GO:0005730]; nucleus [GO:0005634]; preribosome [GO:0030684]; spindle [GO:0005819]; bent DNA binding [GO:0003681]; DNA binding [GO:0003677]; double-stranded DNA binding [GO:0003690]; peptidyl-prolyl cis-trans isomerase activity [GO:0003755]; RNA binding [GO:0003723]; rRNA processing [GO:000636…	cytoplasm [GO:0005737]; extracellular exosome [GO:0070062]; mitochondrial matrix [GO:0005759]; nucleolus [GO:0005730]; nucleus [GO:0005634]; preribosome [GO:0030684]; spindle [GO:0005819]; bent DNA binding [GO:0003681]; DNA binding [GO:0003677]; double-stranded DNA binding [GO:0003690]; peptidyl-prolyl cis-trans isomerase activity [GO:0003755]; RNA binding [GO:0003723]; rRNA processing [GO:000636…	cytoplasm [GO:0005737]; extracellular exosome [GO:0070062]; mitochondrial matrix [GO:0005759]; nucleolus [GO:0005730]; nucleus [GO:0005634]; preribosome [GO:0030684]; spindle [GO:0005819]; bent DNA binding [GO:0003681]; DNA binding [GO:0003677]; double-stranded DNA binding [GO:0003690]; peptidyl-prolyl cis-trans isomerase activity [GO:0003755]; RNA binding [GO:0003723]; rRNA processing [GO:000636…
164	SPG7_HUMAN	-0.00110362	0.040294	0.150458	Q9UQ90	Paraplegin (EC 3.4.24.-) (Spastic paraplegia 7 protein)	SPG7 CAR PGN	795	SPG7	axon cytoplasm [GO:1904115]; m-AAA complex [GO:0005745]; mitochondrion [GO:0005739]; ATP binding [GO:0005524]; metalloendopeptidase activity [GO:0004222]; peptidase activity [GO:0008233]; unfolded protein binding [GO:0051082]; zinc ion binding [GO:0008270]; anterograde axonal transport [GO:0008089]; mitochondrion organization [GO:0007005]; nervous system development [GO:0007399]; proteolysis [GO:…	axon cytoplasm [GO:1904115]; m-AAA complex [GO:0005745]; mitochondrion [GO:0005739]; ATP binding [GO:0005524]; metalloendopeptidase activity [GO:0004222]; peptidase activity [GO:0008233]; unfolded protein binding [GO:0051082]; zinc ion binding [GO:0008270]; anterograde axonal transport [GO:0008089]; mitochondrion organization [GO:0007005]; nervous system development [GO:0007399]; proteolysis [GO:…	axon cytoplasm [GO:1904115]; m-AAA complex [GO:0005745]; mitochondrion [GO:0005739]; ATP binding [GO:0005524]; metalloendopeptidase activity [GO:0004222]; peptidase activity [GO:0008233]; unfolded protein binding [GO:0051082]; zinc ion binding [GO:0008270]; anterograde axonal transport [GO:0008089]; mitochondrion organization [GO:0007005]; nervous system development [GO:0007399]; proteolysis [GO:…
165	CLU_HUMAN	-0.000845916	0.0276867	0.120136	O75153	Clustered mitochondria protein homolog	CLUH KIAA0664	1309	CLUH	cytoplasm [GO:0005737]; mRNA binding [GO:0003729]; intracellular distribution of mitochondria [GO:0048312]; mitochondrion organization [GO:0007005]	cytoplasm [GO:0005737]; mRNA binding [GO:0003729]; intracellular distribution of mitochondria [GO:0048312]; mitochondrion organization [GO:0007005]	cytoplasm [GO:0005737]; mRNA binding [GO:0003729]; intracellular distribution of mitochondria [GO:0048312]; mitochondrion organization [GO:0007005]
166	LYRM5_HUMAN	-0.00808087	0.0011168	0.0135501	Q6IPR1	Electron transfer flavoprotein regulatory factor 1 (LYR motif-containing protein 5)	ETFRF1 LYRM5	90	ETFRF1	mitochondrion [GO:0005739]; respiratory electron transport chain [GO:0022904]	mitochondrion [GO:0005739]; respiratory electron transport chain [GO:0022904]	mitochondrion [GO:0005739]; respiratory electron transport chain [GO:0022904]
167	RM51_HUMAN	-0.0052569	0.0142606	0.0774957	Q4U2R6	39S ribosomal protein L51, mitochondrial (L51mt) (MRP-L51) (Mitochondrial large ribosomal subunit protein mL51) (bMRP-64) (bMRP64)	MRPL51 MRP64 CDA09 HSPC241	128	MRPL51	mitochondrial inner membrane [GO:0005743]; mitochondrial large ribosomal subunit [GO:0005762]; mitochondrial ribosome [GO:0005761]	structural constituent of ribosome [GO:0003735]	mitochondrial translation [GO:0032543]; mitochondrial translational elongation [GO:0070125]; mitochondrial translational termination [GO:0070126]; translation [GO:0006412]
168	CHC10_HUMAN	-0.00505681	0.0274496	0.119275	Q8WYQ3	Coiled-coil-helix-coiled-coil-helix domain-containing protein 10, mitochondrial (Protein N27C7-4)	CHCHD10 C22orf16	142	CHCHD10	mitochondrial intermembrane space [GO:0005758]; mitochondrion [GO:0005739]; nucleus [GO:0005634]; ATP biosynthetic process [GO:0006754]; mitochondrion organization [GO:0007005]; negative regulation of ATP citrate synthase activity [GO:2000984]; oxidative phosphorylation [GO:0006119]	mitochondrial intermembrane space [GO:0005758]; mitochondrion [GO:0005739]; nucleus [GO:0005634]; ATP biosynthetic process [GO:0006754]; mitochondrion organization [GO:0007005]; negative regulation of ATP citrate synthase activity [GO:2000984]; oxidative phosphorylation [GO:0006119]	mitochondrial intermembrane space [GO:0005758]; mitochondrion [GO:0005739]; nucleus [GO:0005634]; ATP biosynthetic process [GO:0006754]; mitochondrion organization [GO:0007005]; negative regulation of ATP citrate synthase activity [GO:2000984]; oxidative phosphorylation [GO:0006119]
169	HIBCH_HUMAN	-0.00470963	0.00757872	0.0510689	Q6NVY1	3-hydroxyisobutyryl-CoA hydrolase, mitochondrial (EC 3.1.2.4) (3-hydroxyisobutyryl-coenzyme A hydrolase) (HIB-CoA hydrolase) (HIBYL-CoA-H)	HIBCH	386	HIBCH	extracellular exosome [GO:0070062]; mitochondrial matrix [GO:0005759]; 3-hydroxyisobutyryl-CoA hydrolase activity [GO:0003860]; branched-chain amino acid catabolic process [GO:0009083]; valine catabolic process [GO:0006574]	extracellular exosome [GO:0070062]; mitochondrial matrix [GO:0005759]; 3-hydroxyisobutyryl-CoA hydrolase activity [GO:0003860]; branched-chain amino acid catabolic process [GO:0009083]; valine catabolic process [GO:0006574]	extracellular exosome [GO:0070062]; mitochondrial matrix [GO:0005759]; 3-hydroxyisobutyryl-CoA hydrolase activity [GO:0003860]; branched-chain amino acid catabolic process [GO:0009083]; valine catabolic process [GO:0006574]
170	ACYP2_HUMAN	-0.0039357	0.000484536	0.00742051	P14621	Acylphosphatase-2 (EC 3.6.1.7) (Acylphosphatase, muscle type isozyme) (Acylphosphate phosphohydrolase 2)	ACYP2 ACYP	99	ACYP2	acylphosphatase activity [GO:0003998]; phosphate-containing compound metabolic process [GO:0006796]	acylphosphatase activity [GO:0003998]; phosphate-containing compound metabolic process [GO:0006796]	acylphosphatase activity [GO:0003998]; phosphate-containing compound metabolic process [GO:0006796]
171	CP27A_HUMAN	-0.00347487	0.000134445	0.00290083	Q02318	Sterol 26-hydroxylase, mitochondrial (EC 1.14.15.15) (5-beta-cholestane-3-alpha,7-alpha,12-alpha-triol 27-hydroxylase) (Cytochrome P-450C27/25) (Cytochrome P450 27) (Sterol 27-hydroxylase) (Vitamin D(3) 25-hydroxylase)	CYP27A1 CYP27	531	CYP27A1	mitochondrial inner membrane [GO:0005743]; mitochondrial matrix [GO:0005759]; mitochondrion [GO:0005739]; heme binding [GO:0020037]; iron ion binding [GO:0005506]; oxidoreductase activity, acting on paired donors, with incorporation or reduction of molecular oxygen [GO:0016705]; steroid hydroxylase activity [GO:0008395]; bile acid biosynthetic process [GO:0006699]; sterol metabolic process [GO:00…	mitochondrial inner membrane [GO:0005743]; mitochondrial matrix [GO:0005759]; mitochondrion [GO:0005739]; heme binding [GO:0020037]; iron ion binding [GO:0005506]; oxidoreductase activity, acting on paired donors, with incorporation or reduction of molecular oxygen [GO:0016705]; steroid hydroxylase activity [GO:0008395]; bile acid biosynthetic process [GO:0006699]; sterol metabolic process [GO:00…	mitochondrial inner membrane [GO:0005743]; mitochondrial matrix [GO:0005759]; mitochondrion [GO:0005739]; heme binding [GO:0020037]; iron ion binding [GO:0005506]; oxidoreductase activity, acting on paired donors, with incorporation or reduction of molecular oxygen [GO:0016705]; steroid hydroxylase activity [GO:0008395]; bile acid biosynthetic process [GO:0006699]; sterol metabolic process [GO:00…
172	KAD3_HUMAN	-0.00347024	0.039268	0.147634	Q9UIJ7	GTP:AMP phosphotransferase AK3, mitochondrial (EC 2.7.4.10) (Adenylate kinase 3) (AK 3) (Adenylate kinase 3 alpha-like 1)	AK3 AK3L1 AK6 AKL3L	227	AK3	mitochondrial matrix [GO:0005759]; mitochondrion [GO:0005739]; ATP binding [GO:0005524]; GTP binding [GO:0005525]; nucleoside triphosphate adenylate kinase activity [GO:0046899]; AMP metabolic process [GO:0046033]; blood coagulation [GO:0007596]; GTP metabolic process [GO:0046039]; ITP metabolic process [GO:0046041]; UTP metabolic process [GO:0046051]	mitochondrial matrix [GO:0005759]; mitochondrion [GO:0005739]; ATP binding [GO:0005524]; GTP binding [GO:0005525]; nucleoside triphosphate adenylate kinase activity [GO:0046899]; AMP metabolic process [GO:0046033]; blood coagulation [GO:0007596]; GTP metabolic process [GO:0046039]; ITP metabolic process [GO:0046041]; UTP metabolic process [GO:0046051]	mitochondrial matrix [GO:0005759]; mitochondrion [GO:0005739]; ATP binding [GO:0005524]; GTP binding [GO:0005525]; nucleoside triphosphate adenylate kinase activity [GO:0046899]; AMP metabolic process [GO:0046033]; blood coagulation [GO:0007596]; GTP metabolic process [GO:0046039]; ITP metabolic process [GO:0046041]; UTP metabolic process [GO:0046051]
173	AP4A_HUMAN	-0.00313271	0.0386213	0.146333	P50583	Bis(5'-nucleosyl)-tetraphosphatase [asymmetrical] (EC 3.6.1.17) (Diadenosine 5',5'''-P1,P4-tetraphosphate asymmetrical hydrolase) (Ap4A hydrolase) (Ap4Aase) (Diadenosine tetraphosphatase) (Nucleoside diphosphate-linked moiety X motif 2) (Nudix motif 2)	NUDT2 APAH1	147	NUDT2	mitochondrial matrix [GO:0005759]; bis(5'-nucleosyl)-tetraphosphatase (asymmetrical) activity [GO:0004081]; bis(5'-nucleosyl)-tetraphosphatase (symmetrical) activity [GO:0008803]; GTP binding [GO:0005525]; apoptotic process [GO:0006915]; nucleobase-containing compound metabolic process [GO:0006139]; response to reactive oxygen species [GO:0000302]	mitochondrial matrix [GO:0005759]; bis(5'-nucleosyl)-tetraphosphatase (asymmetrical) activity [GO:0004081]; bis(5'-nucleosyl)-tetraphosphatase (symmetrical) activity [GO:0008803]; GTP binding [GO:0005525]; apoptotic process [GO:0006915]; nucleobase-containing compound metabolic process [GO:0006139]; response to reactive oxygen species [GO:0000302]	mitochondrial matrix [GO:0005759]; bis(5'-nucleosyl)-tetraphosphatase (asymmetrical) activity [GO:0004081]; bis(5'-nucleosyl)-tetraphosphatase (symmetrical) activity [GO:0008803]; GTP binding [GO:0005525]; apoptotic process [GO:0006915]; nucleobase-containing compound metabolic process [GO:0006139]; response to reactive oxygen species [GO:0000302]
174	COXM2_HUMAN	-0.00310458	0.0114455	0.0659623	Q9NRP2	COX assembly mitochondrial protein 2 homolog	CMC2 C16orf61 DC13	79	CMC2	mitochondrion [GO:0005739]	mitochondrion [GO:0005739]	mitochondrion [GO:0005739]
175	F210A_HUMAN	-0.00298698	0.00515089	0.0393733	Q96ND0	Protein FAM210A	FAM210A C18orf19	272	FAM210A	integral component of membrane [GO:0016021]; mitochondrion [GO:0005739]	integral component of membrane [GO:0016021]; mitochondrion [GO:0005739]	integral component of membrane [GO:0016021]; mitochondrion [GO:0005739]
176	CF203_HUMAN	-0.00290861	0.0392165	0.147567	Q9P0P8	Uncharacterized protein C6orf203	C6orf203 HSPC230	240	C6orf203	mitochondrion [GO:0005739]	mitochondrion [GO:0005739]	mitochondrion [GO:0005739]
177	SYDM_HUMAN	-0.00290336	0.00430922	0.0346319	Q6PI48	Aspartate--tRNA ligase, mitochondrial (EC 6.1.1.12) (Aspartyl-tRNA synthetase) (AspRS)	DARS2	645	DARS2	mitochondrial matrix [GO:0005759]; mitochondrion [GO:0005739]; nucleus [GO:0005634]; aspartate-tRNA ligase activity [GO:0004815]; aspartate-tRNA(Asn) ligase activity [GO:0050560]; ATP binding [GO:0005524]; protein homodimerization activity [GO:0042803]; tRNA binding [GO:0000049]; mitochondrial asparaginyl-tRNA aminoacylation [GO:0070145]; tRNA aminoacylation [GO:0043039]; tRNA aminoacylation for …	mitochondrial matrix [GO:0005759]; mitochondrion [GO:0005739]; nucleus [GO:0005634]; aspartate-tRNA ligase activity [GO:0004815]; aspartate-tRNA(Asn) ligase activity [GO:0050560]; ATP binding [GO:0005524]; protein homodimerization activity [GO:0042803]; tRNA binding [GO:0000049]; mitochondrial asparaginyl-tRNA aminoacylation [GO:0070145]; tRNA aminoacylation [GO:0043039]; tRNA aminoacylation for …	mitochondrial matrix [GO:0005759]; mitochondrion [GO:0005739]; nucleus [GO:0005634]; aspartate-tRNA ligase activity [GO:0004815]; aspartate-tRNA(Asn) ligase activity [GO:0050560]; ATP binding [GO:0005524]; protein homodimerization activity [GO:0042803]; tRNA binding [GO:0000049]; mitochondrial asparaginyl-tRNA aminoacylation [GO:0070145]; tRNA aminoacylation [GO:0043039]; tRNA aminoacylation for …
178	GCSH_HUMAN	-0.00288589	0.00372712	0.0312137	P23434	Glycine cleavage system H protein, mitochondrial (Lipoic acid-containing protein)	GCSH	173	GCSH	glycine cleavage complex [GO:0005960]; mitochondrial matrix [GO:0005759]; mitochondrion [GO:0005739]; aminomethyltransferase activity [GO:0004047]; glycine catabolic process [GO:0006546]; glycine decarboxylation via glycine cleavage system [GO:0019464]; glyoxylate metabolic process [GO:0046487]; protein lipoylation [GO:0009249]	glycine cleavage complex [GO:0005960]; mitochondrial matrix [GO:0005759]; mitochondrion [GO:0005739]; aminomethyltransferase activity [GO:0004047]; glycine catabolic process [GO:0006546]; glycine decarboxylation via glycine cleavage system [GO:0019464]; glyoxylate metabolic process [GO:0046487]; protein lipoylation [GO:0009249]	glycine cleavage complex [GO:0005960]; mitochondrial matrix [GO:0005759]; mitochondrion [GO:0005739]; aminomethyltransferase activity [GO:0004047]; glycine catabolic process [GO:0006546]; glycine decarboxylation via glycine cleavage system [GO:0019464]; glyoxylate metabolic process [GO:0046487]; protein lipoylation [GO:0009249]
179	F162A_HUMAN	-0.00287981	0.00485175	0.03788	Q96A26	Protein FAM162A (E2-induced gene 5 protein) (Growth and transformation-dependent protein) (HGTD-P)	FAM162A C3orf28 E2IG5 DC16 FWP001	154	FAM162A	cytosol [GO:0005829]; extracellular exosome [GO:0070062]; integral component of membrane [GO:0016021]; mitochondrion [GO:0005739]; activation of cysteine-type endopeptidase activity involved in apoptotic process [GO:0006919]; cellular response to hypoxia [GO:0071456]; neuron apoptotic process [GO:0051402]; positive regulation of apoptotic process [GO:0043065]; positive regulation of release of cy…	cytosol [GO:0005829]; extracellular exosome [GO:0070062]; integral component of membrane [GO:0016021]; mitochondrion [GO:0005739]; activation of cysteine-type endopeptidase activity involved in apoptotic process [GO:0006919]; cellular response to hypoxia [GO:0071456]; neuron apoptotic process [GO:0051402]; positive regulation of apoptotic process [GO:0043065]; positive regulation of release of cy…	cytosol [GO:0005829]; extracellular exosome [GO:0070062]; integral component of membrane [GO:0016021]; mitochondrion [GO:0005739]; activation of cysteine-type endopeptidase activity involved in apoptotic process [GO:0006919]; cellular response to hypoxia [GO:0071456]; neuron apoptotic process [GO:0051402]; positive regulation of apoptotic process [GO:0043065]; positive regulation of release of cy…
180	DHSO_HUMAN	-0.00286729	0.001667	0.0179587	Q00796	Sorbitol dehydrogenase (EC 1.1.1.14) (L-iditol 2-dehydrogenase)	SORD	357	SORD	cytosol [GO:0005829]; extracellular exosome [GO:0070062]; extracellular space [GO:0005615]; membrane [GO:0016020]; mitochondrial membrane [GO:0031966]; motile cilium [GO:0031514]; carbohydrate binding [GO:0030246]; D-xylulose reductase activity [GO:0046526]; identical protein binding [GO:0042802]; L-iditol 2-dehydrogenase activity [GO:0003939]; NAD binding [GO:0051287]; zinc ion binding [GO:00082…	cytosol [GO:0005829]; extracellular exosome [GO:0070062]; extracellular space [GO:0005615]; membrane [GO:0016020]; mitochondrial membrane [GO:0031966]; motile cilium [GO:0031514]; carbohydrate binding [GO:0030246]; D-xylulose reductase activity [GO:0046526]; identical protein binding [GO:0042802]; L-iditol 2-dehydrogenase activity [GO:0003939]; NAD binding [GO:0051287]; zinc ion binding [GO:00082…	cytosol [GO:0005829]; extracellular exosome [GO:0070062]; extracellular space [GO:0005615]; membrane [GO:0016020]; mitochondrial membrane [GO:0031966]; motile cilium [GO:0031514]; carbohydrate binding [GO:0030246]; D-xylulose reductase activity [GO:0046526]; identical protein binding [GO:0042802]; L-iditol 2-dehydrogenase activity [GO:0003939]; NAD binding [GO:0051287]; zinc ion binding [GO:00082…
181	GGCT_HUMAN	-0.00262244	0.000568769	0.0081679	O75223	Gamma-glutamylcyclotransferase (EC 2.3.2.4) (Cytochrome c-releasing factor 21)	GGCT C7orf24 CRF21	188	GGCT	cytosol [GO:0005829]; extracellular exosome [GO:0070062]; gamma-glutamylcyclotransferase activity [GO:0003839]; protein homodimerization activity [GO:0042803]; glutathione biosynthetic process [GO:0006750]; release of cytochrome c from mitochondria [GO:0001836]	cytosol [GO:0005829]; extracellular exosome [GO:0070062]; gamma-glutamylcyclotransferase activity [GO:0003839]; protein homodimerization activity [GO:0042803]; glutathione biosynthetic process [GO:0006750]; release of cytochrome c from mitochondria [GO:0001836]	cytosol [GO:0005829]; extracellular exosome [GO:0070062]; gamma-glutamylcyclotransferase activity [GO:0003839]; protein homodimerization activity [GO:0042803]; glutathione biosynthetic process [GO:0006750]; release of cytochrome c from mitochondria [GO:0001836]
182	ACSS3_HUMAN	-0.00257028	0.0372186	0.142498	Q9H6R3	Acyl-CoA synthetase short-chain family member 3, mitochondrial (EC 6.2.1.1) (Acyl-CoA synthetase short-chain family member 3)	ACSS3	686	ACSS3	mitochondrial matrix [GO:0005759]; acetate-CoA ligase activity [GO:0003987]; ATP binding [GO:0005524]; ketone body biosynthetic process [GO:0046951]	mitochondrial matrix [GO:0005759]; acetate-CoA ligase activity [GO:0003987]; ATP binding [GO:0005524]; ketone body biosynthetic process [GO:0046951]	mitochondrial matrix [GO:0005759]; acetate-CoA ligase activity [GO:0003987]; ATP binding [GO:0005524]; ketone body biosynthetic process [GO:0046951]
183	MSRB3_HUMAN	-0.00245732	0.0327784	0.133181	Q8IXL7	Methionine-R-sulfoxide reductase B3 (MsrB3) (EC 1.8.4.-)	MSRB3 UNQ1965/PRO4487	192	MSRB3	cytosol [GO:0005829]; endoplasmic reticulum [GO:0005783]; mitochondrion [GO:0005739]; peptide-methionine (R)-S-oxide reductase activity [GO:0033743]; zinc ion binding [GO:0008270]; protein repair [GO:0030091]; response to oxidative stress [GO:0006979]	cytosol [GO:0005829]; endoplasmic reticulum [GO:0005783]; mitochondrion [GO:0005739]; peptide-methionine (R)-S-oxide reductase activity [GO:0033743]; zinc ion binding [GO:0008270]; protein repair [GO:0030091]; response to oxidative stress [GO:0006979]	cytosol [GO:0005829]; endoplasmic reticulum [GO:0005783]; mitochondrion [GO:0005739]; peptide-methionine (R)-S-oxide reductase activity [GO:0033743]; zinc ion binding [GO:0008270]; protein repair [GO:0030091]; response to oxidative stress [GO:0006979]
184	MFR1L_HUMAN	-0.00233147	0.00363152	0.0307246	Q9H019	Mitochondrial fission regulator 1-like	MTFR1L FAM54B HYST1888 MSTP116	292	MTFR1L	mitochondrion [GO:0005739]; aerobic respiration [GO:0009060]; mitochondrial fission [GO:0000266]	mitochondrion [GO:0005739]; aerobic respiration [GO:0009060]; mitochondrial fission [GO:0000266]	mitochondrion [GO:0005739]; aerobic respiration [GO:0009060]; mitochondrial fission [GO:0000266]
185	MDHC_HUMAN	-0.002234	0.000123999	0.00274302	P40925	Malate dehydrogenase, cytoplasmic (EC 1.1.1.37) (Cytosolic malate dehydrogenase) (Diiodophenylpyruvate reductase) (EC 1.1.1.96)	MDH1 MDHA	334	MDH1	cytosol [GO:0005829]; extracellular exosome [GO:0070062]; extracellular space [GO:0005615]; mitochondrion [GO:0005739]; myelin sheath [GO:0043209]; diiodophenylpyruvate reductase activity [GO:0047860]; L-malate dehydrogenase activity [GO:0030060]; malic enzyme activity [GO:0004470]; NAD binding [GO:0051287]; gluconeogenesis [GO:0006094]; malate metabolic process [GO:0006108]; NADH metabolic proce…	cytosol [GO:0005829]; extracellular exosome [GO:0070062]; extracellular space [GO:0005615]; mitochondrion [GO:0005739]; myelin sheath [GO:0043209]; diiodophenylpyruvate reductase activity [GO:0047860]; L-malate dehydrogenase activity [GO:0030060]; malic enzyme activity [GO:0004470]; NAD binding [GO:0051287]; gluconeogenesis [GO:0006094]; malate metabolic process [GO:0006108]; NADH metabolic proce…	cytosol [GO:0005829]; extracellular exosome [GO:0070062]; extracellular space [GO:0005615]; mitochondrion [GO:0005739]; myelin sheath [GO:0043209]; diiodophenylpyruvate reductase activity [GO:0047860]; L-malate dehydrogenase activity [GO:0030060]; malic enzyme activity [GO:0004470]; NAD binding [GO:0051287]; gluconeogenesis [GO:0006094]; malate metabolic process [GO:0006108]; NADH metabolic proce…
186	DECR_HUMAN	-0.00220564	0.0357218	0.139935	Q16698	2,4-dienoyl-CoA reductase, mitochondrial (EC 1.3.1.34) (2,4-dienoyl-CoA reductase [NADPH]) (4-enoyl-CoA reductase [NADPH]) (Short chain dehydrogenase/reductase family 18C member 1)	DECR1 DECR SDR18C1	335	DECR1	cytosol [GO:0005829]; extracellular exosome [GO:0070062]; mitochondrial matrix [GO:0005759]; mitochondrion [GO:0005739]; nucleoplasm [GO:0005654]; nucleus [GO:0005634]; 2,4-dienoyl-CoA reductase (NADPH) activity [GO:0008670]; NADPH binding [GO:0070402]; oxidoreductase activity, acting on NAD(P)H [GO:0016651]; fatty acid beta-oxidation [GO:0006635]; protein homotetramerization [GO:0051289]	cytosol [GO:0005829]; extracellular exosome [GO:0070062]; mitochondrial matrix [GO:0005759]; mitochondrion [GO:0005739]; nucleoplasm [GO:0005654]; nucleus [GO:0005634]; 2,4-dienoyl-CoA reductase (NADPH) activity [GO:0008670]; NADPH binding [GO:0070402]; oxidoreductase activity, acting on NAD(P)H [GO:0016651]; fatty acid beta-oxidation [GO:0006635]; protein homotetramerization [GO:0051289]	cytosol [GO:0005829]; extracellular exosome [GO:0070062]; mitochondrial matrix [GO:0005759]; mitochondrion [GO:0005739]; nucleoplasm [GO:0005654]; nucleus [GO:0005634]; 2,4-dienoyl-CoA reductase (NADPH) activity [GO:0008670]; NADPH binding [GO:0070402]; oxidoreductase activity, acting on NAD(P)H [GO:0016651]; fatty acid beta-oxidation [GO:0006635]; protein homotetramerization [GO:0051289]
187	HDHD3_HUMAN	-0.00220486	0.0239456	0.109289	Q9BSH5	Haloacid dehalogenase-like hydrolase domain-containing protein 3	HDHD3 C9orf158	251	HDHD3	mitochondrion [GO:0005739]; hydrolase activity [GO:0016787]; metabolic process [GO:0008152]	mitochondrion [GO:0005739]; hydrolase activity [GO:0016787]; metabolic process [GO:0008152]	mitochondrion [GO:0005739]; hydrolase activity [GO:0016787]; metabolic process [GO:0008152]
188	ATPF1_HUMAN	-0.00197208	0.0219861	0.103523	Q5TC12	ATP synthase mitochondrial F1 complex assembly factor 1 (ATP11 homolog)	ATPAF1 ATP11	328	ATPAF1	mitochondrion [GO:0005739]; mitochondrial proton-transporting ATP synthase complex assembly [GO:0033615]	mitochondrion [GO:0005739]; mitochondrial proton-transporting ATP synthase complex assembly [GO:0033615]	mitochondrion [GO:0005739]; mitochondrial proton-transporting ATP synthase complex assembly [GO:0033615]
189	RM47_HUMAN	-0.00195939	0.0375002	0.1432	Q9HD33	39S ribosomal protein L47, mitochondrial (L47mt) (MRP-L47) (Mitochondrial large ribosomal subunit protein uL29m) (Nasopharyngeal carcinoma metastasis-related protein 1)	MRPL47 NCM1 CGI-204	250	MRPL47	mitochondrial inner membrane [GO:0005743]; mitochondrial large ribosomal subunit [GO:0005762]; mitochondrion [GO:0005739]; structural constituent of ribosome [GO:0003735]; mitochondrial translation [GO:0032543]; mitochondrial translational elongation [GO:0070125]; mitochondrial translational termination [GO:0070126]	mitochondrial inner membrane [GO:0005743]; mitochondrial large ribosomal subunit [GO:0005762]; mitochondrion [GO:0005739]; structural constituent of ribosome [GO:0003735]; mitochondrial translation [GO:0032543]; mitochondrial translational elongation [GO:0070125]; mitochondrial translational termination [GO:0070126]	mitochondrial inner membrane [GO:0005743]; mitochondrial large ribosomal subunit [GO:0005762]; mitochondrion [GO:0005739]; structural constituent of ribosome [GO:0003735]; mitochondrial translation [GO:0032543]; mitochondrial translational elongation [GO:0070125]; mitochondrial translational termination [GO:0070126]
190	NDUF7_HUMAN	-0.00175174	0.017269	0.0880538	Q7L592	Protein arginine methyltransferase NDUFAF7, mitochondrial (EC 2.1.1.320) (NADH dehydrogenase [ubiquinone] complex I, assembly factor 7) (Protein midA homolog)	NDUFAF7 C2orf56 PRO1853	441	NDUFAF7	extracellular space [GO:0005615]; mitochondrial matrix [GO:0005759]; mitochondrion [GO:0005739]; enzyme binding [GO:0019899]; methyltransferase activity [GO:0008168]; protein-arginine omega-N symmetric methyltransferase activity [GO:0035243]; ATP metabolic process [GO:0046034]; mitochondrial respiratory chain complex I assembly [GO:0032981]; peptidyl-arginine methylation, to symmetrical-dimethyl …	extracellular space [GO:0005615]; mitochondrial matrix [GO:0005759]; mitochondrion [GO:0005739]; enzyme binding [GO:0019899]; methyltransferase activity [GO:0008168]; protein-arginine omega-N symmetric methyltransferase activity [GO:0035243]; ATP metabolic process [GO:0046034]; mitochondrial respiratory chain complex I assembly [GO:0032981]; peptidyl-arginine methylation, to symmetrical-dimethyl …	extracellular space [GO:0005615]; mitochondrial matrix [GO:0005759]; mitochondrion [GO:0005739]; enzyme binding [GO:0019899]; methyltransferase activity [GO:0008168]; protein-arginine omega-N symmetric methyltransferase activity [GO:0035243]; ATP metabolic process [GO:0046034]; mitochondrial respiratory chain complex I assembly [GO:0032981]; peptidyl-arginine methylation, to symmetrical-dimethyl …
191	ADCK3_HUMAN	-0.00170092	0.00695958	0.0486172	Q8NI60	Atypical kinase COQ8A, mitochondrial (EC 2.7.-.-) (Chaperone activity of bc1 complex-like) (Chaperone-ABC1-like) (Coenzyme Q protein 8A) (aarF domain-containing protein kinase 3)	COQ8A ADCK3 CABC1 PP265	647	COQ8A	integral component of membrane [GO:0016021]; mitochondrion [GO:0005739]; ADP binding [GO:0043531]; ATP binding [GO:0005524]; kinase activity [GO:0016301]; phosphorylation [GO:0016310]; ubiquinone biosynthetic process [GO:0006744]	integral component of membrane [GO:0016021]; mitochondrion [GO:0005739]; ADP binding [GO:0043531]; ATP binding [GO:0005524]; kinase activity [GO:0016301]; phosphorylation [GO:0016310]; ubiquinone biosynthetic process [GO:0006744]	integral component of membrane [GO:0016021]; mitochondrion [GO:0005739]; ADP binding [GO:0043531]; ATP binding [GO:0005524]; kinase activity [GO:0016301]; phosphorylation [GO:0016310]; ubiquinone biosynthetic process [GO:0006744]
192	SYK_HUMAN	0.000954109	0.00606621	0.0441362	Q15046	Lysine--tRNA ligase (EC 6.1.1.6) (Lysyl-tRNA synthetase) (LysRS)	KARS KIAA0070	597	KARS	aminoacyl-tRNA synthetase multienzyme complex [GO:0017101]; cytoplasm [GO:0005737]; cytosol [GO:0005829]; extracellular space [GO:0005615]; mitochondrial matrix [GO:0005759]; mitochondrion [GO:0005739]; nucleus [GO:0005634]; plasma membrane [GO:0005886]; amino acid binding [GO:0016597]; ATP binding [GO:0005524]; lysine-tRNA ligase activity [GO:0004824]; metal ion binding [GO:0046872]; tRNA bindin…	aminoacyl-tRNA synthetase multienzyme complex [GO:0017101]; cytoplasm [GO:0005737]; cytosol [GO:0005829]; extracellular space [GO:0005615]; mitochondrial matrix [GO:0005759]; mitochondrion [GO:0005739]; nucleus [GO:0005634]; plasma membrane [GO:0005886]; amino acid binding [GO:0016597]; ATP binding [GO:0005524]; lysine-tRNA ligase activity [GO:0004824]; metal ion binding [GO:0046872]; tRNA bindin…	aminoacyl-tRNA synthetase multienzyme complex [GO:0017101]; cytoplasm [GO:0005737]; cytosol [GO:0005829]; extracellular space [GO:0005615]; mitochondrial matrix [GO:0005759]; mitochondrion [GO:0005739]; nucleus [GO:0005634]; plasma membrane [GO:0005886]; amino acid binding [GO:0016597]; ATP binding [GO:0005524]; lysine-tRNA ligase activity [GO:0004824]; metal ion binding [GO:0046872]; tRNA bindin…
193	TRNT1_HUMAN	-0.00155242	0.0227243	0.105198	Q96Q11	CCA tRNA nucleotidyltransferase 1, mitochondrial (EC 2.7.7.72) (Mitochondrial tRNA nucleotidyl transferase, CCA-adding) (mt CCA-adding enzyme) (mt tRNA CCA-diphosphorylase) (mt tRNA CCA-pyrophosphorylase) (mt tRNA adenylyltransferase)	TRNT1 CGI-47	434	TRNT1	intracellular [GO:0005622]; mitochondrial matrix [GO:0005759]; mitochondrion [GO:0005739]; nucleoplasm [GO:0005654]; 5'-3' RNA polymerase activity [GO:0034062]; ATP binding [GO:0005524]; ATP:3'-cytidine-cytidine-tRNA adenylyltransferase activity [GO:0052929]; CTP:3'-cytidine-tRNA cytidylyltransferase activity [GO:0052928]; CTP:tRNA cytidylyltransferase activity [GO:0052927]; tRNA adenylyltransfer…	intracellular [GO:0005622]; mitochondrial matrix [GO:0005759]; mitochondrion [GO:0005739]; nucleoplasm [GO:0005654]; 5'-3' RNA polymerase activity [GO:0034062]; ATP binding [GO:0005524]; ATP:3'-cytidine-cytidine-tRNA adenylyltransferase activity [GO:0052929]; CTP:3'-cytidine-tRNA cytidylyltransferase activity [GO:0052928]; CTP:tRNA cytidylyltransferase activity [GO:0052927]; tRNA adenylyltransfer…	intracellular [GO:0005622]; mitochondrial matrix [GO:0005759]; mitochondrion [GO:0005739]; nucleoplasm [GO:0005654]; 5'-3' RNA polymerase activity [GO:0034062]; ATP binding [GO:0005524]; ATP:3'-cytidine-cytidine-tRNA adenylyltransferase activity [GO:0052929]; CTP:3'-cytidine-tRNA cytidylyltransferase activity [GO:0052928]; CTP:tRNA cytidylyltransferase activity [GO:0052927]; tRNA adenylyltransfer…
194	NNRE_HUMAN	-0.00155157	0.00729744	0.0499419	Q8NCW5	NAD(P)H-hydrate epimerase (EC 5.1.99.6) (Apolipoprotein A-I-binding protein) (AI-BP) (NAD(P)HX epimerase) (YjeF N-terminal domain-containing protein 1) (YjeF_N1)	NAXE AIBP APOA1BP YJEFN1	288	NAXE	cell body [GO:0044297]; cilium [GO:0005929]; cytosol [GO:0005829]; extracellular exosome [GO:0070062]; extracellular region [GO:0005576]; extracellular space [GO:0005615]; intracellular membrane-bounded organelle [GO:0043231]; mitochondrial matrix [GO:0005759]; mitochondrion [GO:0005739]; nucleoplasm [GO:0005654]; metal ion binding [GO:0046872]; NADHX epimerase activity [GO:0052856]; NADPHX epime…	cell body [GO:0044297]; cilium [GO:0005929]; cytosol [GO:0005829]; extracellular exosome [GO:0070062]; extracellular region [GO:0005576]; extracellular space [GO:0005615]; intracellular membrane-bounded organelle [GO:0043231]; mitochondrial matrix [GO:0005759]; mitochondrion [GO:0005739]; nucleoplasm [GO:0005654]; metal ion binding [GO:0046872]; NADHX epimerase activity [GO:0052856]; NADPHX epime…	cell body [GO:0044297]; cilium [GO:0005929]; cytosol [GO:0005829]; extracellular exosome [GO:0070062]; extracellular region [GO:0005576]; extracellular space [GO:0005615]; intracellular membrane-bounded organelle [GO:0043231]; mitochondrial matrix [GO:0005759]; mitochondrion [GO:0005739]; nucleoplasm [GO:0005654]; metal ion binding [GO:0046872]; NADHX epimerase activity [GO:0052856]; NADPHX epime…
195	COQ9_HUMAN	-0.00148085	0.0237157	0.108542	O75208	Ubiquinone biosynthesis protein COQ9, mitochondrial	COQ9 C16orf49 HSPC326 PSEC0129	318	COQ9	mitochondrial inner membrane [GO:0005743]; mitochondrion [GO:0005739]; lipid binding [GO:0008289]; protein homodimerization activity [GO:0042803]; mitochondrial electron transport, NADH to ubiquinone [GO:0006120]; ubiquinone biosynthetic process [GO:0006744]	mitochondrial inner membrane [GO:0005743]; mitochondrion [GO:0005739]; lipid binding [GO:0008289]; protein homodimerization activity [GO:0042803]; mitochondrial electron transport, NADH to ubiquinone [GO:0006120]; ubiquinone biosynthetic process [GO:0006744]	mitochondrial inner membrane [GO:0005743]; mitochondrion [GO:0005739]; lipid binding [GO:0008289]; protein homodimerization activity [GO:0042803]; mitochondrial electron transport, NADH to ubiquinone [GO:0006120]; ubiquinone biosynthetic process [GO:0006744]
196	CLPB_HUMAN	-0.00145265	0.0173304	0.0881617	Q9H078	Caseinolytic peptidase B protein homolog (EC 3.6.1.3) (Suppressor of potassium transport defect 3)	CLPB HSP78 SKD3	707	CLPB	mitochondrion [GO:0005739]; ATP binding [GO:0005524]; ATPase activity [GO:0016887]; cellular response to heat [GO:0034605]	mitochondrion [GO:0005739]; ATP binding [GO:0005524]; ATPase activity [GO:0016887]; cellular response to heat [GO:0034605]	mitochondrion [GO:0005739]; ATP binding [GO:0005524]; ATPase activity [GO:0016887]; cellular response to heat [GO:0034605]
197	ODPX_HUMAN	-0.00140678	0.0319015	0.13071	O00330	Pyruvate dehydrogenase protein X component, mitochondrial (Dihydrolipoamide dehydrogenase-binding protein of pyruvate dehydrogenase complex) (E3-binding protein) (E3BP) (Lipoyl-containing pyruvate dehydrogenase complex component X) (proX)	PDHX PDX1	501	PDHX	mitochondrial matrix [GO:0005759]; pyruvate dehydrogenase complex [GO:0045254]; transferase activity, transferring acyl groups [GO:0016746]; glyoxylate metabolic process [GO:0046487]; mitochondrial acetyl-CoA biosynthetic process from pyruvate [GO:0061732]; pyruvate metabolic process [GO:0006090]; regulation of acetyl-CoA biosynthetic process from pyruvate [GO:0010510]	mitochondrial matrix [GO:0005759]; pyruvate dehydrogenase complex [GO:0045254]; transferase activity, transferring acyl groups [GO:0016746]; glyoxylate metabolic process [GO:0046487]; mitochondrial acetyl-CoA biosynthetic process from pyruvate [GO:0061732]; pyruvate metabolic process [GO:0006090]; regulation of acetyl-CoA biosynthetic process from pyruvate [GO:0010510]	mitochondrial matrix [GO:0005759]; pyruvate dehydrogenase complex [GO:0045254]; transferase activity, transferring acyl groups [GO:0016746]; glyoxylate metabolic process [GO:0046487]; mitochondrial acetyl-CoA biosynthetic process from pyruvate [GO:0061732]; pyruvate metabolic process [GO:0006090]; regulation of acetyl-CoA biosynthetic process from pyruvate [GO:0010510]
198	SUV3_HUMAN	-0.00129377	0.0254689	0.11386	Q8IYB8	ATP-dependent RNA helicase SUPV3L1, mitochondrial (EC 3.6.4.13) (Suppressor of var1 3-like protein 1) (SUV3-like protein 1)	SUPV3L1 SUV3	786	SUPV3L1	mitochondrial degradosome [GO:0045025]; mitochondrial matrix [GO:0005759]; mitochondrial nucleoid [GO:0042645]; mitochondrion [GO:0005739]; nucleus [GO:0005634]; 3'-5' RNA helicase activity [GO:0034458]; ATP binding [GO:0005524]; ATP-dependent RNA helicase activity [GO:0004004]; DNA binding [GO:0003677]; DNA helicase activity [GO:0003678]; double-stranded RNA binding [GO:0003725]; helicase activi…	mitochondrial degradosome [GO:0045025]; mitochondrial matrix [GO:0005759]; mitochondrial nucleoid [GO:0042645]; mitochondrion [GO:0005739]; nucleus [GO:0005634]; 3'-5' RNA helicase activity [GO:0034458]; ATP binding [GO:0005524]; ATP-dependent RNA helicase activity [GO:0004004]; DNA binding [GO:0003677]; DNA helicase activity [GO:0003678]; double-stranded RNA binding [GO:0003725]; helicase activi…	mitochondrial degradosome [GO:0045025]; mitochondrial matrix [GO:0005759]; mitochondrial nucleoid [GO:0042645]; mitochondrion [GO:0005739]; nucleus [GO:0005634]; 3'-5' RNA helicase activity [GO:0034458]; ATP binding [GO:0005524]; ATP-dependent RNA helicase activity [GO:0004004]; DNA binding [GO:0003677]; DNA helicase activity [GO:0003678]; double-stranded RNA binding [GO:0003725]; helicase activi…
199	PUR8_HUMAN	-0.00118668	0.00846259	0.054509	P30566	Adenylosuccinate lyase (ADSL) (ASL) (EC 4.3.2.2) (Adenylosuccinase) (ASase)	ADSL AMPS	484	ADSL	cytosol [GO:0005829]; mitochondrion [GO:0005739]; (S)-2-(5-amino-1-(5-phospho-D-ribosyl)imidazole-4-carboxamido)succinate AMP-lyase (fumarate-forming) activity [GO:0070626]; N6-(1,2-dicarboxyethyl)AMP AMP-lyase (fumarate-forming) activity [GO:0004018]; 'de novo' AMP biosynthetic process [GO:0044208]; 'de novo' IMP biosynthetic process [GO:0006189]; aerobic respiration [GO:0009060]; AMP biosynthet…	cytosol [GO:0005829]; mitochondrion [GO:0005739]; (S)-2-(5-amino-1-(5-phospho-D-ribosyl)imidazole-4-carboxamido)succinate AMP-lyase (fumarate-forming) activity [GO:0070626]; N6-(1,2-dicarboxyethyl)AMP AMP-lyase (fumarate-forming) activity [GO:0004018]; 'de novo' AMP biosynthetic process [GO:0044208]; 'de novo' IMP biosynthetic process [GO:0006189]; aerobic respiration [GO:0009060]; AMP biosynthet…	cytosol [GO:0005829]; mitochondrion [GO:0005739]; (S)-2-(5-amino-1-(5-phospho-D-ribosyl)imidazole-4-carboxamido)succinate AMP-lyase (fumarate-forming) activity [GO:0070626]; N6-(1,2-dicarboxyethyl)AMP AMP-lyase (fumarate-forming) activity [GO:0004018]; 'de novo' AMP biosynthetic process [GO:0044208]; 'de novo' IMP biosynthetic process [GO:0006189]; aerobic respiration [GO:0009060]; AMP biosynthet…
200	PROSC_HUMAN	0.00185175	0.0100388	0.0609003	O94903	Pyridoxal phosphate homeostasis protein (PLP homeostasis protein) (Proline synthase co-transcribed bacterial homolog protein)	PROSC	275	PROSC	cytoplasm [GO:0005737]; extracellular exosome [GO:0070062]; intracellular [GO:0005622]; mitochondrion [GO:0005739]; pyridoxal phosphate binding [GO:0030170]	cytoplasm [GO:0005737]; extracellular exosome [GO:0070062]; intracellular [GO:0005622]; mitochondrion [GO:0005739]; pyridoxal phosphate binding [GO:0030170]	cytoplasm [GO:0005737]; extracellular exosome [GO:0070062]; intracellular [GO:0005622]; mitochondrion [GO:0005739]; pyridoxal phosphate binding [GO:0030170]
201	AFG32_HUMAN	-0.00105379	0.0475407	0.16645	Q9Y4W6	AFG3-like protein 2 (EC 3.4.24.-) (Paraplegin-like protein)	AFG3L2	797	AFG3L2	m-AAA complex [GO:0005745]; mitochondrion [GO:0005739]; ATP binding [GO:0005524]; metalloendopeptidase activity [GO:0004222]; metallopeptidase activity [GO:0008237]; unfolded protein binding [GO:0051082]; zinc ion binding [GO:0008270]; axonogenesis [GO:0007409]; cristae formation [GO:0042407]; mitochondrial calcium ion homeostasis [GO:0051560]; mitochondrial calcium uptake [GO:0036444]; mitochond…	m-AAA complex [GO:0005745]; mitochondrion [GO:0005739]; ATP binding [GO:0005524]; metalloendopeptidase activity [GO:0004222]; metallopeptidase activity [GO:0008237]; unfolded protein binding [GO:0051082]; zinc ion binding [GO:0008270]; axonogenesis [GO:0007409]; cristae formation [GO:0042407]; mitochondrial calcium ion homeostasis [GO:0051560]; mitochondrial calcium uptake [GO:0036444]; mitochond…	m-AAA complex [GO:0005745]; mitochondrion [GO:0005739]; ATP binding [GO:0005524]; metalloendopeptidase activity [GO:0004222]; metallopeptidase activity [GO:0008237]; unfolded protein binding [GO:0051082]; zinc ion binding [GO:0008270]; axonogenesis [GO:0007409]; cristae formation [GO:0042407]; mitochondrial calcium ion homeostasis [GO:0051560]; mitochondrial calcium uptake [GO:0036444]; mitochond…
202	SPAT5_HUMAN	0.00212836	0.0109748	0.0639221	Q8NB90	Spermatogenesis-associated protein 5 (ATPase family protein 2 homolog) (Spermatogenesis-associated factor protein)	SPATA5 AFG2 SPAF	893	SPATA5	cytoplasm [GO:0005737]; mitochondrion [GO:0005739]; ATP binding [GO:0005524]; brain development [GO:0007420]; cell differentiation [GO:0030154]; spermatogenesis [GO:0007283]	cytoplasm [GO:0005737]; mitochondrion [GO:0005739]; ATP binding [GO:0005524]; brain development [GO:0007420]; cell differentiation [GO:0030154]; spermatogenesis [GO:0007283]	cytoplasm [GO:0005737]; mitochondrion [GO:0005739]; ATP binding [GO:0005524]; brain development [GO:0007420]; cell differentiation [GO:0030154]; spermatogenesis [GO:0007283]
203	AMACR_HUMAN	0.00726863	0.00426165	0.0343126	Q9UHK6	Alpha-methylacyl-CoA racemase (EC 5.1.99.4) (2-methylacyl-CoA racemase)	AMACR	382	AMACR	cytoplasm [GO:0005737]; intracellular membrane-bounded organelle [GO:0043231]; mitochondrion [GO:0005739]; peroxisomal matrix [GO:0005782]; peroxisome [GO:0005777]; plasma membrane [GO:0005886]	alpha-methylacyl-CoA racemase activity [GO:0008111]; receptor binding [GO:0005102]	bile acid biosynthetic process [GO:0006699]; bile acid metabolic process [GO:0008206]; fatty acid beta-oxidation using acyl-CoA oxidase [GO:0033540]
204	ARHL2_HUMAN	0.00103555	0.00308559	0.0275252	Q9NX46	Poly(ADP-ribose) glycohydrolase ARH3 (EC 3.2.1.143) (ADP-ribosylhydrolase 3) ([Protein ADP-ribosylarginine] hydrolase-like protein 2)	ADPRHL2 ARH3	363	ADPRHL2	mitochondrial matrix [GO:0005759]; nuclear body [GO:0016604]; nucleoplasm [GO:0005654]; metal ion binding [GO:0046872]; poly(ADP-ribose) glycohydrolase activity [GO:0004649]; cellular response to superoxide [GO:0071451]	mitochondrial matrix [GO:0005759]; nuclear body [GO:0016604]; nucleoplasm [GO:0005654]; metal ion binding [GO:0046872]; poly(ADP-ribose) glycohydrolase activity [GO:0004649]; cellular response to superoxide [GO:0071451]	mitochondrial matrix [GO:0005759]; nuclear body [GO:0016604]; nucleoplasm [GO:0005654]; metal ion binding [GO:0046872]; poly(ADP-ribose) glycohydrolase activity [GO:0004649]; cellular response to superoxide [GO:0071451]
205	B2L13_HUMAN	0.00132584	0.000695265	0.0096065	Q9BXK5	Bcl-2-like protein 13 (Bcl2-L-13) (Bcl-rambo) (Protein Mil1)	BCL2L13 MIL1 CD003	485	BCL2L13	integral component of membrane [GO:0016021]; mitochondrial membrane [GO:0031966]; mitochondrion [GO:0005739]; nucleus [GO:0005634]; cysteine-type endopeptidase activator activity involved in apoptotic process [GO:0008656]; activation of cysteine-type endopeptidase activity involved in apoptotic process [GO:0006919]; apoptotic process [GO:0006915]	integral component of membrane [GO:0016021]; mitochondrial membrane [GO:0031966]; mitochondrion [GO:0005739]; nucleus [GO:0005634]; cysteine-type endopeptidase activator activity involved in apoptotic process [GO:0008656]; activation of cysteine-type endopeptidase activity involved in apoptotic process [GO:0006919]; apoptotic process [GO:0006915]	integral component of membrane [GO:0016021]; mitochondrial membrane [GO:0031966]; mitochondrion [GO:0005739]; nucleus [GO:0005634]; cysteine-type endopeptidase activator activity involved in apoptotic process [GO:0008656]; activation of cysteine-type endopeptidase activity involved in apoptotic process [GO:0006919]; apoptotic process [GO:0006915]
206	NAA25_HUMAN	0.0014084	0.0353263	0.139396	Q14CX7	N-alpha-acetyltransferase 25, NatB auxiliary subunit (Mitochondrial distribution and morphology protein 20) (N-terminal acetyltransferase B complex subunit MDM20) (NatB complex subunit MDM20) (N-terminal acetyltransferase B complex subunit NAA25) (p120)	NAA25 C12orf30 MDM20 NAP1	972	NAA25	cytosol [GO:0005829]; Golgi apparatus [GO:0005794]; NatB complex [GO:0031416]; N-terminal peptidyl-methionine acetylation [GO:0017196]	cytosol [GO:0005829]; Golgi apparatus [GO:0005794]; NatB complex [GO:0031416]; N-terminal peptidyl-methionine acetylation [GO:0017196]	cytosol [GO:0005829]; Golgi apparatus [GO:0005794]; NatB complex [GO:0031416]; N-terminal peptidyl-methionine acetylation [GO:0017196]
207	PACS2_HUMAN	0.00145471	0.00389273	0.0321701	Q86VP3	Phosphofurin acidic cluster sorting protein 2 (PACS-2) (PACS1-like protein)	PACS2 KIAA0602 PACS1L	889	PACS2	endoplasmic reticulum [GO:0005783]; mitochondrion [GO:0005739]; ion channel binding [GO:0044325]; apoptotic process [GO:0006915]; autophagosome assembly [GO:0000045]; protein localization to pre-autophagosomal structure [GO:0034497]; protein targeting to plasma membrane [GO:0072661]; viral process [GO:0016032]	endoplasmic reticulum [GO:0005783]; mitochondrion [GO:0005739]; ion channel binding [GO:0044325]; apoptotic process [GO:0006915]; autophagosome assembly [GO:0000045]; protein localization to pre-autophagosomal structure [GO:0034497]; protein targeting to plasma membrane [GO:0072661]; viral process [GO:0016032]	endoplasmic reticulum [GO:0005783]; mitochondrion [GO:0005739]; ion channel binding [GO:0044325]; apoptotic process [GO:0006915]; autophagosome assembly [GO:0000045]; protein localization to pre-autophagosomal structure [GO:0034497]; protein targeting to plasma membrane [GO:0072661]; viral process [GO:0016032]
208	SUOX_HUMAN	0.00152733	0.0359739	0.140433	P51687	Sulfite oxidase, mitochondrial (EC 1.8.3.1)	SUOX	545	SUOX	mitochondrial intermembrane space [GO:0005758]; mitochondrial matrix [GO:0005759]; heme binding [GO:0020037]; molybdenum ion binding [GO:0030151]; molybdopterin cofactor binding [GO:0043546]; sulfite oxidase activity [GO:0008482]; nitrate assimilation [GO:0042128]; sulfide oxidation, using sulfide:quinone oxidoreductase [GO:0070221]	mitochondrial intermembrane space [GO:0005758]; mitochondrial matrix [GO:0005759]; heme binding [GO:0020037]; molybdenum ion binding [GO:0030151]; molybdopterin cofactor binding [GO:0043546]; sulfite oxidase activity [GO:0008482]; nitrate assimilation [GO:0042128]; sulfide oxidation, using sulfide:quinone oxidoreductase [GO:0070221]	mitochondrial intermembrane space [GO:0005758]; mitochondrial matrix [GO:0005759]; heme binding [GO:0020037]; molybdenum ion binding [GO:0030151]; molybdopterin cofactor binding [GO:0043546]; sulfite oxidase activity [GO:0008482]; nitrate assimilation [GO:0042128]; sulfide oxidation, using sulfide:quinone oxidoreductase [GO:0070221]
209	BCAT2_HUMAN	0.00164953	0.0352263	0.139126	O15382	Branched-chain-amino-acid aminotransferase, mitochondrial (BCAT(m)) (EC 2.6.1.42) (Placental protein 18) (PP18)	BCAT2 BCATM BCT2 ECA40	392	BCAT2	mitochondrial matrix [GO:0005759]; mitochondrion [GO:0005739]; branched-chain-amino-acid transaminase activity [GO:0004084]; L-isoleucine transaminase activity [GO:0052656]; L-leucine transaminase activity [GO:0052654]; L-valine transaminase activity [GO:0052655]; branched-chain amino acid biosynthetic process [GO:0009082]; branched-chain amino acid catabolic process [GO:0009083]; isoleucine cata…	mitochondrial matrix [GO:0005759]; mitochondrion [GO:0005739]; branched-chain-amino-acid transaminase activity [GO:0004084]; L-isoleucine transaminase activity [GO:0052656]; L-leucine transaminase activity [GO:0052654]; L-valine transaminase activity [GO:0052655]; branched-chain amino acid biosynthetic process [GO:0009082]; branched-chain amino acid catabolic process [GO:0009083]; isoleucine cata…	mitochondrial matrix [GO:0005759]; mitochondrion [GO:0005739]; branched-chain-amino-acid transaminase activity [GO:0004084]; L-isoleucine transaminase activity [GO:0052656]; L-leucine transaminase activity [GO:0052654]; L-valine transaminase activity [GO:0052655]; branched-chain amino acid biosynthetic process [GO:0009082]; branched-chain amino acid catabolic process [GO:0009083]; isoleucine cata…
210	MUTA_HUMAN	0.00169372	0.0283699	0.121824	P22033	Methylmalonyl-CoA mutase, mitochondrial (MCM) (EC 5.4.99.2) (Methylmalonyl-CoA isomerase)	MUT	750	MUT	mitochondrial matrix [GO:0005759]; mitochondrion [GO:0005739]; cobalamin binding [GO:0031419]; metal ion binding [GO:0046872]; methylmalonyl-CoA mutase activity [GO:0004494]; modified amino acid binding [GO:0072341]; cobalamin metabolic process [GO:0009235]; homocysteine metabolic process [GO:0050667]; post-embryonic development [GO:0009791]; short-chain fatty acid catabolic process [GO:0019626]	mitochondrial matrix [GO:0005759]; mitochondrion [GO:0005739]; cobalamin binding [GO:0031419]; metal ion binding [GO:0046872]; methylmalonyl-CoA mutase activity [GO:0004494]; modified amino acid binding [GO:0072341]; cobalamin metabolic process [GO:0009235]; homocysteine metabolic process [GO:0050667]; post-embryonic development [GO:0009791]; short-chain fatty acid catabolic process [GO:0019626]	mitochondrial matrix [GO:0005759]; mitochondrion [GO:0005739]; cobalamin binding [GO:0031419]; metal ion binding [GO:0046872]; methylmalonyl-CoA mutase activity [GO:0004494]; modified amino acid binding [GO:0072341]; cobalamin metabolic process [GO:0009235]; homocysteine metabolic process [GO:0050667]; post-embryonic development [GO:0009791]; short-chain fatty acid catabolic process [GO:0019626]
211	GLOD4_HUMAN	0.00197624	0.000565431	0.00816308	Q9HC38	Glyoxalase domain-containing protein 4	GLOD4 C17orf25 CGI-150 My027	313	GLOD4	extracellular exosome [GO:0070062]; mitochondrion [GO:0005739]; cadherin binding [GO:0045296]	extracellular exosome [GO:0070062]; mitochondrion [GO:0005739]; cadherin binding [GO:0045296]	extracellular exosome [GO:0070062]; mitochondrion [GO:0005739]; cadherin binding [GO:0045296]
212	ECHD2_HUMAN	0.00212584	0.0228221	0.105252	Q86YB7	Enoyl-CoA hydratase domain-containing protein 2, mitochondrial	ECHDC2	292	ECHDC2	mitochondrion [GO:0005739]; enoyl-CoA hydratase activity [GO:0004300]; fatty acid beta-oxidation [GO:0006635]	mitochondrion [GO:0005739]; enoyl-CoA hydratase activity [GO:0004300]; fatty acid beta-oxidation [GO:0006635]	mitochondrion [GO:0005739]; enoyl-CoA hydratase activity [GO:0004300]; fatty acid beta-oxidation [GO:0006635]
213	LACB2_HUMAN	0.00214882	0.0105528	0.0626305	Q53H82	Endoribonuclease LACTB2 (EC 3.1.27.-) (Beta-lactamase-like protein 2)	LACTB2 CGI-83	288	LACTB2	mitochondrial matrix [GO:0005759]; endoribonuclease activity [GO:0004521]; single-stranded RNA binding [GO:0003727]; zinc ion binding [GO:0008270]; RNA phosphodiester bond hydrolysis, endonucleolytic [GO:0090502]	mitochondrial matrix [GO:0005759]; endoribonuclease activity [GO:0004521]; single-stranded RNA binding [GO:0003727]; zinc ion binding [GO:0008270]; RNA phosphodiester bond hydrolysis, endonucleolytic [GO:0090502]	mitochondrial matrix [GO:0005759]; endoribonuclease activity [GO:0004521]; single-stranded RNA binding [GO:0003727]; zinc ion binding [GO:0008270]; RNA phosphodiester bond hydrolysis, endonucleolytic [GO:0090502]
214	MYG1_HUMAN	0.00238951	0.0287827	0.122781	Q9HB07	UPF0160 protein MYG1, mitochondrial	C12orf10	376	C12orf10	extracellular exosome [GO:0070062]; mitochondrion [GO:0005739]; nucleoplasm [GO:0005654]; nucleus [GO:0005634]; locomotory exploration behavior [GO:0035641]; pigmentation [GO:0043473]	extracellular exosome [GO:0070062]; mitochondrion [GO:0005739]; nucleoplasm [GO:0005654]; nucleus [GO:0005634]; locomotory exploration behavior [GO:0035641]; pigmentation [GO:0043473]	extracellular exosome [GO:0070062]; mitochondrion [GO:0005739]; nucleoplasm [GO:0005654]; nucleus [GO:0005634]; locomotory exploration behavior [GO:0035641]; pigmentation [GO:0043473]
215	ACS2L_HUMAN	0.00291603	0.0128788	0.0720421	Q9NUB1	Acetyl-coenzyme A synthetase 2-like, mitochondrial (EC 6.2.1.1) (Acetate--CoA ligase 2) (Acetyl-CoA synthetase 2) (AceCS2) (Acyl-CoA synthetase short-chain family member 1)	ACSS1 ACAS2L KIAA1846	689	ACSS1	mitochondrial matrix [GO:0005759]; acetate-CoA ligase activity [GO:0003987]; AMP binding [GO:0016208]; ATP binding [GO:0005524]; acetate biosynthetic process [GO:0019413]; acetyl-CoA biosynthetic process [GO:0006085]; acetyl-CoA biosynthetic process from acetate [GO:0019427]; ethanol oxidation [GO:0006069]; propionate biosynthetic process [GO:0019542]	mitochondrial matrix [GO:0005759]; acetate-CoA ligase activity [GO:0003987]; AMP binding [GO:0016208]; ATP binding [GO:0005524]; acetate biosynthetic process [GO:0019413]; acetyl-CoA biosynthetic process [GO:0006085]; acetyl-CoA biosynthetic process from acetate [GO:0019427]; ethanol oxidation [GO:0006069]; propionate biosynthetic process [GO:0019542]	mitochondrial matrix [GO:0005759]; acetate-CoA ligase activity [GO:0003987]; AMP binding [GO:0016208]; ATP binding [GO:0005524]; acetate biosynthetic process [GO:0019413]; acetyl-CoA biosynthetic process [GO:0006085]; acetyl-CoA biosynthetic process from acetate [GO:0019427]; ethanol oxidation [GO:0006069]; propionate biosynthetic process [GO:0019542]
216	ACADM_HUMAN	0.00303238	0.0100543	0.0609099	P11310	Medium-chain specific acyl-CoA dehydrogenase, mitochondrial (MCAD) (EC 1.3.8.7)	ACADM	421	ACADM	axon [GO:0030424]; extracellular exosome [GO:0070062]; mitochondrial matrix [GO:0005759]; mitochondrion [GO:0005739]; nuclear speck [GO:0016607]; nucleus [GO:0005634]; acyl-CoA dehydrogenase activity [GO:0003995]; flavin adenine dinucleotide binding [GO:0050660]; identical protein binding [GO:0042802]; medium-chain-acyl-CoA dehydrogenase activity [GO:0070991]; carnitine biosynthetic process [GO:0…	axon [GO:0030424]; extracellular exosome [GO:0070062]; mitochondrial matrix [GO:0005759]; mitochondrion [GO:0005739]; nuclear speck [GO:0016607]; nucleus [GO:0005634]; acyl-CoA dehydrogenase activity [GO:0003995]; flavin adenine dinucleotide binding [GO:0050660]; identical protein binding [GO:0042802]; medium-chain-acyl-CoA dehydrogenase activity [GO:0070991]; carnitine biosynthetic process [GO:0…	axon [GO:0030424]; extracellular exosome [GO:0070062]; mitochondrial matrix [GO:0005759]; mitochondrion [GO:0005739]; nuclear speck [GO:0016607]; nucleus [GO:0005634]; acyl-CoA dehydrogenase activity [GO:0003995]; flavin adenine dinucleotide binding [GO:0050660]; identical protein binding [GO:0042802]; medium-chain-acyl-CoA dehydrogenase activity [GO:0070991]; carnitine biosynthetic process [GO:0…
217	AL4A1_HUMAN	0.00304622	0.000598045	0.00853236	P30038	Delta-1-pyrroline-5-carboxylate dehydrogenase, mitochondrial (P5C dehydrogenase) (EC 1.2.1.88) (Aldehyde dehydrogenase family 4 member A1) (L-glutamate gamma-semialdehyde dehydrogenase)	ALDH4A1 ALDH4 P5CDH	563	ALDH4A1	mitochondrial matrix [GO:0005759]; 1-pyrroline-5-carboxylate dehydrogenase activity [GO:0003842]; aldehyde dehydrogenase (NAD) activity [GO:0004029]; electron carrier activity [GO:0009055]; identical protein binding [GO:0042802]; 4-hydroxyproline catabolic process [GO:0019470]; glutamate biosynthetic process [GO:0006537]; proline biosynthetic process [GO:0006561]; proline catabolic process [GO:00…	mitochondrial matrix [GO:0005759]; 1-pyrroline-5-carboxylate dehydrogenase activity [GO:0003842]; aldehyde dehydrogenase (NAD) activity [GO:0004029]; electron carrier activity [GO:0009055]; identical protein binding [GO:0042802]; 4-hydroxyproline catabolic process [GO:0019470]; glutamate biosynthetic process [GO:0006537]; proline biosynthetic process [GO:0006561]; proline catabolic process [GO:00…	mitochondrial matrix [GO:0005759]; 1-pyrroline-5-carboxylate dehydrogenase activity [GO:0003842]; aldehyde dehydrogenase (NAD) activity [GO:0004029]; electron carrier activity [GO:0009055]; identical protein binding [GO:0042802]; 4-hydroxyproline catabolic process [GO:0019470]; glutamate biosynthetic process [GO:0006537]; proline biosynthetic process [GO:0006561]; proline catabolic process [GO:00…
218	AASS_HUMAN	0.00355131	0.00482183	0.0377136	Q9UDR5	Alpha-aminoadipic semialdehyde synthase, mitochondrial (LKR/SDH) [Includes: Lysine ketoglutarate reductase (LKR) (LOR) (EC 1.5.1.8); Saccharopine dehydrogenase (SDH) (EC 1.5.1.9)]	AASS	926	AASS	intracellular membrane-bounded organelle [GO:0043231]; mitochondrial matrix [GO:0005759]; mitochondrion [GO:0005739]; saccharopine dehydrogenase (NAD+, L-glutamate-forming) activity [GO:0047131]; saccharopine dehydrogenase (NADP+, L-lysine-forming) activity [GO:0047130]; L-lysine catabolic process to acetyl-CoA via saccharopine [GO:0033512]; lysine catabolic process [GO:0006554]; protein tetramer…	intracellular membrane-bounded organelle [GO:0043231]; mitochondrial matrix [GO:0005759]; mitochondrion [GO:0005739]; saccharopine dehydrogenase (NAD+, L-glutamate-forming) activity [GO:0047131]; saccharopine dehydrogenase (NADP+, L-lysine-forming) activity [GO:0047130]; L-lysine catabolic process to acetyl-CoA via saccharopine [GO:0033512]; lysine catabolic process [GO:0006554]; protein tetramer…	intracellular membrane-bounded organelle [GO:0043231]; mitochondrial matrix [GO:0005759]; mitochondrion [GO:0005739]; saccharopine dehydrogenase (NAD+, L-glutamate-forming) activity [GO:0047131]; saccharopine dehydrogenase (NADP+, L-lysine-forming) activity [GO:0047130]; L-lysine catabolic process to acetyl-CoA via saccharopine [GO:0033512]; lysine catabolic process [GO:0006554]; protein tetramer…
219	SYAM_HUMAN	0.0035786	0.0124505	0.0702748	Q5JTZ9	Alanine--tRNA ligase, mitochondrial (EC 6.1.1.7) (Alanyl-tRNA synthetase) (AlaRS)	AARS2 AARSL KIAA1270	985	AARS2	mitochondrion [GO:0005739]; alanine-tRNA ligase activity [GO:0004813]; amino acid binding [GO:0016597]; ATP binding [GO:0005524]; metal ion binding [GO:0046872]; tRNA binding [GO:0000049]; mitochondrial alanyl-tRNA aminoacylation [GO:0070143]; mitochondrial respiratory chain complex assembly [GO:0033108]; tRNA modification [GO:0006400]	mitochondrion [GO:0005739]; alanine-tRNA ligase activity [GO:0004813]; amino acid binding [GO:0016597]; ATP binding [GO:0005524]; metal ion binding [GO:0046872]; tRNA binding [GO:0000049]; mitochondrial alanyl-tRNA aminoacylation [GO:0070143]; mitochondrial respiratory chain complex assembly [GO:0033108]; tRNA modification [GO:0006400]	mitochondrion [GO:0005739]; alanine-tRNA ligase activity [GO:0004813]; amino acid binding [GO:0016597]; ATP binding [GO:0005524]; metal ion binding [GO:0046872]; tRNA binding [GO:0000049]; mitochondrial alanyl-tRNA aminoacylation [GO:0070143]; mitochondrial respiratory chain complex assembly [GO:0033108]; tRNA modification [GO:0006400]
220	IVD_HUMAN	0.00413052	0.000171683	0.00349754	P26440	Isovaleryl-CoA dehydrogenase, mitochondrial (IVD) (EC 1.3.8.4)	IVD	423	IVD	mitochondrial matrix [GO:0005759]; flavin adenine dinucleotide binding [GO:0050660]; isovaleryl-CoA dehydrogenase activity [GO:0008470]; branched-chain amino acid catabolic process [GO:0009083]; leucine catabolic process [GO:0006552]	mitochondrial matrix [GO:0005759]; flavin adenine dinucleotide binding [GO:0050660]; isovaleryl-CoA dehydrogenase activity [GO:0008470]; branched-chain amino acid catabolic process [GO:0009083]; leucine catabolic process [GO:0006552]	mitochondrial matrix [GO:0005759]; flavin adenine dinucleotide binding [GO:0050660]; isovaleryl-CoA dehydrogenase activity [GO:0008470]; branched-chain amino acid catabolic process [GO:0009083]; leucine catabolic process [GO:0006552]
221	ODB2_HUMAN	0.00424145	7.21e-06	0.000350777	P11182	Lipoamide acyltransferase component of branched-chain alpha-keto acid dehydrogenase complex, mitochondrial (EC 2.3.1.168) (52 kDa mitochondrial autoantigen of primary biliary cirrhosis) (Branched chain 2-oxo-acid dehydrogenase complex component E2) (BCOADC-E2) (Branched-chain alpha-keto acid dehydrogenase complex component E2) (BCKAD-E2) (BCKADE2) (Dihydrolipoamide acetyltransferase component of …	DBT BCATE2	482	DBT	mitochondrial alpha-ketoglutarate dehydrogenase complex [GO:0005947]; mitochondrial matrix [GO:0005759]; mitochondrial nucleoid [GO:0042645]; mitochondrion [GO:0005739]; dihydrolipoyllysine-residue (2-methylpropanoyl)transferase activity [GO:0043754]; ubiquitin protein ligase binding [GO:0031625]; branched-chain amino acid catabolic process [GO:0009083]; glyoxylate metabolic process [GO:0046487]	mitochondrial alpha-ketoglutarate dehydrogenase complex [GO:0005947]; mitochondrial matrix [GO:0005759]; mitochondrial nucleoid [GO:0042645]; mitochondrion [GO:0005739]; dihydrolipoyllysine-residue (2-methylpropanoyl)transferase activity [GO:0043754]; ubiquitin protein ligase binding [GO:0031625]; branched-chain amino acid catabolic process [GO:0009083]; glyoxylate metabolic process [GO:0046487]	mitochondrial alpha-ketoglutarate dehydrogenase complex [GO:0005947]; mitochondrial matrix [GO:0005759]; mitochondrial nucleoid [GO:0042645]; mitochondrion [GO:0005739]; dihydrolipoyllysine-residue (2-methylpropanoyl)transferase activity [GO:0043754]; ubiquitin protein ligase binding [GO:0031625]; branched-chain amino acid catabolic process [GO:0009083]; glyoxylate metabolic process [GO:0046487]
222	DDAH2_HUMAN	0.00427404	0.00241257	0.0234303	O95865	N(G),N(G)-dimethylarginine dimethylaminohydrolase 2 (DDAH-2) (Dimethylarginine dimethylaminohydrolase 2) (EC 3.5.3.18) (DDAHII) (Dimethylargininase-2) (Protein G6a) (S-phase protein)	DDAH2 DDAH G6A NG30	285	DDAH2	cytosol [GO:0005829]; extracellular exosome [GO:0070062]; microtubule organizing center [GO:0005815]; mitochondrion [GO:0005739]; amino acid binding [GO:0016597]; catalytic activity [GO:0003824]; dimethylargininase activity [GO:0016403]; arginine catabolic process [GO:0006527]; citrulline metabolic process [GO:0000052]; negative regulation of apoptotic process [GO:0043066]; nitric oxide biosynthe…	cytosol [GO:0005829]; extracellular exosome [GO:0070062]; microtubule organizing center [GO:0005815]; mitochondrion [GO:0005739]; amino acid binding [GO:0016597]; catalytic activity [GO:0003824]; dimethylargininase activity [GO:0016403]; arginine catabolic process [GO:0006527]; citrulline metabolic process [GO:0000052]; negative regulation of apoptotic process [GO:0043066]; nitric oxide biosynthe…	cytosol [GO:0005829]; extracellular exosome [GO:0070062]; microtubule organizing center [GO:0005815]; mitochondrion [GO:0005739]; amino acid binding [GO:0016597]; catalytic activity [GO:0003824]; dimethylargininase activity [GO:0016403]; arginine catabolic process [GO:0006527]; citrulline metabolic process [GO:0000052]; negative regulation of apoptotic process [GO:0043066]; nitric oxide biosynthe…
223	ALDH2_HUMAN	0.0043587	1.28e-06	9.19e-05	P05091	Aldehyde dehydrogenase, mitochondrial (EC 1.2.1.3) (ALDH class 2) (ALDH-E2) (ALDHI)	ALDH2 ALDM	517	ALDH2	extracellular exosome [GO:0070062]; mitochondrial matrix [GO:0005759]; aldehyde dehydrogenase (NAD) activity [GO:0004029]; aldehyde dehydrogenase [NAD(P)+] activity [GO:0004030]; electron carrier activity [GO:0009055]; NAD binding [GO:0051287]; alcohol metabolic process [GO:0006066]; carbohydrate metabolic process [GO:0005975]; ethanol catabolic process [GO:0006068]; ethanol oxidation [GO:0006069]	extracellular exosome [GO:0070062]; mitochondrial matrix [GO:0005759]; aldehyde dehydrogenase (NAD) activity [GO:0004029]; aldehyde dehydrogenase [NAD(P)+] activity [GO:0004030]; electron carrier activity [GO:0009055]; NAD binding [GO:0051287]; alcohol metabolic process [GO:0006066]; carbohydrate metabolic process [GO:0005975]; ethanol catabolic process [GO:0006068]; ethanol oxidation [GO:0006069]	extracellular exosome [GO:0070062]; mitochondrial matrix [GO:0005759]; aldehyde dehydrogenase (NAD) activity [GO:0004029]; aldehyde dehydrogenase [NAD(P)+] activity [GO:0004030]; electron carrier activity [GO:0009055]; NAD binding [GO:0051287]; alcohol metabolic process [GO:0006066]; carbohydrate metabolic process [GO:0005975]; ethanol catabolic process [GO:0006068]; ethanol oxidation [GO:0006069]
224	PEPL_HUMAN	0.00485455	0.000445194	0.00706974	O60437	Periplakin (190 kDa paraneoplastic pemphigus antigen) (195 kDa cornified envelope precursor protein)	PPL KIAA0568	1756	PPL	cornified envelope [GO:0001533]; cytoskeleton [GO:0005856]; cytosol [GO:0005829]; desmosome [GO:0030057]; extracellular exosome [GO:0070062]; mitochondrion [GO:0005739]; nucleus [GO:0005634]; cadherin binding [GO:0045296]; structural constituent of cytoskeleton [GO:0005200]; cornification [GO:0070268]	cornified envelope [GO:0001533]; cytoskeleton [GO:0005856]; cytosol [GO:0005829]; desmosome [GO:0030057]; extracellular exosome [GO:0070062]; mitochondrion [GO:0005739]; nucleus [GO:0005634]; cadherin binding [GO:0045296]; structural constituent of cytoskeleton [GO:0005200]; cornification [GO:0070268]	cornified envelope [GO:0001533]; cytoskeleton [GO:0005856]; cytosol [GO:0005829]; desmosome [GO:0030057]; extracellular exosome [GO:0070062]; mitochondrion [GO:0005739]; nucleus [GO:0005634]; cadherin binding [GO:0045296]; structural constituent of cytoskeleton [GO:0005200]; cornification [GO:0070268]
225	SQRD_HUMAN	0.00502144	0.000479951	0.00737609	Q9Y6N5	Sulfide:quinone oxidoreductase, mitochondrial (SQOR) (EC 1.8.5.-) (Sulfide quinone oxidoreductase)	SQOR SQRDL CGI-44	450	SQOR	mitochondrial inner membrane [GO:0005743]; quinone binding [GO:0048038]; sulfide:quinone oxidoreductase activity [GO:0070224]; hydrogen sulfide metabolic process [GO:0070813]; sulfide oxidation, using sulfide:quinone oxidoreductase [GO:0070221]	mitochondrial inner membrane [GO:0005743]; quinone binding [GO:0048038]; sulfide:quinone oxidoreductase activity [GO:0070224]; hydrogen sulfide metabolic process [GO:0070813]; sulfide oxidation, using sulfide:quinone oxidoreductase [GO:0070221]	mitochondrial inner membrane [GO:0005743]; quinone binding [GO:0048038]; sulfide:quinone oxidoreductase activity [GO:0070224]; hydrogen sulfide metabolic process [GO:0070813]; sulfide oxidation, using sulfide:quinone oxidoreductase [GO:0070221]
226	LDHD_HUMAN	0.00565151	9.83e-05	0.00239098	Q86WU2	Probable D-lactate dehydrogenase, mitochondrial (DLD) (Lactate dehydrogenase D) (EC 1.1.2.4)	LDHD	507	LDHD	mitochondrial inner membrane [GO:0005743]; mitochondrion [GO:0005739]; D-lactate dehydrogenase (cytochrome) activity [GO:0004458]; flavin adenine dinucleotide binding [GO:0050660]	mitochondrial inner membrane [GO:0005743]; mitochondrion [GO:0005739]; D-lactate dehydrogenase (cytochrome) activity [GO:0004458]; flavin adenine dinucleotide binding [GO:0050660]	mitochondrial inner membrane [GO:0005743]; mitochondrion [GO:0005739]; D-lactate dehydrogenase (cytochrome) activity [GO:0004458]; flavin adenine dinucleotide binding [GO:0050660]
227	ACADL_HUMAN	0.00578724	0.00770096	0.0514358	P28330	Long-chain specific acyl-CoA dehydrogenase, mitochondrial (LCAD) (EC 1.3.8.8)	ACADL	430	ACADL	mitochondrial matrix [GO:0005759]; mitochondrial membrane [GO:0031966]; acyl-CoA dehydrogenase activity [GO:0003995]; fatty-acyl-CoA binding [GO:0000062]; flavin adenine dinucleotide binding [GO:0050660]; long-chain-acyl-CoA dehydrogenase activity [GO:0004466]; palmitoyl-CoA oxidase activity [GO:0016401]; carnitine catabolic process [GO:0042413]; carnitine metabolic process, CoA-linked [GO:001925…	mitochondrial matrix [GO:0005759]; mitochondrial membrane [GO:0031966]; acyl-CoA dehydrogenase activity [GO:0003995]; fatty-acyl-CoA binding [GO:0000062]; flavin adenine dinucleotide binding [GO:0050660]; long-chain-acyl-CoA dehydrogenase activity [GO:0004466]; palmitoyl-CoA oxidase activity [GO:0016401]; carnitine catabolic process [GO:0042413]; carnitine metabolic process, CoA-linked [GO:001925…	mitochondrial matrix [GO:0005759]; mitochondrial membrane [GO:0031966]; acyl-CoA dehydrogenase activity [GO:0003995]; fatty-acyl-CoA binding [GO:0000062]; flavin adenine dinucleotide binding [GO:0050660]; long-chain-acyl-CoA dehydrogenase activity [GO:0004466]; palmitoyl-CoA oxidase activity [GO:0016401]; carnitine catabolic process [GO:0042413]; carnitine metabolic process, CoA-linked [GO:001925…
228	D2HDH_HUMAN	0.00610853	9.92e-07	8.06e-05	Q8N465	D-2-hydroxyglutarate dehydrogenase, mitochondrial (EC 1.1.99.-)	D2HGDH D2HGD	521	D2HGDH	mitochondrial matrix [GO:0005759]; mitochondrion [GO:0005739]; (R)-2-hydroxyglutarate dehydrogenase activity [GO:0051990]; D-lactate dehydrogenase (cytochrome) activity [GO:0004458]; FAD binding [GO:0071949]; 2-oxoglutarate metabolic process [GO:0006103]; cellular protein metabolic process [GO:0044267]; lactate oxidation [GO:0019516]; respiratory electron transport chain [GO:0022904]; response to…	mitochondrial matrix [GO:0005759]; mitochondrion [GO:0005739]; (R)-2-hydroxyglutarate dehydrogenase activity [GO:0051990]; D-lactate dehydrogenase (cytochrome) activity [GO:0004458]; FAD binding [GO:0071949]; 2-oxoglutarate metabolic process [GO:0006103]; cellular protein metabolic process [GO:0044267]; lactate oxidation [GO:0019516]; respiratory electron transport chain [GO:0022904]; response to…	mitochondrial matrix [GO:0005759]; mitochondrion [GO:0005739]; (R)-2-hydroxyglutarate dehydrogenase activity [GO:0051990]; D-lactate dehydrogenase (cytochrome) activity [GO:0004458]; FAD binding [GO:0071949]; 2-oxoglutarate metabolic process [GO:0006103]; cellular protein metabolic process [GO:0044267]; lactate oxidation [GO:0019516]; respiratory electron transport chain [GO:0022904]; response to…
229	SPEB_HUMAN	0.00612587	0.00775504	0.0514848	Q9BSE5	Agmatinase, mitochondrial (EC 3.5.3.11) (Agmatine ureohydrolase) (AUH)	AGMAT	352	AGMAT	extracellular exosome [GO:0070062]; mitochondrion [GO:0005739]; agmatinase activity [GO:0008783]; metal ion binding [GO:0046872]; agmatine biosynthetic process [GO:0097055]; putrescine biosynthetic process from arginine [GO:0033388]; spermidine biosynthetic process [GO:0008295]	extracellular exosome [GO:0070062]; mitochondrion [GO:0005739]; agmatinase activity [GO:0008783]; metal ion binding [GO:0046872]; agmatine biosynthetic process [GO:0097055]; putrescine biosynthetic process from arginine [GO:0033388]; spermidine biosynthetic process [GO:0008295]	extracellular exosome [GO:0070062]; mitochondrion [GO:0005739]; agmatinase activity [GO:0008783]; metal ion binding [GO:0046872]; agmatine biosynthetic process [GO:0097055]; putrescine biosynthetic process from arginine [GO:0033388]; spermidine biosynthetic process [GO:0008295]
230	SFXN3_HUMAN	0.00617545	0.0107804	0.0633298	Q9BWM7	Sideroflexin-3	SFXN3	321	SFXN3	integral component of membrane [GO:0016021]; mitochondrial membrane [GO:0031966]; mitochondrion [GO:0005739]; ion transmembrane transporter activity [GO:0015075]; iron ion homeostasis [GO:0055072]	integral component of membrane [GO:0016021]; mitochondrial membrane [GO:0031966]; mitochondrion [GO:0005739]; ion transmembrane transporter activity [GO:0015075]; iron ion homeostasis [GO:0055072]	integral component of membrane [GO:0016021]; mitochondrial membrane [GO:0031966]; mitochondrion [GO:0005739]; ion transmembrane transporter activity [GO:0015075]; iron ion homeostasis [GO:0055072]
231	GLNA_HUMAN	0.00643511	5.91e-05	0.00165997	P15104	Glutamine synthetase (GS) (EC 6.3.1.2) (Glutamate decarboxylase) (EC 4.1.1.15) (Glutamate--ammonia ligase)	GLUL GLNS	373	GLUL	axon terminus [GO:0043679]; cytosol [GO:0005829]; extracellular exosome [GO:0070062]; glial cell projection [GO:0097386]; mitochondrion [GO:0005739]; myelin sheath [GO:0043209]; nucleus [GO:0005634]; perikaryon [GO:0043204]; protein complex [GO:0043234]; rough endoplasmic reticulum [GO:0005791]; ATP binding [GO:0005524]; dynein light chain binding [GO:0045503]; glutamate binding [GO:0016595]; glu…	axon terminus [GO:0043679]; cytosol [GO:0005829]; extracellular exosome [GO:0070062]; glial cell projection [GO:0097386]; mitochondrion [GO:0005739]; myelin sheath [GO:0043209]; nucleus [GO:0005634]; perikaryon [GO:0043204]; protein complex [GO:0043234]; rough endoplasmic reticulum [GO:0005791]; ATP binding [GO:0005524]; dynein light chain binding [GO:0045503]; glutamate binding [GO:0016595]; glu…	axon terminus [GO:0043679]; cytosol [GO:0005829]; extracellular exosome [GO:0070062]; glial cell projection [GO:0097386]; mitochondrion [GO:0005739]; myelin sheath [GO:0043209]; nucleus [GO:0005634]; perikaryon [GO:0043204]; protein complex [GO:0043234]; rough endoplasmic reticulum [GO:0005791]; ATP binding [GO:0005524]; dynein light chain binding [GO:0045503]; glutamate binding [GO:0016595]; glu…
232	ACDSB_HUMAN	0.00659181	2.81e-07	3.85e-05	P45954	Short/branched chain specific acyl-CoA dehydrogenase, mitochondrial (SBCAD) (EC 1.3.8.5) (2-methyl branched chain acyl-CoA dehydrogenase) (2-MEBCAD) (2-methylbutyryl-coenzyme A dehydrogenase) (2-methylbutyryl-CoA dehydrogenase)	ACADSB	432	ACADSB	extracellular exosome [GO:0070062]; mitochondrial matrix [GO:0005759]; mitochondrion [GO:0005739]; acyl-CoA dehydrogenase activity [GO:0003995]; flavin adenine dinucleotide binding [GO:0050660]; branched-chain amino acid catabolic process [GO:0009083]; fatty acid metabolic process [GO:0006631]	extracellular exosome [GO:0070062]; mitochondrial matrix [GO:0005759]; mitochondrion [GO:0005739]; acyl-CoA dehydrogenase activity [GO:0003995]; flavin adenine dinucleotide binding [GO:0050660]; branched-chain amino acid catabolic process [GO:0009083]; fatty acid metabolic process [GO:0006631]	extracellular exosome [GO:0070062]; mitochondrial matrix [GO:0005759]; mitochondrion [GO:0005739]; acyl-CoA dehydrogenase activity [GO:0003995]; flavin adenine dinucleotide binding [GO:0050660]; branched-chain amino acid catabolic process [GO:0009083]; fatty acid metabolic process [GO:0006631]
233	SCOT1_HUMAN	0.0090615	4.24e-06	0.000229388	P55809	Succinyl-CoA:3-ketoacid coenzyme A transferase 1, mitochondrial (EC 2.8.3.5) (3-oxoacid CoA-transferase 1) (Somatic-type succinyl-CoA:3-oxoacid CoA-transferase) (SCOT-s)	OXCT1 OXCT SCOT	520	OXCT1	mitochondrial matrix [GO:0005759]; mitochondrion [GO:0005739]; nucleoplasm [GO:0005654]; 3-oxoacid CoA-transferase activity [GO:0008260]; protein homodimerization activity [GO:0042803]; adipose tissue development [GO:0060612]; brain development [GO:0007420]; cellular ketone body metabolic process [GO:0046950]; heart development [GO:0007507]; ketone body catabolic process [GO:0046952]; ketone cata…	mitochondrial matrix [GO:0005759]; mitochondrion [GO:0005739]; nucleoplasm [GO:0005654]; 3-oxoacid CoA-transferase activity [GO:0008260]; protein homodimerization activity [GO:0042803]; adipose tissue development [GO:0060612]; brain development [GO:0007420]; cellular ketone body metabolic process [GO:0046950]; heart development [GO:0007507]; ketone body catabolic process [GO:0046952]; ketone cata…	mitochondrial matrix [GO:0005759]; mitochondrion [GO:0005739]; nucleoplasm [GO:0005654]; 3-oxoacid CoA-transferase activity [GO:0008260]; protein homodimerization activity [GO:0042803]; adipose tissue development [GO:0060612]; brain development [GO:0007420]; cellular ketone body metabolic process [GO:0046950]; heart development [GO:0007507]; ketone body catabolic process [GO:0046952]; ketone cata…
234	MMSA_HUMAN	0.00937889	8.38e-11	7.34e-08	Q02252	Methylmalonate-semialdehyde dehydrogenase [acylating], mitochondrial (MMSDH) (Malonate-semialdehyde dehydrogenase [acylating]) (EC 1.2.1.18) (EC 1.2.1.27) (Aldehyde dehydrogenase family 6 member A1)	ALDH6A1 MMSDH	535	ALDH6A1	extracellular exosome [GO:0070062]; mitochondrial matrix [GO:0005759]; mitochondrion [GO:0005739]; nucleoplasm [GO:0005654]; fatty-acyl-CoA binding [GO:0000062]; malonate-semialdehyde dehydrogenase (acetylating) activity [GO:0018478]; methylmalonate-semialdehyde dehydrogenase (acylating) activity [GO:0004491]; RNA binding [GO:0003723]; branched-chain amino acid catabolic process [GO:0009083]; bro…	extracellular exosome [GO:0070062]; mitochondrial matrix [GO:0005759]; mitochondrion [GO:0005739]; nucleoplasm [GO:0005654]; fatty-acyl-CoA binding [GO:0000062]; malonate-semialdehyde dehydrogenase (acetylating) activity [GO:0018478]; methylmalonate-semialdehyde dehydrogenase (acylating) activity [GO:0004491]; RNA binding [GO:0003723]; branched-chain amino acid catabolic process [GO:0009083]; bro…	extracellular exosome [GO:0070062]; mitochondrial matrix [GO:0005759]; mitochondrion [GO:0005739]; nucleoplasm [GO:0005654]; fatty-acyl-CoA binding [GO:0000062]; malonate-semialdehyde dehydrogenase (acetylating) activity [GO:0018478]; methylmalonate-semialdehyde dehydrogenase (acylating) activity [GO:0004491]; RNA binding [GO:0003723]; branched-chain amino acid catabolic process [GO:0009083]; bro…
235	QCR8_HUMAN	-0.00262728	0.00928011	0.0584691	O14949	Cytochrome b-c1 complex subunit 8 (Complex III subunit 8) (Complex III subunit VIII) (Ubiquinol-cytochrome c reductase complex 9.5 kDa protein) (Ubiquinol-cytochrome c reductase complex ubiquinone-binding protein QP-C)	UQCRQ	82	UQCRQ	mitochondrial inner membrane [GO:0005743]; mitochondrial respiratory chain complex III [GO:0005750]; mitochondrion [GO:0005739]; ubiquinol-cytochrome-c reductase activity [GO:0008121]; cerebellar Purkinje cell layer development [GO:0021680]; hippocampus development [GO:0021766]; hypothalamus development [GO:0021854]; midbrain development [GO:0030901]; mitochondrial electron transport, ubiquinol t…	mitochondrial inner membrane [GO:0005743]; mitochondrial respiratory chain complex III [GO:0005750]; mitochondrion [GO:0005739]; ubiquinol-cytochrome-c reductase activity [GO:0008121]; cerebellar Purkinje cell layer development [GO:0021680]; hippocampus development [GO:0021766]; hypothalamus development [GO:0021854]; midbrain development [GO:0030901]; mitochondrial electron transport, ubiquinol t…	mitochondrial inner membrane [GO:0005743]; mitochondrial respiratory chain complex III [GO:0005750]; mitochondrion [GO:0005739]; ubiquinol-cytochrome-c reductase activity [GO:0008121]; cerebellar Purkinje cell layer development [GO:0021680]; hippocampus development [GO:0021766]; hypothalamus development [GO:0021854]; midbrain development [GO:0030901]; mitochondrial electron transport, ubiquinol t…
236	QCR6_HUMAN	-0.0025791	1.55e-05	0.00065158	P07919	Cytochrome b-c1 complex subunit 6, mitochondrial (Complex III subunit 6) (Complex III subunit VIII) (Cytochrome c1 non-heme 11 kDa protein) (Mitochondrial hinge protein) (Ubiquinol-cytochrome c reductase complex 11 kDa protein)	UQCRH	91	UQCRH	mitochondrial inner membrane [GO:0005743]; mitochondrial respiratory chain [GO:0005746]; mitochondrial respiratory chain complex III [GO:0005750]; mitochondrion [GO:0005739]; ubiquinol-cytochrome-c reductase activity [GO:0008121]; aerobic respiration [GO:0009060]; mitochondrial electron transport, ubiquinol to cytochrome c [GO:0006122]; oxidation-reduction process [GO:0055114]; oxidative phosphor…	mitochondrial inner membrane [GO:0005743]; mitochondrial respiratory chain [GO:0005746]; mitochondrial respiratory chain complex III [GO:0005750]; mitochondrion [GO:0005739]; ubiquinol-cytochrome-c reductase activity [GO:0008121]; aerobic respiration [GO:0009060]; mitochondrial electron transport, ubiquinol to cytochrome c [GO:0006122]; oxidation-reduction process [GO:0055114]; oxidative phosphor…	mitochondrial inner membrane [GO:0005743]; mitochondrial respiratory chain [GO:0005746]; mitochondrial respiratory chain complex III [GO:0005750]; mitochondrion [GO:0005739]; ubiquinol-cytochrome-c reductase activity [GO:0008121]; aerobic respiration [GO:0009060]; mitochondrial electron transport, ubiquinol to cytochrome c [GO:0006122]; oxidation-reduction process [GO:0055114]; oxidative phosphor…
237	QCR2_HUMAN	-0.00174959	0.0107697	0.0633298	P22695	Cytochrome b-c1 complex subunit 2, mitochondrial (Complex III subunit 2) (Core protein II) (Ubiquinol-cytochrome-c reductase complex core protein 2)	UQCRC2	453	UQCRC2	extracellular exosome [GO:0070062]; mitochondrial inner membrane [GO:0005743]; mitochondrial respiratory chain complex III [GO:0005750]; mitochondrion [GO:0005739]; myelin sheath [GO:0043209]; nucleoplasm [GO:0005654]; metalloendopeptidase activity [GO:0004222]; protein complex binding [GO:0032403]; zinc ion binding [GO:0008270]; aerobic respiration [GO:0009060]; mitochondrial electron transport,…	extracellular exosome [GO:0070062]; mitochondrial inner membrane [GO:0005743]; mitochondrial respiratory chain complex III [GO:0005750]; mitochondrion [GO:0005739]; myelin sheath [GO:0043209]; nucleoplasm [GO:0005654]; metalloendopeptidase activity [GO:0004222]; protein complex binding [GO:0032403]; zinc ion binding [GO:0008270]; aerobic respiration [GO:0009060]; mitochondrial electron transport,…	extracellular exosome [GO:0070062]; mitochondrial inner membrane [GO:0005743]; mitochondrial respiratory chain complex III [GO:0005750]; mitochondrion [GO:0005739]; myelin sheath [GO:0043209]; nucleoplasm [GO:0005654]; metalloendopeptidase activity [GO:0004222]; protein complex binding [GO:0032403]; zinc ion binding [GO:0008270]; aerobic respiration [GO:0009060]; mitochondrial electron transport,…
238	QCR1_HUMAN	-0.0014084	0.0176434	0.0893387	P31930	Cytochrome b-c1 complex subunit 1, mitochondrial (Complex III subunit 1) (Core protein I) (Ubiquinol-cytochrome-c reductase complex core protein 1)	UQCRC1	480	UQCRC1	cytosol [GO:0005829]; mitochondrial inner membrane [GO:0005743]; mitochondrial respiratory chain [GO:0005746]; mitochondrial respiratory chain complex III [GO:0005750]; mitochondrion [GO:0005739]; myelin sheath [GO:0043209]; metalloendopeptidase activity [GO:0004222]; protein complex binding [GO:0032403]; ubiquinol-cytochrome-c reductase activity [GO:0008121]; ubiquitin protein ligase binding [GO…	cytosol [GO:0005829]; mitochondrial inner membrane [GO:0005743]; mitochondrial respiratory chain [GO:0005746]; mitochondrial respiratory chain complex III [GO:0005750]; mitochondrion [GO:0005739]; myelin sheath [GO:0043209]; metalloendopeptidase activity [GO:0004222]; protein complex binding [GO:0032403]; ubiquinol-cytochrome-c reductase activity [GO:0008121]; ubiquitin protein ligase binding [GO…	cytosol [GO:0005829]; mitochondrial inner membrane [GO:0005743]; mitochondrial respiratory chain [GO:0005746]; mitochondrial respiratory chain complex III [GO:0005750]; mitochondrion [GO:0005739]; myelin sheath [GO:0043209]; metalloendopeptidase activity [GO:0004222]; protein complex binding [GO:0032403]; ubiquinol-cytochrome-c reductase activity [GO:0008121]; ubiquitin protein ligase binding [GO…
239	NDUB2_HUMAN	-0.00464931	0.0331843	0.134208	O95178	NADH dehydrogenase [ubiquinone] 1 beta subcomplex subunit 2, mitochondrial (Complex I-AGGG) (CI-AGGG) (NADH-ubiquinone oxidoreductase AGGG subunit)	NDUFB2	105	NDUFB2	mitochondrial inner membrane [GO:0005743]; mitochondrial respiratory chain complex I [GO:0005747]	NADH dehydrogenase (ubiquinone) activity [GO:0008137]	mitochondrial electron transport, NADH to ubiquinone [GO:0006120]; mitochondrial respiratory chain complex I assembly [GO:0032981]
240	NDUA8_HUMAN	-0.00265224	0.0200476	0.0969191	P51970	NADH dehydrogenase [ubiquinone] 1 alpha subcomplex subunit 8 (Complex I-19kD) (CI-19kD) (Complex I-PGIV) (CI-PGIV) (NADH-ubiquinone oxidoreductase 19 kDa subunit)	NDUFA8	172	NDUFA8	mitochondrial inner membrane [GO:0005743]; mitochondrial intermembrane space [GO:0005758]; mitochondrial respiratory chain complex I [GO:0005747]; mitochondrion [GO:0005739]; NADH dehydrogenase (ubiquinone) activity [GO:0008137]; protein complex binding [GO:0032403]; mitochondrial electron transport, NADH to ubiquinone [GO:0006120]; mitochondrial respiratory chain complex I assembly [GO:0032981]	mitochondrial inner membrane [GO:0005743]; mitochondrial intermembrane space [GO:0005758]; mitochondrial respiratory chain complex I [GO:0005747]; mitochondrion [GO:0005739]; NADH dehydrogenase (ubiquinone) activity [GO:0008137]; protein complex binding [GO:0032403]; mitochondrial electron transport, NADH to ubiquinone [GO:0006120]; mitochondrial respiratory chain complex I assembly [GO:0032981]	mitochondrial inner membrane [GO:0005743]; mitochondrial intermembrane space [GO:0005758]; mitochondrial respiratory chain complex I [GO:0005747]; mitochondrion [GO:0005739]; NADH dehydrogenase (ubiquinone) activity [GO:0008137]; protein complex binding [GO:0032403]; mitochondrial electron transport, NADH to ubiquinone [GO:0006120]; mitochondrial respiratory chain complex I assembly [GO:0032981]
241	CY1_HUMAN	-0.00172383	0.0421366	0.154636	P08574	Cytochrome c1, heme protein, mitochondrial (Complex III subunit 4) (Complex III subunit IV) (Cytochrome b-c1 complex subunit 4) (Ubiquinol-cytochrome-c reductase complex cytochrome c1 subunit) (Cytochrome c-1)	CYC1	325	CYC1	membrane [GO:0016020]; mitochondrial inner membrane [GO:0005743]; mitochondrial respiratory chain complex III [GO:0005750]; mitochondrion [GO:0005739]; nucleus [GO:0005634]; electron transporter, transferring electrons from CoQH2-cytochrome c reductase complex and cytochrome c oxidase complex activity [GO:0045155]; electron transporter, transferring electrons within CoQH2-cytochrome c reductase c…	membrane [GO:0016020]; mitochondrial inner membrane [GO:0005743]; mitochondrial respiratory chain complex III [GO:0005750]; mitochondrion [GO:0005739]; nucleus [GO:0005634]; electron transporter, transferring electrons from CoQH2-cytochrome c reductase complex and cytochrome c oxidase complex activity [GO:0045155]; electron transporter, transferring electrons within CoQH2-cytochrome c reductase c…	membrane [GO:0016020]; mitochondrial inner membrane [GO:0005743]; mitochondrial respiratory chain complex III [GO:0005750]; mitochondrion [GO:0005739]; nucleus [GO:0005634]; electron transporter, transferring electrons from CoQH2-cytochrome c reductase complex and cytochrome c oxidase complex activity [GO:0045155]; electron transporter, transferring electrons within CoQH2-cytochrome c reductase c…
242	COA1_HUMAN	-0.00423921	0.000526504	0.00782904	Q9GZY4	Cytochrome c oxidase assembly factor 1 homolog (Mitochondrial translation regulation assembly intermediate of cytochrome c oxidase protein of 15 kDa)	COA1 C7orf44 MITRAC15	146	COA1	cytosol [GO:0005829]; cytosolic large ribosomal subunit [GO:0022625]; integral component of mitochondrial inner membrane [GO:0031305]; mitochondrion [GO:0005739]; RNA binding [GO:0003723]; structural constituent of ribosome [GO:0003735]; mitochondrial respiratory chain complex I assembly [GO:0032981]; mitochondrial respiratory chain complex IV assembly [GO:0033617]; translation [GO:0006412]	cytosol [GO:0005829]; cytosolic large ribosomal subunit [GO:0022625]; integral component of mitochondrial inner membrane [GO:0031305]; mitochondrion [GO:0005739]; RNA binding [GO:0003723]; structural constituent of ribosome [GO:0003735]; mitochondrial respiratory chain complex I assembly [GO:0032981]; mitochondrial respiratory chain complex IV assembly [GO:0033617]; translation [GO:0006412]	cytosol [GO:0005829]; cytosolic large ribosomal subunit [GO:0022625]; integral component of mitochondrial inner membrane [GO:0031305]; mitochondrion [GO:0005739]; RNA binding [GO:0003723]; structural constituent of ribosome [GO:0003735]; mitochondrial respiratory chain complex I assembly [GO:0032981]; mitochondrial respiratory chain complex IV assembly [GO:0033617]; translation [GO:0006412]
243	MIC26_HUMAN	-0.00331463	0.000673888	0.00937025	Q9BUR5	MICOS complex subunit MIC26 (Apolipoprotein O) (MICOS complex subunit MIC23) (Protein FAM121B)	APOO FAM121B MIC23 MIC26 My025 UNQ1866/PRO4302	198	APOO	cytosol [GO:0005829]; endoplasmic reticulum membrane [GO:0005789]; extracellular region [GO:0005576]; extracellular space [GO:0005615]; Golgi membrane [GO:0000139]; high-density lipoprotein particle [GO:0034364]; integral component of mitochondrial inner membrane [GO:0031305]; low-density lipoprotein particle [GO:0034362]; MICOS complex [GO:0061617]; mitochondrion [GO:0005739]; very-low-density l…	cytosol [GO:0005829]; endoplasmic reticulum membrane [GO:0005789]; extracellular region [GO:0005576]; extracellular space [GO:0005615]; Golgi membrane [GO:0000139]; high-density lipoprotein particle [GO:0034364]; integral component of mitochondrial inner membrane [GO:0031305]; low-density lipoprotein particle [GO:0034362]; MICOS complex [GO:0061617]; mitochondrion [GO:0005739]; very-low-density l…	cytosol [GO:0005829]; endoplasmic reticulum membrane [GO:0005789]; extracellular region [GO:0005576]; extracellular space [GO:0005615]; Golgi membrane [GO:0000139]; high-density lipoprotein particle [GO:0034364]; integral component of mitochondrial inner membrane [GO:0031305]; low-density lipoprotein particle [GO:0034362]; MICOS complex [GO:0061617]; mitochondrion [GO:0005739]; very-low-density l…
244	NNTM_HUMAN	-0.00323287	0.00184386	0.0192747	Q13423	NAD(P) transhydrogenase, mitochondrial (EC 1.6.1.2) (Nicotinamide nucleotide transhydrogenase) (Pyridine nucleotide transhydrogenase)	NNT	1086	NNT	integral component of membrane [GO:0016021]; membrane [GO:0016020]; mitochondrial inner membrane [GO:0005743]; mitochondrial respiratory chain [GO:0005746]; mitochondrion [GO:0005739]; NAD binding [GO:0051287]; NAD(P)+ transhydrogenase (AB-specific) activity [GO:0008750]; NAD(P)+ transhydrogenase (B-specific) activity [GO:0003957]; NAD(P)+ transhydrogenase activity [GO:0008746]; NADP binding [GO:…	integral component of membrane [GO:0016021]; membrane [GO:0016020]; mitochondrial inner membrane [GO:0005743]; mitochondrial respiratory chain [GO:0005746]; mitochondrion [GO:0005739]; NAD binding [GO:0051287]; NAD(P)+ transhydrogenase (AB-specific) activity [GO:0008750]; NAD(P)+ transhydrogenase (B-specific) activity [GO:0003957]; NAD(P)+ transhydrogenase activity [GO:0008746]; NADP binding [GO:…	integral component of membrane [GO:0016021]; membrane [GO:0016020]; mitochondrial inner membrane [GO:0005743]; mitochondrial respiratory chain [GO:0005746]; mitochondrion [GO:0005739]; NAD binding [GO:0051287]; NAD(P)+ transhydrogenase (AB-specific) activity [GO:0008750]; NAD(P)+ transhydrogenase (B-specific) activity [GO:0003957]; NAD(P)+ transhydrogenase activity [GO:0008746]; NADP binding [GO:…
245	CCHL_HUMAN	-0.00316448	0.00253338	0.0240781	P53701	Cytochrome c-type heme lyase (CCHL) (EC 4.4.1.17) (Holocytochrome c-type synthase)	HCCS CCHL	268	HCCS	mitochondrial inner membrane [GO:0005743]; mitochondrion [GO:0005739]; holocytochrome-c synthase activity [GO:0004408]; metal ion binding [GO:0046872]; animal organ morphogenesis [GO:0009887]; cytochrome c-heme linkage [GO:0018063]; oxidation-reduction process [GO:0055114]	mitochondrial inner membrane [GO:0005743]; mitochondrion [GO:0005739]; holocytochrome-c synthase activity [GO:0004408]; metal ion binding [GO:0046872]; animal organ morphogenesis [GO:0009887]; cytochrome c-heme linkage [GO:0018063]; oxidation-reduction process [GO:0055114]	mitochondrial inner membrane [GO:0005743]; mitochondrion [GO:0005739]; holocytochrome-c synthase activity [GO:0004408]; metal ion binding [GO:0046872]; animal organ morphogenesis [GO:0009887]; cytochrome c-heme linkage [GO:0018063]; oxidation-reduction process [GO:0055114]
246	MPCP_HUMAN	-0.00281766	0.012282	0.0695926	Q00325	Phosphate carrier protein, mitochondrial (Phosphate transport protein) (PTP) (Solute carrier family 25 member 3)	SLC25A3 PHC OK/SW-cl.48	362	SLC25A3	extracellular exosome [GO:0070062]; integral component of plasma membrane [GO:0005887]; membrane [GO:0016020]; mitochondrial inner membrane [GO:0005743]; mitochondrion [GO:0005739]; myelin sheath [GO:0043209]; phosphate ion carrier activity [GO:0015320]; protein complex binding [GO:0032403]; symporter activity [GO:0015293]; mitochondrial transport [GO:0006839]; transport [GO:0006810]	extracellular exosome [GO:0070062]; integral component of plasma membrane [GO:0005887]; membrane [GO:0016020]; mitochondrial inner membrane [GO:0005743]; mitochondrion [GO:0005739]; myelin sheath [GO:0043209]; phosphate ion carrier activity [GO:0015320]; protein complex binding [GO:0032403]; symporter activity [GO:0015293]; mitochondrial transport [GO:0006839]; transport [GO:0006810]	extracellular exosome [GO:0070062]; integral component of plasma membrane [GO:0005887]; membrane [GO:0016020]; mitochondrial inner membrane [GO:0005743]; mitochondrion [GO:0005739]; myelin sheath [GO:0043209]; phosphate ion carrier activity [GO:0015320]; protein complex binding [GO:0032403]; symporter activity [GO:0015293]; mitochondrial transport [GO:0006839]; transport [GO:0006810]
247	ATPG_HUMAN	-0.00251668	0.010144	0.0611526	P36542	ATP synthase subunit gamma, mitochondrial (F-ATPase gamma subunit)	ATP5C1 ATP5C ATP5CL1	298	ATP5C1	extracellular exosome [GO:0070062]; membrane [GO:0016020]; mitochondrial inner membrane [GO:0005743]; mitochondrial matrix [GO:0005759]; mitochondrial proton-transporting ATP synthase complex [GO:0005753]; mitochondrial proton-transporting ATP synthase complex, catalytic core F(1) [GO:0000275]; mitochondrion [GO:0005739]; myelin sheath [GO:0043209]; proton-transporting ATP synthase activity, rota…	extracellular exosome [GO:0070062]; membrane [GO:0016020]; mitochondrial inner membrane [GO:0005743]; mitochondrial matrix [GO:0005759]; mitochondrial proton-transporting ATP synthase complex [GO:0005753]; mitochondrial proton-transporting ATP synthase complex, catalytic core F(1) [GO:0000275]; mitochondrion [GO:0005739]; myelin sheath [GO:0043209]; proton-transporting ATP synthase activity, rota…	extracellular exosome [GO:0070062]; membrane [GO:0016020]; mitochondrial inner membrane [GO:0005743]; mitochondrial matrix [GO:0005759]; mitochondrial proton-transporting ATP synthase complex [GO:0005753]; mitochondrial proton-transporting ATP synthase complex, catalytic core F(1) [GO:0000275]; mitochondrion [GO:0005739]; myelin sheath [GO:0043209]; proton-transporting ATP synthase activity, rota…
248	NDUF5_HUMAN	-0.00233036	0.0207494	0.09948	Q5TEU4	Arginine-hydroxylase NDUFAF5, mitochondrial (EC 1.-.-.-) (NADH dehydrogenase [ubiquinone] 1 alpha subcomplex assembly factor 5) (Putative methyltransferase NDUFAF5) (EC 2.1.1.-)	NDUFAF5 C20orf7	345	NDUFAF5	extrinsic component of mitochondrial inner membrane [GO:0031314]; mitochondrial inner membrane [GO:0005743]; mitochondrion [GO:0005739]; methyltransferase activity [GO:0008168]; oxidoreductase activity [GO:0016491]; mitochondrial respiratory chain complex I assembly [GO:0032981]; peptidyl-arginine hydroxylation [GO:0030961]	extrinsic component of mitochondrial inner membrane [GO:0031314]; mitochondrial inner membrane [GO:0005743]; mitochondrion [GO:0005739]; methyltransferase activity [GO:0008168]; oxidoreductase activity [GO:0016491]; mitochondrial respiratory chain complex I assembly [GO:0032981]; peptidyl-arginine hydroxylation [GO:0030961]	extrinsic component of mitochondrial inner membrane [GO:0031314]; mitochondrial inner membrane [GO:0005743]; mitochondrion [GO:0005739]; methyltransferase activity [GO:0008168]; oxidoreductase activity [GO:0016491]; mitochondrial respiratory chain complex I assembly [GO:0032981]; peptidyl-arginine hydroxylation [GO:0030961]
249	ATP5H_HUMAN	-0.0023232	0.0371789	0.14247	O75947	ATP synthase subunit d, mitochondrial (ATPase subunit d)	ATP5H My032	161	ATP5H	cytosol [GO:0005829]; extracellular exosome [GO:0070062]; mitochondrial inner membrane [GO:0005743]; mitochondrial proton-transporting ATP synthase complex [GO:0005753]; mitochondrial proton-transporting ATP synthase, stator stalk [GO:0000274]; mitochondrion [GO:0005739]; nucleoplasm [GO:0005654]; hydrogen ion transmembrane transporter activity [GO:0015078]; transmembrane transporter activity [GO…	cytosol [GO:0005829]; extracellular exosome [GO:0070062]; mitochondrial inner membrane [GO:0005743]; mitochondrial proton-transporting ATP synthase complex [GO:0005753]; mitochondrial proton-transporting ATP synthase, stator stalk [GO:0000274]; mitochondrion [GO:0005739]; nucleoplasm [GO:0005654]; hydrogen ion transmembrane transporter activity [GO:0015078]; transmembrane transporter activity [GO…	cytosol [GO:0005829]; extracellular exosome [GO:0070062]; mitochondrial inner membrane [GO:0005743]; mitochondrial proton-transporting ATP synthase complex [GO:0005753]; mitochondrial proton-transporting ATP synthase, stator stalk [GO:0000274]; mitochondrion [GO:0005739]; nucleoplasm [GO:0005654]; hydrogen ion transmembrane transporter activity [GO:0015078]; transmembrane transporter activity [GO…
250	TMM11_HUMAN	-0.00231022	0.00268785	0.0249953	P17152	Transmembrane protein 11, mitochondrial (Protein PM1) (Protein PMI)	TMEM11 C17orf35 PM1	192	TMEM11	integral component of mitochondrial inner membrane [GO:0031305]; integral component of plasma membrane [GO:0005887]; mitochondrion [GO:0005739]; mitochondrion organization [GO:0007005]	integral component of mitochondrial inner membrane [GO:0031305]; integral component of plasma membrane [GO:0005887]; mitochondrion [GO:0005739]; mitochondrion organization [GO:0007005]	integral component of mitochondrial inner membrane [GO:0031305]; integral component of plasma membrane [GO:0005887]; mitochondrion [GO:0005739]; mitochondrion organization [GO:0007005]
251	ADT1_HUMAN	-0.00204378	0.0252806	0.11349	P12235	ADP/ATP translocase 1 (ADP,ATP carrier protein 1) (ADP,ATP carrier protein, heart/skeletal muscle isoform T1) (Adenine nucleotide translocator 1) (ANT 1) (Solute carrier family 25 member 4)	SLC25A4 ANT1	298	SLC25A4	integral component of plasma membrane [GO:0005887]; mitochondrial inner membrane [GO:0005743]; mitochondrion [GO:0005739]; myelin sheath [GO:0043209]; nucleus [GO:0005634]; adenine transmembrane transporter activity [GO:0015207]; ATP:ADP antiporter activity [GO:0005471]; ADP transport [GO:0015866]; apoptotic mitochondrial changes [GO:0008637]; generation of precursor metabolites and energy [GO:00…	integral component of plasma membrane [GO:0005887]; mitochondrial inner membrane [GO:0005743]; mitochondrion [GO:0005739]; myelin sheath [GO:0043209]; nucleus [GO:0005634]; adenine transmembrane transporter activity [GO:0015207]; ATP:ADP antiporter activity [GO:0005471]; ADP transport [GO:0015866]; apoptotic mitochondrial changes [GO:0008637]; generation of precursor metabolites and energy [GO:00…	integral component of plasma membrane [GO:0005887]; mitochondrial inner membrane [GO:0005743]; mitochondrion [GO:0005739]; myelin sheath [GO:0043209]; nucleus [GO:0005634]; adenine transmembrane transporter activity [GO:0015207]; ATP:ADP antiporter activity [GO:0005471]; ADP transport [GO:0015866]; apoptotic mitochondrial changes [GO:0008637]; generation of precursor metabolites and energy [GO:00…
252	ATP5L_HUMAN	-0.00203356	0.01982	0.0963501	O75964	ATP synthase subunit g, mitochondrial (ATPase subunit g)	ATP5L	103	ATP5L	extracellular exosome [GO:0070062]; mitochondrial inner membrane [GO:0005743]; mitochondrial proton-transporting ATP synthase complex [GO:0005753]; mitochondrial proton-transporting ATP synthase complex, coupling factor F(o) [GO:0000276]; mitochondrion [GO:0005739]; hydrogen ion transmembrane transporter activity [GO:0015078]; transmembrane transporter activity [GO:0022857]; ATP biosynthetic proc…	extracellular exosome [GO:0070062]; mitochondrial inner membrane [GO:0005743]; mitochondrial proton-transporting ATP synthase complex [GO:0005753]; mitochondrial proton-transporting ATP synthase complex, coupling factor F(o) [GO:0000276]; mitochondrion [GO:0005739]; hydrogen ion transmembrane transporter activity [GO:0015078]; transmembrane transporter activity [GO:0022857]; ATP biosynthetic proc…	extracellular exosome [GO:0070062]; mitochondrial inner membrane [GO:0005743]; mitochondrial proton-transporting ATP synthase complex [GO:0005753]; mitochondrial proton-transporting ATP synthase complex, coupling factor F(o) [GO:0000276]; mitochondrion [GO:0005739]; hydrogen ion transmembrane transporter activity [GO:0015078]; transmembrane transporter activity [GO:0022857]; ATP biosynthetic proc…
253	ATPA_HUMAN	-0.00188688	0.0207549	0.09948	P25705	ATP synthase subunit alpha, mitochondrial	ATP5A1 ATP5A ATP5AL2 ATPM	553	ATP5A1	extracellular exosome [GO:0070062]; extracellular matrix [GO:0031012]; membrane [GO:0016020]; mitochondrial inner membrane [GO:0005743]; mitochondrial matrix [GO:0005759]; mitochondrial proton-transporting ATP synthase complex [GO:0005753]; mitochondrion [GO:0005739]; myelin sheath [GO:0043209]; plasma membrane [GO:0005886]; proton-transporting ATP synthase complex [GO:0045259]; proton-transporti…	extracellular exosome [GO:0070062]; extracellular matrix [GO:0031012]; membrane [GO:0016020]; mitochondrial inner membrane [GO:0005743]; mitochondrial matrix [GO:0005759]; mitochondrial proton-transporting ATP synthase complex [GO:0005753]; mitochondrion [GO:0005739]; myelin sheath [GO:0043209]; plasma membrane [GO:0005886]; proton-transporting ATP synthase complex [GO:0045259]; proton-transporti…	extracellular exosome [GO:0070062]; extracellular matrix [GO:0031012]; membrane [GO:0016020]; mitochondrial inner membrane [GO:0005743]; mitochondrial matrix [GO:0005759]; mitochondrial proton-transporting ATP synthase complex [GO:0005753]; mitochondrion [GO:0005739]; myelin sheath [GO:0043209]; plasma membrane [GO:0005886]; proton-transporting ATP synthase complex [GO:0045259]; proton-transporti…
254	ATPK_HUMAN	-0.00187919	0.0409851	0.151745	P56134	ATP synthase subunit f, mitochondrial	ATP5J2 ATP5JL	94	ATP5J2	extracellular exosome [GO:0070062]; integral component of membrane [GO:0016021]; mitochondrial inner membrane [GO:0005743]; mitochondrial proton-transporting ATP synthase complex [GO:0005753]; mitochondrial proton-transporting ATP synthase complex, coupling factor F(o) [GO:0000276]; mitochondrion [GO:0005739]; nucleoplasm [GO:0005654]; nucleus [GO:0005634]; transmembrane transporter activity [GO:…	extracellular exosome [GO:0070062]; integral component of membrane [GO:0016021]; mitochondrial inner membrane [GO:0005743]; mitochondrial proton-transporting ATP synthase complex [GO:0005753]; mitochondrial proton-transporting ATP synthase complex, coupling factor F(o) [GO:0000276]; mitochondrion [GO:0005739]; nucleoplasm [GO:0005654]; nucleus [GO:0005634]; transmembrane transporter activity [GO:…	extracellular exosome [GO:0070062]; integral component of membrane [GO:0016021]; mitochondrial inner membrane [GO:0005743]; mitochondrial proton-transporting ATP synthase complex [GO:0005753]; mitochondrial proton-transporting ATP synthase complex, coupling factor F(o) [GO:0000276]; mitochondrion [GO:0005739]; nucleoplasm [GO:0005654]; nucleus [GO:0005634]; transmembrane transporter activity [GO:…
255	ATPO_HUMAN	-0.00184899	0.0360851	0.140628	P48047	ATP synthase subunit O, mitochondrial (Oligomycin sensitivity conferral protein) (OSCP)	ATP5O ATPO	213	ATP5O	extracellular exosome [GO:0070062]; extracellular matrix [GO:0031012]; mitochondrial inner membrane [GO:0005743]; mitochondrial proton-transporting ATP synthase complex [GO:0005753]; mitochondrion [GO:0005739]; nucleus [GO:0005634]; plasma membrane [GO:0005886]; ATPase activity [GO:0016887]; drug binding [GO:0008144]; proton-transporting ATP synthase activity, rotational mechanism [GO:0046933]; t…	extracellular exosome [GO:0070062]; extracellular matrix [GO:0031012]; mitochondrial inner membrane [GO:0005743]; mitochondrial proton-transporting ATP synthase complex [GO:0005753]; mitochondrion [GO:0005739]; nucleus [GO:0005634]; plasma membrane [GO:0005886]; ATPase activity [GO:0016887]; drug binding [GO:0008144]; proton-transporting ATP synthase activity, rotational mechanism [GO:0046933]; t…	extracellular exosome [GO:0070062]; extracellular matrix [GO:0031012]; mitochondrial inner membrane [GO:0005743]; mitochondrial proton-transporting ATP synthase complex [GO:0005753]; mitochondrion [GO:0005739]; nucleus [GO:0005634]; plasma membrane [GO:0005886]; ATPase activity [GO:0016887]; drug binding [GO:0008144]; proton-transporting ATP synthase activity, rotational mechanism [GO:0046933]; t…
256	ATPB_HUMAN	-0.00171227	0.0170207	0.0872546	P06576	ATP synthase subunit beta, mitochondrial (EC 3.6.3.14)	ATP5B ATPMB ATPSB	529	ATP5B	cell surface [GO:0009986]; extracellular exosome [GO:0070062]; extracellular matrix [GO:0031012]; membrane [GO:0016020]; mitochondrial matrix [GO:0005759]; mitochondrial membrane [GO:0031966]; mitochondrial nucleoid [GO:0042645]; mitochondrial proton-transporting ATP synthase complex [GO:0005753]; mitochondrial proton-transporting ATP synthase, catalytic core [GO:0005754]; mitochondrion [GO:00057…	cell surface [GO:0009986]; extracellular exosome [GO:0070062]; extracellular matrix [GO:0031012]; membrane [GO:0016020]; mitochondrial matrix [GO:0005759]; mitochondrial membrane [GO:0031966]; mitochondrial nucleoid [GO:0042645]; mitochondrial proton-transporting ATP synthase complex [GO:0005753]; mitochondrial proton-transporting ATP synthase, catalytic core [GO:0005754]; mitochondrion [GO:00057…	cell surface [GO:0009986]; extracellular exosome [GO:0070062]; extracellular matrix [GO:0031012]; membrane [GO:0016020]; mitochondrial matrix [GO:0005759]; mitochondrial membrane [GO:0031966]; mitochondrial nucleoid [GO:0042645]; mitochondrial proton-transporting ATP synthase complex [GO:0005753]; mitochondrial proton-transporting ATP synthase, catalytic core [GO:0005754]; mitochondrion [GO:00057…
257	CMC1_HUMAN	-0.00170631	0.0190122	0.0935762	O75746	Calcium-binding mitochondrial carrier protein Aralar1 (Mitochondrial aspartate glutamate carrier 1) (Solute carrier family 25 member 12)	SLC25A12 ARALAR1	678	SLC25A12	integral component of membrane [GO:0016021]; mitochondrial inner membrane [GO:0005743]; mitochondrion [GO:0005739]; myelin sheath [GO:0043209]; acidic amino acid transmembrane transporter activity [GO:0015172]; calcium ion binding [GO:0005509]; L-aspartate transmembrane transporter activity [GO:0015183]; L-glutamate transmembrane transporter activity [GO:0005313]; aspartate transport [GO:0015810]…	integral component of membrane [GO:0016021]; mitochondrial inner membrane [GO:0005743]; mitochondrion [GO:0005739]; myelin sheath [GO:0043209]; acidic amino acid transmembrane transporter activity [GO:0015172]; calcium ion binding [GO:0005509]; L-aspartate transmembrane transporter activity [GO:0015183]; L-glutamate transmembrane transporter activity [GO:0005313]; aspartate transport [GO:0015810]…	integral component of membrane [GO:0016021]; mitochondrial inner membrane [GO:0005743]; mitochondrion [GO:0005739]; myelin sheath [GO:0043209]; acidic amino acid transmembrane transporter activity [GO:0015172]; calcium ion binding [GO:0005509]; L-aspartate transmembrane transporter activity [GO:0015183]; L-glutamate transmembrane transporter activity [GO:0005313]; aspartate transport [GO:0015810]…
258	ATPD_HUMAN	-0.0016692	0.0101502	0.0611526	P30049	ATP synthase subunit delta, mitochondrial (F-ATPase delta subunit)	ATP5D	168	ATP5D	mitochondrial inner membrane [GO:0005743]; mitochondrial matrix [GO:0005759]; mitochondrial proton-transporting ATP synthase complex [GO:0005753]; mitochondrial proton-transporting ATP synthase complex, catalytic core F(1) [GO:0000275]; mitochondrion [GO:0005739]; ATPase activity [GO:0016887]; proton-transporting ATP synthase activity, rotational mechanism [GO:0046933]; transmembrane transporter …	mitochondrial inner membrane [GO:0005743]; mitochondrial matrix [GO:0005759]; mitochondrial proton-transporting ATP synthase complex [GO:0005753]; mitochondrial proton-transporting ATP synthase complex, catalytic core F(1) [GO:0000275]; mitochondrion [GO:0005739]; ATPase activity [GO:0016887]; proton-transporting ATP synthase activity, rotational mechanism [GO:0046933]; transmembrane transporter …	mitochondrial inner membrane [GO:0005743]; mitochondrial matrix [GO:0005759]; mitochondrial proton-transporting ATP synthase complex [GO:0005753]; mitochondrial proton-transporting ATP synthase complex, catalytic core F(1) [GO:0000275]; mitochondrion [GO:0005739]; ATPase activity [GO:0016887]; proton-transporting ATP synthase activity, rotational mechanism [GO:0046933]; transmembrane transporter …
259	MIC27_HUMAN	-0.00143728	0.00181738	0.019135	Q6UXV4	MICOS complex subunit MIC27 (Apolipoprotein O-like) (Protein FAM121A)	APOOL CXorf33 FAM121A MIC27 UNQ8193/PRO23204	268	APOOL	extracellular region [GO:0005576]; MICOS complex [GO:0061617]; mitochondrion [GO:0005739]; platelet alpha granule lumen [GO:0031093]; cristae formation [GO:0042407]; platelet degranulation [GO:0002576]	extracellular region [GO:0005576]; MICOS complex [GO:0061617]; mitochondrion [GO:0005739]; platelet alpha granule lumen [GO:0031093]; cristae formation [GO:0042407]; platelet degranulation [GO:0002576]	extracellular region [GO:0005576]; MICOS complex [GO:0061617]; mitochondrion [GO:0005739]; platelet alpha granule lumen [GO:0031093]; cristae formation [GO:0042407]; platelet degranulation [GO:0002576]
260	ABCF2_HUMAN	-0.000907714	0.0110123	0.0639707	Q9UG63	ATP-binding cassette sub-family F member 2 (Iron-inhibited ABC transporter 2)	ABCF2 HUSSY-18	623	ABCF2	ATP-binding cassette (ABC) transporter complex [GO:0043190]; membrane [GO:0016020]; mitochondrial envelope [GO:0005740]; ATP binding [GO:0005524]; ATPase activity [GO:0016887]; transporter activity [GO:0005215]; transport [GO:0006810]	ATP-binding cassette (ABC) transporter complex [GO:0043190]; membrane [GO:0016020]; mitochondrial envelope [GO:0005740]; ATP binding [GO:0005524]; ATPase activity [GO:0016887]; transporter activity [GO:0005215]; transport [GO:0006810]	ATP-binding cassette (ABC) transporter complex [GO:0043190]; membrane [GO:0016020]; mitochondrial envelope [GO:0005740]; ATP binding [GO:0005524]; ATPase activity [GO:0016887]; transporter activity [GO:0005215]; transport [GO:0006810]
261	SCMC1_HUMAN	0.00155564	0.0131259	0.0731444	Q6NUK1	Calcium-binding mitochondrial carrier protein SCaMC-1 (Mitochondrial ATP-Mg/Pi carrier protein 1) (Mitochondrial Ca(2+)-dependent solute carrier protein 1) (Small calcium-binding mitochondrial carrier protein 1) (Solute carrier family 25 member 24)	SLC25A24 APC1 MCSC1 SCAMC1	477	SLC25A24	integral component of membrane [GO:0016021]; mitochondrial inner membrane [GO:0005743]; mitochondrion [GO:0005739]; ADP transmembrane transporter activity [GO:0015217]; ATP transmembrane transporter activity [GO:0005347]; calcium ion binding [GO:0005509]; ATP transport [GO:0015867]; cellular response to calcium ion [GO:0071277]; cellular response to oxidative stress [GO:0034599]; mitochondrial tr…	integral component of membrane [GO:0016021]; mitochondrial inner membrane [GO:0005743]; mitochondrion [GO:0005739]; ADP transmembrane transporter activity [GO:0015217]; ATP transmembrane transporter activity [GO:0005347]; calcium ion binding [GO:0005509]; ATP transport [GO:0015867]; cellular response to calcium ion [GO:0071277]; cellular response to oxidative stress [GO:0034599]; mitochondrial tr…	integral component of membrane [GO:0016021]; mitochondrial inner membrane [GO:0005743]; mitochondrion [GO:0005739]; ADP transmembrane transporter activity [GO:0015217]; ATP transmembrane transporter activity [GO:0005347]; calcium ion binding [GO:0005509]; ATP transport [GO:0015867]; cellular response to calcium ion [GO:0071277]; cellular response to oxidative stress [GO:0034599]; mitochondrial tr…
262	MCU_HUMAN	0.00183562	0.0265167	0.11661	Q8NE86	Calcium uniporter protein, mitochondrial (HsMCU) (Coiled-coil domain-containing protein 109A)	MCU C10orf42 CCDC109A	351	MCU	calcium channel complex [GO:0034704]; integral component of mitochondrial inner membrane [GO:0031305]; mitochondrial inner membrane [GO:0005743]; mitochondrion [GO:0005739]; uniplex complex [GO:1990246]; calcium channel activity [GO:0005262]; identical protein binding [GO:0042802]; uniporter activity [GO:0015292]; calcium-mediated signaling [GO:0019722]; glucose homeostasis [GO:0042593]; mitochon…	calcium channel complex [GO:0034704]; integral component of mitochondrial inner membrane [GO:0031305]; mitochondrial inner membrane [GO:0005743]; mitochondrion [GO:0005739]; uniplex complex [GO:1990246]; calcium channel activity [GO:0005262]; identical protein binding [GO:0042802]; uniporter activity [GO:0015292]; calcium-mediated signaling [GO:0019722]; glucose homeostasis [GO:0042593]; mitochon…	calcium channel complex [GO:0034704]; integral component of mitochondrial inner membrane [GO:0031305]; mitochondrial inner membrane [GO:0005743]; mitochondrion [GO:0005739]; uniplex complex [GO:1990246]; calcium channel activity [GO:0005262]; identical protein binding [GO:0042802]; uniporter activity [GO:0015292]; calcium-mediated signaling [GO:0019722]; glucose homeostasis [GO:0042593]; mitochon…
263	CDS2_HUMAN	0.00315889	0.00248114	0.0237798	O95674	Phosphatidate cytidylyltransferase 2 (EC 2.7.7.41) (CDP-DAG synthase 2) (CDP-DG synthase 2) (CDP-diacylglycerol synthase 2) (CDS 2) (CDP-diglyceride pyrophosphorylase 2) (CDP-diglyceride synthase 2) (CTP:phosphatidate cytidylyltransferase 2)	CDS2	445	CDS2	endoplasmic reticulum membrane [GO:0005789]; integral component of membrane [GO:0016021]; membrane [GO:0016020]; mitochondrial inner membrane [GO:0005743]; phosphatidate cytidylyltransferase activity [GO:0004605]; CDP-diacylglycerol biosynthetic process [GO:0016024]; phosphatidylglycerol biosynthetic process [GO:0006655]	endoplasmic reticulum membrane [GO:0005789]; integral component of membrane [GO:0016021]; membrane [GO:0016020]; mitochondrial inner membrane [GO:0005743]; phosphatidate cytidylyltransferase activity [GO:0004605]; CDP-diacylglycerol biosynthetic process [GO:0016024]; phosphatidylglycerol biosynthetic process [GO:0006655]	endoplasmic reticulum membrane [GO:0005789]; integral component of membrane [GO:0016021]; membrane [GO:0016020]; mitochondrial inner membrane [GO:0005743]; phosphatidate cytidylyltransferase activity [GO:0004605]; CDP-diacylglycerol biosynthetic process [GO:0016024]; phosphatidylglycerol biosynthetic process [GO:0006655]
264	CHDH_HUMAN	0.00357354	0.00114576	0.0136741	Q8NE62	Choline dehydrogenase, mitochondrial (CDH) (CHD) (EC 1.1.99.1)	CHDH	594	CHDH	mitochondrial inner membrane [GO:0005743]; choline dehydrogenase activity [GO:0008812]; flavin adenine dinucleotide binding [GO:0050660]; choline catabolic process [GO:0042426]; glycine betaine biosynthetic process from choline [GO:0019285]	mitochondrial inner membrane [GO:0005743]; choline dehydrogenase activity [GO:0008812]; flavin adenine dinucleotide binding [GO:0050660]; choline catabolic process [GO:0042426]; glycine betaine biosynthetic process from choline [GO:0019285]	mitochondrial inner membrane [GO:0005743]; choline dehydrogenase activity [GO:0008812]; flavin adenine dinucleotide binding [GO:0050660]; choline catabolic process [GO:0042426]; glycine betaine biosynthetic process from choline [GO:0019285]
265	PYRD_HUMAN	0.00463172	0.00101719	0.0126932	Q02127	Dihydroorotate dehydrogenase (quinone), mitochondrial (DHOdehase) (EC 1.3.5.2) (Dihydroorotate oxidase)	DHODH	395	DHODH	cytosol [GO:0005829]; integral component of membrane [GO:0016021]; mitochondrial inner membrane [GO:0005743]; mitochondrion [GO:0005739]; neuronal cell body [GO:0043025]; nucleoplasm [GO:0005654]; dihydroorotate dehydrogenase activity [GO:0004152]; drug binding [GO:0008144]; FMN binding [GO:0010181]; ubiquinone binding [GO:0048039]; 'de novo' pyrimidine nucleobase biosynthetic process [GO:0006207…	cytosol [GO:0005829]; integral component of membrane [GO:0016021]; mitochondrial inner membrane [GO:0005743]; mitochondrion [GO:0005739]; neuronal cell body [GO:0043025]; nucleoplasm [GO:0005654]; dihydroorotate dehydrogenase activity [GO:0004152]; drug binding [GO:0008144]; FMN binding [GO:0010181]; ubiquinone binding [GO:0048039]; 'de novo' pyrimidine nucleobase biosynthetic process [GO:0006207…	cytosol [GO:0005829]; integral component of membrane [GO:0016021]; mitochondrial inner membrane [GO:0005743]; mitochondrion [GO:0005739]; neuronal cell body [GO:0043025]; nucleoplasm [GO:0005654]; dihydroorotate dehydrogenase activity [GO:0004152]; drug binding [GO:0008144]; FMN binding [GO:0010181]; ubiquinone binding [GO:0048039]; 'de novo' pyrimidine nucleobase biosynthetic process [GO:0006207…
266	EXOG_HUMAN	0.00765781	0.0328783	0.13333	Q9Y2C4	Nuclease EXOG, mitochondrial (EC 3.1.30.-) (Endonuclease G-like 1) (Endo G-like 1)	EXOG ENDOGL1 ENDOGL2 ENGL	368	EXOG	mitochondrial inner membrane [GO:0005743]; protein complex [GO:0043234]; 5'-3' exonuclease activity [GO:0008409]; endonuclease activity [GO:0004519]; metal ion binding [GO:0046872]; nucleic acid binding [GO:0003676]	mitochondrial inner membrane [GO:0005743]; protein complex [GO:0043234]; 5'-3' exonuclease activity [GO:0008409]; endonuclease activity [GO:0004519]; metal ion binding [GO:0046872]; nucleic acid binding [GO:0003676]	mitochondrial inner membrane [GO:0005743]; protein complex [GO:0043234]; 5'-3' exonuclease activity [GO:0008409]; endonuclease activity [GO:0004519]; metal ion binding [GO:0046872]; nucleic acid binding [GO:0003676]
267	TXTP_HUMAN	0.00783961	0.000353263	0.00595112	P53007	Tricarboxylate transport protein, mitochondrial (Citrate transport protein) (CTP) (Solute carrier family 25 member 1) (Tricarboxylate carrier protein)	SLC25A1 SLC20A3	311	SLC25A1	extracellular exosome [GO:0070062]; integral component of membrane [GO:0016021]; mitochondrial inner membrane [GO:0005743]; nucleus [GO:0005634]; citrate transmembrane transporter activity [GO:0015137]; tricarboxylic acid transmembrane transporter activity [GO:0015142]; gluconeogenesis [GO:0006094]; long-chain fatty-acyl-CoA biosynthetic process [GO:0035338]; mitochondrial citrate transport [GO:0…	extracellular exosome [GO:0070062]; integral component of membrane [GO:0016021]; mitochondrial inner membrane [GO:0005743]; nucleus [GO:0005634]; citrate transmembrane transporter activity [GO:0015137]; tricarboxylic acid transmembrane transporter activity [GO:0015142]; gluconeogenesis [GO:0006094]; long-chain fatty-acyl-CoA biosynthetic process [GO:0035338]; mitochondrial citrate transport [GO:0…	extracellular exosome [GO:0070062]; integral component of membrane [GO:0016021]; mitochondrial inner membrane [GO:0005743]; nucleus [GO:0005634]; citrate transmembrane transporter activity [GO:0015137]; tricarboxylic acid transmembrane transporter activity [GO:0015142]; gluconeogenesis [GO:0006094]; long-chain fatty-acyl-CoA biosynthetic process [GO:0035338]; mitochondrial citrate transport [GO:0…
268	FOLC_HUMAN	-0.00727919	0.00119798	0.0141433	Q05932	Folylpolyglutamate synthase, mitochondrial (EC 6.3.2.17) (Folylpoly-gamma-glutamate synthetase) (FPGS) (Tetrahydrofolylpolyglutamate synthase) (Tetrahydrofolate synthase)	FPGS	587	FPGS	cytoplasm [GO:0005737]; cytosol [GO:0005829]; mitochondrial inner membrane [GO:0005743]; mitochondrial matrix [GO:0005759]; mitochondrion [GO:0005739]; ATP binding [GO:0005524]; metal ion binding [GO:0046872]; tetrahydrofolylpolyglutamate synthase activity [GO:0004326]; animal organ regeneration [GO:0031100]; brain development [GO:0007420]; cell proliferation [GO:0008283]; folic acid metabolic pr…	cytoplasm [GO:0005737]; cytosol [GO:0005829]; mitochondrial inner membrane [GO:0005743]; mitochondrial matrix [GO:0005759]; mitochondrion [GO:0005739]; ATP binding [GO:0005524]; metal ion binding [GO:0046872]; tetrahydrofolylpolyglutamate synthase activity [GO:0004326]; animal organ regeneration [GO:0031100]; brain development [GO:0007420]; cell proliferation [GO:0008283]; folic acid metabolic pr…	cytoplasm [GO:0005737]; cytosol [GO:0005829]; mitochondrial inner membrane [GO:0005743]; mitochondrial matrix [GO:0005759]; mitochondrion [GO:0005739]; ATP binding [GO:0005524]; metal ion binding [GO:0046872]; tetrahydrofolylpolyglutamate synthase activity [GO:0004326]; animal organ regeneration [GO:0031100]; brain development [GO:0007420]; cell proliferation [GO:0008283]; folic acid metabolic pr…
269	NDUF6_HUMAN	-0.00190077	0.0207273	0.09948	Q330K2	NADH dehydrogenase (ubiquinone) complex I, assembly factor 6 (Putative phytoene synthase)	NDUFAF6 C8orf38	333	NDUFAF6	cytoplasm [GO:0005737]; mitochondrial inner membrane [GO:0005743]; nucleus [GO:0005634]; transferase activity [GO:0016740]; biosynthetic process [GO:0009058]; mitochondrial respiratory chain complex I assembly [GO:0032981]	cytoplasm [GO:0005737]; mitochondrial inner membrane [GO:0005743]; nucleus [GO:0005634]; transferase activity [GO:0016740]; biosynthetic process [GO:0009058]; mitochondrial respiratory chain complex I assembly [GO:0032981]	cytoplasm [GO:0005737]; mitochondrial inner membrane [GO:0005743]; nucleus [GO:0005634]; transferase activity [GO:0016740]; biosynthetic process [GO:0009058]; mitochondrial respiratory chain complex I assembly [GO:0032981]
270	MYOC_HUMAN	0.0132633	1.98e-05	0.000767179	Q99972	Myocilin (Myocilin 55 kDa subunit) (Trabecular meshwork-induced glucocorticoid response protein) [Cleaved into: Myocilin, N-terminal fragment (Myocilin 20 kDa N-terminal fragment); Myocilin, C-terminal fragment (Myocilin 35 kDa N-terminal fragment)]	MYOC GLC1A TIGR	504	MYOC	cilium [GO:0005929]; cytoplasmic vesicle [GO:0031410]; endoplasmic reticulum [GO:0005783]; extracellular exosome [GO:0070062]; extracellular matrix [GO:0031012]; extracellular space [GO:0005615]; Golgi apparatus [GO:0005794]; mitochondrial inner membrane [GO:0005743]; mitochondrial intermembrane space [GO:0005758]; mitochondrial outer membrane [GO:0005741]; node of Ranvier [GO:0033268]; proteinac…	cilium [GO:0005929]; cytoplasmic vesicle [GO:0031410]; endoplasmic reticulum [GO:0005783]; extracellular exosome [GO:0070062]; extracellular matrix [GO:0031012]; extracellular space [GO:0005615]; Golgi apparatus [GO:0005794]; mitochondrial inner membrane [GO:0005743]; mitochondrial intermembrane space [GO:0005758]; mitochondrial outer membrane [GO:0005741]; node of Ranvier [GO:0033268]; proteinac…	cilium [GO:0005929]; cytoplasmic vesicle [GO:0031410]; endoplasmic reticulum [GO:0005783]; extracellular exosome [GO:0070062]; extracellular matrix [GO:0031012]; extracellular space [GO:0005615]; Golgi apparatus [GO:0005794]; mitochondrial inner membrane [GO:0005743]; mitochondrial intermembrane space [GO:0005758]; mitochondrial outer membrane [GO:0005741]; node of Ranvier [GO:0033268]; proteinac…
271	COX19_HUMAN	-0.00237786	0.0210937	0.100534	Q49B96	Cytochrome c oxidase assembly protein COX19 (hCOX19)	COX19	90	COX19	cytosol [GO:0005829]; mitochondrial intermembrane space [GO:0005758]; aerobic respiration [GO:0009060]; mitochondrial respiratory chain complex IV assembly [GO:0033617]	cytosol [GO:0005829]; mitochondrial intermembrane space [GO:0005758]; aerobic respiration [GO:0009060]; mitochondrial respiratory chain complex IV assembly [GO:0033617]	cytosol [GO:0005829]; mitochondrial intermembrane space [GO:0005758]; aerobic respiration [GO:0009060]; mitochondrial respiratory chain complex IV assembly [GO:0033617]
272	ORN_HUMAN	-0.00184205	0.0499212	0.172986	Q9Y3B8	Oligoribonuclease, mitochondrial (EC 3.1.-.-) (RNA exonuclease 2 homolog) (Small fragment nuclease)	REXO2 SFN SMFN CGI-114	237	REXO2	focal adhesion [GO:0005925]; mitochondrial intermembrane space [GO:0005758]; mitochondrial matrix [GO:0005759]; mitochondrion [GO:0005739]; nucleolus [GO:0005730]; nucleus [GO:0005634]; 3'-5' exonuclease activity [GO:0008408]; nucleic acid binding [GO:0003676]; nucleobase-containing compound metabolic process [GO:0006139]; nucleotide metabolic process [GO:0009117]	focal adhesion [GO:0005925]; mitochondrial intermembrane space [GO:0005758]; mitochondrial matrix [GO:0005759]; mitochondrion [GO:0005739]; nucleolus [GO:0005730]; nucleus [GO:0005634]; 3'-5' exonuclease activity [GO:0008408]; nucleic acid binding [GO:0003676]; nucleobase-containing compound metabolic process [GO:0006139]; nucleotide metabolic process [GO:0009117]	focal adhesion [GO:0005925]; mitochondrial intermembrane space [GO:0005758]; mitochondrial matrix [GO:0005759]; mitochondrion [GO:0005739]; nucleolus [GO:0005730]; nucleus [GO:0005634]; 3'-5' exonuclease activity [GO:0008408]; nucleic acid binding [GO:0003676]; nucleobase-containing compound metabolic process [GO:0006139]; nucleotide metabolic process [GO:0009117]
273	MICU2_HUMAN	0.00241756	0.0263969	0.116377	Q8IYU8	Calcium uptake protein 2, mitochondrial (EF-hand domain-containing family member A1)	MICU2 EFHA1	434	MICU2	calcium channel complex [GO:0034704]; mitochondrial inner membrane [GO:0005743]; mitochondrial intermembrane space [GO:0005758]; mitochondrion [GO:0005739]; nucleus [GO:0005634]; uniplex complex [GO:1990246]; calcium ion binding [GO:0005509]; protein heterodimerization activity [GO:0046982]; mitochondrial calcium ion homeostasis [GO:0051560]; mitochondrial calcium ion transmembrane transport [GO:…	calcium channel complex [GO:0034704]; mitochondrial inner membrane [GO:0005743]; mitochondrial intermembrane space [GO:0005758]; mitochondrion [GO:0005739]; nucleus [GO:0005634]; uniplex complex [GO:1990246]; calcium ion binding [GO:0005509]; protein heterodimerization activity [GO:0046982]; mitochondrial calcium ion homeostasis [GO:0051560]; mitochondrial calcium ion transmembrane transport [GO:…	calcium channel complex [GO:0034704]; mitochondrial inner membrane [GO:0005743]; mitochondrial intermembrane space [GO:0005758]; mitochondrion [GO:0005739]; nucleus [GO:0005634]; uniplex complex [GO:1990246]; calcium ion binding [GO:0005509]; protein heterodimerization activity [GO:0046982]; mitochondrial calcium ion homeostasis [GO:0051560]; mitochondrial calcium ion transmembrane transport [GO:…
274	HAX1_HUMAN	-0.00188004	0.0329063	0.13333	O00165	HCLS1-associated protein X-1 (HS1-associating protein X-1) (HAX-1) (HS1-binding protein 1) (HSP1BP-1)	HAX1 HS1BP1	279	HAX1	actin cytoskeleton [GO:0015629]; cell cortex [GO:0005938]; cytoplasmic vesicle [GO:0031410]; endoplasmic reticulum [GO:0005783]; lamellipodium [GO:0030027]; mitochondrial intermembrane space [GO:0005758]; mitochondrial outer membrane [GO:0005741]; mitochondrion [GO:0005739]; nuclear envelope [GO:0005635]; nuclear membrane [GO:0031965]; P-body [GO:0000932]; plasma membrane [GO:0005886]; sarcoplasm…	actin cytoskeleton [GO:0015629]; cell cortex [GO:0005938]; cytoplasmic vesicle [GO:0031410]; endoplasmic reticulum [GO:0005783]; lamellipodium [GO:0030027]; mitochondrial intermembrane space [GO:0005758]; mitochondrial outer membrane [GO:0005741]; mitochondrion [GO:0005739]; nuclear envelope [GO:0005635]; nuclear membrane [GO:0031965]; P-body [GO:0000932]; plasma membrane [GO:0005886]; sarcoplasm…	actin cytoskeleton [GO:0015629]; cell cortex [GO:0005938]; cytoplasmic vesicle [GO:0031410]; endoplasmic reticulum [GO:0005783]; lamellipodium [GO:0030027]; mitochondrial intermembrane space [GO:0005758]; mitochondrial outer membrane [GO:0005741]; mitochondrion [GO:0005739]; nuclear envelope [GO:0005635]; nuclear membrane [GO:0031965]; P-body [GO:0000932]; plasma membrane [GO:0005886]; sarcoplasm…
275	TRUA_HUMAN	0.00239018	0.0108008	0.0633298	Q9Y606	tRNA pseudouridine synthase A, mitochondrial (EC 5.4.99.12) (tRNA pseudouridine(38-40) synthase) (tRNA pseudouridylate synthase I) (tRNA-uridine isomerase I)	PUS1 PP8985	427	PUS1	mitochondrial matrix [GO:0005759]; mitochondrion [GO:0005739]; nucleus [GO:0005634]; pseudouridine synthase activity [GO:0009982]; pseudouridylate synthase activity [GO:0004730]; RNA binding [GO:0003723]; mitochondrial tRNA pseudouridine synthesis [GO:0070902]; mRNA pseudouridine synthesis [GO:1990481]; tRNA pseudouridine synthesis [GO:0031119]	mitochondrial matrix [GO:0005759]; mitochondrion [GO:0005739]; nucleus [GO:0005634]; pseudouridine synthase activity [GO:0009982]; pseudouridylate synthase activity [GO:0004730]; RNA binding [GO:0003723]; mitochondrial tRNA pseudouridine synthesis [GO:0070902]; mRNA pseudouridine synthesis [GO:1990481]; tRNA pseudouridine synthesis [GO:0031119]	mitochondrial matrix [GO:0005759]; mitochondrion [GO:0005739]; nucleus [GO:0005634]; pseudouridine synthase activity [GO:0009982]; pseudouridylate synthase activity [GO:0004730]; RNA binding [GO:0003723]; mitochondrial tRNA pseudouridine synthesis [GO:0070902]; mRNA pseudouridine synthesis [GO:1990481]; tRNA pseudouridine synthesis [GO:0031119]
276	G3P_HUMAN	-0.00339976	1.56e-05	0.00065158	P04406	Glyceraldehyde-3-phosphate dehydrogenase (GAPDH) (EC 1.2.1.12) (Peptidyl-cysteine S-nitrosylase GAPDH) (EC 2.6.99.-)	GAPDH GAPD CDABP0047 OK/SW-cl.12	335	GAPDH	cytoplasm [GO:0005737]; cytosol [GO:0005829]; extracellular exosome [GO:0070062]; extracellular matrix [GO:0031012]; GAIT complex [GO:0097452]; intracellular membrane-bounded organelle [GO:0043231]; intracellular ribonucleoprotein complex [GO:0030529]; lipid particle [GO:0005811]; membrane [GO:0016020]; microtubule cytoskeleton [GO:0015630]; nuclear membrane [GO:0031965]; nucleus [GO:0005634]; pe…	cytoplasm [GO:0005737]; cytosol [GO:0005829]; extracellular exosome [GO:0070062]; extracellular matrix [GO:0031012]; GAIT complex [GO:0097452]; intracellular membrane-bounded organelle [GO:0043231]; intracellular ribonucleoprotein complex [GO:0030529]; lipid particle [GO:0005811]; membrane [GO:0016020]; microtubule cytoskeleton [GO:0015630]; nuclear membrane [GO:0031965]; nucleus [GO:0005634]; pe…	cytoplasm [GO:0005737]; cytosol [GO:0005829]; extracellular exosome [GO:0070062]; extracellular matrix [GO:0031012]; GAIT complex [GO:0097452]; intracellular membrane-bounded organelle [GO:0043231]; intracellular ribonucleoprotein complex [GO:0030529]; lipid particle [GO:0005811]; membrane [GO:0016020]; microtubule cytoskeleton [GO:0015630]; nuclear membrane [GO:0031965]; nucleus [GO:0005634]; pe…
277	DAF_HUMAN	0.00690911	7.7e-05	0.00200483	P08174	Complement decay-accelerating factor (CD antigen CD55)	CD55 CR DAF	381	CD55	anchored component of membrane [GO:0031225]; cell surface [GO:0009986]; endoplasmic reticulum-Golgi intermediate compartment membrane [GO:0033116]; extracellular exosome [GO:0070062]; extracellular region [GO:0005576]; ficolin-1-rich granule membrane [GO:0101003]; Golgi membrane [GO:0000139]; integral component of plasma membrane [GO:0005887]; membrane raft [GO:0045121]; plasma membrane [GO:00058…	anchored component of membrane [GO:0031225]; cell surface [GO:0009986]; endoplasmic reticulum-Golgi intermediate compartment membrane [GO:0033116]; extracellular exosome [GO:0070062]; extracellular region [GO:0005576]; ficolin-1-rich granule membrane [GO:0101003]; Golgi membrane [GO:0000139]; integral component of plasma membrane [GO:0005887]; membrane raft [GO:0045121]; plasma membrane [GO:00058…	anchored component of membrane [GO:0031225]; cell surface [GO:0009986]; endoplasmic reticulum-Golgi intermediate compartment membrane [GO:0033116]; extracellular exosome [GO:0070062]; extracellular region [GO:0005576]; ficolin-1-rich granule membrane [GO:0101003]; Golgi membrane [GO:0000139]; integral component of plasma membrane [GO:0005887]; membrane raft [GO:0045121]; plasma membrane [GO:00058…
278	IGHG4_HUMAN	0.00800619	0.0199995	0.0969001	P01861	Immunoglobulin heavy constant gamma 4 (Ig gamma-4 chain C region)	IGHG4	327	IGHG4	blood microparticle [GO:0072562]; external side of plasma membrane [GO:0009897]; extracellular exosome [GO:0070062]; extracellular region [GO:0005576]; extracellular space [GO:0005615]; immunoglobulin complex, circulating [GO:0042571]; antigen binding [GO:0003823]; immunoglobulin receptor binding [GO:0034987]; serine-type endopeptidase activity [GO:0004252]; B cell receptor signaling pathway [GO:…	blood microparticle [GO:0072562]; external side of plasma membrane [GO:0009897]; extracellular exosome [GO:0070062]; extracellular region [GO:0005576]; extracellular space [GO:0005615]; immunoglobulin complex, circulating [GO:0042571]; antigen binding [GO:0003823]; immunoglobulin receptor binding [GO:0034987]; serine-type endopeptidase activity [GO:0004252]; B cell receptor signaling pathway [GO:…	blood microparticle [GO:0072562]; external side of plasma membrane [GO:0009897]; extracellular exosome [GO:0070062]; extracellular region [GO:0005576]; extracellular space [GO:0005615]; immunoglobulin complex, circulating [GO:0042571]; antigen binding [GO:0003823]; immunoglobulin receptor binding [GO:0034987]; serine-type endopeptidase activity [GO:0004252]; B cell receptor signaling pathway [GO:…
279	AT5F1_HUMAN	-0.00237812	0.0241292	0.109633	P24539	ATP synthase F(0) complex subunit B1, mitochondrial (ATP synthase proton-transporting mitochondrial F(0) complex subunit B1) (ATP synthase subunit b) (ATPase subunit b)	ATP5F1	256	ATP5F1	extracellular exosome [GO:0070062]; membrane [GO:0016020]; mitochondrial inner membrane [GO:0005743]; mitochondrial matrix [GO:0005759]; mitochondrial proton-transporting ATP synthase complex [GO:0005753]; mitochondrial proton-transporting ATP synthase complex, coupling factor F(o) [GO:0000276]; mitochondrion [GO:0005739]; myelin sheath [GO:0043209]; nucleoplasm [GO:0005654]; nucleus [GO:0005634]…	extracellular exosome [GO:0070062]; membrane [GO:0016020]; mitochondrial inner membrane [GO:0005743]; mitochondrial matrix [GO:0005759]; mitochondrial proton-transporting ATP synthase complex [GO:0005753]; mitochondrial proton-transporting ATP synthase complex, coupling factor F(o) [GO:0000276]; mitochondrion [GO:0005739]; myelin sheath [GO:0043209]; nucleoplasm [GO:0005654]; nucleus [GO:0005634]…	extracellular exosome [GO:0070062]; membrane [GO:0016020]; mitochondrial inner membrane [GO:0005743]; mitochondrial matrix [GO:0005759]; mitochondrial proton-transporting ATP synthase complex [GO:0005753]; mitochondrial proton-transporting ATP synthase complex, coupling factor F(o) [GO:0000276]; mitochondrion [GO:0005739]; myelin sheath [GO:0043209]; nucleoplasm [GO:0005654]; nucleus [GO:0005634]…
280	MIC60_HUMAN	-0.00152428	0.0182023	0.0908988	Q16891	MICOS complex subunit MIC60 (Cell proliferation-inducing gene 4/52 protein) (Mitochondrial inner membrane protein) (Mitofilin) (p87/89)	IMMT HMP MIC60 MINOS2 PIG4 PIG52	758	IMMT	membrane [GO:0016020]; MICOS complex [GO:0061617]; mitochondrial inner membrane [GO:0005743]; mitochondrion [GO:0005739]; myelin sheath [GO:0043209]; RNA binding [GO:0003723]; cristae formation [GO:0042407]; mitochondrial calcium ion homeostasis [GO:0051560]	membrane [GO:0016020]; MICOS complex [GO:0061617]; mitochondrial inner membrane [GO:0005743]; mitochondrion [GO:0005739]; myelin sheath [GO:0043209]; RNA binding [GO:0003723]; cristae formation [GO:0042407]; mitochondrial calcium ion homeostasis [GO:0051560]	membrane [GO:0016020]; MICOS complex [GO:0061617]; mitochondrial inner membrane [GO:0005743]; mitochondrion [GO:0005739]; myelin sheath [GO:0043209]; RNA binding [GO:0003723]; cristae formation [GO:0042407]; mitochondrial calcium ion homeostasis [GO:0051560]
281	FHIT_HUMAN	-0.00269313	0.00876894	0.0558255	P49789	Bis(5'-adenosyl)-triphosphatase (EC 3.6.1.29) (AP3A hydrolase) (AP3Aase) (Diadenosine 5',5'''-P1,P3-triphosphate hydrolase) (Dinucleosidetriphosphatase) (Fragile histidine triad protein)	FHIT	147	FHIT	cytoplasm [GO:0005737]; cytosol [GO:0005829]; extracellular exosome [GO:0070062]; fibrillar center [GO:0001650]; mitochondrion [GO:0005739]; plasma membrane [GO:0005886]	bis(5'-adenosyl)-triphosphatase activity [GO:0047710]; catalytic activity [GO:0003824]; hydrolase activity [GO:0016787]; identical protein binding [GO:0042802]; nucleotide binding [GO:0000166]; ubiquitin protein ligase binding [GO:0031625]	intrinsic apoptotic signaling pathway by p53 class mediator [GO:0072332]; negative regulation of proteasomal ubiquitin-dependent protein catabolic process [GO:0032435]; nucleotide metabolic process [GO:0009117]; purine nucleotide metabolic process [GO:0006163]; regulation of transcription, DNA-templated [GO:0006355]; transcription, DNA-templated [GO:0006351]
282	SLIRP_HUMAN	-0.00173764	0.0382557	0.145451	Q9GZT3	SRA stem-loop-interacting RNA-binding protein, mitochondrial	SLIRP C14orf156 DC23 DC50 PD04872	109	SLIRP	acrosomal vesicle [GO:0001669]; intracellular ribonucleoprotein complex [GO:0030529]; mitochondrion [GO:0005739]; nucleus [GO:0005634]; perinuclear region of cytoplasm [GO:0048471]; sperm flagellum [GO:0036126]; RNA binding [GO:0003723]; flagellated sperm motility [GO:0030317]; mitochondrion morphogenesis [GO:0070584]; negative regulation of mitochondrial RNA catabolic process [GO:0000961]; regul…	acrosomal vesicle [GO:0001669]; intracellular ribonucleoprotein complex [GO:0030529]; mitochondrion [GO:0005739]; nucleus [GO:0005634]; perinuclear region of cytoplasm [GO:0048471]; sperm flagellum [GO:0036126]; RNA binding [GO:0003723]; flagellated sperm motility [GO:0030317]; mitochondrion morphogenesis [GO:0070584]; negative regulation of mitochondrial RNA catabolic process [GO:0000961]; regul…	acrosomal vesicle [GO:0001669]; intracellular ribonucleoprotein complex [GO:0030529]; mitochondrion [GO:0005739]; nucleus [GO:0005634]; perinuclear region of cytoplasm [GO:0048471]; sperm flagellum [GO:0036126]; RNA binding [GO:0003723]; flagellated sperm motility [GO:0030317]; mitochondrion morphogenesis [GO:0070584]; negative regulation of mitochondrial RNA catabolic process [GO:0000961]; regul…
283	PTRF_HUMAN	0.00318809	0.000418608	0.00674081	Q6NZI2	Polymerase I and transcript release factor (Cavin-1)	PTRF FKSG13	390	PTRF	caveola [GO:0005901]; cytoplasm [GO:0005737]; cytosol [GO:0005829]; endoplasmic reticulum [GO:0005783]; intracellular membrane-bounded organelle [GO:0043231]; membrane raft [GO:0045121]; mitochondrion [GO:0005739]; nucleoplasm [GO:0005654]; nucleus [GO:0005634]; plasma membrane [GO:0005886]; protein complex [GO:0043234]; RNA binding [GO:0003723]; rRNA primary transcript binding [GO:0042134]; regu…	caveola [GO:0005901]; cytoplasm [GO:0005737]; cytosol [GO:0005829]; endoplasmic reticulum [GO:0005783]; intracellular membrane-bounded organelle [GO:0043231]; membrane raft [GO:0045121]; mitochondrion [GO:0005739]; nucleoplasm [GO:0005654]; nucleus [GO:0005634]; plasma membrane [GO:0005886]; protein complex [GO:0043234]; RNA binding [GO:0003723]; rRNA primary transcript binding [GO:0042134]; regu…	caveola [GO:0005901]; cytoplasm [GO:0005737]; cytosol [GO:0005829]; endoplasmic reticulum [GO:0005783]; intracellular membrane-bounded organelle [GO:0043231]; membrane raft [GO:0045121]; mitochondrion [GO:0005739]; nucleoplasm [GO:0005654]; nucleus [GO:0005634]; plasma membrane [GO:0005886]; protein complex [GO:0043234]; RNA binding [GO:0003723]; rRNA primary transcript binding [GO:0042134]; regu…
284	KANK2_HUMAN	0.00433036	0.0159816	0.084033	Q63ZY3	KN motif and ankyrin repeat domain-containing protein 2 (Ankyrin repeat domain-containing protein 25) (Matrix-remodeling-associated protein 3) (SRC-1-interacting protein) (SIP) (SRC-interacting protein) (SRC1-interacting protein)	KANK2 ANKRD25 KIAA1518 MXRA3 SIP	851	KANK2	cytoplasm [GO:0005737]; mitochondrion [GO:0005739]; apoptotic process [GO:0006915]; negative regulation of cell proliferation [GO:0008285]; negative regulation of G1/S transition of mitotic cell cycle [GO:2000134]; negative regulation of intracellular estrogen receptor signaling pathway [GO:0033147]; negative regulation of programmed cell death [GO:0043069]; negative regulation of transcription f…	cytoplasm [GO:0005737]; mitochondrion [GO:0005739]; apoptotic process [GO:0006915]; negative regulation of cell proliferation [GO:0008285]; negative regulation of G1/S transition of mitotic cell cycle [GO:2000134]; negative regulation of intracellular estrogen receptor signaling pathway [GO:0033147]; negative regulation of programmed cell death [GO:0043069]; negative regulation of transcription f…	cytoplasm [GO:0005737]; mitochondrion [GO:0005739]; apoptotic process [GO:0006915]; negative regulation of cell proliferation [GO:0008285]; negative regulation of G1/S transition of mitotic cell cycle [GO:2000134]; negative regulation of intracellular estrogen receptor signaling pathway [GO:0033147]; negative regulation of programmed cell death [GO:0043069]; negative regulation of transcription f…
285	GCR_HUMAN	0.00470682	0.000316267	0.00543235	P04150	Glucocorticoid receptor (GR) (Nuclear receptor subfamily 3 group C member 1)	NR3C1 GRL	777	NR3C1	cytoplasm [GO:0005737]; cytosol [GO:0005829]; microtubule organizing center [GO:0005815]; mitochondrial matrix [GO:0005759]; nucleoplasm [GO:0005654]; nucleus [GO:0005634]; protein complex [GO:0043234]; spindle [GO:0005819]; core promoter binding [GO:0001047]; glucocorticoid receptor activity [GO:0004883]; glucocorticoid-activated RNA polymerase II transcription factor binding transcription facto…	cytoplasm [GO:0005737]; cytosol [GO:0005829]; microtubule organizing center [GO:0005815]; mitochondrial matrix [GO:0005759]; nucleoplasm [GO:0005654]; nucleus [GO:0005634]; protein complex [GO:0043234]; spindle [GO:0005819]; core promoter binding [GO:0001047]; glucocorticoid receptor activity [GO:0004883]; glucocorticoid-activated RNA polymerase II transcription factor binding transcription facto…	cytoplasm [GO:0005737]; cytosol [GO:0005829]; microtubule organizing center [GO:0005815]; mitochondrial matrix [GO:0005759]; nucleoplasm [GO:0005654]; nucleus [GO:0005634]; protein complex [GO:0043234]; spindle [GO:0005819]; core promoter binding [GO:0001047]; glucocorticoid receptor activity [GO:0004883]; glucocorticoid-activated RNA polymerase II transcription factor binding transcription facto…
286	ACAD8_HUMAN	0.00294839	0.00318579	0.0281894	Q9UKU7	Isobutyryl-CoA dehydrogenase, mitochondrial (EC 1.3.99.-) (Activator-recruited cofactor 42 kDa component) (ARC42) (Acyl-CoA dehydrogenase family member 8) (ACAD-8)	ACAD8 ARC42 IBD	415	ACAD8	mitochondrial matrix [GO:0005759]; acyl-CoA dehydrogenase activity [GO:0003995]; flavin adenine dinucleotide binding [GO:0050660]; branched-chain amino acid catabolic process [GO:0009083]; lipid metabolic process [GO:0006629]; regulation of transcription, DNA-templated [GO:0006355]; transcription, DNA-templated [GO:0006351]; valine catabolic process [GO:0006574]	mitochondrial matrix [GO:0005759]; acyl-CoA dehydrogenase activity [GO:0003995]; flavin adenine dinucleotide binding [GO:0050660]; branched-chain amino acid catabolic process [GO:0009083]; lipid metabolic process [GO:0006629]; regulation of transcription, DNA-templated [GO:0006355]; transcription, DNA-templated [GO:0006351]; valine catabolic process [GO:0006574]	mitochondrial matrix [GO:0005759]; acyl-CoA dehydrogenase activity [GO:0003995]; flavin adenine dinucleotide binding [GO:0050660]; branched-chain amino acid catabolic process [GO:0009083]; lipid metabolic process [GO:0006629]; regulation of transcription, DNA-templated [GO:0006355]; transcription, DNA-templated [GO:0006351]; valine catabolic process [GO:0006574]
287	MIC19_HUMAN	-0.00198523	0.00772937	0.0514508	Q9NX63	MICOS complex subunit MIC19 (Coiled-coil-helix-coiled-coil-helix domain-containing protein 3)	CHCHD3 MIC19 MINOS3	227	CHCHD3	cytoplasm [GO:0005737]; extracellular exosome [GO:0070062]; MICOS complex [GO:0061617]; mitochondrial inner membrane [GO:0005743]; mitochondrion [GO:0005739]; nucleus [GO:0005634]; phosphatase binding [GO:0019902]; protein complex scaffold [GO:0032947]; transcriptional repressor activity, RNA polymerase II transcription regulatory region sequence-specific binding [GO:0001227]; cristae formation […	cytoplasm [GO:0005737]; extracellular exosome [GO:0070062]; MICOS complex [GO:0061617]; mitochondrial inner membrane [GO:0005743]; mitochondrion [GO:0005739]; nucleus [GO:0005634]; phosphatase binding [GO:0019902]; protein complex scaffold [GO:0032947]; transcriptional repressor activity, RNA polymerase II transcription regulatory region sequence-specific binding [GO:0001227]; cristae formation […	cytoplasm [GO:0005737]; extracellular exosome [GO:0070062]; MICOS complex [GO:0061617]; mitochondrial inner membrane [GO:0005743]; mitochondrion [GO:0005739]; nucleus [GO:0005634]; phosphatase binding [GO:0019902]; protein complex scaffold [GO:0032947]; transcriptional repressor activity, RNA polymerase II transcription regulatory region sequence-specific binding [GO:0001227]; cristae formation […
288	LPPRC_HUMAN	-0.00156674	0.0261705	0.116056	P42704	Leucine-rich PPR motif-containing protein, mitochondrial (130 kDa leucine-rich protein) (LRP 130) (GP130)	LRPPRC LRP130	1394	LRPPRC	condensed nuclear chromosome [GO:0000794]; cytoskeleton [GO:0005856]; intracellular ribonucleoprotein complex [GO:0030529]; membrane [GO:0016020]; microtubule [GO:0005874]; mitochondrial nucleoid [GO:0042645]; mitochondrion [GO:0005739]; nuclear inner membrane [GO:0005637]; nuclear outer membrane [GO:0005640]; nucleoplasm [GO:0005654]; nucleus [GO:0005634]; perinuclear region of cytoplasm [GO:004…	condensed nuclear chromosome [GO:0000794]; cytoskeleton [GO:0005856]; intracellular ribonucleoprotein complex [GO:0030529]; membrane [GO:0016020]; microtubule [GO:0005874]; mitochondrial nucleoid [GO:0042645]; mitochondrion [GO:0005739]; nuclear inner membrane [GO:0005637]; nuclear outer membrane [GO:0005640]; nucleoplasm [GO:0005654]; nucleus [GO:0005634]; perinuclear region of cytoplasm [GO:004…	condensed nuclear chromosome [GO:0000794]; cytoskeleton [GO:0005856]; intracellular ribonucleoprotein complex [GO:0030529]; membrane [GO:0016020]; microtubule [GO:0005874]; mitochondrial nucleoid [GO:0042645]; mitochondrion [GO:0005739]; nuclear inner membrane [GO:0005637]; nuclear outer membrane [GO:0005640]; nucleoplasm [GO:0005654]; nucleus [GO:0005634]; perinuclear region of cytoplasm [GO:004…
289	KPB1_HUMAN	-0.00304241	0.000475468	0.00735884	P46020	Phosphorylase b kinase regulatory subunit alpha, skeletal muscle isoform (Phosphorylase kinase alpha M subunit)	PHKA1 PHKA	1223	PHKA1	cytosol [GO:0005829]; phosphorylase kinase complex [GO:0005964]; plasma membrane [GO:0005886]; calmodulin binding [GO:0005516]; phosphorylase kinase activity [GO:0004689]; generation of precursor metabolites and energy [GO:0006091]; glycogen catabolic process [GO:0005980]; glycogen metabolic process [GO:0005977]	cytosol [GO:0005829]; phosphorylase kinase complex [GO:0005964]; plasma membrane [GO:0005886]; calmodulin binding [GO:0005516]; phosphorylase kinase activity [GO:0004689]; generation of precursor metabolites and energy [GO:0006091]; glycogen catabolic process [GO:0005980]; glycogen metabolic process [GO:0005977]	cytosol [GO:0005829]; phosphorylase kinase complex [GO:0005964]; plasma membrane [GO:0005886]; calmodulin binding [GO:0005516]; phosphorylase kinase activity [GO:0004689]; generation of precursor metabolites and energy [GO:0006091]; glycogen catabolic process [GO:0005980]; glycogen metabolic process [GO:0005977]
290	FHL3_HUMAN	-0.00302488	0.00476586	0.0373425	Q13643	Four and a half LIM domains protein 3 (FHL-3) (Skeletal muscle LIM-protein 2) (SLIM-2)	FHL3 SLIM2	280	FHL3	focal adhesion [GO:0005925]; nucleus [GO:0005634]; stress fiber [GO:0001725]; Z disc [GO:0030018]; actin binding [GO:0003779]; zinc ion binding [GO:0008270]; actin cytoskeleton organization [GO:0030036]; muscle organ development [GO:0007517]	focal adhesion [GO:0005925]; nucleus [GO:0005634]; stress fiber [GO:0001725]; Z disc [GO:0030018]; actin binding [GO:0003779]; zinc ion binding [GO:0008270]; actin cytoskeleton organization [GO:0030036]; muscle organ development [GO:0007517]	focal adhesion [GO:0005925]; nucleus [GO:0005634]; stress fiber [GO:0001725]; Z disc [GO:0030018]; actin binding [GO:0003779]; zinc ion binding [GO:0008270]; actin cytoskeleton organization [GO:0030036]; muscle organ development [GO:0007517]
291	TAU_HUMAN	-0.00321165	0.0052804	0.0400141	P10636	Microtubule-associated protein tau (Neurofibrillary tangle protein) (Paired helical filament-tau) (PHF-tau)	MAPT MAPTL MTBT1 TAU	758	MAPT	axolemma [GO:0030673]; axon [GO:0030424]; axon cytoplasm [GO:1904115]; cell body [GO:0044297]; cytoplasm [GO:0005737]; cytoplasmic ribonucleoprotein granule [GO:0036464]; cytosol [GO:0005829]; dendrite [GO:0030425]; growth cone [GO:0030426]; microtubule [GO:0005874]; microtubule associated complex [GO:0005875]; microtubule cytoskeleton [GO:0015630]; neurofibrillary tangle [GO:0097418]; neuronal c…	axolemma [GO:0030673]; axon [GO:0030424]; axon cytoplasm [GO:1904115]; cell body [GO:0044297]; cytoplasm [GO:0005737]; cytoplasmic ribonucleoprotein granule [GO:0036464]; cytosol [GO:0005829]; dendrite [GO:0030425]; growth cone [GO:0030426]; microtubule [GO:0005874]; microtubule associated complex [GO:0005875]; microtubule cytoskeleton [GO:0015630]; neurofibrillary tangle [GO:0097418]; neuronal c…	axolemma [GO:0030673]; axon [GO:0030424]; axon cytoplasm [GO:1904115]; cell body [GO:0044297]; cytoplasm [GO:0005737]; cytoplasmic ribonucleoprotein granule [GO:0036464]; cytosol [GO:0005829]; dendrite [GO:0030425]; growth cone [GO:0030426]; microtubule [GO:0005874]; microtubule associated complex [GO:0005875]; microtubule cytoskeleton [GO:0015630]; neurofibrillary tangle [GO:0097418]; neuronal c…
292	PHKG1_HUMAN	-0.00249914	0.00634378	0.0456252	Q16816	Phosphorylase b kinase gamma catalytic chain, skeletal muscle/heart isoform (PHK-gamma-M) (EC 2.7.11.19) (Phosphorylase kinase subunit gamma-1) (Serine/threonine-protein kinase PHKG1) (EC 2.7.11.1) (EC 2.7.11.26)	PHKG1 PHKG	387	PHKG1	cytosol [GO:0005829]; phosphorylase kinase complex [GO:0005964]; ATP binding [GO:0005524]; calmodulin binding [GO:0005516]; enzyme binding [GO:0019899]; phosphorylase kinase activity [GO:0004689]; tau-protein kinase activity [GO:0050321]; carbohydrate metabolic process [GO:0005975]; glycogen biosynthetic process [GO:0005978]; glycogen catabolic process [GO:0005980]; glycogen metabolic process [GO…	cytosol [GO:0005829]; phosphorylase kinase complex [GO:0005964]; ATP binding [GO:0005524]; calmodulin binding [GO:0005516]; enzyme binding [GO:0019899]; phosphorylase kinase activity [GO:0004689]; tau-protein kinase activity [GO:0050321]; carbohydrate metabolic process [GO:0005975]; glycogen biosynthetic process [GO:0005978]; glycogen catabolic process [GO:0005980]; glycogen metabolic process [GO…	cytosol [GO:0005829]; phosphorylase kinase complex [GO:0005964]; ATP binding [GO:0005524]; calmodulin binding [GO:0005516]; enzyme binding [GO:0019899]; phosphorylase kinase activity [GO:0004689]; tau-protein kinase activity [GO:0050321]; carbohydrate metabolic process [GO:0005975]; glycogen biosynthetic process [GO:0005978]; glycogen catabolic process [GO:0005980]; glycogen metabolic process [GO…
293	TM143_HUMAN	-0.00216124	0.00874405	0.0557481	Q96AN5	Transmembrane protein 143	TMEM143 UNQ5922/PRO19813	459	TMEM143	integral component of membrane [GO:0016021]; mitochondrion [GO:0005739]	integral component of membrane [GO:0016021]; mitochondrion [GO:0005739]	integral component of membrane [GO:0016021]; mitochondrion [GO:0005739]
294	TNNT3_HUMAN	-0.00201339	0.00682688	0.0479964	P45378	Troponin T, fast skeletal muscle (TnTf) (Beta-TnTF) (Fast skeletal muscle troponin T) (fTnT)	TNNT3	269	TNNT3	cytosol [GO:0005829]; troponin complex [GO:0005861]; calcium-dependent protein binding [GO:0048306]; tropomyosin binding [GO:0005523]; troponin C binding [GO:0030172]; troponin I binding [GO:0031013]; muscle filament sliding [GO:0030049]; regulation of ATPase activity [GO:0043462]; regulation of striated muscle contraction [GO:0006942]; skeletal muscle contraction [GO:0003009]	cytosol [GO:0005829]; troponin complex [GO:0005861]; calcium-dependent protein binding [GO:0048306]; tropomyosin binding [GO:0005523]; troponin C binding [GO:0030172]; troponin I binding [GO:0031013]; muscle filament sliding [GO:0030049]; regulation of ATPase activity [GO:0043462]; regulation of striated muscle contraction [GO:0006942]; skeletal muscle contraction [GO:0003009]	cytosol [GO:0005829]; troponin complex [GO:0005861]; calcium-dependent protein binding [GO:0048306]; tropomyosin binding [GO:0005523]; troponin C binding [GO:0030172]; troponin I binding [GO:0031013]; muscle filament sliding [GO:0030049]; regulation of ATPase activity [GO:0043462]; regulation of striated muscle contraction [GO:0006942]; skeletal muscle contraction [GO:0003009]
295	CCD58_HUMAN	-0.00267989	0.0168791	0.0868748	Q4VC31	Coiled-coil domain-containing protein 58	CCDC58	144	CCDC58	mitochondrion [GO:0005739]	mitochondrion [GO:0005739]	mitochondrion [GO:0005739]
296	SMTL2_HUMAN	-0.00157541	0.0100997	0.0611004	Q2TAL5	Smoothelin-like protein 2	SMTNL2	461	SMTNL2
297	MYPT2_HUMAN	-0.00148392	0.0098025	0.0600489	O60237	Protein phosphatase 1 regulatory subunit 12B (Myosin phosphatase-targeting subunit 2) (Myosin phosphatase target subunit 2)	PPP1R12B MYPT2	982	PPP1R12B	A band [GO:0031672]; cytosol [GO:0005829]; nucleoplasm [GO:0005654]; Z disc [GO:0030018]; enzyme activator activity [GO:0008047]; phosphatase regulator activity [GO:0019208]; protein kinase binding [GO:0019901]; G2/M transition of mitotic cell cycle [GO:0000086]; regulation of muscle contraction [GO:0006937]; signal transduction [GO:0007165]	A band [GO:0031672]; cytosol [GO:0005829]; nucleoplasm [GO:0005654]; Z disc [GO:0030018]; enzyme activator activity [GO:0008047]; phosphatase regulator activity [GO:0019208]; protein kinase binding [GO:0019901]; G2/M transition of mitotic cell cycle [GO:0000086]; regulation of muscle contraction [GO:0006937]; signal transduction [GO:0007165]	A band [GO:0031672]; cytosol [GO:0005829]; nucleoplasm [GO:0005654]; Z disc [GO:0030018]; enzyme activator activity [GO:0008047]; phosphatase regulator activity [GO:0019208]; protein kinase binding [GO:0019901]; G2/M transition of mitotic cell cycle [GO:0000086]; regulation of muscle contraction [GO:0006937]; signal transduction [GO:0007165]
298	DC1L1_HUMAN	-0.0013356	0.00244632	0.0234975	Q9Y6G9	Cytoplasmic dynein 1 light intermediate chain 1 (LIC1) (Dynein light chain A) (DLC-A) (Dynein light intermediate chain 1, cytosolic)	DYNC1LI1 DNCLI1	523	DYNC1LI1	centrosome [GO:0005813]; condensed chromosome kinetochore [GO:0000777]; cytoplasmic dynein complex [GO:0005868]; cytosol [GO:0005829]; ficolin-1-rich granule membrane [GO:0101003]; kinetochore [GO:0000776]; membrane [GO:0016020]; microtubule [GO:0005874]; plasma membrane [GO:0005886]; secretory granule membrane [GO:0030667]; spindle pole [GO:0000922]; ATP binding [GO:0005524]; dynein heavy chain …	centrosome [GO:0005813]; condensed chromosome kinetochore [GO:0000777]; cytoplasmic dynein complex [GO:0005868]; cytosol [GO:0005829]; ficolin-1-rich granule membrane [GO:0101003]; kinetochore [GO:0000776]; membrane [GO:0016020]; microtubule [GO:0005874]; plasma membrane [GO:0005886]; secretory granule membrane [GO:0030667]; spindle pole [GO:0000922]; ATP binding [GO:0005524]; dynein heavy chain …	centrosome [GO:0005813]; condensed chromosome kinetochore [GO:0000777]; cytoplasmic dynein complex [GO:0005868]; cytosol [GO:0005829]; ficolin-1-rich granule membrane [GO:0101003]; kinetochore [GO:0000776]; membrane [GO:0016020]; microtubule [GO:0005874]; plasma membrane [GO:0005886]; secretory granule membrane [GO:0030667]; spindle pole [GO:0000922]; ATP binding [GO:0005524]; dynein heavy chain …
299	TPM1_HUMAN	-0.00128834	0.04086	0.151667	P09493	Tropomyosin alpha-1 chain (Alpha-tropomyosin) (Tropomyosin-1)	TPM1 C15orf13 TMSA	284	TPM1	actin cytoskeleton [GO:0015629]; actin filament [GO:0005884]; bleb [GO:0032059]; cytoskeleton [GO:0005856]; cytosol [GO:0005829]; filamentous actin [GO:0031941]; muscle thin filament tropomyosin [GO:0005862]; ruffle membrane [GO:0032587]; sarcomere [GO:0030017]; stress fiber [GO:0001725]; actin binding [GO:0003779]; actin filament binding [GO:0051015]; cytoskeletal protein binding [GO:0008092]; s…	actin cytoskeleton [GO:0015629]; actin filament [GO:0005884]; bleb [GO:0032059]; cytoskeleton [GO:0005856]; cytosol [GO:0005829]; filamentous actin [GO:0031941]; muscle thin filament tropomyosin [GO:0005862]; ruffle membrane [GO:0032587]; sarcomere [GO:0030017]; stress fiber [GO:0001725]; actin binding [GO:0003779]; actin filament binding [GO:0051015]; cytoskeletal protein binding [GO:0008092]; s…	actin cytoskeleton [GO:0015629]; actin filament [GO:0005884]; bleb [GO:0032059]; cytoskeleton [GO:0005856]; cytosol [GO:0005829]; filamentous actin [GO:0031941]; muscle thin filament tropomyosin [GO:0005862]; ruffle membrane [GO:0032587]; sarcomere [GO:0030017]; stress fiber [GO:0001725]; actin binding [GO:0003779]; actin filament binding [GO:0051015]; cytoskeletal protein binding [GO:0008092]; s…
300	MTSSL_HUMAN	-0.00509672	0.0464951	0.1641	Q765P7	MTSS1-like protein (Actin-bundling with BAIAP2 homology protein 1) (ABBA-1)	MTSS1L	747	MTSS1L	cortical actin cytoskeleton [GO:0030864]; lamellipodium [GO:0030027]; plasma membrane [GO:0005886]; ruffle [GO:0001726]; actin monomer binding [GO:0003785]; phosphatidylinositol-4,5-bisphosphate binding [GO:0005546]; Rac GTPase binding [GO:0048365]; lamellipodium organization [GO:0097581]; plasma membrane organization [GO:0007009]; ruffle assembly [GO:0097178]	cortical actin cytoskeleton [GO:0030864]; lamellipodium [GO:0030027]; plasma membrane [GO:0005886]; ruffle [GO:0001726]; actin monomer binding [GO:0003785]; phosphatidylinositol-4,5-bisphosphate binding [GO:0005546]; Rac GTPase binding [GO:0048365]; lamellipodium organization [GO:0097581]; plasma membrane organization [GO:0007009]; ruffle assembly [GO:0097178]	cortical actin cytoskeleton [GO:0030864]; lamellipodium [GO:0030027]; plasma membrane [GO:0005886]; ruffle [GO:0001726]; actin monomer binding [GO:0003785]; phosphatidylinositol-4,5-bisphosphate binding [GO:0005546]; Rac GTPase binding [GO:0048365]; lamellipodium organization [GO:0097581]; plasma membrane organization [GO:0007009]; ruffle assembly [GO:0097178]
301	XIRP1_HUMAN	-0.00365225	0.000541366	0.00787768	Q702N8	Xin actin-binding repeat-containing protein 1 (Cardiomyopathy-associated protein 1)	XIRP1 CMYA1 XIN	1843	XIRP1	cell junction [GO:0030054]; actin binding [GO:0003779]; RNA binding [GO:0003723]; actin cytoskeleton organization [GO:0030036]; heart development [GO:0007507]	cell junction [GO:0030054]; actin binding [GO:0003779]; RNA binding [GO:0003723]; actin cytoskeleton organization [GO:0030036]; heart development [GO:0007507]	cell junction [GO:0030054]; actin binding [GO:0003779]; RNA binding [GO:0003723]; actin cytoskeleton organization [GO:0030036]; heart development [GO:0007507]
302	FLNC_HUMAN	-0.00293744	3.68e-06	0.000206478	Q14315	Filamin-C (FLN-C) (FLNc) (ABP-280-like protein) (ABP-L) (Actin-binding-like protein) (Filamin-2) (Gamma-filamin)	FLNC ABPL FLN2	2725	FLNC	costamere [GO:0043034]; cytoplasm [GO:0005737]; cytoskeleton [GO:0005856]; cytosol [GO:0005829]; focal adhesion [GO:0005925]; plasma membrane [GO:0005886]; sarcolemma [GO:0042383]; sarcoplasm [GO:0016528]; Z disc [GO:0030018]; actin filament binding [GO:0051015]; ankyrin binding [GO:0030506]; cytoskeletal protein binding [GO:0008092]; cell junction assembly [GO:0034329]; muscle fiber development …	costamere [GO:0043034]; cytoplasm [GO:0005737]; cytoskeleton [GO:0005856]; cytosol [GO:0005829]; focal adhesion [GO:0005925]; plasma membrane [GO:0005886]; sarcolemma [GO:0042383]; sarcoplasm [GO:0016528]; Z disc [GO:0030018]; actin filament binding [GO:0051015]; ankyrin binding [GO:0030506]; cytoskeletal protein binding [GO:0008092]; cell junction assembly [GO:0034329]; muscle fiber development …	costamere [GO:0043034]; cytoplasm [GO:0005737]; cytoskeleton [GO:0005856]; cytosol [GO:0005829]; focal adhesion [GO:0005925]; plasma membrane [GO:0005886]; sarcolemma [GO:0042383]; sarcoplasm [GO:0016528]; Z disc [GO:0030018]; actin filament binding [GO:0051015]; ankyrin binding [GO:0030506]; cytoskeletal protein binding [GO:0008092]; cell junction assembly [GO:0034329]; muscle fiber development …
303	EMAL1_HUMAN	-0.00180564	0.00334989	0.0289971	O00423	Echinoderm microtubule-associated protein-like 1 (EMAP-1) (HuEMAP-1)	EML1 EMAP1 EMAPL EMAPL1	815	EML1	cytosol [GO:0005829]; microtubule [GO:0005874]; microtubule associated complex [GO:0005875]; mitotic spindle midzone [GO:1990023]; mitotic spindle pole [GO:0097431]; perinuclear region of cytoplasm [GO:0048471]; calcium ion binding [GO:0005509]; microtubule binding [GO:0008017]; tubulin binding [GO:0015631]; brain development [GO:0007420]; hematopoietic progenitor cell differentiation [GO:0002244…	cytosol [GO:0005829]; microtubule [GO:0005874]; microtubule associated complex [GO:0005875]; mitotic spindle midzone [GO:1990023]; mitotic spindle pole [GO:0097431]; perinuclear region of cytoplasm [GO:0048471]; calcium ion binding [GO:0005509]; microtubule binding [GO:0008017]; tubulin binding [GO:0015631]; brain development [GO:0007420]; hematopoietic progenitor cell differentiation [GO:0002244…	cytosol [GO:0005829]; microtubule [GO:0005874]; microtubule associated complex [GO:0005875]; mitotic spindle midzone [GO:1990023]; mitotic spindle pole [GO:0097431]; perinuclear region of cytoplasm [GO:0048471]; calcium ion binding [GO:0005509]; microtubule binding [GO:0008017]; tubulin binding [GO:0015631]; brain development [GO:0007420]; hematopoietic progenitor cell differentiation [GO:0002244…
304	PROF2_HUMAN	-0.0017784	0.0239261	0.109289	P35080	Profilin-2 (Profilin II)	PFN2	140	PFN2	cytoplasm [GO:0005737]; cytoskeleton [GO:0005856]; extracellular exosome [GO:0070062]; terminal bouton [GO:0043195]; actin monomer binding [GO:0003785]; ATPase activity [GO:0016887]; phosphatidylinositol-4,5-bisphosphate binding [GO:0005546]; actin cytoskeleton organization [GO:0030036]; negative regulation of actin filament polymerization [GO:0030837]; negative regulation of epithelial cell migr…	cytoplasm [GO:0005737]; cytoskeleton [GO:0005856]; extracellular exosome [GO:0070062]; terminal bouton [GO:0043195]; actin monomer binding [GO:0003785]; ATPase activity [GO:0016887]; phosphatidylinositol-4,5-bisphosphate binding [GO:0005546]; actin cytoskeleton organization [GO:0030036]; negative regulation of actin filament polymerization [GO:0030837]; negative regulation of epithelial cell migr…	cytoplasm [GO:0005737]; cytoskeleton [GO:0005856]; extracellular exosome [GO:0070062]; terminal bouton [GO:0043195]; actin monomer binding [GO:0003785]; ATPase activity [GO:0016887]; phosphatidylinositol-4,5-bisphosphate binding [GO:0005546]; actin cytoskeleton organization [GO:0030036]; negative regulation of actin filament polymerization [GO:0030837]; negative regulation of epithelial cell migr…
305	NEXN_HUMAN	-0.00155425	0.0329929	0.133557	Q0ZGT2	Nexilin (F-actin-binding protein) (Nelin)	NEXN	675	NEXN	cytoskeleton [GO:0005856]; focal adhesion [GO:0005925]; Z disc [GO:0030018]; actin filament binding [GO:0051015]; structural constituent of muscle [GO:0008307]; cardiac muscle fiber development [GO:0048739]; regulation of cell migration [GO:0030334]; regulation of cytoskeleton organization [GO:0051493]	cytoskeleton [GO:0005856]; focal adhesion [GO:0005925]; Z disc [GO:0030018]; actin filament binding [GO:0051015]; structural constituent of muscle [GO:0008307]; cardiac muscle fiber development [GO:0048739]; regulation of cell migration [GO:0030334]; regulation of cytoskeleton organization [GO:0051493]	cytoskeleton [GO:0005856]; focal adhesion [GO:0005925]; Z disc [GO:0030018]; actin filament binding [GO:0051015]; structural constituent of muscle [GO:0008307]; cardiac muscle fiber development [GO:0048739]; regulation of cell migration [GO:0030334]; regulation of cytoskeleton organization [GO:0051493]
306	NUBP2_HUMAN	-0.00150328	0.0321295	0.131324	Q9Y5Y2	Cytosolic Fe-S cluster assembly factor NUBP2 (Nucleotide-binding protein 2) (NBP 2)	NUBP2	271	NUBP2	centriole [GO:0005814]; cilium [GO:0005929]; nucleus [GO:0005634]; spindle pole centrosome [GO:0031616]; 4 iron, 4 sulfur cluster binding [GO:0051539]; ATP binding [GO:0005524]; metal ion binding [GO:0046872]; nucleotide binding [GO:0000166]; cell projection organization [GO:0030030]; iron-sulfur cluster assembly [GO:0016226]	centriole [GO:0005814]; cilium [GO:0005929]; nucleus [GO:0005634]; spindle pole centrosome [GO:0031616]; 4 iron, 4 sulfur cluster binding [GO:0051539]; ATP binding [GO:0005524]; metal ion binding [GO:0046872]; nucleotide binding [GO:0000166]; cell projection organization [GO:0030030]; iron-sulfur cluster assembly [GO:0016226]	centriole [GO:0005814]; cilium [GO:0005929]; nucleus [GO:0005634]; spindle pole centrosome [GO:0031616]; 4 iron, 4 sulfur cluster binding [GO:0051539]; ATP binding [GO:0005524]; metal ion binding [GO:0046872]; nucleotide binding [GO:0000166]; cell projection organization [GO:0030030]; iron-sulfur cluster assembly [GO:0016226]
307	SVIL_HUMAN	-0.0011837	0.0310278	0.129184	O95425	Supervillin (Archvillin) (p205/p250)	SVIL	2214	SVIL	actin cytoskeleton [GO:0015629]; cleavage furrow [GO:0032154]; costamere [GO:0043034]; cytoplasm [GO:0005737]; cytosol [GO:0005829]; focal adhesion [GO:0005925]; invadopodium [GO:0071437]; microtubule minus-end [GO:0036449]; midbody [GO:0030496]; nucleus [GO:0005634]; plasma membrane [GO:0005886]; podosome [GO:0002102]; actin filament binding [GO:0051015]; cytoskeleton organization [GO:0007010]; …	actin cytoskeleton [GO:0015629]; cleavage furrow [GO:0032154]; costamere [GO:0043034]; cytoplasm [GO:0005737]; cytosol [GO:0005829]; focal adhesion [GO:0005925]; invadopodium [GO:0071437]; microtubule minus-end [GO:0036449]; midbody [GO:0030496]; nucleus [GO:0005634]; plasma membrane [GO:0005886]; podosome [GO:0002102]; actin filament binding [GO:0051015]; cytoskeleton organization [GO:0007010]; …	actin cytoskeleton [GO:0015629]; cleavage furrow [GO:0032154]; costamere [GO:0043034]; cytoplasm [GO:0005737]; cytosol [GO:0005829]; focal adhesion [GO:0005925]; invadopodium [GO:0071437]; microtubule minus-end [GO:0036449]; midbody [GO:0030496]; nucleus [GO:0005634]; plasma membrane [GO:0005886]; podosome [GO:0002102]; actin filament binding [GO:0051015]; cytoskeleton organization [GO:0007010]; …
308	MYOZ1_HUMAN	-0.000468263	0.031428	0.129986	Q9NP98	Myozenin-1 (Calsarcin-2) (Filamin-, actinin- and telethonin-binding protein) (Protein FATZ)	MYOZ1 MYOZ	299	MYOZ1	actin cytoskeleton [GO:0015629]; nucleus [GO:0005634]; pseudopodium [GO:0031143]; Z disc [GO:0030018]; actin binding [GO:0003779]; FATZ binding [GO:0051373]; telethonin binding [GO:0031433]; myofibril assembly [GO:0030239]	actin cytoskeleton [GO:0015629]; nucleus [GO:0005634]; pseudopodium [GO:0031143]; Z disc [GO:0030018]; actin binding [GO:0003779]; FATZ binding [GO:0051373]; telethonin binding [GO:0031433]; myofibril assembly [GO:0030239]	actin cytoskeleton [GO:0015629]; nucleus [GO:0005634]; pseudopodium [GO:0031143]; Z disc [GO:0030018]; actin binding [GO:0003779]; FATZ binding [GO:0051373]; telethonin binding [GO:0031433]; myofibril assembly [GO:0030239]
309	PLEC_HUMAN	0.000698381	0.0364501	0.141035	Q15149	Plectin (PCN) (PLTN) (Hemidesmosomal protein 1) (HD1) (Plectin-1)	PLEC PLEC1	4684	PLEC	brush border [GO:0005903]; costamere [GO:0043034]; cytosol [GO:0005829]; extracellular exosome [GO:0070062]; extracellular matrix [GO:0031012]; focal adhesion [GO:0005925]; hemidesmosome [GO:0030056]; intermediate filament cytoskeleton [GO:0045111]; plasma membrane [GO:0005886]; sarcolemma [GO:0042383]; sarcoplasm [GO:0016528]; actin binding [GO:0003779]; ankyrin binding [GO:0030506]; cadherin bi…	brush border [GO:0005903]; costamere [GO:0043034]; cytosol [GO:0005829]; extracellular exosome [GO:0070062]; extracellular matrix [GO:0031012]; focal adhesion [GO:0005925]; hemidesmosome [GO:0030056]; intermediate filament cytoskeleton [GO:0045111]; plasma membrane [GO:0005886]; sarcolemma [GO:0042383]; sarcoplasm [GO:0016528]; actin binding [GO:0003779]; ankyrin binding [GO:0030506]; cadherin bi…	brush border [GO:0005903]; costamere [GO:0043034]; cytosol [GO:0005829]; extracellular exosome [GO:0070062]; extracellular matrix [GO:0031012]; focal adhesion [GO:0005925]; hemidesmosome [GO:0030056]; intermediate filament cytoskeleton [GO:0045111]; plasma membrane [GO:0005886]; sarcolemma [GO:0042383]; sarcoplasm [GO:0016528]; actin binding [GO:0003779]; ankyrin binding [GO:0030506]; cadherin bi…
310	SEPT2_HUMAN	0.00254309	0.000103033	0.00246604	Q15019	Septin-2 (Neural precursor cell expressed developmentally down-regulated protein 5) (NEDD-5)	SEPT2 DIFF6 KIAA0158 NEDD5	361	2019-09-02	actin cytoskeleton [GO:0015629]; axoneme [GO:0005930]; ciliary membrane [GO:0060170]; cleavage furrow [GO:0032154]; condensed chromosome kinetochore [GO:0000777]; cytoplasm [GO:0005737]; cytosol [GO:0005829]; exocyst [GO:0000145]; extracellular exosome [GO:0070062]; midbody [GO:0030496]; non-motile cilium [GO:0097730]; nucleolus [GO:0005730]; nucleus [GO:0005634]; perinuclear region of cytoplasm …	actin cytoskeleton [GO:0015629]; axoneme [GO:0005930]; ciliary membrane [GO:0060170]; cleavage furrow [GO:0032154]; condensed chromosome kinetochore [GO:0000777]; cytoplasm [GO:0005737]; cytosol [GO:0005829]; exocyst [GO:0000145]; extracellular exosome [GO:0070062]; midbody [GO:0030496]; non-motile cilium [GO:0097730]; nucleolus [GO:0005730]; nucleus [GO:0005634]; perinuclear region of cytoplasm …	actin cytoskeleton [GO:0015629]; axoneme [GO:0005930]; ciliary membrane [GO:0060170]; cleavage furrow [GO:0032154]; condensed chromosome kinetochore [GO:0000777]; cytoplasm [GO:0005737]; cytosol [GO:0005829]; exocyst [GO:0000145]; extracellular exosome [GO:0070062]; midbody [GO:0030496]; non-motile cilium [GO:0097730]; nucleolus [GO:0005730]; nucleus [GO:0005634]; perinuclear region of cytoplasm …
311	KLC1_HUMAN	0.00102664	0.0321415	0.131324	Q07866	Kinesin light chain 1 (KLC 1)	KLC1 KLC KNS2	573	KLC1	axon [GO:0030424]; cytoplasmic vesicle [GO:0031410]; cytosol [GO:0005829]; growth cone [GO:0030426]; kinesin complex [GO:0005871]; membrane [GO:0016020]; microtubule [GO:0005874]; neuronal cell body [GO:0043025]; microtubule motor activity [GO:0003777]; motor activity [GO:0003774]; tubulin binding [GO:0015631]; antigen processing and presentation of exogenous peptide antigen via MHC class II [GO:…	axon [GO:0030424]; cytoplasmic vesicle [GO:0031410]; cytosol [GO:0005829]; growth cone [GO:0030426]; kinesin complex [GO:0005871]; membrane [GO:0016020]; microtubule [GO:0005874]; neuronal cell body [GO:0043025]; microtubule motor activity [GO:0003777]; motor activity [GO:0003774]; tubulin binding [GO:0015631]; antigen processing and presentation of exogenous peptide antigen via MHC class II [GO:…	axon [GO:0030424]; cytoplasmic vesicle [GO:0031410]; cytosol [GO:0005829]; growth cone [GO:0030426]; kinesin complex [GO:0005871]; membrane [GO:0016020]; microtubule [GO:0005874]; neuronal cell body [GO:0043025]; microtubule motor activity [GO:0003777]; motor activity [GO:0003774]; tubulin binding [GO:0015631]; antigen processing and presentation of exogenous peptide antigen via MHC class II [GO:…
312	SEPT7_HUMAN	0.00300475	0.000151479	0.0031898	Q16181	Septin-7 (CDC10 protein homolog)	SEPT7 CDC10	437	2019-09-07	axoneme [GO:0005930]; cleavage furrow [GO:0032154]; condensed chromosome kinetochore [GO:0000777]; cytosol [GO:0005829]; extracellular exosome [GO:0070062]; midbody [GO:0030496]; non-motile cilium [GO:0097730]; nucleus [GO:0005634]; septin complex [GO:0031105]; sperm annulus [GO:0097227]; spindle [GO:0005819]; stress fiber [GO:0001725]; cadherin binding [GO:0045296]; GTP binding [GO:0005525]; ide…	axoneme [GO:0005930]; cleavage furrow [GO:0032154]; condensed chromosome kinetochore [GO:0000777]; cytosol [GO:0005829]; extracellular exosome [GO:0070062]; midbody [GO:0030496]; non-motile cilium [GO:0097730]; nucleus [GO:0005634]; septin complex [GO:0031105]; sperm annulus [GO:0097227]; spindle [GO:0005819]; stress fiber [GO:0001725]; cadherin binding [GO:0045296]; GTP binding [GO:0005525]; ide…	axoneme [GO:0005930]; cleavage furrow [GO:0032154]; condensed chromosome kinetochore [GO:0000777]; cytosol [GO:0005829]; extracellular exosome [GO:0070062]; midbody [GO:0030496]; non-motile cilium [GO:0097730]; nucleus [GO:0005634]; septin complex [GO:0031105]; sperm annulus [GO:0097227]; spindle [GO:0005819]; stress fiber [GO:0001725]; cadherin binding [GO:0045296]; GTP binding [GO:0005525]; ide…
313	DMD_HUMAN	0.00110047	0.00108608	0.0132878	P11532	Dystrophin	DMD	3685	DMD	cell surface [GO:0009986]; cell-substrate junction [GO:0030055]; costamere [GO:0043034]; cytoskeleton [GO:0005856]; cytosol [GO:0005829]; dystrophin-associated glycoprotein complex [GO:0016010]; filopodium [GO:0030175]; filopodium membrane [GO:0031527]; membrane raft [GO:0045121]; neuron projection terminus [GO:0044306]; nucleus [GO:0005634]; plasma membrane [GO:0005886]; postsynaptic membrane [G…	cell surface [GO:0009986]; cell-substrate junction [GO:0030055]; costamere [GO:0043034]; cytoskeleton [GO:0005856]; cytosol [GO:0005829]; dystrophin-associated glycoprotein complex [GO:0016010]; filopodium [GO:0030175]; filopodium membrane [GO:0031527]; membrane raft [GO:0045121]; neuron projection terminus [GO:0044306]; nucleus [GO:0005634]; plasma membrane [GO:0005886]; postsynaptic membrane [G…	cell surface [GO:0009986]; cell-substrate junction [GO:0030055]; costamere [GO:0043034]; cytoskeleton [GO:0005856]; cytosol [GO:0005829]; dystrophin-associated glycoprotein complex [GO:0016010]; filopodium [GO:0030175]; filopodium membrane [GO:0031527]; membrane raft [GO:0045121]; neuron projection terminus [GO:0044306]; nucleus [GO:0005634]; plasma membrane [GO:0005886]; postsynaptic membrane [G…
314	SEP10_HUMAN	0.00232693	0.00405804	0.0332228	Q9P0V9	Septin-10	0	454	2019-09-10	cytoplasm [GO:0005737]; cytoskeleton [GO:0005856]; GTP binding [GO:0005525]; cell cycle [GO:0007049]; cell division [GO:0051301]	cytoplasm [GO:0005737]; cytoskeleton [GO:0005856]; GTP binding [GO:0005525]; cell cycle [GO:0007049]; cell division [GO:0051301]	cytoplasm [GO:0005737]; cytoskeleton [GO:0005856]; GTP binding [GO:0005525]; cell cycle [GO:0007049]; cell division [GO:0051301]
315	SEP11_HUMAN	0.00313731	0.00147469	0.0164355	Q9NVA2	Septin-11	0	429	2019-09-11	axon [GO:0030424]; cell junction [GO:0030054]; cytoplasm [GO:0005737]; dendritic spine [GO:0043197]; extracellular exosome [GO:0070062]; stress fiber [GO:0001725]; GTP binding [GO:0005525]; cell cycle [GO:0007049]; cell division [GO:0051301]; protein heterooligomerization [GO:0051291]	axon [GO:0030424]; cell junction [GO:0030054]; cytoplasm [GO:0005737]; dendritic spine [GO:0043197]; extracellular exosome [GO:0070062]; stress fiber [GO:0001725]; GTP binding [GO:0005525]; cell cycle [GO:0007049]; cell division [GO:0051301]; protein heterooligomerization [GO:0051291]	axon [GO:0030424]; cell junction [GO:0030054]; cytoplasm [GO:0005737]; dendritic spine [GO:0043197]; extracellular exosome [GO:0070062]; stress fiber [GO:0001725]; GTP binding [GO:0005525]; cell cycle [GO:0007049]; cell division [GO:0051301]; protein heterooligomerization [GO:0051291]
316	ABLM1_HUMAN	0.00525859	0.000677283	0.00938765	O14639	Actin-binding LIM protein 1 (abLIM-1) (Actin-binding LIM protein family member 1) (Actin-binding double zinc finger protein) (LIMAB1) (Limatin)	ABLIM1 ABLIM KIAA0059 LIMAB1	778	ABLIM1	actin cytoskeleton [GO:0015629]; cytoplasm [GO:0005737]; lamellipodium [GO:0030027]; stress fiber [GO:0001725]; actin binding [GO:0003779]; zinc ion binding [GO:0008270]; animal organ morphogenesis [GO:0009887]; cilium assembly [GO:0060271]; cytoskeleton organization [GO:0007010]; lamellipodium assembly [GO:0030032]; visual perception [GO:0007601]	actin cytoskeleton [GO:0015629]; cytoplasm [GO:0005737]; lamellipodium [GO:0030027]; stress fiber [GO:0001725]; actin binding [GO:0003779]; zinc ion binding [GO:0008270]; animal organ morphogenesis [GO:0009887]; cilium assembly [GO:0060271]; cytoskeleton organization [GO:0007010]; lamellipodium assembly [GO:0030032]; visual perception [GO:0007601]	actin cytoskeleton [GO:0015629]; cytoplasm [GO:0005737]; lamellipodium [GO:0030027]; stress fiber [GO:0001725]; actin binding [GO:0003779]; zinc ion binding [GO:0008270]; animal organ morphogenesis [GO:0009887]; cilium assembly [GO:0060271]; cytoskeleton organization [GO:0007010]; lamellipodium assembly [GO:0030032]; visual perception [GO:0007601]
317	SYNEM_HUMAN	0.00136177	0.00649595	0.0461888	O15061	Synemin (Desmuslin)	SYNM DMN KIAA0353 SYN	1565	SYNM	adherens junction [GO:0005912]; costamere [GO:0043034]; intermediate filament [GO:0005882]; intermediate filament cytoskeleton [GO:0045111]; neurofilament cytoskeleton [GO:0060053]; sarcolemma [GO:0042383]; intermediate filament binding [GO:0019215]; structural constituent of cytoskeleton [GO:0005200]; structural constituent of muscle [GO:0008307]; vinculin binding [GO:0017166]; fast-twitch skele…	adherens junction [GO:0005912]; costamere [GO:0043034]; intermediate filament [GO:0005882]; intermediate filament cytoskeleton [GO:0045111]; neurofilament cytoskeleton [GO:0060053]; sarcolemma [GO:0042383]; intermediate filament binding [GO:0019215]; structural constituent of cytoskeleton [GO:0005200]; structural constituent of muscle [GO:0008307]; vinculin binding [GO:0017166]; fast-twitch skele…	adherens junction [GO:0005912]; costamere [GO:0043034]; intermediate filament [GO:0005882]; intermediate filament cytoskeleton [GO:0045111]; neurofilament cytoskeleton [GO:0060053]; sarcolemma [GO:0042383]; intermediate filament binding [GO:0019215]; structural constituent of cytoskeleton [GO:0005200]; structural constituent of muscle [GO:0008307]; vinculin binding [GO:0017166]; fast-twitch skele…
318	SNTB1_HUMAN	0.0014958	0.0345548	0.137324	Q13884	Beta-1-syntrophin (59 kDa dystrophin-associated protein A1 basic component 1) (DAPA1B) (BSYN2) (Syntrophin-2) (Tax interaction protein 43) (TIP-43)	SNTB1 SNT2B1	538	SNTB1	cytoplasm [GO:0005737]; cytoskeleton [GO:0005856]; dystrophin-associated glycoprotein complex [GO:0016010]; focal adhesion [GO:0005925]; protein complex [GO:0043234]; sarcolemma [GO:0042383]; synapse [GO:0045202]; actin binding [GO:0003779]; calmodulin binding [GO:0005516]; PDZ domain binding [GO:0030165]; structural molecule activity [GO:0005198]; muscle contraction [GO:0006936]	cytoplasm [GO:0005737]; cytoskeleton [GO:0005856]; dystrophin-associated glycoprotein complex [GO:0016010]; focal adhesion [GO:0005925]; protein complex [GO:0043234]; sarcolemma [GO:0042383]; synapse [GO:0045202]; actin binding [GO:0003779]; calmodulin binding [GO:0005516]; PDZ domain binding [GO:0030165]; structural molecule activity [GO:0005198]; muscle contraction [GO:0006936]	cytoplasm [GO:0005737]; cytoskeleton [GO:0005856]; dystrophin-associated glycoprotein complex [GO:0016010]; focal adhesion [GO:0005925]; protein complex [GO:0043234]; sarcolemma [GO:0042383]; synapse [GO:0045202]; actin binding [GO:0003779]; calmodulin binding [GO:0005516]; PDZ domain binding [GO:0030165]; structural molecule activity [GO:0005198]; muscle contraction [GO:0006936]
319	DAG1_HUMAN	0.00151729	0.000259339	0.00477271	Q14118	Dystroglycan (Dystrophin-associated glycoprotein 1) [Cleaved into: Alpha-dystroglycan (Alpha-DG); Beta-dystroglycan (Beta-DG)]	DAG1	895	DAG1	basement membrane [GO:0005604]; basolateral plasma membrane [GO:0016323]; cell-cell adherens junction [GO:0005913]; contractile ring [GO:0070938]; costamere [GO:0043034]; cytoplasm [GO:0005737]; cytoskeleton [GO:0005856]; cytosol [GO:0005829]; dystroglycan complex [GO:0016011]; dystrophin-associated glycoprotein complex [GO:0016010]; endoplasmic reticulum lumen [GO:0005788]; external side of plas…	basement membrane [GO:0005604]; basolateral plasma membrane [GO:0016323]; cell-cell adherens junction [GO:0005913]; contractile ring [GO:0070938]; costamere [GO:0043034]; cytoplasm [GO:0005737]; cytoskeleton [GO:0005856]; cytosol [GO:0005829]; dystroglycan complex [GO:0016011]; dystrophin-associated glycoprotein complex [GO:0016010]; endoplasmic reticulum lumen [GO:0005788]; external side of plas…	basement membrane [GO:0005604]; basolateral plasma membrane [GO:0016323]; cell-cell adherens junction [GO:0005913]; contractile ring [GO:0070938]; costamere [GO:0043034]; cytoplasm [GO:0005737]; cytoskeleton [GO:0005856]; cytosol [GO:0005829]; dystroglycan complex [GO:0016011]; dystrophin-associated glycoprotein complex [GO:0016010]; endoplasmic reticulum lumen [GO:0005788]; external side of plas…
320	ABLM2_HUMAN	0.00229483	3.23e-05	0.00108896	Q6H8Q1	Actin-binding LIM protein 2 (abLIM-2) (Actin-binding LIM protein family member 2)	ABLIM2 KIAA1808	611	ABLIM2	actin cytoskeleton [GO:0015629]; cytoplasm [GO:0005737]; actin binding [GO:0003779]; zinc ion binding [GO:0008270]; actin cytoskeleton organization [GO:0030036]; transcription, DNA-templated [GO:0006351]	actin cytoskeleton [GO:0015629]; cytoplasm [GO:0005737]; actin binding [GO:0003779]; zinc ion binding [GO:0008270]; actin cytoskeleton organization [GO:0030036]; transcription, DNA-templated [GO:0006351]	actin cytoskeleton [GO:0015629]; cytoplasm [GO:0005737]; actin binding [GO:0003779]; zinc ion binding [GO:0008270]; actin cytoskeleton organization [GO:0030036]; transcription, DNA-templated [GO:0006351]
321	ACTG_HUMAN	0.00508365	0.0107915	0.0633298	P63261	Actin, cytoplasmic 2 (Gamma-actin) [Cleaved into: Actin, cytoplasmic 2, N-terminally processed]	ACTG1 ACTG	375	ACTG1	blood microparticle [GO:0072562]; cytoskeleton [GO:0005856]; cytosol [GO:0005829]; dense body [GO:0097433]; extracellular exosome [GO:0070062]; extracellular matrix [GO:0031012]; extracellular space [GO:0005615]; filamentous actin [GO:0031941]; focal adhesion [GO:0005925]; membrane [GO:0016020]; myelin sheath [GO:0043209]; myofibril [GO:0030016]; nucleus [GO:0005634]; plasma membrane [GO:0005886]…	blood microparticle [GO:0072562]; cytoskeleton [GO:0005856]; cytosol [GO:0005829]; dense body [GO:0097433]; extracellular exosome [GO:0070062]; extracellular matrix [GO:0031012]; extracellular space [GO:0005615]; filamentous actin [GO:0031941]; focal adhesion [GO:0005925]; membrane [GO:0016020]; myelin sheath [GO:0043209]; myofibril [GO:0030016]; nucleus [GO:0005634]; plasma membrane [GO:0005886]…	blood microparticle [GO:0072562]; cytoskeleton [GO:0005856]; cytosol [GO:0005829]; dense body [GO:0097433]; extracellular exosome [GO:0070062]; extracellular matrix [GO:0031012]; extracellular space [GO:0005615]; filamentous actin [GO:0031941]; focal adhesion [GO:0005925]; membrane [GO:0016020]; myelin sheath [GO:0043209]; myofibril [GO:0030016]; nucleus [GO:0005634]; plasma membrane [GO:0005886]…
322	LIMC1_HUMAN	0.00275822	5.61e-05	0.00161482	Q9UPQ0	LIM and calponin homology domains-containing protein 1	LIMCH1 KIAA1102	1083	LIMCH1	actin binding [GO:0003779]; zinc ion binding [GO:0008270]; actomyosin structure organization [GO:0031032]	actin binding [GO:0003779]; zinc ion binding [GO:0008270]; actomyosin structure organization [GO:0031032]	actin binding [GO:0003779]; zinc ion binding [GO:0008270]; actomyosin structure organization [GO:0031032]
323	ARP3_HUMAN	0.00232722	0.00026473	0.00484641	P61158	Actin-related protein 3 (Actin-like protein 3)	ACTR3 ARP3	418	ACTR3	actin cytoskeleton [GO:0015629]; Arp2/3 protein complex [GO:0005885]; brush border [GO:0005903]; cell-cell junction [GO:0005911]; cytosol [GO:0005829]; extracellular exosome [GO:0070062]; focal adhesion [GO:0005925]; lamellipodium [GO:0030027]; membrane [GO:0016020]; actin binding [GO:0003779]; ATP binding [GO:0005524]; structural constituent of cytoskeleton [GO:0005200]; Arp2/3 complex-mediated …	actin cytoskeleton [GO:0015629]; Arp2/3 protein complex [GO:0005885]; brush border [GO:0005903]; cell-cell junction [GO:0005911]; cytosol [GO:0005829]; extracellular exosome [GO:0070062]; focal adhesion [GO:0005925]; lamellipodium [GO:0030027]; membrane [GO:0016020]; actin binding [GO:0003779]; ATP binding [GO:0005524]; structural constituent of cytoskeleton [GO:0005200]; Arp2/3 complex-mediated …	actin cytoskeleton [GO:0015629]; Arp2/3 protein complex [GO:0005885]; brush border [GO:0005903]; cell-cell junction [GO:0005911]; cytosol [GO:0005829]; extracellular exosome [GO:0070062]; focal adhesion [GO:0005925]; lamellipodium [GO:0030027]; membrane [GO:0016020]; actin binding [GO:0003779]; ATP binding [GO:0005524]; structural constituent of cytoskeleton [GO:0005200]; Arp2/3 complex-mediated …
324	ADDG_HUMAN	0.00368157	0.00343005	0.0293711	Q9UEY8	Gamma-adducin (Adducin-like protein 70)	ADD3 ADDL	706	ADD3	brush border [GO:0005903]; cell cortex [GO:0005938]; cell-cell junction [GO:0005911]; condensed nuclear chromosome [GO:0000794]; cytoskeleton [GO:0005856]; cytosol [GO:0005829]; membrane [GO:0016020]; nucleoplasm [GO:0005654]; plasma membrane [GO:0005886]; postsynaptic density [GO:0014069]; actin binding [GO:0003779]; calmodulin binding [GO:0005516]; structural constituent of cytoskeleton [GO:000…	brush border [GO:0005903]; cell cortex [GO:0005938]; cell-cell junction [GO:0005911]; condensed nuclear chromosome [GO:0000794]; cytoskeleton [GO:0005856]; cytosol [GO:0005829]; membrane [GO:0016020]; nucleoplasm [GO:0005654]; plasma membrane [GO:0005886]; postsynaptic density [GO:0014069]; actin binding [GO:0003779]; calmodulin binding [GO:0005516]; structural constituent of cytoskeleton [GO:000…	brush border [GO:0005903]; cell cortex [GO:0005938]; cell-cell junction [GO:0005911]; condensed nuclear chromosome [GO:0000794]; cytoskeleton [GO:0005856]; cytosol [GO:0005829]; membrane [GO:0016020]; nucleoplasm [GO:0005654]; plasma membrane [GO:0005886]; postsynaptic density [GO:0014069]; actin binding [GO:0003779]; calmodulin binding [GO:0005516]; structural constituent of cytoskeleton [GO:000…
[truncated: 941 more rows]
