# Supplementary material for: Discovery proteomics in aging human skeletal muscle finds change in spliceosome, immunity, proteostasis and mitochondria
Source: eLife. 2019 Oct 23;8:e49874. doi: 10.7554/eLife.49874 (PMC6810669; doi:10.7554/eLife.49874)
Supplement: Figure 4—source data 1. — Sheet 1. Age-associated splicing events (6255 events). Sheet 2. Description of the column headers for the sheet1. [file elife-49874-fig4-data1.xlsx]

## Sheet: Description
Description of column headers
#	Number of events
Events	Type of Event (EnsemblGene.EventType.SequenceName.Start and End EventCoordinates.Strand)
Donor1	Donor PSI Value of Event
Donor2	Donor PSI Value of Event
Donor3	Donor PSI Value of Event
Donor4	Donor PSI Value of Event
Donor5	Donor PSI Value of Event
Donor6	Donor PSI Value of Event
Donor7	Donor PSI Value of Event
Donor8	Donor PSI Value of Event
Donor9	Donor PSI Value of Event
Donor10	Donor PSI Value of Event
Donor11	Donor PSI Value of Event
Donor12	Donor PSI Value of Event
Donor13	Donor PSI Value of Event
Donor14	Donor PSI Value of Event
Donor15	Donor PSI Value of Event
Donor16	Donor PSI Value of Event
Donor17	Donor PSI Value of Event
Donor18	Donor PSI Value of Event
Donor19	Donor PSI Value of Event
Donor20	Donor PSI Value of Event
Donor21	Donor PSI Value of Event
Donor22	Donor PSI Value of Event
Donor23	Donor PSI Value of Event
Donor24	Donor PSI Value of Event
Donor25	Donor PSI Value of Event
Donor26	Donor PSI Value of Event
Donor27	Donor PSI Value of Event
Donor28	Donor PSI Value of Event
Donor29	Donor PSI Value of Event
Donor30	Donor PSI Value of Event
Donor31	Donor PSI Value of Event
Donor32	Donor PSI Value of Event
Donor33	Donor PSI Value of Event
Donor34	Donor PSI Value of Event
Donor35	Donor PSI Value of Event
Donor36	Donor PSI Value of Event
Donor37	Donor PSI Value of Event
Donor38	Donor PSI Value of Event
Donor39	Donor PSI Value of Event
Donor40	Donor PSI Value of Event
Donor41	Donor PSI Value of Event
Donor42	Donor PSI Value of Event
Donor43	Donor PSI Value of Event
Donor44	Donor PSI Value of Event
Donor45	Donor PSI Value of Event
Donor46	Donor PSI Value of Event
Donor47	Donor PSI Value of Event
Donor48	Donor PSI Value of Event
Donor49	Donor PSI Value of Event
Donor50	Donor PSI Value of Event
Donor51	Donor PSI Value of Event
Donor52	Donor PSI Value of Event
Donor53	Donor PSI Value of Event

## Sheet: Splicing Events
Figure 4-source data 1. Sheet1. Age-associated splicing events (6255 events).
#	Events	Donor1	Donor2	Donor3	Donor4	Donor5	Donor6	Donor7	Donor8	Donor9	Donor10	Donor11	Donor12	Donor13	Donor14	Donor15	Donor16	Donor17	Donor18	Donor19	Donor20	Donor21	Donor22	Donor23	Donor24	Donor25	Donor26	Donor27	Donor28	Donor29	Donor30	Donor31	Donor32	Donor33	Donor34	Donor35	Donor36	Donor37	Donor38	Donor39	Donor40	Donor41	Donor42	Donor43	Donor44	Donor45	Donor46	Donor47	Donor48
1	ENSG00000267470.SE.chr19.38040057.38056933.38056991.38060752	1	0	1	0.565339	1	1	1	1	1	1	1	1	1	1	na	1	1	1	1	1	1	1	1	1	1	1	1	1	1	1	1	0.451403	0.94762	1	1	1	1	1	1	1	1	1	1	na	na	1	na	1
2	ENSG00000267470.AF.chr19.38039877.38040057.38056933.38042314.38042567.38056933	1	na	0.747544	na	0.675007	0.8901	0.604722	0.511943	0.536535	0.754217	0.58584	1	1	0	0	1	1	1	0.818747	0.443991	1	1	0.391565	0.741882	0.335197	1	0.476988	0.350314	0.866124	0.722601	0.622366	1	0.938896	0.364744	0.917107	0.342685	0.765317	1	1	0.384356	0.812873	0.874422	1	0	0	0.753405	0	0
3	ENSG00000267272.AF.chr1.87595457.87595677.87599297.87597652.87597935.87599297	na	na	1	0	na	na	na	1	1	na	na	na	na	na	1	1	1	na	na	1	na	na	na	1	1	1	na	na	1	na	na	1	1	na	1	1	na	1	na	1	na	1	1	1	1	1	1	1
4	ENSG00000267243.SE.chr19.28928625.28952194.28952404.28957309	0.698027	0.789352	0.42338	0.573459	0.575646	1	0.818271	1	0.628896	1	0.551421	0.828941	0.896563	0.730401	0.609738	1	1	1	1	0.161751	0.51321	1	0.849648	0.893367	1	0.510849	1	0.62493	0.791877	0.544652	0.356896	1	0.480418	0.441394	0.72483	0.550569	0.594853	1	1	1	0.34787	0.428975	0.127195	0.311155	1	0.709102	1	0.410071
5	ENSG00000267243.A5.chr19.28928041.28928392.28928041.28928489	0.698027	0.789352	0.42338	0.573459	0.575646	1	0.818271	1	0.628896	1	0.551421	0.828941	0.896563	0.730401	0.609738	1	1	1	1	0.161751	0.51321	1	0.849648	0.893367	1	0.510849	1	0.62493	0.791877	0.544652	0.356896	1	0.480418	0.441394	0.72483	0.550569	0.594853	1	1	1	0.34787	0.428975	0.127195	0.311155	1	0.709102	1	0.410071
6	ENSG00000267228.A5.chr18.44661075.44662673.44661075.44662710	0.283371	0	0.98375	0	0	0.618955	0.351423	0	0	na	0.827886	0.501919	na	0	0.436982	0	1	0	0.852356	0.212735	0	0.180219	1	1	1	1	0.620428	1	0.999994	0	0	0.419848	0.834532	0.256017	0.937168	0.594295	na	0.888968	0	1	0.896072	0.9536	0.6298	0.408887	0	0	0.222215	0.585254
7	ENSG00000267209.SE.chr18.55628638.55628734.55628856.55630682	0	0.177307	0	na	na	0	0.298676	na	0.168242	na	na	0	0.174482	0.131405	na	na	0	na	0	na	na	na	0.413242	0	0	0	0	0.308946	0	0	1	na	na	0.167462	0	0	0.371943	na	na	na	na	0	0.490155	1	na	0	na	0.35862
8	ENSG00000267179.AF.chr19.12035926.12036088.12067320.12061057.12061434.12067320	0.637168	0	0.345262	0.469353	0.624351	0.382398	0	1	0.373252	0	0	0.355564	0.51166	0.735412	0	0	0	na	0.668269	0	0	0	0	na	na	1	0	0.23751	0	0	na	1	0	0	1	0.785651	0.173754	0	0	0	0	0	0	0	na	0	0	0
9	ENSG00000267174.AF.chr19.11417500.11431970.11431999.11417500.11435069.11435117	0.26508	1	0.310305	1	0.417132	0.232112	0.576412	na	1	na	na	0	0.903537	1	0	1	0	na	na	na	0	1	0.613522	na	1	1	0.827152	1	1	na	0	na	1	0.872625	1	na	1	0	na	0	na	1	na	1	1	1	na	1
10	ENSG00000267106.MX.chr19.9732321.9737460.9737536.9742904.9732321.9738392.9738482.9742904	0.649957	1	1	1	0.786352	1	1	1	1	0.762088	1	na	1	1	1	1	1	1	1	1	0.771107	1	1	1	1	1	0.468555	0.836205	0	1	1	1	1	0.918498	1	1	0.732933	1	1	0.87894	1	1	1	0.675408	0	0.579802	0	0.985144
11	ENSG00000267106.AL.chr19.9743093.9744136.9744290.9743093.9755750.9756165	0.418044	0	0	0	0.215653	na	0	0	0	0.237912	0	na	na	0	0	0	0	0	0	0	0.228893	0	0	0	0	0	0.59879	0.332762	1	0	0	0	0	0.20687	0	0	0.319437	0	0	0.168812	0	0	0	0.417858	1	0.823682	1	0.0148563
12	ENSG00000267080.SE.chr17.42259088.42260298.42260461.42263933	0.323548	0.116233	1	0.327969	0.481412	0.723192	0.420974	0.843225	0.714268	0.423755	0.665078	0.236844	0.237618	1	0.460846	1	0.153731	0.251486	0.835745	0	0.575678	0.402477	0.6074	0	1	1	0.203456	0.61794	0.706639	1	1	1	0.654083	0.602205	0.91429	0.191577	1	0.469251	0.690581	0.815268	0.250275	1	1	0.652428	0.327088	0.24156	0.451207	1
13	ENSG00000267080.A3.chr17.42260461.42263933.42260437.42263933	0.294432	1	0.498034	1	0.836888	0.728784	0.361464	0.70889	0.954459	1	1	0.526163	0.478699	0.43284	0.613378	1	1	0.178958	1	na	0.660272	0.536289	0.42513	na	0.191491	0.695009	0.576968	0.43361	0.590888	0.767122	0.660813	1	0.380012	0.386316	0.370808	0.71374	0.272192	0.488214	0.432622	0.370901	0.561092	0.333717	0.0476201	0.750617	0.172758	1	0.538281	0.522004
14	ENSG00000267080.A3.chr17.42259109.42260298.42259088.42260298	0.705568	0	0.501966	0	0.163112	0.271216	0.638536	0.29111	0.0455407	0	0	0.473837	0.521301	0.56716	0.386622	0	1.39187e-08	0.821042	0	na	0.339728	0.463711	0.57487	na	0.808509	0.304991	0.423032	0.56639	0.409112	0.232878	0.339187	0	0.619988	0.613684	0.629192	0.28626	0.727808	0.511786	0.567378	0.629099	0.438908	0.666283	0.95238	0.249383	0.827242	0	0.461719	0.477996
15	ENSG00000267026.SE.chr9.101632346.101632715.101633053.101634471	0.635621	na	0.683948	na	0.386481	na	na	na	0	1	na	na	na	0.144729	na	1	na	na	na	na	na	0	0.349754	1	0	na	0.673564	0.334317	0.423562	na	na	na	na	0	0	0	0.827	0	na	0	na	1	na	na	na	0	na	na
16	ENSG00000267026.AL.chr9.101631344.101631965.101634471.101632631.101633266.101634471	0.584143	na	0.299471	na	na	1	0	na	0	na	na	na	0.396246	0.346183	1	1	na	na	na	na	na	na	na	na	na	na	na	0	na	na	na	na	na	0	0	na	0	na	0	na	1	0	0	na	0	0	na	0
17	ENSG00000267011.AL.chr19.4457959.4458228.4471245.4470498.4470610.4471245	0	na	0.5817	na	0.670732	1	1	na	1	na	na	1	0.173834	na	na	1	0	na	na	na	na	1	0.683972	na	na	na	0.522917	na	0.575915	na	na	0	1	0.44898	na	na	0.247334	na	0	0.80292	0	na	na	0	na	0	na	0
18	ENSG00000266967.A3.chr17.41114312.41116123.41114289.41116123	1	1	1	0.862507	1	na	na	na	1	na	1	1	1	1	na	1	na	na	1	1	0	1	1	0	na	1	1	0.318004	1	na	1	0	0	1	0.478271	0.856806	1	0	1	0.772479	1	1	1	1	na	0	na	0
19	ENSG00000260477.AL.chr15.86626662.86626951.86650766.86648271.86648557.86650766	0	0	0.339082	0.636768	0.305331	0.281788	0.0237307	0.577975	0.396291	0.868008	0.702356	0.270826	0	0.38421	na	0	0.686991	0	0.550158	0.456551	0.671935	0.731094	0.358167	0	0	0	0.430976	0.405631	0.900371	0.628706	0	0.765636	0.146367	0.270407	0.59613	0.665647	0.266313	0.80093	0.840889	0.698302	0.559156	0	na	0.501374	0.427258	0.270699	0.43669	0.501433
20	ENSG00000260439.SE.chr16.971167.983101.983255.983338	0.529355	na	1	0.572792	0.495446	1	0	0	na	na	0	1	0.760721	0	0	na	1	na	1	na	0.24712	1	0.437281	1	na	na	0.696967	1	1	na	0	na	0.706539	0.996999	0.352807	1	1	1	1	0.279897	0.144503	na	na	1	na	1	1	na
21	ENSG00000259964.AL.chr15.71459347.71459528.71481155.71477960.71479931.71481155	0.427561	0	0	0	0	0	0	0	0	na	0	0	0	0	0	0	0	0	0	0.522028	0	0	0	0.850981	0	0	0	0.341596	0	0	0	na	0.566222	0.840648	0.693137	0	0	0.71721	0	0.503544	0	na	0.894061	0	na	0.857996	0	0
22	ENSG00000259666.AL.chr15.77938853.77940181.77941582.77938853.77943677.77943997	0.617715	na	0.357883	0	0.713302	1	0.28558	na	na	na	0	1	0.793432	0.517479	0	na	na	na	na	na	na	na	0.592368	na	na	na	0.555573	0.195331	na	0	na	na	na	1	1	na	0.0816588	na	0.0663861	0.202254	na	0	0	0.171254	1	0.242658	na	0.164479
23	ENSG00000259649.AF.chr15.81193306.81195438.81195510.81193306.81201841.81202101	1	na	0.925468	1	1	1	1	1	1	1	1	0.997737	0.973602	1	1	1	1	1	1	1	0.943777	1	1	1	1	1	1	0.916929	1	1	1	0.907891	1	1	1	1	1	0.984156	0.972819	1	1	0.954172	0.821413	1	1	0.978062	0.963946	1
24	ENSG00000259446.AF.chr15.33598632.33602351.33602447.33598632.33602779.33602860	0	0	na	0	0	0	1	1	0	0	0.910582	0	na	1	0	0.471121	1	na	1	1	na	0	1	na	na	na	1	0.721436	1	0	1	na	1	0.729442	1	1	0	1	0.296568	1	0.875369	na	na	0.924277	1	0.941056	na	1
25	ENSG00000259349.A5.chr17.58626056.58628098.58625927.58628098	0.681082	0.714286	1	1	0.611029	0.410169	1	0.588188	1	0.571528	1	0.483683	0.409973	0.807041	0.221311	1	0	1	1	1	1	0	0.638017	1	1	1	1	1	1	1	1	1	1	0.636363	1	0.747179	1	0.778848	1	1	0.660497	1	0.666666	1	1	0.624474	1	0.673188
26	ENSG00000259344.AF.chr15.23114292.23114586.23114618.23114292.23115117.23115152	1	1	1	0.14984	1	0	0.000417604	0.999297	1	0.998545	0.000446377	2.58265e-05	1	0.999632	0.0619209	1	1	0.815192	0.00125133	0.893332	0.999981	0	0.0125877	0.999996	1	1	0.0322268	1	1	0.999857	1	1	0.0115375	0.0659046	0.999935	1	1	5.96551e-08	1.27445e-05	0.981922	4.99353e-07	1	1	2.86748e-06	0	0.395161	0.0101006	1
27	ENSG00000259282.A3.chr15.97315493.97315976.97315366.97315976	1	na	1	na	0	1	0	na	1	0	na	1	0.503472	0.542193	na	na	na	na	na	na	na	na	1	na	na	na	1	1	na	na	na	na	na	0	1	na	0.751736	na	na	0.600559	na	1	na	na	na	0.600559	na	0.600559
28	ENSG00000259248.SE.chr15.63881299.63885948.63886076.63886894	0.566838	1	0	0.300348	0.225095	0.120752	0.550657	0.472797	0.697425	0.77876	0.134783	0.141006	0.657059	0.246847	0.274022	0.280706	0.1101	0.279476	0.376098	0.428498	0.30604	0.179782	0.597592	1	1	0.109904	0.333166	0.137941	0.106834	0.403559	0.182006	0.0647644	0.175102	0.503866	0.265943	0.302079	0	0.133391	0.246892	0.220023	0.289614	0.603742	0.139324	0.29881	0	0.13164	0.161787	0
29	ENSG00000259235.SE.chr15.48481706.48482237.48482354.48483130	1	1	1	1	1	1	1	0.904695	0.817979	1	1	1	1	1	1	1	1	1	1	na	1	1	1	1	na	1	0.918994	0.932615	1	1	1	1	0.842605	1	1	1	0.776772	1	0.555091	1	1	1	1	1	1	1	1	0.607025
30	ENSG00000259134.SE.chr15.96041229.96041622.96041708.96044737	1	1	0.945077	1	1	1	1	1	1	1	1	1	1	1	1	1	1	1	1	1	1	1	1	1	1	1	1	0.672043	0.830282	0.843026	0.756752	1	0.914369	1	1	0.903523	0.950414	1	1	0.820889	0.766815	1	1	0.948303	1	1	1	1
31	ENSG00000259129.SE.chr14.48236960.48238034.48238113.48259109	0	0	0	0	0	0	0	0	0	0	0	0	0	0.193224	0	0	0	0	0	0	0	0	0	0.546348	0	0	0	0.0829493	0	0	0	0	0.231724	0.127985	0.518128	0.300806	0	0	0	0	0.305434	0	0	0	0	0.219087	0.802551	0
32	ENSG00000259129.AL.chr14.48236268.48236471.48238034.48236803.48236960.48238034	1	1	1	1	1	1	1	1	1	na	na	1	na	0	1	na	1	na	na	na	1	na	na	0	na	1	na	0.525722	1	1	na	1	0.285183	0.366947	0.116804	0.226194	na	na	1	na	0.377092	1	na	na	na	0.20854	0	1
33	ENSG00000259118.AL.chr14.65557365.65558564.65558583.65557365.65560350.65560588	0.98279	0.857938	0.856845	0.807763	0.7726	0.918342	0.907453	0.869983	0.913353	0.799517	0.863856	0.848034	0.847609	0.492722	0.861381	1	0.787969	0.632201	0.904113	0.690484	0.896756	0.790141	0.890127	0.694773	0.88593	0.708577	0.817305	0.521888	0.805016	0.638488	0.87435	1	0.673074	0.877977	0.865215	0.790673	0.926496	0.776547	0.745758	0.80756	0.901029	0.775101	0.581125	0.831913	1	0.77952	0.704195	0.810211
34	ENSG00000259070.SE.chr14.39360002.39385986.39386086.39417382	0.732015	1	0.924056	1	0.547817	0.772692	0.711616	0.788734	0.857853	0.613392	0	0.35013	1	0.614292	0.299987	0.395091	1	0.729248	0.792055	0.614997	0.486975	1	0.681021	0.132611	0.214891	na	0.628997	0.950708	0.704531	0.683472	0.72632	1	0.483515	1	0.522628	0.440999	0.478324	0.430567	0.162074	0.332708	0.493887	1	0.177851	0.312636	0	0.715518	0	0.695288
35	ENSG00000258867.MX.chr14.88491013.88491751.88491825.88550381.88491013.88503695.88503783.88550381	0.463091	0	0	na	0.152171	0.048369	0.125823	0	0.225592	0.363451	0.141335	0.287052	1	0.933961	0	1	0.12981	1	1	na	0	0	0.321325	na	1	1	0.626282	0.339844	na	0	na	0.344882	0	0.736795	0.233568	0.375516	0.426434	1	0	0.391881	1	0.370973	na	na	1	0.274009	1	1
36	ENSG00000258867.AL.chr14.88550499.88553172.88553690.88550499.88562843.88562927	0.463091	0	0	na	0.152171	0.048369	0.125823	0	0.225592	0.363451	0.141335	0.287052	1	0.933961	0	1	0.12981	1	1	na	0	0	0.321325	na	1	1	0.626282	0.339844	na	0	na	0.344882	0	0.736795	0.233568	0.375516	0.426434	1	0	0.391881	1	0.370973	na	na	1	0.274009	1	1
37	ENSG00000258792.AF.chr14.90095480.90097711.90097910.90095480.90108812.90109015	0.102058	1	0.321157	0.268266	1	0.343719	1	na	0.843695	na	na	0.577253	0.367568	0.575779	na	0	0.621989	1	1	na	0.708333	na	0.799587	na	na	1	1	0.398771	1	0	0.204602	1	1	0.866638	0.771321	0.522933	0.456102	1	0.302252	0.707094	1	0.602856	na	1	1	0.678735	1	0.868884
38	ENSG00000258754.SE.chr15.94304356.94344674.94344856.94364220	0.24874	0.0676381	0	0	0.109892	0.365435	0.17377	0	0.0366126	0	0.178405	0.263418	0.180494	0.0720162	0	0	0	0	0	0	0	0	0.0520923	0.0426385	0	0	0	0.0513728	0	0.0699606	0	0	0	0.104838	0.0652975	0	0.0131058	0.0398432	0	0	0.0823704	0.0566601	0	0	0	0.169836	0	0.0804042
39	ENSG00000258616.MX.chr14.46175705.46177039.46177101.46183487.46175705.46181102.46181156.46183487	na	na	na	0	1	0	na	na	na	na	na	na	na	1	na	na	na	0	0	na	1	na	na	na	0	na	na	1	1	1	na	na	1	1	na	na	1	0.40791	1	na	0.433309	1	na	na	1	1	0	1
40	ENSG00000258484.AF.chr15.69110560.69110656.69237938.69222839.69223056.69237938	0	0.520934	0	0.257606	6.03793e-06	1	0.32231	0.268894	0.457967	0.541942	na	0.456105	0	0.125724	0.163569	0.512531	0	0.861268	0	0.272718	0.84475	0	0.544133	0.946845	0	na	0.773632	0.316065	0.498896	0.832631	0.744502	0.862001	0.80118	0.760771	0	0.837957	0.617245	0.0573836	0.696846	0.473265	0.733585	0.653514	0	0.53027	na	0.439633	0.7595	0.677284
41	ENSG00000258388.A5.chr6.32132458.32133915.32132434.32133915	0.912188	0.989884	0.962056	na	0.996307	0.741824	0	na	0	0	0	1	1	0.986123	na	0	na	na	0	na	na	0.963948	0	na	na	na	0	na	0	0	0	0	na	0	0.964356	0	0	na	na	0	0	0	na	0	0	0	0	0.96803
42	ENSG00000258301.SE.chr14.77249119.77250036.77250194.77252428	0.600655	0	0.0361676	0	0.0932821	0	0	0	0	0	0	0	0.0788921	0	0.0716932	0	0	0	0	0	0	0	0	0.0608332	0	0	0.015412	0	0	0.0617822	0	0	0	0	0.10395	0	0	0	0.0967895	0	0	0	0	0	0	0	0	0
43	ENSG00000258289.SE.chr14.65390844.65392728.65392798.65410017	0.113348	1	0.446574	0.360449	0	0.292616	0.157516	0.516479	1	0.838254	0	1	0	0	0	0.851854	0.734041	1	0.269147	1	0.290083	0.503514	0	0.724446	1	1	0.265237	0.911342	0	0.469168	0.943807	1	0.202467	0	0.225445	0.428381	1	0	0.23178	0.20637	0.377116	1	na	0.145847	0.183667	0	0	0
44	ENSG00000258274.AL.chr12.94101567.94102859.94129341.94108311.94108672.94129341	0.414252	0.815482	0.676835	0.389999	0.566224	0.492256	0.646477	0.672918	0.701281	0.59181	0.458313	1	0.223552	0.211545	0.32401	0.330373	1	0.941549	0.468498	0.44924	0.29732	0.754831	0.318946	0.380274	0.752766	0.773638	0.49564	0.378613	0.531499	0.534786	0.875608	1	0.403934	0.399904	0.395085	0.394104	0.341712	0.433022	0.486	0.573071	0.517929	0.28312	0.716574	0.470946	1	0.440217	0.491691	0.348094
45	ENSG00000258216.AF.chr12.90276442.90276668.90314844.90313469.90313537.90314844	0.10448	na	1	0	0.0880963	0.194915	1	1	0.0945601	0	0.663938	0	1	0.137542	1	0	0	na	0.0309708	0	0.0049615	0.0579848	0.0555527	na	0.0475437	1	0.342257	0.134202	0.0153453	0	0	0	0.0664627	1	0.266819	0	0.175803	0.0385283	na	0.0410373	0.0575661	0	0.0169074	0.0167776	0	0.231463	0.0293511	na
46	ENSG00000258168.SE.chr12.70904064.70904188.70904357.70906965	1	1	na	1	1	1	1	1	1	1	na	0.146398	0.755231	0.797154	1	1	1	0	1	1	0.319303	0.178573	na	1	na	0	0.687477	0.42564	0.779283	0.172685	1	1	0.511078	0.457646	0.801978	0.274571	0.0420923	0.35623	1	1	1	1	na	1	na	0.184245	0.803744	na
47	ENSG00000258135.AL.chr12.50302665.50302896.50305597.50304228.50305073.50305597	0.942573	na	0	na	0.326959	1	na	na	0	na	na	0	0.462901	na	na	na	0	0	na	na	na	na	0	na	0	na	na	0.558863	na	na	na	0	na	0	0.676423	na	0	0	0	0	0	na	na	na	na	0	na	na
48	ENSG00000258130.AF.chr16.30218221.30218352.30218503.30218221.30219849.30220392	0.0975248	0.233556	0.0312947	0.0302068	0.170086	0.0761331	0.589478	0.116746	0.419648	0.487312	0.00734176	0.128251	0.0314553	0.075207	0.0919429	0.0831778	0.149574	0.0635985	0.126372	0.0700641	0.157417	0.163846	0.118571	0.110968	0.320531	0.479291	0.0851049	0.110094	0.12238	0.118802	0.0476508	0.0945869	0.15304	0.0783874	0.0985631	0.0403926	0.0851864	0.0728137	0.0718122	0.117118	0.0630728	0.0234375	0	0.0447973	0.123773	0.180321	0.107058	0.0887818
49	ENSG00000258038.A3.chr14.29306536.29311010.29306536.29311159	0	0	1	0	0	0	na	na	0	na	na	0.268102	0.369195	0.203626	na	na	na	na	na	na	na	0.22269	0	na	na	1	na	0.71212	0	na	na	na	na	na	1	1	0.359167	0	na	1	na	1	na	1	0.384409	0	na	na
50	ENSG00000257923.AF.chr7.101462201.101462259.101559395.101556068.101556718.101559395	0.992378	1	0.985583	1	1	1	0.975799	1	1	1	1	0.972201	1	0.889042	0.990181	1	1	1	0.974903	1	1	1	0.981403	1	1	1	0.988295	0.819385	0.986789	1	1	0.986533	0.979607	1	0.991086	1	0.98226	1	0.786785	0.918712	0.99224	0.971505	1	0.991788	1	0.982111	0.979	1
51	ENSG00000257923.AF.chr7.101459291.101459373.101559395.101556068.101556718.101559395	0.983342	1	0.971748	1	1	1	0.880525	1	1	1	1	0.918721	1	0.676965	0.976318	1	1	1	0.941519	1	1	1	0.95139	1	1	1	0.975583	0.776635	0.964656	1	1	0.88386	0.959495	1	0.963436	1	0.770849	1	0.950512	0.927618	0.979923	0.754722	1	0.972114	1	0.957541	0.953658	1
52	ENSG00000257923.AF.chr7.101458959.101459373.101559395.101462201.101462259.101559395	0	0	1.83547e-05	0	0.0347539	0	0.0496059	0	0.0609137	0	0	0.0710552	0	0	0	0	0	0	0	0	0	0	0	0.0151993	0	0	0.153538	0	0	0.114325	0	0.0816095	0.148251	0	0	0.0940199	0	0.0724511	0.0256584	0	0.136814	0.00223887	0	0.0871793	0	0.0990096	0.18796	0.0244932
53	ENSG00000257923.AF.chr7.101458959.101459373.101559395.101460920.101460949.101559395	0	na	1	0	0.805327	0	0.841945	na	0.907935	na	na	1	0	na	na	na	0	na	na	na	0	na	0	1	na	na	0.949027	na	0	1	na	1	0.942018	0	0	0.970886	na	0.918438	1	0	0.957701	1	na	1	0	0.967964	1	1
54	ENSG00000257923.AF.chr7.101458959.101459373.101559395.101460882.101460949.101559395	0	na	0.996941	0	1	0	1	0	0.745643	0	0	0.999996	0	0	0	0	0	na	0	0	0	0	0	0.993182	0	0	0.737283	0	0	1	0	1	0.80585	0	0	0.823772	0	0.894476	0.999926	0	0.826581	0.999997	na	0.915703	0	1	0.731059	0.627027
55	ENSG00000257923.A3.chr7.101838883.101839914.101838883.101840220	1	1	1	1	0.9873	0.993995	1	1	1	1	1	1	0.961116	1	1	1	1	1	1	1	0.981996	1	0.98456	1	1	1	1	1	0.977753	1	1	1	0.987933	0.991158	0.965918	1	1	1	1	0.983262	0.992407	1	1	1	0.993904	0.991224	1	1
56	ENSG00000257923.A3.chr7.101813830.101821749.101813830.101821755	1	1	0.999982	1	0.951398	1	0.91351	1	0.88586	0.999275	1	0.880612	1	0.999904	1	1	1	0.999239	1	1	1	1	1	0.975195	1	1	0.823202	1	1	0.772811	1	0.650105	0.811675	1	1	0.818731	1	0.85497	0.996701	1	0.858802	0.989026	1	0.844717	1	0.881649	0.776121	0.915517
57	ENSG00000257815.A5.chr12.70636673.70636846.70636673.70637092	0.0970023	0.191608	0.0242493	0.38843	0.138722	0.222314	0.103202	0.194365	0.145508	0.27489	0	0.17172	0.100434	0.369993	0.0976844	0.288532	0.486015	0.328767	0.0978266	0.427121	0.159767	0.27783	0.162465	0.262344	0.308702	0.117216	0.33382	0.400663	0.103189	0.119149	0.315267	0.0646157	0.204646	0.16661	1	0.359228	0.307385	0.278298	0.213429	0.244431	0.428958	0.26308	0.368687	0.22363	0.116693	0.155132	0.388532	0.197601
58	ENSG00000257756.SE.chr12.30397338.30441342.30441396.30449551	0.785714	0	0.333333	na	0.5	na	0	na	0.666666	na	na	1	0	0.523809	na	1	0	1	na	0.5	na	na	0.444445	na	0.403048	0.764706	na	0.625001	na	na	1	na	na	0.466666	0.75	0.75	0.65	na	1	na	1	1	na	na	1	0.75	na	0.142857
59	ENSG00000257756.A3.chr12.30385793.30397268.30385785.30397268	0.785714	0	0.333333	na	0.5	na	0	na	0.666666	na	na	1	0	0.523809	na	1	0	1	na	0.5	na	na	0.444445	na	0.403048	0.764706	na	0.625001	na	na	1	na	na	0.466666	0.75	0.75	0.65	na	1	na	1	1	na	na	1	0.75	na	0.142857
60	ENSG00000257756.A3.chr12.30383998.30385709.30383968.30385709	0.214286	1	0.666667	na	0.5	na	1	na	0.333334	na	na	0	1	0.476191	na	0	1	0	na	0.5	na	na	0.555555	na	0.596952	0.235294	na	0.374999	na	na	0	na	na	0.533334	0.25	0.25	0.35	na	0	na	0	0	na	na	0	0.25	na	0.857143
61	ENSG00000257621.AL.chr14.58740359.58740728.58758353.58740732.58740853.58758353	0	0	0	0.0826784	1	0	0	0	0	0.309113	0	1	na	0.0800101	0	0.059981	na	0	0	0	0.360772	0	0	0.0666099	0	0	0.0784076	0	0	0	0.126513	0	0.0273542	0	0.0557752	0	0.108702	0.0829119	0.1607	0	0	0	0	0	0	0.243289	0.156533	0
62	ENSG00000257467.AF.chr12.81664454.81664628.81676466.81672980.81673084.81676466	1	na	na	na	1	1	na	0	1	0	0	1	na	1	na	na	na	na	1	na	na	1	1	1	na	na	1	1	na	na	na	na	na	1	na	na	1	na	1	na	1	1	1	na	na	1	1	1
63	ENSG00000257467.AF.chr12.81664454.81664628.81676466.81672964.81673084.81676466	0.672872	na	na	na	0.467638	1	na	na	1	na	na	0.766622	0	0.471635	na	na	na	na	1	na	0	1	1	1	na	0	0.936714	0.911225	na	na	na	na	na	0.544966	0	na	0.41184	0	1	na	1	0.908678	1	na	na	1	1	1
64	ENSG00000257275.AF.chr14.96178084.96178235.96183808.96181817.96182044.96183808	0	0	0.847032	0.955805	0	0	5.21524e-06	0.188777	0	0	0.965786	0	0.881519	0.292076	0.933842	0	0.901199	0	1.37185e-07	na	0.892411	0.81795	0.897841	0.896014	0	0	0.802105	0	0.871061	0	0	0	0.925299	0	0.834971	0.920638	0.898037	0.86579	0.862787	0.748511	0.869107	0.957413	0	0	0.822704	0.913323	1	0.868926
65	ENSG00000257275.A5.chr14.96178362.96183808.96178235.96183808	1	1	3.8963e-08	0	1	1	1	0.970835	1	1	0.1849	1	1.11586e-09	0.986637	0	1	0	1	1	1	0	0	3.72865e-05	0.707215	1	1	0	1	0	1	1	1	0	1	0	0.158287	0.520132	0	0	0	0	0.305719	1	1	0.0152009	0	0	0
66	ENSG00000256771.SE.chr19.19976808.19990860.19990955.20002283	0.872319	0.909609	0.787637	0.873451	0.845209	0.871253	0.730143	0.718571	0.740677	0.821971	0.856839	0.880892	0.815546	0.653034	0.879034	0.796139	0.853482	0.658786	0.836945	0.779855	0.809112	0.809271	0.815253	0.717352	0.802502	0.842165	0.871085	0.593254	0.732551	0.766725	0.690313	0.790044	0.852585	0.73327	0.875052	0.739263	0.702387	0.78674	0.795569	0.907205	0.797718	0.81809	0.887253	0.859802	0.793484	0.80942	0.865297	0.701134
67	ENSG00000256667.SE.chr12.10742144.10742614.10742764.10744879	0.62057	0.760877	0.534299	0.500047	0.53684	0.693938	0.640132	0.673031	0.431419	0.408605	0.178336	0.549457	0.841919	0.513846	0.671808	0.282079	0.817179	0.4792	0.459778	0.373376	0.618883	0.817265	0.602403	0.568995	0.477343	0.664507	0.662018	0.571461	0.744838	0.603461	0.331884	0.524998	0.526522	0.461108	0.646235	0.365727	0.639006	0.43611	0.255582	0.507757	0.421697	0.500251	0.17906	0.462097	0.0924777	0.655419	0.284224	0.673413
68	ENSG00000256646.SE.chr7.42964396.42966135.42966267.42966982	na	1	0.935035	0.991075	0.977706	1	1	1	0.93433	1	1	0.985125	1	na	1	1	1	1	1	1	0.984498	1	1	1	1	na	1	0.00978285	0.99438	1	1	1	1	1	1	1	na	1	1	0.988853	1	0.944079	0.935693	1	1	1	1	1
69	ENSG00000256637.AF.chr2.104490789.104490903.104669962.104668433.104668831.104669962	0.414953	0	0	na	0.577331	1	0.19681	na	0	na	na	0	0	0.845153	0	0	na	na	1	na	na	na	0.74029	1	na	na	na	0.324893	na	na	na	0.629617	na	0.613166	1	na	0	1	na	0	1	0	na	na	1	1	na	na
70	ENSG00000256637.AF.chr2.104490789.104490903.104669962.104668340.104668435.104669962	1	na	na	na	0.585819	1	1	na	na	na	na	na	na	1	na	na	na	0	1	na	na	na	1	1	na	na	na	0.93194	na	0	na	0.750457	na	1	1	na	na	1	na	na	1	na	na	na	1	0.834434	na	na
71	ENSG00000256637.AF.chr2.104490768.104490903.104669962.104668433.104668831.104669962	0.0305626	0.152571	0	na	0.492322	na	0	na	0	na	na	0	0.605324	0.746696	0	0.503129	na	na	na	na	na	na	0	na	1	na	1	0.344021	na	na	na	0	na	0	1	na	0.758755	na	1	0	1	0.495727	na	na	na	1	na	1
72	ENSG00000256594.SE.chr12.9806404.9807817.9807899.9808469	0	0	0.145841	0.0755083	0.0752181	0.101432	0.279356	0	0.323745	0	0	0.0638129	0.151235	0.165983	0.242034	0	0	0	0.0736907	0	0	0.057081	0	0.468273	0.358003	0	0.060236	0.372918	0.0461661	0	0.289831	0	0.120854	0.199895	0.185461	0.237705	0.456923	0.0973604	0	0.0858262	0.107256	0.321366	0.518789	0.245071	0	0.0694392	0.287763	0.287091
73	ENSG00000256294.AF.chr19.44616334.44616450.44619913.44617570.44617722.44619913	0.808814	0.887499	1	0.292977	0.564225	0.387308	0.791595	0.471569	0.540259	0.335507	0.636824	0.508877	0.696912	0.691989	0	0.698656	0.484254	0.633274	0.478749	0	0.363572	0.657227	0.336291	0.566849	0.773989	1	0.554762	0.775417	0.389652	0.520913	0.345299	0.655733	0.429392	0.783096	0.379415	0.255585	0.602157	0.276561	0.609486	0.54325	0.14805	0.49917	0.525088	0.448329	0.502233	0.581505	0.392908	0.601532
74	ENSG00000256226.AL.chr12.27258084.27258191.27314084.27301216.27301479.27314084	1	0.424385	0.591483	0.265162	0.332337	0.565641	0.413809	0.407722	0.850793	0	na	0	0.584134	0.777048	0	0	1	0	0	1	0.254226	1	1	0	0	na	0.836611	0.854887	0.393001	0.77798	0	1	0.677586	0.854294	1	0.485996	0.911161	0.199582	0.805713	1	0.709316	1	1	0.58054	0	0.691347	0.684345	0.844087
75	ENSG00000256223.SE.chr12.133707600.133720106.133720208.133721020	0.123676	0	0.776331	0.632663	0.57473	1	1	0.494306	1	0.768566	0.746492	0.672036	0.3074	0.866736	0.601684	0.180748	0	na	0.999717	0	0.540284	0.714174	1	0.933977	1	0.534356	0.715202	1	0.386736	0.892168	0.933621	0.152981	0.666159	0.753602	0.430702	1	0.697063	0.697954	1	0.371969	0.684025	0.729102	0.728044	1	1	1	0.566858	1
76	ENSG00000256223.RI.chr12.133707197.133707340.133707423.133707600	0.876324	1	1	0.367337	0.478959	0.286008	0	0.409596	0	0.466156	0	0.327964	0.493521	0.363059	1	0.254582	1	na	0.168912	1	0.241959	0.338873	0	0	0	0	0.284798	0	0.608994	0.796184	0.0663981	na	0.333841	0.421636	0.959375	0	0.0130451	0.302046	0.265784	0.564327	0.315975	0	0	0	0.763632	0.244641	0.63174	0
77	ENSG00000256223.AL.chr12.133721111.133721490.133721552.133721111.133727655.133727727	0.876324	1	1	0.367337	0.204443	0	0	0.409596	0	0.196214	0	0.327964	0.493521	0.133264	1	0.254582	1	na	2.49849e-05	1	0.241959	0.338873	0	0	0	0	0.284798	0	0.608994	0	0.0663981	na	0.333841	0.169298	0	0	0.00355197	0.302046	0	0.564327	0.315975	0	0	0	0	0	0.32413	0
78	ENSG00000256128.AF.chr12.127216953.127219691.127219944.127216953.127221212.127221377	1	1	na	0	0.204082	1	0.16129	1	1	0.204082	na	0	1	1	na	1	na	1	0	na	na	na	0.113637	0	1	0.264151	na	0.127795	0	na	1	0	0	0.214858	0	1	na	na	na	na	na	0	0	na	na	0.277778	na	na
79	ENSG00000256061.SE.chr15.55742565.55759128.55759359.55783321	0.900744	0.931527	0.867293	0.856488	0.848917	0.949214	0.836842	0.797621	0.981038	0.500507	0.912249	0.915939	0.826915	0.869166	0.634574	1	0.817722	1	0.926732	0.866188	0.538512	0.84506	0.910269	0.725956	0.928024	0.787083	0.752785	0.975532	0.508724	0.611847	0.75237	0.89897	0.645585	0.912034	0.856353	0.709764	0.919638	0.726882	0.816691	0.728572	0.736207	0.930519	0.714384	0.576174	0.584072	0.857471	0.589454	0.53183
80	ENSG00000256053.AF.chr14.104029319.104029461.104037960.104029628.104029716.104037960	1	1	0.733498	0.973179	0.502972	0	0.97851	1	0	0.839092	1	0.997423	0	1	0.899366	1	0	1	0.865448	1	0.999061	0	1	1	0.931217	1	0.982656	1	1	0.876431	0.937858	1	1	0.729746	1	0.980548	0.881383	1	2.98371e-05	1	1	1	1	0.913605	1	1	1	1
81	ENSG00000255864.MX.chr12.24521573.24560419.24560500.24715272.24521573.24613530.24613710.24715272	0.093195	1	0.553551	0.576953	0.491012	1	1	1	1	na	1	1	0.148185	1	na	na	na	na	1	0.621164	1	1	1	na	1	1	0.142886	0.196639	0	na	na	na	0.30675	na	1	0	0.699636	0.648718	0	1	1	0.188568	1	na	0	0	na	1
82	ENSG00000255794.A3.chr12.97886384.97886955.97886384.97886959	0.609356	0.625437	0.944202	0.970182	0.791715	0.711124	0.820994	0.977131	0.488957	0.920789	0.928992	0.714739	0.717011	0.251442	1	1	0.974552	1	0.942466	0.834711	0.866201	1	0.612348	1	1	0.775034	0.859209	0.340674	0.861782	0.745869	0.766761	0.774253	0.800963	0.408471	0.721574	0.719394	0.34024	0.811515	0.486334	0.589002	0.918447	0.735888	0.624228	0.926969	0.769668	0.595367	0.88294	0.507456
83	ENSG00000255717.SE.chr11.62622688.62622896.62622938.62623337	1	1	1	1	1	1	1	0	1	1	1	0	1	1	na	na	1	1	1	1	1	1	1	1	1	1	1	1	1	na	1	na	1	1	1	1	1	na	1	na	1	1	1	1	1	1	1	1
84	ENSG00000255717.RI.chr11.62622360.62622410.62622605.62622688	0	0	0	0.106131	0	0	0.0587546	0.0895444	0.224703	0.124671	0.101	0.0601503	0	0.0363655	0	0	0.0121444	0	0.0570533	0.216471	0.150894	0.129318	0.174959	0.138802	0.372747	0	0.097384	0.22855	0.0602207	0.189169	0.0538862	0.0645038	0	0.286451	0.150168	0.256045	0.177007	0.000550061	0.35618	0.0843439	0	0.548246	0.14486	0	0.11903	0.146382	0	0.177702
85	ENSG00000255717.AF.chr11.62622688.62622896.62623284.62622688.62623337.62623386	na	1	1	1	1	1	1	0.854188	1	1	1	0.767957	1	1	1	1	1	1	1	1	1	1	1	1	na	1	1	1	1	1	1	1	1	1	1	1	1	1	1	1	1	1	1	1	1	1	1	1
86	ENSG00000255717.AF.chr11.62622688.62622896.62622939.62622688.62623337.62623386	na	1	na	1	1	1	1	0.557508	na	na	1	0	na	na	na	na	1	na	1	na	1	1	1	1	na	1	1	1	1	1	na	1	1	1	na	1	1	na	na	na	1	1	1	1	na	1	1	na
87	ENSG00000255717.AF.chr11.62622688.62622896.62622932.62622688.62623337.62623386	na	1	1	1	1	1	1	0.898867	1	1	1	0.414139	1	1	1	1	1	1	1	na	1	1	1	1	1	1	1	na	1	1	1	1	1	1	1	na	na	1	1	1	1	na	1	1	1	1	1	1
88	ENSG00000255345.A3.chr11.78804396.78807056.78804396.78808395	0.609486	0.206108	1	1	0.830914	0.397718	1	1	0.717633	1	1	1	1	1	1	1	1	1	1	1	1	1	0.877671	1	1	1	0.874119	1	1	0.295843	1	1	0.927282	1	1	0.791367	0.785812	1	0.618712	1	1	1	1	1	1	0.697764	1	0.897299
89	ENSG00000255330.A3.chr6.127775246.127794225.127775232.127794225	1	1	0.356324	1	1	0.925846	1	1	1	1	1	0.502993	0.315172	1	1	1	0.355854	1	1	1	1	1	1	1	0.559188	0.871445	1	1	1	1	1	0.937214	1	1	0.942079	1	0.671654	1	1	1	1	1	1	1	1	0.999954	1	1
90	ENSG00000255248.AF.chr11.121962448.121971082.121971737.121962448.121972155.121972886	0.0731781	0.416223	0.135741	0.33449	0.307191	0	0.368098	0.227142	0.33163	0.283472	0.284144	0.625851	0.288894	0	0.0967992	0.290383	0	0.0362626	0.167779	0.228307	0	0.110007	1	0.52147	0	0	0.175534	0	0.323262	0	0.47843	0.344747	0.316919	0.0548373	0.152436	0.116627	0.237933	0.0818461	0.109132	0	0.113164	0	0.0678218	0.0699736	0	0.231249	0.312032	0.103775
91	ENSG00000255129.AF.chr11.113151354.113154579.113154712.113151354.113185052.113185159	1	na	1	1	0.650335	1	1	0	1	na	0	na	1	1	na	na	na	na	na	1	na	na	0.334678	na	na	na	1	0.855619	0	0.51991	1	1	na	1	0.519026	0	0.753668	na	1	0	1	na	0	0	0	1	0	0.812538
92	ENSG00000255090.SE.chr11.122163111.122164015.122164314.122238204	0.0198322	0	0.0557874	0	0.0583179	0.0140254	0.0410094	0.0351981	0.00717719	0	0	0.0452343	0.00761341	0.0238444	0	0	0.196444	0	0	0	0.0418534	0	0.0736049	0.0313357	0	0	0.0122054	0.0857324	0.0818365	0	0	0	0.0944017	0.109483	0.11881	0	0.0295655	0.048476	0.0620992	0.110633	0.0447244	0.00652776	0.0542249	0.0358429	0.0162758	0.101806	0.142905	0.100301
93	ENSG00000255090.AL.chr11.122073472.122073617.122162992.122074217.122074303.122162992	0.0059757	0.00443975	0	0	0.0235672	0	0	0	0.00417287	0.0483964	0	0.0855976	0.11222	0.022024	0.158934	0	0	0	0	0	0.25182	0	0.0184144	0.0176687	0	0	0.0273947	0.0192996	0.378281	0.0507156	0.0179702	0.0939206	0.367713	0.0581008	0.263659	0	0.0171382	0	0.0158083	0.35353	0	0.0245984	0.0535842	0.130914	0	0.0264294	0.338806	0.0287382
94	ENSG00000255090.AL.chr11.122051046.122051106.122162992.122074217.122074303.122162992	0.0207409	0	0.0574781	0	0.0583179	0.0140254	0.0410094	0.0351981	0.00717719	0	0	0.0505874	0.00761341	0.0238444	0	0	0.196444	0	0	0	0.0418534	0	0.0736049	0.0313357	0	0	0.0140011	0.0857324	0.0818365	0	0	0	0.0944017	0.117113	0.133296	0	0.0295655	0.048476	0.0620992	0.110633	0.0447244	0.00652776	0.0542249	0.0398195	0.0162758	0.101806	0.142905	0.100301
95	ENSG00000255090.AF.chr11.122163111.122238204.122238580.122163111.122293400.122293579	0.93945	1	1	1	1	1	1	1	1	1	1	0.680441	0.9562	1	1	1	1	1	1	1	1	1	0.945031	1	1	1	0.924066	0.96603	1	1	0.890924	1	0.780533	0.973183	1	1	1	0.763013	0.813265	0.725169	0.767602	1	1	0.572893	0.907481	0.851547	1	1
96	ENSG00000255090.AF.chr11.122163111.122179958.122180159.122163111.122238204.122238580	0.0059757	0.00443975	0	0	0.0235672	0	0	0	0.00417287	0.0483964	0	0.0855976	0.11222	0.022024	0.158934	0	0	0	0	0	0.25182	0	0.0184144	0.0176687	0	0	0.0273947	0.0192996	0.378281	0.0507156	0.0179702	0.0939206	0.367713	0.0581008	0.263659	0	0.0171382	0	0.0158083	0.35353	0	0.0245984	0.0535842	0.130914	0	0.0264294	0.338806	0.0287382
97	ENSG00000254960.A3.chr11.126810820.126814212.126810820.126814229	0.141844	0	0.42654	na	0	1	na	na	1	na	1	na	0	0.639967	0	na	na	na	na	na	na	na	1	na	1	1	1	0.512256	1	0	0.55994	0.056232	na	0.408787	0.253419	na	0.527343	na	na	0.358928	1	1	na	1	na	1	na	0
98	ENSG00000254860.AL.chr11.8989588.8997712.8997830.8989588.8998972.8999074	0.240132	na	0.762011	1	0.523411	0.608606	0.118188	0.351665	1	0.525694	1	1	0.370616	1	0.509578	1	0.835488	na	1	0.419821	0.94613	0.588175	0.49632	1	1	1	1	0.848737	0.308525	0.452423	1	0.868241	0.678853	0.677519	0.912447	1	1	1	0.602504	0.827361	1	1	1	1	0.947643	0.445518	1	1
99	ENSG00000254772.AF.chr11.62340214.62341303.62341445.62340214.62342149.62342401	0.984903	1	1	0.999805	1	1	0.999125	1	1	1	1	1	0.998828	1	0.997633	1	0.99881	1	1	1	1	1	1	1	1	1	0.999601	1	0.999166	1	1	1	1	0.999615	0.999794	1	1	1	1	1	0.999327	0.999742	1	0.999949	1	1	0.99729	1
100	ENSG00000254456.MX.chr11.25756416.25762023.25762107.25799241.25756416.25792018.25792115.25799241	0	na	0	na	0	0	0	na	0.402662	na	na	0	0.0453926	0	na	na	0	na	1	na	na	0	0	na	0	na	1	0	na	na	0	1	0	0	1	1	0.330633	0	0	1	0	1	1	na	1	0	na	0
101	ENSG00000254369.AF.chr7.27179983.27180158.27191194.27186782.27187031.27191194	0.25597	0	0.200573	0.973412	0.658137	0.442664	0.274437	0.941971	0.685354	0	0.795635	0	0.322015	0	1	0.804971	0.511292	na	0.405771	na	0.928579	0.924483	0.568551	0.665343	0	0.899487	0.637436	0.585755	0.611736	0.750162	0.948065	0	0.812268	0.851441	0.54686	0.903818	0.529472	0.851484	0.408132	0.88194	0.723165	0	1	0.907341	0.976936	0.34856	0	0
102	ENSG00000254363.AL.chr5.139547387.139548222.139548370.139547387.139552333.139552636	0.295173	0	0	0	0.132909	0	0.140841	0	0.197457	0	0.134373	0.184885	0.198193	0.28186	0.239155	0	0.58127	0	0.154237	0.608189	0.125782	0.305022	0	0.13943	0.450603	0.224836	0.232384	0.107539	0.323676	0.263556	0.106695	0	0.160187	0.225789	0.192081	0	0	0.137043	0.364404	0	0.173087	0.277311	0.393167	0.190515	0.223324	0.393387	0.532895	0.481549
103	ENSG00000254363.A5.chr5.139547062.139547266.139547058.139547266	0.704827	1	1	1	0.867091	1	0.859159	1	0.802543	1	0.865627	0.815115	0.801807	0.71814	0.760845	1	0.41873	1	0.845763	0.391811	0.874218	0.694978	1	0.86057	0.549397	0.775164	0.767616	0.892461	0.676324	0.736444	0.893305	1	0.839813	0.774211	0.807919	1	1	0.862957	0.635596	1	0.826913	0.722689	0.606833	0.809485	0.776676	0.606613	0.467105	0.518451
104	ENSG00000254319.SE.chr8.2532353.2562746.2562817.2585870	0	0	na	na	0.000799762	na	0	na	na	na	na	na	na	0	na	na	na	na	na	na	1	na	0	na	0	na	0	0	1	na	1	na	na	na	na	1	1	na	1	0	1	na	na	0	na	1	na	na
105	ENSG00000254319.SE.chr8.2532353.2536358.2536440.2562746	1	0	0.673058	1	0.688097	1	na	na	1	na	na	1	1	na	na	0	na	na	1	na	0	1	na	na	na	na	1	0.207081	0	na	0.256697	na	0	0	0	0	0	na	0	na	0	na	na	na	1	0	na	na
106	ENSG00000254254.AF.chr8.57358366.57359059.57408782.57401657.57401809.57408782	0.953002	0.93093	0.97044	0.964661	0.980793	0.991619	1	0.990508	0.979442	0.971149	1	0.981822	0.97903	0.995775	1	0.959399	1	1	1	1	0.971531	0.979914	1	0.987213	1	1	0.970892	0.994699	0.980256	0.9406	1	1	0.972638	1	0.960633	0.986209	0.995196	0.985903	1	0.963981	1	1	1	0.979579	1	0.97212	1	1
107	ENSG00000254119.AL.chr8.62765335.62774329.62774599.62765335.62856698.62856739	0.786571	0	1	na	0.718761	0.601649	0.33354	na	0	na	na	1	1	0.488654	na	1	na	na	na	1	na	1	1	na	0	na	na	0.723313	1	0.751287	na	na	na	0.85666	1	0.601648	0.501398	1	1	0.27088	na	1	na	1	na	1	na	0.74947
108	ENSG00000254087.AF.chr8.56792394.56792662.56854414.56852793.56852886.56854414	0.169118	1	1	1	1	0.642012	1	1	1	1	1	1	1	0.367416	0.20262	0.906624	1	1	0.814833	0.293107	0.459343	1	1	1	1	1	1	0.655622	1	0.305225	1	0.146393	0.94389	1	0.876083	1	0.19685	0.63131	1	0.459082	1	0.359831	1	1	1	0.853269	0.546977	0.684111
109	ENSG00000254083.A3.chr8.136303595.136306001.136303595.136306037	0	1	1	0	1	1	1	0	0.0928312	na	1	1	0.568078	1	1	na	0	1	1	1	1	1	1	1	1	na	1	1	1	1	na	1	1	1	0.626075	0	1	1	1	0.443707	0.491453	na	1	0.907107	1	1	1	0
110	ENSG00000254001.AF.chr8.79060336.79060517.79065773.79064557.79064688.79065773	0.993293	1	1	1	1	1	1	1	1	1	1	1	1	1	1	1	1	1	1	1	1	1	0.957528	1	0.912954	1	1	0.992752	0.934167	1	1	1	1	0.964094	1	1	0.822111	1	1	0.9579	1	1	1	0.958394	0.828447	1	1	1
111	ENSG00000253882.SE.chr7.143510872.143533250.143533362.143533733	0	0.0294897	0	0.127667	0.00761205	0	0	0.245041	0.705738	0.0735586	0.410327	0.484692	0	0.490472	0.592916	na	0.0595088	0.524384	0.173309	0	0.00344129	0.351454	0	0.312552	0.196838	0	0.39672	0.144924	0	0	0	0	0.216803	0.433902	0.403359	0.439464	0	0	0.0589783	0.398145	0.513464	0.744328	0.31332	0.330764	0	0.211306	0	0.276285
112	ENSG00000253878.A3.chr8.95963037.95963278.95963037.95963350	na	1	0.589625	1	1	1	1	1	1	na	1	1	1	na	0.932926	na	1	na	0.74281	na	0	1	1	na	1	na	0.175193	1	1	1	0	0.633484	1	0	0.380546	0.665341	0	0.579717	0.875463	1	1	na	0	1	1	1	0.273787	1
113	ENSG00000253821.AL.chr8.58405534.58458028.58458502.58405534.58504039.58504118	na	1	0.0159705	na	1	0.0628946	1	na	0.0266905	na	na	0.0308761	0	0.0626624	na	na	na	na	na	na	na	1	1	na	1	na	0.0174695	1	na	na	na	1	na	1	1	na	1	na	1	1	1	1	na	na	na	1	na	na
114	ENSG00000253661.AF.chr8.77524262.77527028.77527263.77524262.77527388.77527556	1	0.183106	0.860426	0.440687	0.298322	0.480503	0.596067	0.639702	0.884001	na	1	0.314084	0	1	0.692631	0.839748	0.590212	1	0.748189	0.42242	0.759702	1	0.0808824	1	0.462036	1	0.901222	0.869881	0.886876	0.611808	0.328385	0.656499	0.627868	0	1	0.936949	0.800251	0.600376	1	0.34258	0.64287	1	0.658583	0.386009	0.153488	0.531847	0.764123	0.76926
115	ENSG00000253658.SE.chr8.69836730.69866293.69866397.69913619	0.882268	0	0	na	1	0.809242	na	na	na	na	na	na	0	1	na	na	1	na	na	na	na	na	na	na	na	1	1	1	1	0.564468	1	1	na	1	na	1	1	na	na	1	na	na	na	1	na	na	na	1
116	ENSG00000253554.MX.chr8.65063721.65079532.65079584.65280898.65063721.65143113.65143176.65280898	1	1	1	1	1	1	0	na	0.595425	na	na	1	1	0.707815	na	na	na	na	na	na	na	na	1	na	1	1	1	0.628698	na	1	1	1	0	0.617826	na	1	0.876174	na	0.349164	na	1	0	na	1	0	1	na	0.67502
117	ENSG00000253408.AL.chr8.42091193.42091377.42120847.42112846.42113032.42120847	0.451121	na	0.198174	1	0.624906	0.854075	na	na	1	0	na	0.326217	0.525316	0.237396	na	na	na	na	na	na	na	na	0.159541	1	na	na	na	0.747622	1	na	na	na	1	na	1	1	1	1	1	na	na	1	na	1	1	0.404975	na	1
118	ENSG00000253408.AL.chr8.42091193.42091377.42120847.42106570.42106879.42120847	0.075144	0	0.0412314	0.0350999	0.159163	0.0735733	0	0	0.0594683	0	0	0.0394658	0.113863	0.051689	0	0	0	0	0	0	0	0	0.0778443	0.0893172	0	0	0	0.164711	0.0136648	0	0	0	0.0259976	0	0.061107	0.102747	0.0247629	0.0220353	0.0509774	0	0	0.391256	0	0.0910879	0.0624714	0.0432122	0	0.0895797
119	ENSG00000253408.AF.chr8.42120990.42127870.42127906.42120990.42128169.42128429	0.383509	na	0	0	0.375094	0.145925	na	na	0	1	na	0.673783	0	0	na	na	na	na	na	na	na	na	0.840459	0	na	na	na	0.252378	0	na	na	na	0	na	0	0	0	0	0	na	na	0	na	0	0	0.595025	na	0
120	ENSG00000251669.AL.chr4.3944638.3945099.3949817.3949632.3949734.3949817	0	na	na	0.536047	1	1	na	na	na	na	na	0	0.223647	1	1	na	na	na	1	na	0	na	na	na	na	na	na	na	1	1	na	0	1	na	1	0	1	1	na	na	1	na	na	na	0	1	0	1
121	ENSG00000251669.AF.chr4.3954900.3956687.3956770.3954900.3957051.3957135	1	na	na	0.463953	0	0	na	na	na	na	na	1	0.776353	0	0	na	na	na	0	na	1	na	na	na	na	na	na	na	0	0	na	1	0	na	0	1	0	0	na	na	0	na	na	na	1	0	1	0
122	ENSG00000251474.AL.chr3.129112450.129112638.129115883.129115039.129115263.129115883	0.826438	na	0.790521	0	0.751664	0	1	na	0	0	1	0.446973	0	0.557543	na	0	0	na	na	na	1	0.565492	0.291037	1	na	na	0.671649	1	0.561263	na	na	na	1	0	0.668315	na	0	0.878936	1	0.306844	1	na	1	0.658653	na	1	0	1
123	ENSG00000251474.AF.chr3.129112638.129115060.129115136.129112638.129117851.129118282	0	0	na	na	0	0	1	0.431706	0	0	0	0	0	0	1	na	na	0	0	0	na	1	0	0	0	0	1	na	0.668697	0.463423	0	na	1	0	na	na	0	na	1	na	na	0	na	na	na	na	na	na
124	ENSG00000251432.AF.chr4.129349225.129349453.129387763.129376324.129376437.129387763	0.259032	0.490626	0.828693	1	0.789466	0.602829	1	1	1	1	1	1	0.580059	0.559527	0.724795	1	0.132809	0.255675	0.8551	0.723465	0.754457	1	1	1	0.911204	1	0.822751	0.945032	1	1	1	1	0.783606	1	1	1	1	0.949633	1	0.853858	0.892129	1	1	0.897977	1	0.626983	1	0.266389
125	ENSG00000251364.SE.chr11.7471673.7478049.7478080.7479027	0.985509	0.677783	0.96701	0.961128	0.921262	0.969895	0.915899	0.973515	0.939987	0.965317	0.922802	0.930237	0.988518	0.986493	0.991356	0.997928	0.971795	0.99622	0.948099	0.964822	0.993433	0.803363	0.985882	0.882512	0.998627	0.99321	0.994457	0.985199	0.976521	0.978751	0.991522	0.80742	0.968475	0.986002	0.995304	0.974445	0.978871	0.963405	0.992971	0.98412	0.958586	0.994377	0.92933	0.956336	0.997129	0.957344	0.99463	0.998373
126	ENSG00000251364.A3.chr11.7479190.7482470.7479174.7482470	0.0144906	0.322217	0.0329899	0.0388725	0.0787384	0.030105	0.0841014	0.0264855	0.0600132	0.0346827	0.0771976	0.069763	0.0114816	0.0135068	0.0086437	0.00207183	0.0282046	0.00377959	0.0519009	0.0351777	0.00656689	0.196637	0.0141177	0.117488	0.00137318	0.00679019	0.00554314	0.014801	0.0234794	0.0212489	0.00847784	0.19258	0.0315251	0.0139981	0.0046965	0.0255549	0.0211295	0.0365948	0.007029	0.01588	0.0414138	0.0056229	0.0706697	0.043664	0.00287087	0.042656	0.00536992	0.00162668
127	ENSG00000251322.SE.chr22.51160865.51162555.51162581.51169149	1	0.993388	0.998842	0.999857	1	1	1	0.748952	0.873832	0.999752	1	1	1	1	1	0.9619	1	0.999935	1	1	1	1	1	0.999729	0.992136	0.999468	1	0.99453	1	0.970553	0.922929	1	1	1	1	0.995476	1	1	1	1	1	0.995859	na	1	1	1	1	1
128	ENSG00000251247.AF.chr19.37341832.37341870.37342732.37342553.37342625.37342732	1	0.0380383	1	1	na	1	1	na	1	1	1	1	na	1	1	1	na	na	1	na	1	1	1	1	1	na	1	1	1	1	1	1	1	1	1	1	1	1	1	1	1	na	1	1	1	1	1	1
129	ENSG00000251247.AF.chr19.37341778.37341870.37342732.37342553.37342625.37342732	1	0.925297	1	1	1	1	1	1	1	1	1	1	1	1	1	1	1	1	1	1	1	1	1	1	1	1	1	1	1	1	1	1	1	1	1	1	1	1	1	1	1	1	1	1	1	1	1	1
130	ENSG00000251136.A3.chr8.90641499.90769273.90641479.90769273	0.48078	1	1	0.0837855	0.0514053	0.163781	0.132732	1	0.383873	0.271403	0	0.334392	1	0.999999	0	0.16903	0	0	na	na	0.0226842	0	0.156437	0	na	1	0	0.593165	0	0.150097	0.0394428	0	0.0463096	0.0393055	0.764536	0	na	0.117725	0.406261	0	0	0.034026	na	0	na	0.0612394	0	0
131	ENSG00000251095.AL.chr4.90612556.90613566.90615087.90612556.90640977.90641323	0.942532	1	1	1	0.859179	1	1	1	1	1	1	0.726447	0.647819	0.89722	1	1	1	1	1	1	1	1	1	1	0.865488	1	1	0.89539	1	0.70959	1	0.546812	0.760814	0.955599	0.681339	1	0.806229	1	1	0.761354	0.48897	1	1	1	0.85505	0.773199	1	0.858625
132	ENSG00000251095.AF.chr4.90548935.90549068.90612436.90602663.90602835.90612436	0.0574683	0	0	0	0.140821	0	0	0	0	0	0	0.273553	0.352181	0.10278	0	0	0	0	0	0	0	0	0	0	0.134512	0	0	0.10461	0	0.29041	0	0.453188	0.239186	0.0444011	0.318661	0	0.193771	0	0	0.238646	0.51103	0	0	0	0.14495	0.226801	0	0.141375
133	ENSG00000251022.MX.chr4.83816927.83819142.83819215.83821230.83816927.83820866.83820890.83821230	0.607718	0.783147	0.523927	0.6821	0.367106	0.401033	0.49076	0.379293	0.29127	0.554172	0.548946	0.688428	0.568072	0.444986	0.438685	0.683524	0.364051	0.348134	0.436766	0.575101	0.416248	0.42056	0.493115	0.674854	0.656293	0.447402	0.228476	0.560063	0.249576	0.617741	0.598188	0.324788	0.444829	0.399878	0.397625	0.438971	0.440461	0.440606	0.427365	0.292429	0.266225	0.50084	0.440363	0.419838	0.116418	0.38586	0.295055	0.468259
134	ENSG00000251022.AL.chr4.83815403.83816000.83821230.83819009.83819215.83821230	0	1	1	1	1	1	1	1	1	1	0.924495	1	1	1	1	0.868034	0.830764	1	0.938839	1	1	1	1	1	1	1	1	1	1	1	1	1	1	na	1	1	1	1	1	1	1	1	1	1	1	1	1	1
135	ENSG00000251022.A5.chr4.83821376.83821487.83821376.83821525	0.968131	0.95261	0.972424	1	1	1	1	0.993868	0.97462	1	0.983632	0.983347	1	1	0.986239	0.942571	0.944039	1	0.983496	1	1	1	0.987697	1	1	1	1	1	0.987342	1	0.979213	1	1	1	1	0.997816	0.977267	0.973035	1	0.954434	1	1	0.987336	1	1	0.956378	0.955582	1
136	ENSG00000250900.AL.chr5.180626591.180626693.180626977.180626591.180629588.180630101	0.153073	na	1	1	1	1	1	1	na	na	na	0	1	0.422176	1	na	na	na	na	na	1	na	1	1	na	na	0.65426	1	1	1	na	1	1	1	na	1	1	1	1	1	0.799149	na	1	1	na	1	1	1
137	ENSG00000250802.MX.chr5.76383444.76385171.76385228.76394480.76383444.76388317.76388358.76394480	1	0.528842	0.591715	1	1	1	1	1	0.837703	1	1	1	0.585485	0.899412	1	1	na	0	1	0.665338	0.684718	1	1	1	0	1	1	0.389155	1	1	na	1	0.788289	1	1	0.611651	0.655756	0.449202	0.847054	0.842418	0.776511	1	1	0	1	0.648217	1	0
138	ENSG00000250802.AL.chr5.76414346.76435086.76435235.76414346.76443477.76443570	1	1	1	1	0.85182	1	1	1	1	1	1	1	1	0.430773	1	1	1	na	1	1	1	1	0	1	1	1	0.621999	1	1	na	na	na	1	0	1	1	na	0.805481	1	1	0	1	1	1	1	na	0	1
139	ENSG00000250802.AL.chr5.76414346.76426916.76427032.76414346.76443477.76444336	0.972779	na	0.788392	1	1	1	1	0	1	0	na	0	0.666097	0.969921	0	na	0	1	na	na	1	0.917814	0.475824	na	na	na	0.975967	1	na	1	1	na	na	0.946476	1	na	1	1	na	1	1	0.900399	na	0.863583	na	0.662022	0.925165	na
140	ENSG00000250722.AF.chr5.42808468.42811938.42811994.42808468.42887393.42887494	1	1	1	0.999985	1	1	1	1	1	1	1	1	1	0.903007	0.886632	1	1	1	1	1	1	1	0.867607	1	1	1	1	0.894477	1	1	1	1	1	0.916882	1	1	1	1	1	0.838094	1	0.955351	1	1	0.778259	0.998922	0.900017	1
141	ENSG00000250696.SE.chr4.70066296.70066890.70067002.70076784	0.459518	1	1	1	1	1	0.492455	na	0.765307	1	0.430005	0.635912	1	0.631783	1	na	0.122247	1	na	1	1	1	0.776601	1	0.46675	1	0.488892	0.346679	1	1	1	1	na	0.367337	0.381047	0.645817	0.708907	0.0356419	1	0.550077	1	0.685158	1	0.33269	0.338591	0.574798	1	0.690106
142	ENSG00000250685.SE.chr16.84228762.84228867.84229047.84230488	1	1	1	1	0.21161	1	1	1	1	na	1	0	1	1	1	1	1	1	1	na	1	1	1	1	1	1	1	1	1	1	1	1	1	1	1	1	1	1	1	1	1	1	1	1	1	0.733345	1	1
143	ENSG00000250588.AF.chr3.158991544.158991672.159583952.159482892.159482927.159583952	0.606201	0.498624	0.44645	0.41902	0.731142	0.730886	0.682497	0.585883	0.329577	0.661122	0.607639	0.405404	0.935866	0.353756	0.658165	6.69459e-09	0.750621	1	0.395859	0.50891	0.58998	0.615177	0.325635	0.206983	0.53351	0	0.539443	0.79049	0.395498	0.361842	0.629277	0.143028	0.526974	0.549282	0.388574	0.20325	0.479878	0.540531	0.324183	0.521733	0.46949	0.34225	1.4585e-09	0.685629	0.694128	0.606743	0.439313	0.785192
144	ENSG00000250317.AF.chr4.25915931.25916044.25930776.25929837.25929991.25930776	0.909657	1	1	0.909419	0.882488	0.888411	0.876035	1	0.894187	0.85655	0.809868	1	0.835012	0.914202	1	1	1	1	0.788235	0.902027	0.746121	0.974513	0.778715	0.810529	1	1	0.83347	0.668219	0.745112	0.907552	0.933268	1	0.744172	0.697212	0.692307	0.663966	0.866238	0.841616	0.866326	1	1	0.909925	0.881698	0.842808	1	1	0.997486	1
145	ENSG00000250075.SE.chr4.68284709.68285612.68285767.68286616	0.235175	0.0726924	0.372089	0.302812	0.339304	0.162138	0	0.193152	0.115846	0	0	0.309775	0.281497	0.29719	0.306924	0	0	0.635552	0.206806	0.141296	0.33037	0	0	0.102668	0	0	0.0399546	0.0962442	0.143037	0	0.178226	0.515558	0	0.119129	0.220155	0	0.378452	0.0758697	0.0652656	0	0	0	0	0	0	0	0	0.166648
146	ENSG00000250073.AF.chr11.124629025.124629309.124634625.124632327.124632371.124634625	0.937587	0.541491	0.301319	0.23115	0.857427	0.398147	0.469712	0.38219	0.973136	0.252278	0.0257271	0.597761	0.206938	0.326343	0.124545	0.0801896	na	0.799011	0.132433	0.130622	0.385426	0.109445	0.146861	0.215992	0	1	0.145992	0.322434	0.0488722	0.273892	1	0	0.106367	0.701626	0.258886	0.179366	0.129921	0.188153	0.193639	0.205549	0.885132	0.256595	0.179729	0.0977838	0.175969	0.100071	0.186126	0.336903
147	ENSG00000250056.SE.chr5.6582714.6583716.6583914.6585887	0.551111	1	1	1	1	1	1	1	1	1	1	1	1	1	1	1	1	na	1	1	1	1	1	1	1	1	1	1	1	1	1	1	1	1	1	1	1	1	1	1	1	1	1	1	1	1	1	1
148	ENSG00000249915.SE.chr5.304336.306717.306875.311408	1	0.48035	0.762625	0.4392	1	0.673807	0.700043	0.57095	1	1	0.566511	0.590335	0.967507	1	0.534238	1	0.451659	0.932366	0.826968	1	0.626094	0.427523	0.836305	1	1	0.760475	0.96624	1	0.51602	0.811352	1	1	0.586125	1	1	1	1	0.735942	0.740883	0.812453	0.690084	1	1	1	0.770972	0.75968	0.845572	0.595155
149	ENSG00000249915.AF.chr5.271776.271936.304292.272827.272887.304292	1	0.48035	0.70379	0.291427	1	0.513327	0.456869	0.401686	1	1	0.42274	0.529483	0.954589	1	0.332479	1	0.116277	0.735611	0.720419	1	0.434331	0.154978	0.792108	1	1	0.538255	0.927934	1	0.411266	0.7372	1	1	0.373609	1	1	1	1	0.5378	0.597811	0.727768	0.58216	1	1	1	0.463136	0.560547	0.680982	0.535741
150	ENSG00000249915.A5.chr5.306875.311408.306869.311408	0.915936	0.967594	0.816747	0.606888	0.636714	0.706743	0.777668	0.959573	0.981615	0.616811	0.995339	0.954142	0.91434	0.986821	0.978361	0.894249	0.774187	0.949097	0.978716	0.985448	0.993816	0.830984	0.578847	1	0.303176	1	0.808768	0.894135	0.778164	0.90682	0.789573	1	0.917801	0.63692	0.94551	0.988175	0.97977	0.860363	0.959939	0.917789	0.849667	0.980382	0.981459	0.811512	0.90978	0.969295	0.96589	0.953071
151	ENSG00000249631.AL.chr4.11772099.11775217.11775495.11772099.11815336.11815582	0.899701	0	na	1	0	0	0	na	0	na	na	0.55827	0.641966	0.447734	1	na	na	na	na	na	na	0.789372	0.772037	na	0	na	1	0.768029	0	na	na	na	na	0.233686	na	1	0.783397	na	1	0.76888	0	0.685648	na	na	0	0.747042	na	0.883033
152	ENSG00000249307.AF.chr4.80118695.80118798.80227845.80226277.80226336.80227845	0	1	1	0	0.550507	0	0	na	0.822337	na	na	na	0.727337	0.342508	na	na	0	na	0	na	na	na	0.306239	0.839703	na	na	0.848805	0.881434	0	0.427155	0.567527	na	0.741029	0.685219	na	1	1	1	0.568204	1	0.783578	1	na	0	na	0.310494	1	1
153	ENSG00000249307.AF.chr4.80118695.80118798.80227845.80179935.80180193.80227845	0	0.270685	0.575366	0	0.226891	0	0	na	0.630924	na	na	0	0.313457	0.325727	0	0	na	na	0	0	na	0	0.159442	1	na	na	0.25322	0.822666	0	1	0.931606	na	0.370525	0.316702	0	1	0.411037	0.647066	0.377647	0.313428	0.922632	0.676906	na	0	na	0.0884167	1	0.502274
154	ENSG00000249087.A3.chr1.23697702.23697967.23697702.23698006	0.284229	0.322805	0	0.595415	1	1	1	1	1	1.66335e-05	1	0.858587	1	2.15938e-05	1	1	1	na	1	1	1	1	1	1	1	0.822941	0.79449	1	0.718323	1	1	1	1	1	0.502847	1	1	0.528155	1	1	1	0.736741	0.563056	1	1	0.744357	1	1
155	ENSG00000249017.AF.chr5.101836245.101836530.101841132.101840973.101841036.101841132	0.347689	0.0361167	0	0	0.0533863	0	0.057083	0	0.0673555	na	na	0.193082	0.144177	0.0473647	0	na	na	0	na	0	0	0	0.0636206	na	na	na	0.154224	0.0727476	0	0	na	0	0	0.0365097	0	0	0	0	0.061203	na	0	na	na	0.0822956	0	0.0301159	0	0
156	ENSG00000248740.MX.chr4.104358203.104358875.104358999.104360782.104358203.104359864.104359920.104360782	1	1	0.162464	na	0.120825	na	0.247654	na	0	na	na	1	1	0.266291	na	0	na	na	na	na	na	na	0.683178	0	0	0	na	0.0156493	na	na	na	na	na	0.0649422	0.528301	na	0.394694	na	0	na	na	na	na	0	na	0.668435	na	0.326389
157	ENSG00000248740.AF.chr4.104298160.104298332.104358092.104346199.104346342.104358092	1	1	0.162464	na	0.120825	na	0.247654	na	0	na	na	1	1	0.266291	na	0	na	na	na	na	na	na	0.683178	0	0	0	na	0.0156493	na	na	na	na	na	0.0649422	0.528301	na	0.394694	na	0	na	na	na	na	0	na	0.668435	na	0.326389
158	ENSG00000248494.AL.chr4.54459239.54460012.54460270.54459239.54469704.54470214	0.0389976	0.222406	0.129615	0.129101	0.104113	0.136554	0.211415	0.296329	0.130072	0.176538	0.436354	0.0548562	0	0.0436217	0.135989	0.0745827	0.142388	0	0.130775	0.136956	0.244593	0.0389545	0.081316	0.397633	0.0959209	0.0566002	0.211245	0.0222428	0.214582	0.239591	0.187015	0.378644	0.18188	0.065218	0.100122	0.0858145	0	0.210699	0	0.0670483	0.166346	0	0.197034	0.0667965	0	0.0529578	0.0487195	0
159	ENSG00000248487.AF.chr3.52007700.52007921.52011887.52009119.52009220.52011887	0.235147	na	na	0	0	0	0	0	0.195968	0	0	na	0	na	0	na	0	0	na	na	0	0	0.241699	0	na	0	0.193306	na	0.374889	0	0	0	0	0	0.553152	na	0	0	0.0612516	1	1	0	0	0	0	0.0921168	0	na
160	ENSG00000248388.SE.chr4.177590860.177600851.177600901.177627057	0	0	0	0.212222	0.351561	0	0	0	0	na	na	0	0.498828	0.421573	1	0	0	0.586516	0	na	0.591377	na	0.412436	0	0.598364	0	0.18669	0.834434	0	0.351171	0.401532	na	0.191626	0.871131	0	0.227261	0.437991	0.211965	0.575188	0.688858	0	0	0	0.893453	0	0	na	0
161	ENSG00000248333.MX.chr1.1581245.1581359.1581409.1586823.1581245.1581487.1581504.1586823	1	na	na	0	0.340314	7.00384e-07	0	0	0	0	0	0	0	1	0.475636	0.54166	0	na	0.804351	0	0	0.357493	0	0	na	na	0.552902	0.770586	0.63409	0	1	na	0.457299	0	0.832222	0.420367	0.771005	0	0.408963	0.349101	0.368655	na	1	0	0	0.486455	0	0.437819
162	ENSG00000248173.AL.chr4.116843171.116843291.117117760.117017447.117017829.117117760	0.874609	1	0.946207	1	0.884936	1	1	1	1	1	1	0.869448	1	1	1	1	1	na	1	1	na	1	1	1	1	1	1	1	1	1	1	1	1	1	1	1	1	1	1	1	1	1	1	1	1	1	1	1
163	ENSG00000247828.AF.chr5.87564712.87564844.87566343.87564859.87564936.87566343	0.478718	0.200681	0.421354	0.509641	0.230395	0.280918	0.49556	0.375855	0.340847	0.294946	0.266819	0.556127	0.241772	0.303412	0.284497	0.264402	0.0809209	0.421551	0.409056	0.370916	0.323321	0.238378	0.419503	0.641891	0.24084	0.406696	0.369629	0.420522	0.270372	0.487321	0.795006	0.706948	0.672462	0.58523	0.273488	0.458614	0.1657	0.354039	0.278739	0.254299	0.483387	0.605546	0.600109	0.371553	0.12867	0.338896	0.663103	0.207627
164	ENSG00000247809.AF.chr15.96834012.96865768.96865874.96834012.96870428.96870577	na	na	na	na	0.814943	na	0	0.737402	na	na	na	0	na	0	0	1	0.428191	na	na	na	0	na	1	1	1	na	1	0	0.827607	0.761105	1	na	0.755201	na	0.6011	0	na	0.736993	na	0.68912	na	na	na	na	na	1	na	na
165	ENSG00000247708.AL.chr4.4546634.4562121.4562286.4546634.4639265.4639631	0.353702	na	1	0.206562	0.538382	0	0	1	0.71002	na	na	1	1	0	0	0.293969	na	na	0.405734	na	0.576507	1	0.523145	na	0	na	0.895866	0.448106	0	1	1	na	0.851838	0.190987	0.764782	1	0.603452	1	0.650332	0.774274	0.750427	1	na	1	1	0.570763	1	na
166	ENSG00000247708.A5.chr4.4544202.4546465.4544153.4546465	0.518705	1	1	0.623529	0.897402	0.671226	0.641085	1	0.832378	1	1	1	1	0.785503	0.85213	0.512963	1	1	0.757252	1	0.92289	1	0.581069	1	0.622766	1	0.963922	0.775678	0.729785	1	1	1	0.945065	0.651776	0.901709	1	0.739772	1	0.734489	0.883311	0.872878	1	1	1	1	0.780195	1	1
167	ENSG00000247556.AL.chr15.41578298.41580181.41580723.41578298.41590239.41598732	0.113786	0.0309133	0.116347	0.177784	0.113174	0.134109	0.124148	0.0358496	0	0.0116701	0.145017	0.132112	0.104037	0.135481	0.160164	0.122757	0.0712465	0.123811	0.151071	0.013002	0.101671	0.0747566	0.10885	0.0384943	0.119273	0.071606	0.277744	0.209922	0.208017	0.06633	0.0454737	0.0419222	0.198314	0.161723	0.198569	0.0908736	0.0521105	0.213325	0.247701	0.198093	0.178447	0.0827328	0.123301	0.0475506	0.0365699	0.135696	0.155071	0.0827436
168	ENSG00000247556.AL.chr15.41578298.41580181.41580723.41578298.41590239.41590979	0.459735	0.177649	0.372499	0.37221	0.196977	0.483506	0.423411	0.696937	na	1	0.995807	0.968496	0.301255	1	0.291654	1	0.270107	0.635658	0.368063	1	0.300251	0.209198	0.436914	1	1	0.301794	0.411649	0.488904	1	0.428168	1	0.396592	0.310484	0.805881	0.776633	0.57789	1	0.810971	1	0.353092	0.776556	1	1	0.371693	1	0.255899	0.437586	0.868747
169	ENSG00000247516.AF.chr5.8450856.8451757.8460046.8457804.8457879.8460046	0.279182	0	0.17813	0.139654	0.207222	0.0977168	0.138044	0.158055	0.33704	0	0	0.349944	0.104557	0.293684	0.263473	0.365787	0	0	0.281317	0.34512	0.0499656	0.0899782	0.448884	0.236669	0.0662111	0.405018	0.192023	0.723636	0.0554373	0.249861	0.0783744	0.4654	0.388427	0.363498	0.187145	0.22248	0.237756	0.38764	0.123284	0.452827	0.335302	0.248073	0.566105	0.0732819	0	0.28309	0.298955	0.256818
170	ENSG00000247516.AF.chr5.8450856.8451757.8460046.8457606.8457879.8460046	0.059244	0	0.159351	0.0760532	0.070561	0.0343296	0.0156714	0.0755406	0.0520273	0	0	0.262433	0.0187342	0.0472645	0.14154	0.0259979	0	0	0.0689426	0.0669624	0.0112533	0.0497349	0.196602	0.0312097	0.00870796	0.0299729	0.0971817	0.752747	0.00725058	0.221579	0.00478294	0.0184095	0.350889	0.316834	0.094197	0.0619904	0.0251787	0.159585	0.0391334	0.364954	0.106377	0.0253432	0.110986	0.0403251	0	0.161933	0.194135	0.0783206
171	ENSG00000247498.AL.chr12.13132556.13132934.13133241.13132556.13136511.13136747	0.912376	1	1	1	1	1	0.877481	0.811631	1	1	1	1	1	0.873354	1	1	1	1	1	1	1	1	0.905467	1	0.94903	1	1	1	1	1	0.935313	1	0.734299	1	0.910174	1	1	1	0.836052	1	0.974232	1	0.381967	1	0.656728	1	1	1
172	ENSG00000247271.A5.chr11.10880489.10886808.10879913.10886808	0	0	0.0176688	0.0565708	0.0452324	0.0270472	0.0594224	0.0509899	0.036365	0	0.121913	0.0412746	0	0.0920202	0.0370715	0	0.0675672	0.0205443	0.0717378	0	0.0993735	0.0751131	0.0462072	0	0	0	0.0675921	0	0.124878	0.0979336	0	0.322264	0.0969377	0.130516	0	0.150249	0	0.0876407	0.127971	0.129808	0.0665178	0	0.0200757	0.051704	0.0180077	0.0891734	0.0224566	0.0164447
173	ENSG00000247137.AL.chr11.82902105.82902210.82903470.82903062.82903239.82903470	0	0	0	0	0	0	0.242225	0.115209	0	0	0	0	0	0	0	0	0	na	0	0	0	0	0	0	0	na	0	0	0	0	0.123358	na	0	0	0	0	0.854756	0	0	0	0	1	0	0.575985	na	0	0.571368	na
174	ENSG00000247137.A3.chr11.82903858.82904509.82903834.82904509	0.850389	0.639004	0.82192	0.737199	0.885446	0.859227	0.613339	0.657923	0.771787	0.806296	0.829657	0.741054	0.843291	0.925423	0.824127	0.73301	0.929444	1	0.757753	0.896091	0.667834	0.747745	0.935595	0.370732	0.768051	1	0.693196	0.742791	0.927401	0.904656	0.440557	1	0.798458	0.721776	0.873066	0.785716	0.927268	0.923639	0.783	0.801243	0.894479	1	0.563566	0.903471	1	0.960141	0.865919	1
175	ENSG00000247092.A5.chr14.95999398.96000030.95999398.96000372	0.0669999	0	0.241177	0.0668902	0.356843	0.448807	0.433568	0.26805	0.383522	0	0.270927	0.187336	0.524322	0.0174131	0.537298	0	0.162813	0	0.32813	0.443699	0.122242	0.755902	0.404272	0.299625	0.318508	0.417	0.255756	0.0844088	0.816356	0.169954	0.871237	0.0796154	0.305332	0.0751692	0.420632	0.306023	0.0755085	0.496501	0.75645	0.521307	0.473369	0.821656	0.165543	0.801462	0.263483	0.56741	0.652828	0.459143
176	ENSG00000246889.AL.chr11.70218352.70218640.70244204.70219516.70221726.70244204	0.137065	0	0.256791	0	0.443007	0.290132	0.174604	0	0	0	0	0	0	0	0.269664	0	0	0	0	0	0.306711	0.305893	0	0.129778	0	0	0.212844	0.240608	0.211415	0	0.442022	0	0.306731	0.326427	0	0	0.454232	0.169832	0.0948122	0	0.143679	0.397826	0	0.365898	0	0.213033	0	0.557079
177	ENSG00000246763.AF.chr5.98106888.98108671.98108776.98106888.98109012.98109173	1	na	na	na	0.642626	1	na	na	0.0889222	na	0.27825	na	1	0	1	na	1	1	1	1	0.544888	na	1	na	na	na	0	1	0.672771	na	0	na	0.667169	na	0	1	na	1	na	0	0	na	0	na	na	1	na	na
178	ENSG00000246695.AF.chr12.26109697.26110952.26110979.26109697.26112259.26112375	0.208614	0.724939	1	0.950224	0.875818	0.68353	0.61713	0.785485	0.746809	1	1	0.827397	0	1	0.790401	0.259421	0.864488	1	1	1	0.848965	0.841081	1	1	1	0.132701	0.857692	0.784757	0.802184	0.733595	1	0.947795	0.849531	0.815285	1	0.792106	0.588188	0.909369	0.86581	0.835281	0.893279	1	1	0.829149	1	0.843891	0.846187	0.779193
179	ENSG00000246430.AL.chr8.57408805.57408892.57432680.57430880.57432579.57432680	0	0.748643	0	0	0.794198	0	0	0	0	0.787165	0	0	0.714146	0	0	0	0	0	0	0	0	0	0	0	0	0	0	0	0	0	0	0	0	0	0	0	0.711673	0.689312	0	0	0	0	0	0	0	0	0	0
180	ENSG00000246430.A5.chr8.57433126.57472012.57433126.57472117	1	0.251357	1	1	0.39195	1	1	1	1	0.303664	1	1	0.396442	1	1	1	1	1	1	1	1	1	1	1	1	1	1	1	1	1	1	1	1	1	1	1	0.533912	0.404328	1	1	1	1	1	1	1	1	1	1
181	ENSG00000246223.AL.chr14.98399399.98401218.98435610.98435179.98435352.98435610	0.150817	0.0290192	0.375959	0.122523	0.272501	0.149663	1	0	0.132385	0	0.222812	0.225753	0.150626	0.110697	0.112881	0.030085	0.120025	na	0.119735	0	0.0148618	1	0.137634	0.564586	0.265046	0.256212	0.197001	0.227724	0.0827064	1	0.0929083	1	0.204706	0.0969285	0.294069	0.342728	0.096889	0.191926	0.142099	0.46269	0.22948	0.153231	0.247866	0.142761	0.0630113	0.130857	1	0.496488
182	ENSG00000246223.A3.chr14.98435884.98444314.98435807.98444314	0.919265	0.986481	0.874841	0.943214	0.888994	0.917912	0.809141	1	0.945217	1	0.91201	0.872711	0.919889	0.94475	0.939965	0.987238	0.969155	1	0.941908	1	0.991167	0.893866	0.911997	0.859783	0.908716	0.903005	0.931786	0.903419	0.964114	0.925915	0.964092	0.93904	0.951634	0.943729	0.876207	0.889655	0.930047	0.906048	0.916004	0.833572	0.924813	0.926236	0.925736	0.924763	0.969717	0.927527	0.909372	0.834415
183	ENSG00000245958.SE.chr4.120384134.120409800.120409872.120414488	1	1	0.367563	0.51859	0.348706	0.117952	0.638916	0.57905	1	0.708704	0.942565	1	1	0.46424	0.761838	0.487169	0.776378	1	0.687149	0.498779	0.221691	0.425637	0.438104	0.495411	1	1	0.379869	0.918024	0.491088	0	0.867732	1	0.651435	1	0.427093	0.631226	0	0.749128	0.123749	0.569838	0.592269	0	0.472458	0	1	0	0.480746	1
184	ENSG00000245937.AL.chr5.127302365.127302620.127396836.127396276.127396336.127396836	0.839058	0	0.462961	0.68674	1	0.646582	0.65242	0.507243	0.330771	0.836509	0	0.40354	0.880033	0.554555	0.727136	0.433486	0.890572	0	0.746684	0.734145	0.707321	0.714802	1	0.329932	0.30236	na	0.681079	0.375179	0.623414	0.459398	0.673996	0	0.487095	0.925082	0.792279	0.610588	1	0.707174	0.75916	0.498516	0.606567	0.803593	0.56386	0.81892	0.439032	0.738976	0.929304	1
185	ENSG00000245937.A5.chr5.127398192.127418427.127398192.127418662	0	1	0.655813	0.0205495	0.232206	0	0	0.0196927	0.511097	0	na	0	0	0	0	0	0	1	0.0780797	0	0	0	0	0	0	na	0.0930378	0	0	0.0607483	0	na	0	0.0249517	0	0	0	0	0	0	0	0	0	0.0555542	0	0	0	0
186	ENSG00000245937.A5.chr5.127396936.127398062.127396936.127398066	1	0	0.344187	0.979451	0.767794	1	1	0.980307	0.488903	1	na	1	1	1	1	1	1	0	0.92192	1	1	1	1	1	1	na	0.906962	1	1	0.939252	1	na	1	0.975048	1	1	1	1	1	1	1	1	1	0.944446	1	1	1	1
187	ENSG00000245910.AF.chr8.67834960.67837672.67837776.67834960.67838433.67838633	0.434661	0.990252	0.881807	0.648163	0.77486	1	0.571457	1	0.876009	0.614105	0.794556	0.555628	0.417276	1	1	0.729307	1	0.517261	0.604287	1	1	1	0.475568	0.864131	1	0.760842	0.942104	1	0.962227	1	0.677796	0.7621	1	1	0.643355	1	0.837684	0.641754	1	0.444514	0.779002	1	1	1	1	1	0.818363	1
188	ENSG00000245910.A3.chr8.67834960.67837672.67834627.67837672	0.00755664	0.0684833	0.0625605	0.0536476	0.0314849	0.0350579	0.0270861	0.0937168	0.0101089	0.0178525	0.00802728	0.0347121	0.0157636	0.0150532	0.0227999	0.0148576	0.0740169	0.0184772	0.10815	0.0305301	0.0496752	0.0371887	0.00972517	0.0152395	0.0146726	0.0146876	0.0520225	0.0491264	0.174971	0.0929516	0.0157766	0.00779258	0.129661	0.0426306	0.0668208	0.0750322	0.0308732	0.0935031	0.0278355	0.116186	0.134798	0.0448602	0.0338965	0.0593556	0.0299659	0.0523432	0.028882	0.00819958
189	ENSG00000245573.SE.chr11.27698686.27712653.27712687.27719025	1	na	0.653767	1	0.997317	na	1	1	na	na	na	na	1	1	na	na	na	na	na	1	1	1	1	na	1	na	na	1	0.720877	na	1	na	1	0.336078	1	1	na	0.575005	0	1	0.63149	1	na	0	0.790858	na	na	na
190	ENSG00000245573.SE.chr11.27680775.27697124.27697687.27698529	1	na	0.653767	0.563033	0.629736	na	1	1	na	na	na	na	1	1	na	na	na	na	na	0.282559	1	0.423546	1	na	1	na	0	1	0.720877	na	0.843946	na	1	0.336078	1	1	na	0.575005	0	1	0.63149	1	na	0	0.790858	na	na	na
191	ENSG00000245552.RI.chr11.94964289.94964737.94965216.94965340	0.187632	0.127284	1	0	0.521354	0	0.385616	0	0	0	0	0.224698	0	0.00557373	0.694374	0	1	0.438378	0	na	0	0.875109	0.00857691	na	na	na	0.911577	0	0.195069	0	0	0.0567724	0.199338	0.0743364	1	0.491977	0	0	0.175968	1	0.698883	1	0.334504	0.178319	0	0.719719	0.760187	0
192	ENSG00000245146.AF.chr5.139485347.139485881.139486067.139485347.139488058.139488215	0.247273	0	0	0.373859	0.31993	0	1	na	0	na	na	0	0.306991	0.380055	0.117449	na	na	0	0	na	0.169642	0	na	1	na	na	0.110683	0.701116	0	na	1	na	0.129515	0.459441	na	0	0.882658	0.124628	0	1	0	na	na	0.271229	0	0	1	0.229574
193	ENSG00000245067.SE.chr4.58067381.58067952.58067986.58070644	1	na	1	na	1	1	1	na	1	na	na	1	1	1	na	na	1	na	na	na	na	na	1	na	na	1	1	1	na	na	na	na	0	1	na	0	1	na	1	na	1	0.771058	1	na	1	1	na	0
194	ENSG00000244879.A5.chr15.50647980.50648297.50647962.50648297	na	1	1	0	0.383656	0	0.365264	0	0	0.679832	0	na	1	0	0.382929	0	na	0	na	na	na	1	na	na	0	0	0	0.104361	0.0791628	na	0.66243	0	0	na	0	0.687877	na	0	0	0.81092	0	na	0	na	0	na	0	1
195	ENSG00000244754.SE.chr13.33092140.33096319.33096407.33101545	1	0.861589	0.677212	0.748623	0.787837	0.131127	0.689557	0.5432	0.607386	0.592198	0.584561	4.40602e-05	0.777494	0.739657	0	0.730959	0.598394	0.575091	0	0.55409	0.584306	0	0.493232	0.6164	0.684548	0.471285	0.398863	0.532506	0.105387	0.544533	0.522884	0.746224	0	0.1481	0	0.472904	0.669051	0.617278	0.659541	0	0.230452	0.852113	0.745833	0.706314	0	0	0	0.785695
196	ENSG00000244754.SE.chr13.33092140.33095510.33095586.33096319	0.562005	0.621044	0.753913	0.628892	0.644822	0.979463	0.718553	0.693799	0.755544	0.884858	0.901999	0.999993	0.675743	0.661007	1	0.611787	0.903862	0.737701	1	0.72626	0.67943	1	0.891485	0.672898	0.77718	0.875616	0.880494	0.769614	0.984469	0.71812	0.808829	0.65974	1	0.983632	1	0.779309	0.754105	0.691698	0.733467	1	0.970694	0.705302	0.862663	0.812243	1	1	1	0.805254
197	ENSG00000244754.SE.chr13.33018263.33054727.33054774.33091994	0	0.609724	0.55312	0.665087	0.505844	0.501089	0.601355	0.626126	0.846178	0.611891	0.564168	0.508351	0.0410811	0.703514	0.487383	0.712699	0.424319	0.619823	0.742514	0.762878	0.561928	0.144499	0.385875	0.852551	0.879452	0.862834	0.691945	0.643372	0.537492	0.750933	0.756662	0.762181	0.758483	0.55712	0.564751	0.749069	0.718781	0.490006	0.629554	0.598338	0.47506	0.746104	0.844648	0.399446	0.509653	0.573168	0.714666	0.480416
198	ENSG00000244754.AF.chr13.33101669.33109906.33110006.33101669.33112755.33112929	1	0.861589	0.677212	0.748623	0.787837	0.131127	0.689557	0.5432	0.607386	0.592198	0.584561	4.40602e-05	0.777494	0.739657	0	0.730959	0.598394	0.575091	0	0.55409	0.584306	0	0.493232	0.6164	0.684548	0.471285	0.398863	0.532506	0.105387	0.544533	0.522884	0.746224	0	0.1481	0	0.472904	0.669051	0.617278	0.659541	0	0.230452	0.852113	0.745833	0.706314	0	0	0	0.785695
199	ENSG00000244754.AF.chr13.33101669.33109906.33110006.33101669.33112755.33112823	0.999428	0.673936	0.99986	0.999989	0.816748	0.143291	0.59617	0.846318	0.821402	0.596183	0.978086	0.000100965	0.837038	0.614758	0	0.70916	1	0.51945	0	0.817674	0.870876	0	0.999753	0.719986	0.499257	0.959891	0.947774	0.999923	0.522842	0.635651	0.540139	0.534489	0	0.180782	0	0.995116	0.4556	0.790229	0.999998	0	0.343682	0.839741	0.460917	0.782708	0	0	0	1
200	ENSG00000244754.A5.chr13.33092140.33095510.33092140.33096319	0.548685	0.386953	0.450233	0.236649	0.226406	0.891065	0.376811	0.335944	0.566445	0.604498	0.642527	0.999988	0.363355	0.547115	1	0.30476	0.527954	0.454774	1	0.337774	0.318672	1	0.645832	0.390078	0.471173	0.685613	0.676259	0.809506	0.95184	0.406885	0.556663	0.291584	1	0.962281	1	0.503537	0.428499	0.283451	0.434218	1	0.915504	0.409691	0.512497	0.314974	1	1	1	0.511419
201	ENSG00000244687.SE.chr20.48713357.48725510.48725648.48729644	0.378464	0.305047	0.0903467	0.255445	0.226944	0.208346	0.16357	0.0914735	0	0	0	0.101584	0.120704	0.0973642	0.089871	0.114816	0.271626	0.0144793	0.206431	0.0554306	0.0980673	0.118681	0.181795	0.245334	0.174296	0.033516	0.148791	0.136883	0.0596461	0.0947042	0	0.0557093	0.20475	0.0539672	0.0307669	0.151606	0.141614	0.179887	0.147489	0.22021	0.160515	8.10248e-08	0	0.179597	6.17645e-05	0.0924552	0.087276	0.098734
202	ENSG00000244687.RI.chr20.48713020.48713071.48713209.48713357	0.472625	0.0898904	0.107697	0.114831	0.148293	0.393248	0.126647	0.136154	0.195219	0.313633	0.115581	0.287621	0.182504	0.36208	0.228324	0.35763	0.198075	0.233141	0.230391	0.246886	0.197696	0.166043	0.244065	0.142385	0.249369	0.349783	0.149722	0.252371	0.376442	0.094359	0.327542	0.0460461	0.265601	0.191991	0.113713	0.12531	0.0920784	0.16828	0.0444441	0.178382	0.235705	0.101962	0.158151	0.163598	0.30699	0.255531	0.114553	0.11872
203	ENSG00000244687.MX.chr20.48713357.48715419.48715501.48729644.48713357.48725510.48725648.48729644	0.44615	0.765623	0.848238	0.59934	0.778842	0.559828	0.769951	0.807257	1	1	1	0.746093	0.691355	0.727561	0.765089	0.829376	0.271765	0.659808	0.755663	0.950575	0.819325	0.525233	0.659353	0.755319	0.744981	0.976282	0.685107	0.698729	0.552949	0.893872	1	0.908116	0.63885	0.916314	0.843781	0.812602	0.797086	0.740575	0.707757	0.707966	0.490143	1	1	0.684007	0.996489	0.822146	0.865732	0.451736
204	ENSG00000244687.AF.chr20.48713357.48727826.48728103.48713357.48729644.48729670	0.179386	0	0.116696	0.330932	0.1694	0	0.341147	0.167898	0	0	0	0.239997	0	0.206785	0.110018	0	0.141796	0.0724739	0	0.179322	0.0902087	0.359017	0.10159	0	0	0	0.0766444	0.327522	0	0	0	0.651496	0.131589	0	0.463807	0	0	0.286175	0.425596	0.39996	0.0927113	0.493958	0	6.76729e-06	0	0.242227	0	0.347099
205	ENSG00000244687.AF.chr20.48700791.48729644.48729709.48700791.48732022.48732491	0.9671	1	1	1	1	1	1	1	1	1	1	1	1	1	1	1	1	1	1	1	1	1	1	1	1	1	1	1	1	1	1	1	1	1	1	1	1	1	1	1	1	1	1	1	1	1	1	1
206	ENSG00000244687.AF.chr20.48700791.48729644.48729683.48700791.48732022.48732491	0.282836	na	1	1	1	1	1	1	1	1	na	1	na	na	1	1	na	na	1	na	1	1	1	1	na	na	1	0.999995	1	1	na	na	1	1	1	1	na	1	na	1	1	na	na	1	na	1	1	na
207	ENSG00000244479.AL.chr7.144008976.144009032.144040280.144033861.144034070.144040280	0	0	0.114435	0	0	0	0	na	0	na	na	0	0	0	na	na	na	0	0	na	na	na	0	0	na	na	0	0.0905208	na	na	na	0	na	0.107906	1	na	0	na	0.639592	na	na	na	na	0	0.280395	0.241063	na	0
208	ENSG00000244479.AF.chr7.144051253.144052075.144052312.144051253.144052431.144052461	0.211157	0	0.167235	0	0.0805101	0	0	0	0.134598	0	0	0.30287	0.0918431	0.357271	0	0	0	0	0	0	0	0.198789	0	0	0.645712	0	0.3344	0.111588	0	0	0.350048	0	0	0.296807	0.533496	0	0.24345	0	0	0	0.12679	0.129033	0.115715	0	0.339029	0.119825	1	0.62169
209	ENSG00000244479.AF.chr7.144047917.144052431.144052774.144047917.144052993.144053274	1	1	0.885565	1	1	1	1	na	1	na	na	1	1	1	na	na	na	1	1	na	na	na	1	1	na	na	1	0.909479	na	na	na	1	na	0.892094	0	na	1	na	0.360408	na	na	na	na	1	0.719605	0.758937	na	1
210	ENSG00000244479.AF.chr7.144047917.144052431.144052494.144047917.144052993.144053274	1	1	0.983274	1	1	1	1	1	1	1	1	1	1	1	1	1	1	1	1	1	1	1	1	1	1	1	1	0.861085	1	1	1	1	1	0.892713	0.764442	na	1	1	0.531138	1	1	1	1	na	0.854054	0.800263	1	1
211	ENSG00000244306.AL.chr14.19872436.19872514.19894700.19891095.19891695.19894700	0.912401	0.864753	0.936851	1	1	0.956264	1	0	1	na	0	1	0.735062	1	na	0.756083	0	na	0.9071	0.874801	0.730122	1	0.783271	0	1	0.925272	0.839052	1	1	1	1	na	1	0.912801	1	0.893245	0.875261	1	1	1	0.978411	0.702949	1	0.949425	1	1	0.900535	0.832572
212	ENSG00000244306.AL.chr14.19854098.19857070.19894700.19891095.19891695.19894700	0.729908	0.510246	0.690833	1	1	0.849087	1	0.212621	1	1	0.948148	1	0.428928	1	1	0.535593	0.735604	1	0.861737	0.720523	0.706337	1	0.718483	0.880772	1	0.789958	0.822109	1	1	1	1	1	1	0.780178	1	0.79445	0.60038	1	1	1	0.964777	0.530066	1	0.850457	1	1	0.789451	0.591554
213	ENSG00000244306.AL.chr14.19854098.19857070.19894700.19872436.19872514.19894700	0.206008	0.140113	0.130902	0.352071	0.630984	0.204662	0.144658	1	0.162961	1	1	0.245753	0.213041	0.0970763	1	0.271166	1	1	0.389614	0.269524	0.470638	0.497117	0.413896	1	0.210445	0.232979	0.469915	0.0901919	0.218747	0.332159	0.242579	1	0.222221	0.2532	0.205736	0.315967	0.176353	0.343553	0.290005	0.321618	0.3767	0.322792	0.296379	0.232507	0.196488	0.186687	0.292853	0.225557
214	ENSG00000244306.A3.chr14.19919629.19921359.19919605.19921359	0.96999	0.864753	0.936851	1	1	0.970473	1	0.0239169	1	na	0.987428	1	0.837937	1	1	0.771567	0.945265	na	0.926233	0.874801	0.745688	1	0.865739	0.841225	1	0.925272	0.924027	1	1	1	1	na	1	0.934084	1	0.902462	0.881193	1	1	1	0.990101	0.702949	1	0.949425	1	1	0.926659	0.869388
215	ENSG00000244306.A3.chr14.19892052.19894700.19891695.19894700	0.85918	0.77989	0.892588	na	1	0	na	0.737645	1	1	0.971655	na	0	1	na	0.446257	0	na	0.84987	0.72616	0.858901	1	0	0	na	0.844448	0.858883	1	1	1	1	na	1	0.728805	1	0.915542	0.600006	1	1	1	0.954324	0.686967	1	0.827369	na	1	0	0.794275
216	ENSG00000244038.SE.chr1.20982680.20987374.20987484.20987690	1	0.214506	1	1	1	1	1	1	1	1	1	1	1	1	1	1	1	1	1	1	1	1	1	1	1	1	1	1	1	1	1	1	1	1	1	1	1	1	1	1	1	1	0.847376	1	1	1	1	1
217	ENSG00000243716.SE.chr16.22525242.22530459.22530590.22535141	0.0577562	0.509405	0.056058	0.0647093	0.0775274	0.0756573	0.102503	0.158109	0.54312	0.543029	0.225995	0.0594085	0.152705	0.425229	0.0757731	0.550448	0.161244	0.540415	0.116757	0.444437	0.0813653	0.130445	0.0797563	0.355455	0.584184	0.509878	0.128375	0.0606743	0.025453	0.146056	0.66384	0.557777	0.0845379	0.161864	0.0983237	0.176525	0.447318	0.0946763	0.0705034	0.0315271	0.0519766	0.713119	0.254307	0.0654537	0.0899114	0.085387	0.0659132	0.0620591
218	ENSG00000243716.A5.chr16.22524921.22525085.22524842.22525085	0.0790978	0.264438	0.166675	0.178876	0.212274	0.171124	0.195831	0.257006	0.319872	0.261509	0.166357	0.124429	0.159453	0.353468	0.216696	0.217956	0.171769	0.153981	0.169497	0.307232	0.228802	0.172327	0.160696	0.302909	0.194434	0.306719	0.231255	0.175601	0.126273	0.268834	0.270975	0.229397	0.213856	0.210664	0.167933	0.28596	0.414049	0.19361	0.14332	0.176479	0.165814	0.313645	0.22488	0.167891	0.183146	0.267355	0.201513	0.186468
219	ENSG00000243709.AF.chr1.226075732.226076517.226076846.226075732.226098819.226099082	0.372241	na	na	1	0.608667	0.0969631	0.242781	na	na	na	1	0.495599	1	1	na	na	na	na	na	1	1	na	na	na	na	na	1	1	0.0861027	1	na	1	na	1	1	1	1	1	na	na	na	na	1	1	1	1	1	1
220	ENSG00000243536.SE.chr10.47640093.47640472.47640540.47640618	0.75454	1	0.943519	1	0.891778	0	0	na	0	na	na	0.940085	0.889417	na	0	na	na	na	0	na	na	na	0.596971	na	na	na	0	0.254945	0	na	na	na	0.705034	0.681961	0	1	na	na	na	0	0.726188	na	0	na	na	0	na	na
221	ENSG00000243536.A5.chr10.47639922.47640013.47639922.47640014	0.75454	1	0.943519	1	0.891778	0	0	na	0	na	na	0.940085	0.889417	na	0	na	na	na	0	na	na	na	0.596971	na	na	na	0	0.254945	0	na	na	na	0.705034	0.681961	0	1	na	na	na	0	0.726188	na	0	na	na	0	na	na
222	ENSG00000243406.MX.chr13.52754789.52758111.52758249.52760818.52754789.52758408.52758543.52760818	1	1	1	1	1	1	1	1	1	1	1	1	0.850311	1	0.806352	1	1	1	1	1	1	0.786504	1	1	1	1	0.904783	0.808872	0.957286	1	1	1	1	0.956236	0.891256	1	1	0.934999	1	1	0.865804	0.7869	0.947263	0.89717	1	0.875417	1	1
223	ENSG00000243317.SE.chr7.135347342.135357501.135357554.135373652	0.417699	0.695504	0.115589	0	0	0.559998	0.178507	0.315127	0.0391842	0.551575	0.109689	0.343761	0.52865	0.457746	0	0.235629	0.429585	0	0	0	0	0.260916	0	0.136493	0	0	0.12494	0.409362	0.375243	0	0.0553128	0	0.0968657	0.389698	0.342013	0	0	0	0.0754593	0	0.0711951	0	0	0.178444	0.579413	0.147602	0	0.542141
224	ENSG00000243176.AF.chr3.156893136.156893178.156957379.156948068.156948086.156957379	0.273542	na	0.304376	0.305742	0.30283	0	0.130898	0	na	na	na	na	0.291014	1	0	na	1	1	na	1	1	na	1	1	0	na	na	0.691681	na	1	na	na	1	1	0.579506	0	1	0.224878	1	0.246962	0.444903	1	na	1	na	0.384487	0	1
225	ENSG00000243156.MX.chr22.18305826.18309220.18309282.18314620.18305826.18310410.18310547.18314620	0.368299	0	0.825399	0.552676	0	0.874765	0.627457	0	0	0	0	0.882128	0.901513	na	0.840756	0	0.854327	na	0.283696	0	0.81548	0.926275	0.896449	0	0	0	0.751743	0	0.884768	0	0	0.836782	0.853518	0.767395	0.856145	0.962087	0	0.770682	0.680252	0.887287	0.879396	0.911078	0	0.827135	0.850527	0.899575	0.931188	0.762429
226	ENSG00000243150.SE.chr3.158271830.158279186.158279294.158285749	0.248653	na	1	na	0.142301	1	na	na	1	na	na	1	0.182922	1	1	1	1	na	na	na	0.270815	na	1	1	na	1	0.468956	0.4465	0.13142	na	na	na	na	0.178214	0.0543113	0	0.259841	0	1	1	0.358999	0.331544	na	0.109156	0.433152	0.266076	0.564464	1
227	ENSG00000243147.SE.chr2.27995559.27997291.27997397.28002300	0.292252	0.284457	0.314134	0.39728	0.340667	0.25888	0.310711	0.329561	0.181712	0.216423	0.218829	0.2069	0.445562	0.278284	0.313645	0.208781	0.270839	0.145462	0.425333	0.238501	0.453906	0.383096	0.413164	0.206031	0.16809	0.146806	0.328	0.346316	0.411154	0.340315	0.218665	0.110536	0.297038	0.451469	0.433093	0.384598	0.378991	0.386325	0.376303	0.399458	0.562718	0.211742	0.263676	0.454277	0.346358	0.391639	0.430001	0.313849
228	ENSG00000243069.SE.chr3.153744431.153746195.153746351.153748066	0	0.0354968	0	0	0	0	0	0	0.0190298	0	0	0	0	0.0455207	0	0.0365378	0	0	0	0	0	0	0	0	0	0	0.0343565	0.0333026	0	0	0	0	0	0.047531	0	0.0254416	0.142494	0	0	0	0	0.0831712	0	0	0.147153	0.017599	0	0
229	ENSG00000242808.SE.chr3.181417671.181492036.181492203.181496323	0.449216	0	0	0	0.119139	0.065647	0.195417	0	0	0	0	0.20658	0.162058	0	0	0	0.118838	0	0.120531	0	0	0	0.102246	0.447877	0	0	0	0	0	0	0	0	0	0.116384	0	0	0.0221786	0	0	0.0868348	0	0	0	0	0	0.0612831	0	0
230	ENSG00000242808.AF.chr3.181281509.181281716.181328649.181328312.181328533.181328649	1	1	1	1	1	1	1	0.299675	1	1	1	1	1	1	1	1	1	1	1	1	1	1	1	1	1	1	1	1	1	1	1	1	1	1	1	1	1	1	1	1	1	1	1	1	1	1	1	1
231	ENSG00000242759.SE.chr3.106828851.106830907.106830993.106848735	1	1	0.668855	1	0.718015	0.787096	0.643345	0.585713	0	0.861922	0.693849	0.0414696	0.71603	0.302049	1	0.434853	0.0108414	na	0.821665	0.138877	0.137672	1	0.59753	0.655468	0.433155	na	0.643313	0.334687	0.49391	0.475113	0.698292	0.373894	0.631725	0.188063	0.381938	0.458514	0.518033	0.130652	0.303936	0	0.751382	0.391363	0.669993	0.581677	0.432751	0.420554	0	1
232	ENSG00000242715.SE.chr13.36801518.36818594.36818750.36822743	0.50275	0.0919984	1	1	0.417128	0.375397	0	0	1	na	na	0	0.487524	0.711844	0.252285	0	na	1	na	0.180081	0.657734	0	1	0	0.302957	0	1	0.882828	0.229472	0.465052	1	na	1	0.778364	na	1	0.408966	na	1	1	0.827693	0.539682	na	0	na	0.838517	0.11855	0.977748
233	ENSG00000242628.SE.chr2.24437294.24443642.24443831.24444189	0.0937699	1	1	1	0.152848	na	0.185773	1	0.201786	na	0.104844	1	1	0.0661493	0	1	1	na	0.350639	na	0.0649454	0	0.388178	0.216686	0.0995926	na	0.114499	1	0.107143	1	1	na	0.169579	1	na	0.185355	0.12303	0.0519581	1	0.21009	0.0892857	0.143384	na	0.0360974	0.0892857	0.0892857	0	1
234	ENSG00000242574.SE.chr6.32902764.32903119.32903154.32903313	na	1	1	0.132472	na	na	na	1	0.537831	1	na	na	1	1	1	0	na	na	1	1	na	1	0.776145	na	na	1	0	1	na	1	0.207791	na	0.824337	1	na	1	0.877898	1	na	0.669206	0	0.138196	0	na	na	0.618697	0.0815036	0.872617
235	ENSG00000242512.A5.chr3.181671544.181689352.181671525.181689352	1	na	na	na	0	na	1	na	na	na	0	1	0	0	0	na	na	na	na	na	na	na	0	na	na	na	0.271147	0	0	na	0	1	na	0.609682	0.477846	na	0	na	na	na	1	0	0	na	0	na	0	1
236	ENSG00000242294.AF.chr7.99933748.99933843.99935802.99935200.99935637.99935802	0.0934968	0	0.363945	0.586972	0.401496	0.658502	0.594119	0.190559	0.301901	0	0.216778	0.371453	0.258133	0	0.578731	0.113491	0.439651	0	0.678173	0	0.726052	0.661341	0.462827	0	na	0.120188	0.495184	0.203998	0.822167	0.822862	0.0204923	0.242794	0.769352	0	0.63123	0.795256	0.141426	0.834056	0.51637	0.697055	0.798355	0	0.405075	0.863289	0.626124	0.502014	0.70208	0.140042
237	ENSG00000242242.AL.chr3.110612612.110612677.110788111.110764235.110764756.110788111	0.812302	0	0.885506	na	0.556347	1	0.488359	na	0	na	0	0.587617	0.430839	0	0	0	na	na	na	0	na	na	0.441815	na	na	na	0.631762	0	0.493385	na	0	na	0	0.859437	0	na	0	1	0	0	0	0	0	0	na	0.700373	0.505783	0
238	ENSG00000242242.AF.chr3.110788318.110789917.110790210.110788318.110790339.110790400	0.812302	0	0.885506	na	0.556347	1	0.488359	na	0	na	0	0.587617	0.430839	0	0	0	na	na	na	0	na	na	0.441815	na	na	na	0.631762	0	0.493385	na	0	na	0	0.859437	0	na	0	1	0	0	0	0	0	0	na	0.700373	0.505783	0
239	ENSG00000242242.AF.chr3.110788318.110788637.110788806.110788318.110789917.110790210	0.0669305	na	0.131386	na	0.315809	0	0	1	na	na	na	0.121132	0.260871	1	1	na	na	na	na	na	na	1	0	na	na	na	0.486086	1	0	na	1	na	na	0.141149	1	1	1	0	na	na	1	na	na	na	1	0.524843	0	1
240	ENSG00000242086.AL.chr3.195435712.195445474.195445881.195435712.195449372.195449613	1	1	1	1	1	0.89885	1	0.642741	0.730556	1	1	1	1	1	1	1	0.796083	na	1	1	1	1	1	1	na	1	0.913484	1	0.901586	1	1	1	0.956705	1	1	1	1	1	1	0.911729	1	1	1	1	1	1	1	1
241	ENSG00000242086.AL.chr3.195435712.195444383.195444649.195435712.195451551.195452058	1	1	0.942136	0.716306	1	0.883135	1	1	1	1	1	0.847641	0.368111	0.873371	0.544941	1	0.648369	na	na	na	1	0.330922	0.732075	0.84194	1	na	0.745685	1	0.30106	0.790095	1	0.37004	0.479318	0.531904	0.801741	0.414799	1	0.582994	0.407214	0.668663	0.775353	1	na	0.468329	1	0.865415	0.332649	0.714952
242	ENSG00000242086.AL.chr3.195435712.195444383.195444649.195435712.195449372.195449688	1	1	1	1	1	1	1	1	1	1	1	1	0.86517	1	1	1	0.726849	na	na	na	1	1	1	1	1	na	1	0.998166	1	1	1	1	1	1	1	1	1	1	1	1	1	1	na	1	1	1	1	1
243	ENSG00000242086.AL.chr3.195435712.195443259.195443543.195435712.195449372.195449688	na	na	1	1	1	1	1	1	na	na	1	na	0.88843	1	1	1	0.654186	1	1	1	1	1	1	1	1	na	1	0.929674	1	1	1	na	1	1	1	1	1	1	1	1	1	na	na	1	1	1	1	1
244	ENSG00000242086.AL.chr3.195435712.195443259.195443460.195435712.195449372.195449688	1	1	1	1	1	1	1	na	1	1	1	1	0.840742	1	1	na	0.848508	na	na	na	na	na	na	na	na	1	1	0.986419	1	1	1	1	1	1	1	1	1	1	1	1	1	1	1	1	1	na	1	na
245	ENSG00000242086.AL.chr3.195435712.195438437.195438745.195435712.195449372.195449688	1	1	1	1	1	1	1	1	1	1	1	1	0.892174	1	1	1	0.833383	1	1	1	1	1	1	1	1	1	1	0.992375	1	1	1	1	1	1	1	1	1	1	1	1	1	1	1	1	1	1	1	1
246	ENSG00000242086.AL.chr3.195435712.195438437.195438560.195435712.195449372.195449688	1	1	1	1	1	1	1	1	1	1	1	1	0.854146	1	1	1	0.820209	1	1	1	1	1	1	1	1	1	1	0.989233	1	1	1	1	1	1	1	1	1	1	1	1	1	1	1	1	1	1	1	1
247	ENSG00000242086.AL.chr3.195426078.195428251.195428368.195426078.195435005.195435339	0.694322	1	0.391528	0.247391	0.391565	0.570569	0.374227	0.453631	0.828756	1	0.539418	0.680122	0.358858	0.78271	0.802665	0.580438	0.462006	1	0.58525	1	1	0.269706	0.541073	0.761248	1	0.790278	0.890307	1	0.447738	0.576765	1	1	0.622676	0.68602	0.490183	0.914149	1	0.178471	0.396761	0.650501	0.415756	1	1	0.737636	1	0.230293	0.504396	0.751827
248	ENSG00000241956.AL.chr5.163913747.163919802.163920118.163913747.164027981.164029440	0.990849	0.999494	0.994548	0.99716	0.996964	0.989611	0.998165	0.999311	0.992743	1	0.997483	0.993882	0.991491	0.995039	0.991549	0.994272	1	0.997308	0.999183	0.997804	0.998259	0.993001	0.995463	0.998657	0.998047	0.998371	0.995112	0.999317	0.993826	0.996727	1	0.999333	0.9974	0.999314	0.994707	0.997895	0.997486	0.997846	0.998335	0.996556	0.994838	0.99754	0.998749	0.997	0.99947	0.996681	0.998907	0.998919
249	ENSG00000241956.A3.chr5.163781230.163913675.163781230.163913680	0.00725044	0.0003996	0.00504473	0.00263886	0.0025432	0.00929404	0.0014956	0.000582398	0.00798328	0	0.00192207	0.00809266	0.00694079	0.00571135	0.00697821	0.00469359	0	0.00219753	0.00249469	0.00185469	0.00146726	0.0058125	0.00562336	0.00114958	0.00154078	0.00119778	0.00423849	0.000551769	0.0055903	0.00275442	0.000970869	0.000554527	0.00227563	0.000655603	0.00455892	0.00260156	0.00671782	0.00182933	0.00231622	0.00282282	0.00445179	0.00235091	0.000943472	0.00264586	0.00089341	0.00276813	0.000937243	0.000895227
250	ENSG00000241878.AL.chr22.32014600.32015822.32016982.32016564.32016699.32016982	0	na	1	0.124511	1	na	na	0	na	0	na	0.348032	1	na	1	na	na	0.537564	na	na	na	1	1	na	na	0	1	na	1	1	na	na	1	na	0	1	na	1	1	0	na	na	na	1	na	na	na	na
251	ENSG00000241769.AL.chrX.148609130.148609544.148610904.148609611.148609897.148610904	0.436442	0.0320126	1	0.368191	1	0.0198768	0.406457	0.567681	0.523097	0.723491	0.474246	0	0.176313	0	0.365848	0.864283	0	na	0.209904	1	0.655364	0.891289	0.66233	0.600599	1	0.787054	0.762322	0.411084	0.136361	0.735316	0.815899	1	0.420017	0.69623	0.206668	0.685154	0.645861	0.416668	0.901299	0.830887	1	0.877956	0.816627	0.821636	0	0.68897	0.735837	1
252	ENSG00000241769.AF.chrX.148620439.148621918.148621999.148620439.148622240.148622504	na	na	1	1	0	1	1	na	na	na	1	1	na	na	1	na	na	na	1	1	na	1	0.24203	na	na	na	1	0	1	1	0	0	0.308076	1	na	1	na	na	0	na	0.659871	na	na	na	na	0.768022	1	na
253	ENSG00000241593.AL.chr3.81295730.81295809.81296792.81296244.81296693.81296792	0.342316	0.731685	0.711036	0.802837	0.658148	0.894777	0.795911	0.55673	0.687733	0.0602149	0	0.495765	0.53578	0.450645	0.620312	1	0.920886	0.684759	0.267113	0	0.846803	0.840007	0.559718	0.611544	0.690878	0.67059	0.446834	0.363178	0.742693	0	0.424408	0	0.103829	0.472845	0.215687	0.707152	0.266868	0.640215	0.74732	0.261036	0.422512	0.697922	0.429509	0.868772	0	0.705369	0.556503	0
254	ENSG00000241553.SE.chr3.9839461.9841563.9841751.9841869	0.0225857	0	0	0.0401307	0.0247311	0.033451	0	0	0.0249198	0.0396517	0.0499799	0.010634	0.045214	0	0.0166345	0.0361108	0.00858458	0	0.0134128	0	0.0569209	0	0.0289063	0.0132976	0	0	0.0276982	0.0378116	0.094954	0.0513023	0.0557283	0.00807879	0.013663	0.0129521	0.0133851	0	0.0282755	0.00954415	0.0379611	0.0264426	0.0331928	0	0.0458778	0.0665854	0.0337399	0.0356022	0.111638	0.0273057
255	ENSG00000241481.SE.chr2.98086841.98087758.98088195.98088553	0	0	0.0348965	0.0328595	0.0161297	0.0524765	0.0165756	0.0300059	0.0643577	0	0.020522	0.0500007	0	0.0692227	0.0118311	0.03054	0	0.141564	0	0.0292714	0.0428503	0	0.0216438	0.0548016	0	0.112876	0.0180364	0.361328	0.0335279	0.0779675	0.015353	0	0.075253	0.0446867	0	0.038534	0.0342299	0.0388279	0.0372155	0.0414635	0.0385434	0	0.0388062	0.00760992	0.151692	0.0519261	0	0.111011
256	ENSG00000241472.SE.chr3.62280453.62299569.62299645.62302781	0.276272	0	0	na	0.327266	0	0	na	0	na	0	na	0	na	na	0.569154	na	0	0	0	na	na	0.128842	0	na	0	na	0.0125025	0	na	0	0	0	0.46512	0	0	0.572039	na	0	na	1	0	na	1	0.0246428	0	na	0
257	ENSG00000241472.AL.chr3.62249717.62249817.62280375.62278309.62278392.62280375	0.703636	1	1	na	0	1	1	na	1	na	1	na	1	na	na	0	na	1	na	na	na	na	0.871158	1	na	1	na	0.987331	na	na	na	1	na	0.0640157	1	na	0	na	1	na	0	na	na	0	0.972707	1	na	1
258	ENSG00000241472.A3.chr3.62302905.62303483.62302867.62303483	0.0369064	0	0.0217912	0.173149	0.0837522	0	0.00556759	0.254934	0.0114962	0.0777686	0.0506966	0.215588	0.0210416	0	0.193142	0.232613	0	0	0.306901	0	0.157139	0	0.0322177	0.0861087	0.35756	0	0.134861	0.0234295	0.151334	0.156319	0.135328	0.013298	0.112531	0.28382	0.297446	0.441337	0.133403	0.209318	0	0.306022	0.0663956	0.596277	0	0.333843	0	0.0188943	0	0.0139175
259	ENSG00000241468.AL.chr7.99046098.99046816.99063734.99057287.99057816.99063734	1	na	1	1	1	1	0.0649677	na	1	1	na	1	0.274727	na	1	1	1	1	1	1	1	1	1	1	1	na	1	1	1	1	na	na	1	1	1	1	1	1	1	1	1	1	1	1	1	1	1	na
260	ENSG00000241369.SE.chr3.162917542.162917662.162917739.162919326	0.0420812	0.295478	0.0331606	0.19904	0.0496988	0.0442651	0.169406	0	0.0764858	0	0	0.0227424	0.0317392	0.13512	0	0	0.294017	0	0	0	0	0	0.0159414	0	0.103372	0.13084	0	0.100831	0	0	0.0652646	0	0	0.0693468	0.0648689	0.033921	0.0539069	0	0	0.0560312	0.0338799	0.132851	0	0.0721339	0.0189721	0.0985965	0	0.0661535
261	ENSG00000241280.A5.chr3.101713741.101715325.101713512.101715325	0.597309	0.564918	0.695115	0.483674	0.312985	0.559802	0.615951	1	0	1	1	0.227942	0.469489	0	0.641249	0	na	1	1	na	1	1	0.404411	na	0.158168	0.406057	0.671219	0.532667	1	1	1	0.560149	0.165959	0.421016	0	0.543575	0.203619	0	0	0.42052	0	0.622082	0	0.536217	0.131762	0.443753	0.351784	0
262	ENSG00000241280.A5.chr3.101679575.101713405.101679306.101713405	0.402691	0.435082	0.304885	0.516326	0.687015	0.440198	0.384049	0	1	0	0	0.772058	0.530511	1	0.358751	1	na	0	0	na	0	0	0.595589	na	0.841832	0.593943	0.328781	0.467333	0	0	0	0.439851	0.834041	0.578984	1	0.456425	0.796381	1	1	0.57948	1	0.377918	1	0.463783	0.868238	0.556247	0.648216	1
263	ENSG00000241158.AL.chr3.64547444.64554335.64554748.64547444.64568949.64569416	0.140953	0.557068	na	0.297241	0.25974	0	1	na	0	na	1	0	0.585549	1	1	na	na	na	1	na	1	na	1	1	na	na	0.592915	na	1	1	na	0	1	na	1	1	na	1	1	na	1	1	1	1	na	1	1	1
264	ENSG00000241158.AL.chr3.64547444.64548636.64549001.64547444.64572493.64572995	0.199016	0	1	1	0.994524	0.412608	1	1	1	1	0.627705	1	1	1	1	1	1	na	na	1	0.632812	0.93127	1	1	0.42578	1	1	1	0.773162	1	1	na	1	1	1	1	0.714744	1	1	1	0.731231	na	1	1	1	1	0.0824102	1
265	ENSG00000241158.AL.chr3.64547444.64548636.64549001.64547444.64568949.64569416	0.0566792	0	1	0.229843	0.71545	0.327533	1	1	0.2118	1	1	0.0995392	0.264266	1	1	1	1	na	na	1	1	1	1	1	1	1	0.539098	1	1	1	1	0	1	1	1	1	1	1	1	1	1	na	1	1	1	1	1	1
266	ENSG00000241158.AL.chr3.64547444.64548636.64549001.64547444.64551081.64551473	0.0437945	0	0.311209	0.123978	0.481445	0.228448	0.188192	0.421594	0.050163	0.199953	0.719178	0.286451	0.174169	0.242488	0.507622	0.0488538	1	na	0	0.516583	1	0.692107	0.155406	0.162281	0.66126	0.303677	0.122958	0.0909734	0.395446	1	0.375503	na	0.364117	0.243255	1	0.740991	0.16877	0.231069	0.734315	0.804278	0.437386	na	0.552867	0.0979965	1	0.289755	0.147069	0.0767265
267	ENSG00000240990.AF.chr7.27225027.27225882.27228220.27227438.27227639.27228220	0.0192764	na	0.080476	0.106099	0.151529	0.0994142	0	0	0.48976	na	0.129575	0.0559923	0.135047	0	0.127323	na	0.161122	na	0	na	0.109789	0.143397	0.113268	na	na	na	0.151131	0.516254	0.191533	0.274142	na	0.0749458	0.130768	0	0.235328	0	0.0913881	0.119214	0.60352	0.195112	0.0748625	0.841968	na	0.0314385	0.151187	0.0956016	0.076836	0.210493
268	ENSG00000240505.AL.chr17.16836047.16836251.16852052.16843820.16844791.16852052	0.704715	0.779968	0	na	0	1	0.449392	na	0	0	na	0.377172	0.91764	0	na	na	0	na	na	0	na	na	0	0	1	0	0	0.188056	na	0	na	na	na	0	1	0	0	0	0	0	na	0	na	0	na	0	na	0
269	ENSG00000240499.SE.chr7.122053136.122061021.122061174.122062056	0.873256	1	1	0	1	0.667256	1	1	1	na	1	0.691482	1	1	1	na	1	na	1	1	0.605811	na	1	na	0	0	0.621205	1	1	0.400942	0	1	1	1	1	1	0.921522	1	0	1	1	0	0	0	1	1	na	0
270	ENSG00000240344.SE.chr2.201746211.201749985.201750066.201750421	0.628173	1	1	1	0.348678	1	na	1	na	na	1	0	1	1	na	0.167506	1	na	na	na	na	na	0.115625	na	na	na	1	na	0.417159	na	0	0.75718	0.0892587	na	0	na	0	0.333727	0.152593	0.315005	1	na	0.0918582	na	na	0.434036	1	1
271	ENSG00000240344.AF.chr2.201752408.201753017.201753302.201752408.201753967.201754026	1	na	1	1	na	1	na	na	1	0	1	0.228503	1	1	1	na	1	na	1	na	1	0.878238	1	na	1	na	1	1	na	na	na	1	1	1	1	na	1	1	1	1	1	1	na	1	1	1	1	1
272	ENSG00000240344.AF.chr2.201752408.201753017.201753302.201752408.201753679.201753992	0.193232	0	0.210509	0.146064	0	0.140007	0	0	0.227679	0	0.14139	0.0332841	0.282507	0.30243	0.268253	0	0.442471	0	0.279668	0	0.25522	0.265025	0.305238	0	0.0287579	0	0.108685	0.184302	0	0	0	0.312142	0.296158	0.149422	0.11358	0	0.13195	0.140436	0.251624	0.207533	0.225303	0.470426	0	0.147328	0.380455	0.585765	0.353783	0.617372
273	ENSG00000240344.AF.chr2.201752408.201753017.201753302.201752408.201753679.201753769	0.0247506	0	0.169385	0.147545	0	0.0949315	0	0	0.112256	0	0.128655	0.0194243	0.100151	0.120993	0.129841	0	0.199122	0	0.303966	0	0.363945	0.251494	0.307464	0	0.128544	0	0.079672	0.0434237	0	0	0	0.217978	0.243955	0.055369	0.0961706	0	0.0741502	0.113434	0.271508	0.141665	0.249093	0.345799	0	0.271148	0.477046	0.283832	0.221876	0.275324
274	ENSG00000240344.AF.chr2.201752408.201753017.201753302.201752408.201753672.201753859	0.269658	0	0.532933	0.79216	0	0.640257	na	0	1	na	0.491379	1	0.653922	0.563605	1	0	0.762092	na	1	na	1	1	0.892115	na	1	na	0.822976	1	0	na	na	0.484021	0.907044	1	1	na	1	0.632661	0.926581	0.763796	0.835558	1	0	1	1	0.8865	0.595642	0.897812
275	ENSG00000240225.AL.chr19.56884992.56886055.56886088.56884992.56888236.56888340	1	na	na	0	0.41204	0	na	0.526507	1	na	0	1	1	1	0	na	0	na	0	0	0	0	0	na	na	0	0	na	0	0	na	na	0	na	0	0.366236	na	0	1	na	0	na	0	0	0	0	0	0
276	ENSG00000240225.AF.chr19.56879490.56879589.56880235.56879688.56879829.56880235	na	0	0	0.417477	0.269477	0.217183	0	0.483579	0	0	0.342643	0	0	na	0.562433	0	0.291328	0	0.652352	0.552258	0.546284	0.266291	0.644057	0	0	0.405636	0.229111	na	0.582943	0.209241	0	0	0.560224	na	0.353503	0.596467	na	0.277398	0	0	0.139736	na	0.373587	0.449915	0.0825571	0.561834	0.520005	0.513068
277	ENSG00000239779.A5.chr2.74686689.74686770.74685664.74686770	1	0	1	1	1	1	1	1	1	na	1	1	1	1	na	na	1	na	1	na	1	1	1	1	na	na	1	na	1	1	1	na	1	1	1	1	1	1	1	1	1	na	1	1	na	1	1	1
278	ENSG00000239672.SE.chr17.49231023.49231586.49231805.49233012	0.0347769	0	0.159682	0.107966	0.11936	0.348562	0	0	0	0	0.0806694	0.187111	0.255206	0.0154328	0.157192	0	0	1.3925e-10	0.147352	0	0	0.32977	0	5.30801e-10	0	0	0.159972	0	0.302264	0	0	0	0.491338	0.237491	0.265215	0	0.00708369	0.123403	0.120165	0.40363	0.244984	0.0655369	0.78626	0.33835	0.233357	0.195812	0.290991	0.172108
279	ENSG00000239665.RI.chr10.13696353.13696427.13697378.13697482	0.272124	0.0195731	0.187436	0.227435	0.232842	0.366364	0.173497	0.099916	0.457689	0.196843	0.513229	0.52888	0.115566	0	0.282125	0.125659	0.281084	0.00807059	0.237767	0.28356	0.25772	0.414654	0.357739	0.0656351	0.0409487	0.125136	0.349888	0.137755	0.355775	0.190061	0.0885111	0.120498	0.268095	0.147495	0.384748	0.280235	0.261896	0.407823	0.252666	0.254766	0.436599	0.0418347	0.633594	0.13245	0.208026	0.374219	0.309447	0.534691
280	ENSG00000239665.AL.chr10.13690230.13690626.13690773.13690230.13696353.13696427	1	na	0.576584	1	0.492494	0.800865	0	1	1	0.804944	0.764525	0.711113	1	1	0.881877	na	1	na	0.447292	0.668822	0.729901	1	1	1	na	na	0.525231	0	0.948669	1	0	na	0.714559	1	0	1	3.75152e-08	0.446678	0.778762	1	0.811177	na	na	na	1	0.68275	0.341967	1
281	ENSG00000239665.A3.chr10.13694489.13696184.13694489.13696353	0.156737	0	0.297837	0	0.249604	0	0	0.0910018	0.164283	0.263624	0	0	0.0485015	0.450321	0	0	0.495412	0	0.158883	0	0.160679	0	0.342435	0	0	0	0	0	0.2129	0	0.477807	0.0340036	0.248199	0.231512	0.289525	0.0781947	0.182151	0.072896	0.372825	0.394585	0.1006	0.879002	0.468557	0.155021	0	0.19709	0.231025	0.335391
282	ENSG00000239589.SE.chr3.94681940.94690115.94690198.94699214	1	1	0.681425	na	1	0.182402	1	na	0.72541	na	na	1	1	0.767213	na	0.956206	na	na	na	na	na	na	1	1	na	1	na	0.859857	1	na	0.602946	na	na	1	1	na	0.456872	na	0.730638	1	0	0.412924	na	na	0.361694	1	na	na
283	ENSG00000239415.A3.chr21.47672035.47672344.47671743.47672344	0.865972	0.893968	0.913989	0.890892	0.913218	0.922705	1	1	0.999447	1	0.8959	0.855363	0.95847	0.86585	1	0.926176	0.910921	1	0.935404	1	0.853816	1	0.818022	0.843381	0.554848	0.979271	0.871964	0.940961	0.918445	0.781514	0.885272	0.874558	0.959335	0.93909	0.825419	0.930936	0.915762	0.880867	0.909347	0.86318	0.858669	0.753293	0.540081	0.833908	1	0.937278	1	1
284	ENSG00000239264.AF.chr6.7904956.7910747.7911047.7904956.8026600.8026646	na	0.428407	0	0	0	1	0	na	0.0036219	0	0.318881	1	0	na	0	0	na	1	0	1	0.671035	0	5.58319e-10	1	1	na	0	0	0	0	0.830916	0	0.279174	na	0	0	0	0	0	na	0.216431	0.775831	0	0	0	0	0	0
285	ENSG00000239213.A5.chr3.136565428.136580457.136565428.136580589	0.208999	0	0	0.211736	0	0	0.567415	0	0	0	0.378512	0.282219	0.221816	0	0	0	0	0	0	0	0	0.305618	0.13874	0	0	0	0.389919	0.200482	0.682602	0	0	0	0.268456	0	0.417736	0.375413	0.0775077	0.254511	0	0.17279	0.475408	0	0	0.495998	1	0.575437	0.202411	0
286	ENSG00000238276.SE.chr10.120004946.120005058.120005145.120007211	0.135687	0	0	0	0.199877	0	0	0	0	na	0	0.387016	0.174157	0	0	0	0	0	0	0	0	0	0	0	0	0	0	0	0	0	0	0	0	0	0	0	0	0	0	0	0	0	0	0	0	0	0	0
287	ENSG00000238227.A5.chr9.139008870.139009712.139008870.139009918	na	1	1	na	0.5	na	1	1	1	1	1	1	0	na	1	1	1	1	na	1	na	1	na	1	1	1	1	na	1	na	1	1	1	1	1	1	1	1	1	na	1	1	1	na	1	1	1	na
288	ENSG00000238217.SE.chr2.200472850.200489255.200489319.200493787	0.0937279	0.0691106	0.0147393	na	0.0629996	0.170737	0.0527654	0	0.0560285	0	0	0.0557713	0.066344	0.0828079	na	0	0.0411365	na	0	0.136938	0	0	0.0162781	na	na	0	0.0305833	0.0659739	0.025157	0.0404367	na	0	0.00770774	0.0838692	0	0.0438219	0.0147204	0	0.011392	0.0486071	0	0	0	0	0	0.0864139	0	0
289	ENSG00000238160.AL.chr5.131755108.131755441.131761974.131761073.131761304.131761974	0.654796	0	0.145515	0.021595	0.0128885	0.0290014	0.0398831	0	0.132835	0	0	0.0614511	0.40452	0	0	0	0	0.0165878	0.0238959	0	0.00910082	0	0.112313	0.0149931	0	0	0.0158403	0.144266	0	0	0	0	0.00979332	0	0.0398413	0.0212511	0	0.0148221	0.00581843	0	0.0255013	na	0	0	0.146318	0.0259095	0	0
290	ENSG00000237978.SE.chr3.178467024.178474868.178474924.178519581	1	1	0.894138	1	1	1	0.888419	1	0.852283	1	1	1	0.834999	0.847009	1	1	1	1	1	1	1	0.233159	1	1	0.646852	0.5875	1	0.700235	0.790773	1	0.575349	1	0.471984	0.980427	1	0.635845	0.892738	0.881426	0.747329	1	1	0.834324	0.3483	1	1	0.924212	1	1
291	ENSG00000237945.AF.chr21.35303464.35304046.35318114.35315929.35316180.35318114	0.765168	1	1	1	1	1	0.861193	1	1	1	1	0.857278	1	1	0.822273	1	1	1	1	1	1	1	1	1	1	1	0.874542	1	1	0.67578	1	1	1	0.871566	0.862977	1	1	1	1	0.805258	1	1	1	0.86148	1	0.699338	0.666275	1
292	ENSG00000237765.AL.chr4.15688771.15690174.15692070.15688771.15707138.15707188	0.432981	1	1	1	1	1	1	1	0.591622	1	1	1	1	1	0.233431	1	0.371173	1	1	1	0.589638	1	1	1	1	1	0.626551	1	1	1	1	1	1	1	1	1	1	1	1	1	1	1	1	1	1	1	1	1
293	ENSG00000237765.AL.chr4.15688771.15690174.15690595.15688771.15707138.15707188	0	1	1	1	1	1	1	1	0.61997	1	1	na	1	1	0.441016	1	0.541168	1	1	1	0.595237	1	1	1	1	na	0.810453	1	1	1	1	1	1	1	1	1	1	1	1	1	1	1	1	1	1	1	1	1
294	ENSG00000237765.AF.chr4.15683379.15683591.15687859.15686305.15686388.15687859	na	0	0.399182	0.219597	0	0	0	0	0	0	0.0865656	na	na	0	na	0	0.367124	na	0	0	0.244659	na	0	0	0.296904	na	0	0	0	0	0	0	na	0.226643	0	0	0	0	0	na	0	0	0	0	na	0	0	0
295	ENSG00000237765.AF.chr4.15683341.15683407.15687859.15683429.15683524.15687859	0.905735	0.562878	0.80992	0.630289	0.5814	0.805742	0.712045	0.614334	0.776214	0.620877	0.718637	0.665069	0.904173	0.892097	0.625435	0.661847	0.716946	0.739805	0.632901	0.629427	0.735506	0.492559	0.820515	0.66424	0.785118	0.609901	0.611043	0.560345	0.716305	0.549378	0.648153	0.457289	0.671984	0.541799	0.672121	0.515063	0.665965	0.652426	0.791991	0.578364	0.709032	0.61058	0.422228	0.589839	0.434797	0.708547	0.506391	0.913443
296	ENSG00000237765.AF.chr4.15683292.15683407.15687859.15683414.15683524.15687859	na	na	na	na	0	1	na	1	0.898399	na	0	na	0	0	0	0	0.963005	na	0	na	0.822284	1	0	1	0	1	na	0	na	0	1	1	na	0	na	na	na	na	na	na	na	na	0	0	na	na	0	0
297	ENSG00000237765.AF.chr4.15683285.15683407.15687859.15686305.15686388.15687859	1	1	0.290018	0	0.438504	0.392258	0	0.3438	0.522158	0.520651	0	1	1	0.820472	na	0.259681	0.421847	na	0.385636	0.123831	0	na	0.99963	0.606253	0.258914	1	0	0.223193	0.499982	0.26314	0.804756	0.621117	1	0	0.471064	0.480152	0.292725	0.534093	0.604385	na	0.332739	0.44121	0.0151626	0	1	0.491032	0.605921	0.384965
298	ENSG00000237765.A3.chr4.15683524.15686473.15683524.15686509	na	0	1	1	1	na	na	1	0	1	na	na	na	0	na	na	0	na	na	0	1	1	0	1	na	na	1	1	1	na	na	0	1	1	0.938059	na	1	1	na	na	1	0	na	1	na	1	na	na
299	ENSG00000237499.A3.chr6.138179182.138182119.138179103.138182119	0.391536	0	0.697111	0.341976	0.391169	0.526511	0.344445	0.866778	0.902569	1	1	0.487842	1	0.62362	1	0	1	0	0.171164	0	0.907542	1	1	1	0.793062	0.363039	0.728553	0.480979	0.952901	0.816763	1	0.949569	0.879791	1	0	0.815359	0.368187	1	1	0.734536	0.906462	1	0.583534	0.934484	1	1	1	na
300	ENSG00000237491.SE.chr1.719873.728262.728421.730850	0.584414	0.15241	1	1	1	1	1	0.505697	0.324577	1	1	1	1	1	1	1	1	1	1	1	1	1	1	1	1	1	1	1	1	1	1	1	1	1	1	1	1	1	1	1	1	1	0.612131	1	1	1	1	1
301	ENSG00000237491.AL.chr1.719873.730850.730893.719873.736987.737256	0.22669	0.838701	0	0	0	0	0	0.523883	0.780872	0	0	0	0	0	0	0	0	0	0	0	0	0	0	0	0	0	0	0	0	0	0	0	0	0	0	0	0	0	0	0	0	0	0.619871	0	0	0	0	0
302	ENSG00000237491.AL.chr1.719873.721773.722246.719873.736987.737256	0.0161024	0.0761435	0	0	0.0156195	0.0599964	0.00403271	0.074108	0.0433211	0	0	0.00547291	0	0	0.0243277	0.0361926	0.0226657	0	0	0	0	0.0210967	0	0	0	0	0	0.00518442	0.00850004	0.0142284	0	0	0	0	0	0	0.0154824	0.00494771	0	0	0.00563386	0	0	0.0255261	0	0	0	0
303	ENSG00000237484.A5.chr21.25810757.25813483.25810747.25813483	0.0400452	0.0623219	0.0383287	0	0.00678196	0.0247961	0	0.0436966	0	0.0123806	0	0.00814679	0.0304166	0	0.0590274	0	0	0	0	0.0151631	0.0173118	0	0.0164673	0.00776458	0.0107832	0.0701741	0	0.004629	0	0	0	0	0.00843052	0.00557773	0	0.0197348	0.0430591	0.00819193	0	0.0132063	0.0301518	0	0	0.0150887	0	0.00822514	0	0.00316865
304	ENSG00000237463.SE.chr1.165543325.165544520.165544606.165550592	0.70614	0	0	0.133444	0.278409	0.478009	0.110275	0.387875	1	0	na	0.241443	0.647504	0.2663	0	0.170029	0	0	0	1	0.544568	0.459227	1	na	na	0.371467	0.56778	0.40885	0	0.76276	0.484799	1	0.425154	0.0757366	1	0	1	0.466912	1	0	0.446246	1	1	0.344396	0	1	1	0.759137
305	ENSG00000237298.SE.chr2.179462408.179464321.179464477.179465285	0.728984	0.78996	0.484063	0.379042	0.383608	0.522417	0.568538	0.633903	0.456987	0.594762	0.572502	0.30963	0.747987	0.35758	0.421751	0.673493	0.528366	0.299572	0.181308	0.679409	0.551266	0.51509	0.417679	0.669899	0.473621	0.610577	0.4441	0.342051	0.500162	0.509422	0.322306	0.464046	0.445702	0.575	0.377112	0.351806	0.605026	0.563131	0.485271	0.134803	0.523293	0.250724	0.185531	0.559186	0.134902	0.438922	0.72239	0.162937
306	ENSG00000237298.AL.chr2.179501425.179509021.179509228.179501425.179578481.179578965	0.0681677	0.0893628	0.212381	0.277676	0.192472	0.143958	0.215727	0.153835	0.0786558	0.180992	0.201978	0.219818	0.134486	0.144192	0.196283	0.155389	0.39587	0.363143	0.292625	0.110831	0.150192	0.249301	0.166544	0.215085	0.238912	0.26725	0.272008	0.189089	0.230977	0.210354	0.168114	0.0726832	0.276326	0.1344	0.197743	0.276693	0.152627	0.219055	0.399707	0.301053	0.231616	0.35913	0.205841	0.267564	0.286285	0.205991	0.190273	0.453864
307	ENSG00000237188.SE.chr1.146646164.146674899.146674998.146681190	na	0.460663	1	na	1	0.598008	0.887451	na	0.211311	na	1	0.976931	1	1	0.697966	1	0	1	1	0.454131	na	0.653037	na	1	1	0.467302	na	1	na	1	1	na	na	na	1	na	na	1	na	0.951693	na	1	1	1	1	1	1	1
308	ENSG00000237126.A3.chr2.233475578.233476469.233475509.233476469	1	1	1	1	0.941422	1	1	1	1	na	1	0.880785	1	1	1	1	1	1	1	1	1	1	1	1	1	na	1	1	1	1	1	1	1	1	1	1	1	1	1	1	1	1	1	1	1	0.999099	1	1
309	ENSG00000237125.AF.chr4.174448421.174449652.174452118.174451614.174451690.174452118	0.064761	0.799224	0.388381	0	0.22453	0.0465667	0	1	0.153049	0	0	0	0.135558	0.330685	0.324572	0.129846	0	0	0	0	0	0.211957	0.407906	0.0956069	1	0	0.281324	0	0.0561253	0	0.0945024	0	0.0296407	0.0626402	0.100551	0	0.136125	0	0	0	0.234063	0.202588	na	0.215396	0	0.0810427	0	0
310	ENSG00000237054.SE.chr14.23390329.23392178.23392413.23393510	na	1	0.174742	1	0	na	na	na	na	na	na	na	0	na	na	1	na	na	na	na	na	0	na	na	na	na	na	0.669637	na	na	na	na	0	1	0	na	na	na	0	0.000240364	na	1	na	0	0	na	0	na
311	ENSG00000237037.SE.chr22.42487604.42488123.42488236.42520052	1	1	0.913816	1	1	1	0.936325	1	1	1	1	1	1	1	0.896786	1	1	1	1	1	0.839814	1	1	1	1	1	1	1	0.788879	0.836873	1	1	1	1	1	0.916937	1	0.999999	1	0.660067	1	1	1	0.755138	0.898736	0.965454	1	1
312	ENSG00000237031.AL.chr2.80802401.80802410.80832727.80806022.80806608.80832727	1	na	0.8913	na	0	0.945615	na	0	0.985335	0	na	1	0	0.985763	1	0	na	na	1	na	na	na	1	na	na	0	0.976808	0.981225	1	1	na	1	1	0.988582	0.925479	1	0.997072	1	1	0.952284	na	1	na	na	1	0.946718	na	0
313	ENSG00000236859.SE.chr2.122407487.122407877.122407957.122408044	na	0	0	0	0.0484856	0	0	0	0	na	0	0	0	0	0	na	0	0	0.185773	0	0	0	0	0	0	na	0	0	na	0	na	na	0.0594167	na	0	0	0	0	na	na	1	na	na	0	0	0.480215	0	0
314	ENSG00000236830.SE.chr21.37505372.37505985.37506059.37518554	1	1	1	1	1	1	0.225174	0	1	1	1	0.999999	0.00176438	1	0	1	1	0	1	0	na	0	1	0	1	0	0	1	1	0	1	0	0	0	0	1	0	1	0	1	0	1	0	0	1	1	0	0
315	ENSG00000236810.AL.chr1.24086872.24087641.24098601.24098101.24098373.24098601	1	1	1	1	1	0.969623	1	1	1	1	1	0.979462	0.966959	0.425237	1	0.873262	0.979419	1	1	1	0.984294	1	0.98501	1	0.731137	1	0.908614	0.473223	0.981271	1	1	1	0.977823	0.912827	0.901441	1	0	0.953116	1	1	0.973811	1	3.22775e-09	1	1	1	1	1
316	ENSG00000236778.AL.chr13.52053200.52069732.52069805.52053200.52092369.52092604	1	na	1	na	0.400893	na	1	na	1	na	1	0.358052	0.237067	1	na	na	na	na	na	na	na	na	0	na	na	na	na	1	1	1	na	na	1	1	na	1	na	1	na	na	na	na	na	na	na	0.832824	na	1
317	ENSG00000236778.AL.chr13.52042503.52042908.52043129.52042503.52080679.52080774	1	1	1	1	1	1	1	1	1	1	1	1	1	1	1	1	1	na	0.903819	na	1	1	1	na	1	1	1	1	0.911784	1	1	na	1	0.402125	1	0	1	0.635925	0.347056	1	1	na	0.574091	0.999756	1	0.926966	1	1
318	ENSG00000236778.AL.chr13.52042503.52042908.52043129.52042503.52045974.52046211	0.111716	0.148781	0.099115	0.0502351	0.12709	0.16532	0.0180281	0.150907	0.0688121	0.0445922	0.124471	0.259822	0.237675	0.11871	0.057175	0.0129021	0.243248	0	0.0934736	0	0.171763	0.0944064	0.136238	0	0.0406723	0.0483017	0.117661	0.10957	0.210668	0.0794098	0.12205	0	0.197245	0.0646093	0.297519	0	0.0621084	0.0830049	0.0993654	0.13794	0.14543	0	0.0183786	0.0406858	0.139192	0.19373	0.0659021	0.0337018
319	ENSG00000236778.A3.chr13.52028465.52041645.52028465.52041732	1	na	1	na	1	na	1	na	1	na	1	1	1	1	na	na	na	na	0	na	na	na	na	na	na	na	na	1	0.383637	1	na	na	1	0.353389	na	0.144136	na	0.15433	0	na	na	na	0	0	na	0.75283	na	1
320	ENSG00000236758.A3.chr13.29814264.29816666.29814095.29816666	1	0	0	na	0	na	na	na	1	na	na	na	0.467975	1	na	na	0	na	na	na	na	na	0	na	na	na	1	1	na	na	na	1	na	1	1	na	1	na	0	na	na	na	na	na	1	1	na	1
321	ENSG00000236581.AL.chr13.33853793.33854034.33854192.33853793.33855166.33855375	na	0	0	na	0.455529	0	1	0.749638	na	1	na	na	0	1	0	na	0.547593	1	0.586002	0.00105541	0.353754	na	0.631987	1	na	1	0.934935	0.79478	0.705884	0.609087	0.812173	1	2.119e-06	0	na	0.808753	na	0.470923	1	0.53677	0.581603	na	na	0	0	0.540158	na	0.606096
322	ENSG00000236581.AL.chr13.33853793.33854034.33854192.33853793.33855166.33855230	na	na	na	0	0.182206	0	0.822072	0.70342	na	0.748158	na	0	0	1	0	na	0.328251	1	0.558585	0.000209405	0.289945	na	1	1	na	1	0.783956	0.927611	0.472238	1	0.64659	1	1.98989e-06	0	na	0.815759	na	1	1	0.510496	0.430167	na	na	0	na	0.335435	0	1
323	ENSG00000236581.A5.chr13.33854720.33855166.33854616.33855166	1	na	na	1	1	1	1	0	1	1	1	1	0	1	1	1	na	na	1	1	1	1	1	na	na	na	1	1	1	1	1	1	1	na	1	1	1	1	1	1	1	1	na	1	na	1	1	na
324	ENSG00000236581.A5.chr13.33853793.33855166.33853707.33855166	0.745601	0.135051	0.525105	0.626096	0.544639	0.361311	0.763793	0.609014	1	0.445416	0.836625	0.751329	0.683112	0.174548	0.564839	0.255684	0.476443	1	0.638964	0.589529	0.57726	0.150197	1	1	1	0.558062	0.665753	0.64944	0.932497	0.61496	0.697201	0.395354	0.469603	1	0.811257	0.65741	1	0.505952	1	0.970838	0.660908	0.349792	0.614394	0.594807	0.538786	0.729185	1	1
325	ENSG00000236383.A5.chr17.41375637.41375924.41375637.41376378	1	1	0	0	0	0.228835	0.217515	1	0	na	0	0.0347571	1	na	0.999434	na	0	na	0.255527	na	0.255892	0.716031	1	0	na	na	0.195208	0.478878	0	na	na	na	0.198327	0	0.505318	0	0	0	na	0.0754233	0.019118	0	na	0	0	0.225798	0.102788	na
326	ENSG00000236287.AL.chr11.10876215.10876665.10877691.10877205.10877430.10877691	0	4.0967e-07	0.52196	0.5321	0.105707	0.676556	0	0	0.103541	0	0.806991	0.685173	0.809903	na	0.761755	0.315443	0.837618	0	0.689002	0.623757	0	0.819783	0.623819	0.361953	0.4895	0.468999	0.605081	0	0.672808	0.402442	0	0	0.575816	0.624894	0.78665	0.387459	0	0.521621	3.03586e-06	0.739764	0.565831	0.655204	0.457146	0.741226	0.945572	0.710397	0.630671	0.72761
327	ENSG00000236287.AL.chr11.10871444.10871650.10877691.10874411.10876633.10877691	0.385103	0.557543	0.487347	0.655229	0.485798	0.679119	0.667169	0.486106	0.297867	0.470944	0.660752	0.541101	0.662519	0.788736	0.627152	0.585135	0.410549	0.605036	0.656693	0.508407	0.598487	0.542957	0.566546	0.6853	0.591618	1	0.753797	0.547203	0.771412	0.509032	0.734626	0.393995	0.787555	0.656328	0.454269	0.582372	0.661384	0.615317	0.722655	0.738178	0.794551	0.6839	0.566235	0.487128	0.57149	0.787283	0.606638	0.612892
328	ENSG00000236287.AF.chr11.10877804.10879143.10879366.10877804.10879409.10879612	0	4.0967e-07	0.52196	0.5321	0.105707	0.676556	0	0	0.103541	0	0.806991	0.685173	0.809903	na	0.761755	0.315443	0.837618	0	0.689002	0.623757	0	0.819783	0.623819	0.361953	0.4895	0.468999	0.605081	0	0.672808	0.402442	0	0	0.575816	0.624894	0.78665	0.387459	0	0.521621	3.03586e-06	0.739764	0.565831	0.655204	0.457146	0.741226	0.945572	0.710397	0.630671	0.72761
329	ENSG00000236287.A3.chr11.10876665.10877691.10876633.10877691	0.193916	0.392393	0.541445	0.475793	0.47628	0.354875	0.4484	0.338372	0.307177	0.535545	0.5838	0.378424	0.392406	0.709593	0.566551	0.515827	0.309021	0.445423	0.383061	0.552259	0.467385	0.254004	0.454308	0.540816	0.696036	0.886069	0.60142	0.571883	0.429796	0.413734	0.738599	0.479925	0.433545	0.514148	0.399806	0.408463	0.699991	0.561859	0.399031	0.454017	0.48484	0.461812	0.650428	0.374904	0.466982	0.497227	0.450972	0.488224
330	ENSG00000236204.AF.chr2.19325148.19505584.19505815.19325148.19546405.19546509	0.725648	na	0.705219	0.549304	0.472144	0	0.400779	0.53014	0	0.650766	na	na	0.71639	0	0.7686	0	0.369015	0.770079	0.362085	0	0.394684	0.5407	0.626272	0	1	na	0.478802	0.575895	0.565541	0	0.0330172	0	0.248515	0	0.789121	0.245868	0.1437	0.479794	0.256009	0	0	0	0.0680261	0.153031	0.60387	0.648042	0	0
331	ENSG00000236172.AL.chr2.6775966.6776376.6778223.6776765.6776858.6778223	1	na	na	na	na	0	1	na	na	na	na	1	na	1	1	na	na	na	na	na	na	na	0.650362	na	na	na	1	1	na	na	1	na	na	1	1	na	1	1	na	1	0	na	na	na	na	na	na	1
332	ENSG00000236172.AF.chr2.6779409.6789343.6789461.6779409.6790238.6790651	1	0	na	na	na	na	1	na	na	na	na	1	0	1	0.465769	na	na	na	na	na	na	na	1	na	0	na	1	0.847087	na	na	1	na	na	0.371773	1	na	1	1	na	1	na	na	na	na	na	na	na	0.999712
333	ENSG00000236172.AF.chr2.6779409.6789343.6789461.6779409.6790238.6790379	1	na	na	na	na	na	1	na	na	na	na	1	na	0.821709	1	na	na	na	na	na	na	na	1	na	0	na	1	0.752336	na	na	1	na	na	1	0.344926	0	1	1	na	1	na	0	na	na	na	na	na	1
334	ENSG00000236155.A5.chr1.26550244.26551592.26550092.26551592	0.349506	0	0	na	0.486354	0.320187	0.197238	0	0	0	na	0.437409	0.468901	0.259564	0.881694	0.701111	0	na	0	na	1	na	0.603952	na	na	0	0.659398	0.106696	0	0.896759	na	1	1	0.112854	0.526793	0.812864	0.607509	1	0.82922	0.851286	0.806921	0.69129	na	1	0.8242	0.6662	1	0
335	ENSG00000236155.A5.chr1.26549261.26549868.26549247.26549868	0.650494	1	1	na	0.513646	0.679813	0.802762	1	1	1	na	0.562591	0.531099	0.740436	0.118306	0.298889	1	na	1	na	0	na	0.396048	na	na	1	0.340602	0.893304	1	0.103241	na	0	0	0.887146	0.473207	0.187136	0.392491	0	0.17078	0.148714	0.193079	0.30871	na	0	0.1758	0.3338	0	1
336	ENSG00000236017.A3.chrX.1521118.1522270.1521118.1522354	0.664162	0	0.507647	0.747294	0	0.661897	1	0	0	0	0	0.395821	0.523431	1	0	0.746649	0.144084	na	0	0	0.406727	0	0	na	0	0	0.338555	0	0.443089	0	na	0	0.0655612	0	0	0	0	0.357465	0	0.0818135	0.11946	0	0	0	0.451375	0.37454	0	0.55594
337	ENSG00000235978.AF.chr3.4872702.4872960.4873033.4872702.4927407.4927472	1	1	1	1	1	1	1	1	1	0.794384	1	1	1	na	1	1	1	na	1	1	1	1	1	1	0.530075	1	1	1	0.370021	1	1	na	1	1	0.252957	1	1	1	1	1	0.40934	1	1	1	1	1	0.604266	na
338	ENSG00000235954.SE.chr22.28315533.28331139.28331218.28381680	0.0186218	0	0	0	0.089966	0.0541665	0	0	0	0	0	0.0529068	0	0	0	0	0	0	0.0570503	0	0.364593	0.0761776	0	0	0	0	0.0563436	0.0130832	0.167321	0.139446	0	0	0.0764722	0	0.131609	0	0	0.0953902	0.113646	0.132824	0.161531	0.250787	0	0.303738	0	0	0.241911	0
339	ENSG00000235779.AF.chr2.306240.307111.307180.306240.308127.308161	1	na	1	na	1	na	1	na	0.423201	na	na	na	1	1	na	1	na	1	na	1	na	na	1	na	na	na	1	0.973111	1	na	na	na	0	1	0	0	0.14241	na	na	1	na	1	na	0.558034	na	1	1	1
340	ENSG00000235601.AF.chr9.96717879.96717922.96719795.96718116.96719150.96719795	0.834997	na	0.833791	na	0.653866	0	0	na	na	na	na	0	0.858916	0.910959	na	na	1	na	0	na	na	na	0	na	na	na	0	0	na	na	na	na	na	0	0	na	0.824867	na	na	0	na	0.888443	na	na	0	0	na	na
341	ENSG00000235535.SE.chr6.123760922.123783392.123783503.123789961	0	0	0.152625	0.0359654	0.0146945	0	8.97526e-11	0.018746	0	0	0.166251	0.0638161	0.007956	0	0.105853	0.0858878	0.0152891	0	0.0913969	0.00465262	0.0686006	0.0268121	0.100785	0.102141	0	0	0.0515383	0.00193369	0.0692513	8.04489e-06	0.11934	0.0216648	0.0352733	0.0538205	0.164272	0.0438406	0	0	4.67852e-09	0.113699	0.0998488	0	0	0.0283268	0.0739022	0.0557574	0.147234	0.509658
342	ENSG00000235505.AF.chr11.104779735.104780534.104780642.104779735.104788840.104788902	1	1	1	na	0.184518	1	0.729742	na	0	na	na	1	na	0.737773	na	na	0	na	na	na	0.34207	na	1	na	0	na	0.07166	0.834188	0	na	0	na	na	0.745359	0	na	0.654452	na	na	na	0	na	na	0	1	na	0	0.0929117
343	ENSG00000235398.AL.chr1.144281154.144281190.144284622.144284105.144284409.144284622	0	0	0.510213	0	0.182398	0	0	0	0	0	0	0	0	0	0	0	0	0	0.330898	0	0	0	0.0686718	0.645332	0	0	0.584345	0	0	0	0	0	0.468731	0.421415	0.146128	0.65078	0.69249	0.343868	0.500019	0.14657	0.206031	0	1	0	0	0	0	0.148099
344	ENSG00000235398.AF.chr1.144284857.144290208.144290308.144284857.144311426.144311653	0	0	0.510213	0	0.182398	0	0	0	0	0	0	0	0	0	0	0	0	0	0.330898	0	0	0	0.0686718	0.645332	0	0	0.584345	0	0	0	0	0	0.468731	0.421415	0.146128	0.65078	0.69249	0.343868	0.500019	0.14657	0.206031	0	1	0	0	0	0	0.148099
345	ENSG00000235314.AF.chr7.44078770.44078882.44079493.44079122.44079298.44079493	0.355404	0.174586	0.188688	0.0673456	0.109564	0.247895	0.0888271	0	0.160308	0	0	0.266699	0.388933	0.0441934	0	0	0.040256	0	0.205384	0	0.21078	0.051656	0.164562	0	0.178814	0	0.312406	0.0759902	0.0793389	0	0.341084	0.0905999	0.0385321	0.0562012	0.0632054	0.24899	0.178364	0.0465038	0.0654736	0	0.0827095	0	0	0.0516673	0	0.160154	0	0
346	ENSG00000235194.SE.chr14.23768750.23769316.23769348.23769967	0	0.313256	0.110522	0.0933481	0	0	0.0384213	0.0715783	0	0.157671	0	0.096211	0.0902488	0	0	0.246784	0.0889704	0	0	0	0.0592822	0	0.217775	0	0	0.73437	0	0	0	0	0	0	0.0302203	0	0	0	0	0.0231659	0	0	0.0318492	0.130907	0	0	0	0.0681271	0	0.0881624
347	ENSG00000235166.AF.chr20.54039593.54039784.54042409.54039908.54040579.54042409	0	0	na	na	0.292773	0	0	na	0.630376	na	na	na	0	0.670699	na	0	na	na	na	na	na	na	0	na	na	na	0	0.319341	na	na	na	na	na	0	na	0	0.704232	na	na	na	na	0.748171	na	0.64418	na	0.658584	na	0
348	ENSG00000235166.AF.chr20.54039581.54039784.54042409.54039908.54040579.54042409	0.735998	0.672733	1	1	0.638572	0.616424	0.144595	1	0.806539	na	na	1	0.671087	0.874087	1	0	na	na	1	1	1	na	0.78699	na	na	na	0.631237	0.65314	1	1	1	na	1	0.725364	1	0.819962	0.946407	1	1	1	1	0.927261	na	0.654856	1	0.8491	1	0.582832
349	ENSG00000235166.A3.chr20.54042608.54042924.54042608.54043098	0	0	na	na	0.225835	0	0	na	0.255556	na	na	0	0	0.335669	na	0	na	na	na	na	na	0	0	na	na	na	0	0.198695	0	na	na	0	na	0	0	0	0.452375	na	0	na	0	0.748171	na	0.64418	na	0.658584	na	0
350	ENSG00000234945.AL.chr2.27563240.27563515.27563691.27563240.27564307.27564631	0.839622	1	0.419471	0.595928	0.603374	0.653212	0.880043	0.741206	1	0.416921	1	0.677386	0.456085	0.839561	0.444839	1	0.685981	na	0.530312	0.682857	0.726547	0.323601	0.771346	0.339802	1	1	0.521559	0.686135	0.660476	0.423118	1	1	0.327615	0.905215	0.286666	1	0.749026	0.112656	0.57213	0.197032	0.735183	0.397854	1	0.462991	0.335854	0.180471	0.507231	1
351	ENSG00000234899.SE.chr17.70067372.70070690.70072874.70078062	0.768652	0.217449	0.539261	0.581768	0.587994	0.572149	0.523445	0.523002	0.475976	0.367911	0.631021	0.626164	0.526694	0.774178	0.475827	0.581989	0.554564	0.823382	0.818758	0.459164	0.470526	0.716286	0.690613	0.613139	0.721319	1	0.608552	0.913623	0.654378	0.452131	0.949864	0.487167	0.740486	0.526178	0.619697	0.545497	0.532673	0.683969	0.572925	0.833597	0.681445	0.707913	0.842649	0.532554	0.502899	0.627961	0.723187	0.575953
352	ENSG00000234899.AL.chr17.70067184.70067372.70078062.70076079.70077542.70078062	0.0485663	0.369588	0.21603	0.347505	0.423347	0.417577	0.289769	0.462651	0.262695	0.643522	0.325067	0.122474	0.43516	0.0860058	0.564885	0.423933	0.658461	0.246456	0.166027	0.494667	0.463829	0.348445	0.117825	0.331089	0.104684	0	0.309093	0.00789796	0.346668	0.400465	0.0316543	0.658767	0.268778	0.151403	0.408395	0.240922	0.371268	0.319267	0.177887	0.114109	0.1574	0.0981574	0.0713818	0.533603	0.59484	0.368342	0.292628	0.338354
353	ENSG00000234899.AL.chr17.70067184.70067372.70078062.70072627.70072871.70078062	0.394269	0.832995	0.607614	0.475892	0.671393	0.60445	0.633864	0.586491	0.748424	0.807457	0.416049	0.444801	0.815204	0.542136	0.740353	0.815983	0.697759	0.514754	0.333115	0.92617	0.809095	0.761991	0.271879	0.493885	1	0	0.563637	0.130018	0.431731	0.556754	0.439492	0.983666	0.328848	0.616207	0.644412	0.531487	0.866699	0.492466	0.400689	0.251122	0.318873	0.753684	0.0824222	0.630322	0.761546	0.662416	0.442753	0.666427
354	ENSG00000234899.AF.chr17.70080169.70115555.70115589.70080169.70116904.70116934	0.0485663	0.369588	0.21603	0.347505	0.423347	0.417577	0.289769	0.462651	0.262695	0.643522	0.325067	0.122474	0.43516	0.0860058	0.564885	0.423933	0.658461	0.246456	0.166027	0.494667	0.463829	0.348445	0.117825	0.331089	0.104684	0	0.309093	0.00789796	0.346668	0.400465	0.0316543	0.658767	0.268778	0.151403	0.408395	0.240922	0.371268	0.319267	0.177887	0.114109	0.1574	0.0981574	0.0713818	0.533603	0.59484	0.368342	0.292628	0.338354
355	ENSG00000234899.AF.chr17.70080169.70081131.70081642.70080169.70115555.70115589	0.605731	0.167005	0.392386	0.524108	0.328607	0.39555	0.366136	0.413509	0.251576	0.192543	0.583951	0.555199	0.184796	0.457864	0.259647	0.184017	0.302241	0.485246	0.666885	0.0738301	0.190905	0.238009	0.728121	0.506115	0	1	0.436363	0.869982	0.568269	0.443246	0.560508	0.0163338	0.671152	0.383793	0.355588	0.468513	0.133301	0.507534	0.599311	0.748878	0.681127	0.246316	0.917578	0.369678	0.238454	0.337584	0.557247	0.333573
356	ENSG00000234741.SE.chr1.173833842.173834367.173834420.173834648	1	1	0.978532	0.934182	0.96609	0.981599	0.889257	0.962542	1	1	1	0.980034	0.881283	1	0.974832	0.881444	1	1	0.974801	0.957934	0.923945	1	0.926493	1	0.969423	0.813517	0.943357	0.947332	0.889868	1	0.985966	1	0.895379	0.632829	0.939511	1	0.893934	0.92501	0.860908	0.830738	0.918668	0.914394	0.835496	0.934608	0.879403	0.913268	0.967137	1
357	ENSG00000234741.RI.chr1.173833395.173833842.173834367.173834420	na	0	0.880124	0.64454	0.244246	0.237606	0.117948	0	1	1	1	1	0.424749	1	0.307925	0.667937	na	0	0.578412	1	0.460346	1	0.122014	0.927504	1	0.44587	0.774558	0.992656	0.493011	1	0.338476	0.887646	0.363849	1	0.389289	0.877169	1	0.111946	0.143861	0	0.92143	1	1	1	0.71034	0.808838	0.786136	1
358	ENSG00000234741.RI.chr1.173833395.173833442.173833622.173833644	0.00671887	0.0267619	0.0884693	0.0944194	0.0623962	0.0489604	0.0791085	0.0834832	0.0219817	0.0543771	0.0726774	0.0200535	0.0257072	0.0804008	0.0395965	0.0290505	0.0838449	0.0861164	0.11379	0.0818114	0.108952	0.0640649	0.079245	0.112095	0.091154	0.0136782	0.121815	0.0789693	0.12847	0.081171	0.0846128	0.0547583	0.0789176	0.148752	0	0.15871	0.0418064	0.0771659	0.0987132	0.0609482	0.0977167	0.105576	0.100806	0.106387	0.0206861	0.0852328	0.0264275	0.0839066
359	ENSG00000234741.AF.chr1.173836181.173836860.173836953.173836181.173837098.173837127	0.849833	0	0	0.277344	0	0	0.154236	0	0	0	0	0.501989	0.600316	0	0	0	0	0	0	0	0	0	0	0	0.238964	0	0	0.215557	0	0	0	0	0.1247	0	0	0	0	0	0	0	0	0	0.0764251	0.246297	0	0.329363	0.172498	0
360	ENSG00000234663.MX.chr2.182091262.182127556.182127704.182227414.182091262.182218935.182219070.182227414	0.857465	1	0.478069	1	0.483069	1	1	1	1	1	0.809547	0.416424	1	0.486842	0	1	1	1	1	1	1	1	0.645537	1	1	1	1	0.291678	1	0.393969	1	1	1	0.524785	0.362455	1	0.696005	1	0.431734	1	0.369196	1	1	0.114852	1	0.378697	1	1
361	ENSG00000234608.SE.chr12.112278281.112279131.112279274.112279488	0.659842	0.499703	0.514647	0.472722	0.152782	0.327021	0.605938	0.284996	0.308474	0	0.505712	0.150443	0.215866	0.266519	0.244125	0.344047	0.130458	0.0198114	0.360899	0	0.162811	0.251397	0.241132	0.271235	0.122184	0.364772	0.283445	0.448147	0.191355	0.228525	0	0.540313	0.285886	0.0410655	0.28714	0.246427	0.384433	0.341681	0.479626	0.276429	0.524442	0.0118884	0	0.0408359	0.312858	0.190662	0.228468	0.248248
362	ENSG00000234545.SE.chr7.92210917.92214612.92214710.92219582	0.145019	0.529408	0.28877	0.110504	0.260844	0.232831	0.207467	0.203572	0.242821	0.293472	0.183089	0.321218	0.406628	0.269554	0.160436	0.170874	0.132678	0.468141	0.143064	0.149765	0.211396	0.259935	0.12484	0.433941	0.270824	0.260609	0.299368	0.256135	0.0645319	0.162177	0.181938	0.166996	0.286106	0.228737	0.168476	0.162893	0.204437	0.205672	0.354071	0.275424	0.289708	0.276477	0.156913	0.170256	0.0690574	0.190307	0.111526	0.180771
363	ENSG00000234545.AF.chr7.92210917.92219190.92219344.92210917.92219582.92219708	0	0	0.399871	0	0.485816	0	0	0	0	0	0	0	0	0	0	0	0	0	0	0	0	0.613523	0.478188	0	0	0.919899	0.32863	0.827049	0	0	0.635198	0	0	0	0	0.494636	0.851646	0	0	0	0.513863	0	0.691067	0.299992	0	0	0	0
364	ENSG00000234545.AF.chr7.92210917.92219190.92219344.92210917.92219582.92219704	na	0	0.837874	0	0.852631	0	0	0	0	0	0	0	0	0	0	0	0	0	0	0	0	0.968172	0.806163	0	0	0.984094	0.666091	0.732196	0	0	0.887205	0	0	0	0	0.804253	0.866469	0	0	0	0.87302	0	0.805983	0.736974	0	0	0	0
365	ENSG00000234545.AF.chr7.92210917.92219190.92219344.92210917.92219582.92219643	0	na	0.687537	na	0.727027	0	0	0	0	0	na	na	na	na	0	na	na	0	0	0	0	0.887762	0.769848	0	0	1	0.782729	0.999847	na	0	0.673028	0	0	na	0	0.881723	1	0	0	0	0.91279	0	0.84134	0.590873	na	0	na	na
366	ENSG00000234511.SE.chr5.169660011.169661119.169661202.169661981	1	0.0340783	0.584097	0.461844	0.947516	0.722441	0	0.547197	0.184958	0	na	0	0	1	0.746353	0.684143	na	na	1	1	1	0	na	0	na	0	1	1	0	1	0	na	1	1	0	0.757816	1	0.616068	na	1	1	0	na	1	na	0.357328	na	na
367	ENSG00000234511.AL.chr5.169662074.169672966.169673232.169662074.169678652.169679207	1	0.262871	0.203113	0	0.853316	0.430022	0.660661	0	0.0671594	0	1	0.519928	0.504121	1	0	0.188737	na	na	na	na	1	0	1	0.426504	na	0	1	1	0	na	0	na	1	1	0.567434	0.329788	1	0.538295	1	na	1	0.798468	1	na	na	0	na	na
368	ENSG00000234511.AF.chr5.169661936.169662074.169672966.169664268.169664369.169672966	0	1	na	na	0	0	0	na	0	na	0	na	0	0	na	0	na	0	na	na	na	na	0.600731	na	0	0	0	0.280173	0	0	na	na	na	0.42784	0	na	1	0.27649	0.53686	na	na	0	1	0	na	0	na	na
369	ENSG00000234511.A5.chr5.169661202.169661981.169660011.169661981	1	0.0703923	0.203113	0	0.853316	0.430022	0.660661	0	0.0671594	0	1	0.519928	0.504121	1	0	0.188737	na	na	na	na	1	0	1	0.426504	na	0	1	1	0	na	0	na	1	1	0.567434	0.329788	1	0	1	na	1	0.798468	na	na	na	0	na	na
370	ENSG00000234456.SE.chr7.79088315.79088723.79088769.79088852	0.127673	0.603645	0.0944803	0.237517	0.051706	0.23395	0.179458	0.421702	0.0884514	0.119919	0.232106	0.149098	0	0.172881	0.0234604	0.236558	0.183246	0	0	0.112042	0.153961	0.023177	0	0.0755525	0	0.257294	0.0708255	0.398337	0.0548017	0.0728906	0	0.304951	0.107532	0.0937237	0.167142	0.253159	0.19924	0.106914	0.0414796	0.0721319	0.0282442	0.20436	0	0.0201515	0	0.349067	0	0
371	ENSG00000234456.AF.chr7.79083331.79083560.79088163.79087967.79088046.79088163	1	1	0.12734	0.374954	0.0796635	0.391932	0.6474	0.585043	0.147037	0.246771	0.324073	0.189881	0	0.363072	0.0377173	1	0.341809	0	0	0.31695	0.4908	0.0427645	0	0.151801	na	0.427729	0.103699	0.645511	0.125902	0.114105	0	0.471411	0.137198	1	0.278622	0.629882	0.384013	0.182979	0.0727231	0.094214	0.0359164	0.293203	0	0.0431471	na	0.538452	0	0
372	ENSG00000234456.A3.chr7.79083560.79084182.79083560.79084202	0	na	0	0.180111	0.402604	0	0	0	0	0	0	0.98755	0	0	0.57326	0	1	na	na	na	0.124889	0.154168	0	0	na	na	0	na	0	0	0	0	0	0	0	0	0	0	0	0	0	na	na	0	0	0	0.469123	0
373	ENSG00000234445.AL.chr13.103019991.103020205.103020395.103019991.103025774.103026016	na	na	1	na	0.636274	1	na	na	na	na	na	0.608849	0.861511	0	na	na	na	na	na	na	na	na	0.709357	na	na	na	0	0	na	na	na	na	1	na	na	na	0.650762	0	0	na	0.338029	na	na	na	na	1	na	na
374	ENSG00000234284.A5.chr5.178450918.178451971.178450905.178451971	0.457549	0.80159	0.476361	0.591289	0.428943	3.60958e-07	0.184171	0.579585	0	0.67086	0.333997	0	0	0	0.431456	0.684621	0.461045	0	0.189147	0	0	0	0.396225	0	0.855018	0	0	0.364076	0.434063	0.462782	0	0.3563	0.451153	0	0.0386029	0.559822	0	0.215705	0.827303	0.257629	0.120182	0	0.287857	0.341059	0	0.681374	0	0
375	ENSG00000234222.AF.chr1.145503009.145507436.145507611.145503009.145507624.145507857	na	0	1	1	1	1	na	na	na	0	0.834265	na	na	na	1	1	1	na	0	1	na	0	na	na	na	na	0	0	1	na	na	na	1	na	na	0	na	1	0	0.430645	na	na	0	0	na	0.414795	na	na
376	ENSG00000234222.AF.chr1.145493975.145507299.145507490.145493975.145507624.145507857	0.933129	0	0	0	0.0936334	0	0	0.714112	na	0	0	0	0	0	0	0	1	0	0	0	0	0	0.550908	0	0	0	0	0	0	0	0	0	0	0	0	0	0	0	0	0	0	0	0	0	0	0	0	0
377	ENSG00000234222.AF.chr1.145493183.145493860.145493891.145493183.145507299.145507857	0.849148	0	0.963474	1	1	1	1	1	1	1	1	1	1	0.927143	1	0.704343	1	1	1	na	1	1	1	1	1	1	1	0.829848	0.879481	1	1	1	1	1	1	1	1	0.972266	0.980587	1	1	0.883851	1	1	1	0.958272	1	0.893382
378	ENSG00000234111.RI.chr4.158493688.158493727.158493826.158493877	0.270457	0	0.811277	0	0.117876	0	0	0	0.756118	0	0	0	0	0.43665	0	na	0	0	0	0	0	0	0.305866	0	na	0	0.987188	0.665869	0.348555	0	0	0	0	1	0	0	0.613392	0	0	0	0	0	0	0	1	0	1	1
379	ENSG00000233932.AF.chr15.48483736.48484050.48493441.48484388.48484641.48493441	0.499073	1	0.459288	na	0.373056	1	0.614215	na	0.252387	na	na	0.448193	0.587085	0.290593	1	1	1	na	1	na	na	na	0.417001	na	0.139868	1	0.258165	1	1	na	1	1	0.458516	0.316834	1	0.143558	0.600294	na	0.0832591	0.242196	0.332455	0.123979	0	0.0540055	1	0.357711	na	0.385764
380	ENSG00000233783.SE.chr21.27307362.27310104.27310226.27313623	0.741437	0	0.339984	0.639555	0.589073	0.545975	0.822271	0.364742	0.376471	0.67377	0.434541	0.300991	0.547677	0.751894	0.57923	0	1	0	0.883594	0	0.633815	0.783165	0.742969	0.610497	0.563926	0	0.406088	0.591116	0.63696	0.466264	0.955002	1	0.892192	0.784072	0.831919	0.520203	0.571464	0.886326	0.59345	0.845662	0.859837	0.661102	0.64865	0.700616	0.833075	0.670075	0.732321	0.708407
381	ENSG00000233735.SE.chr1.240341397.240342617.240342775.240342866	0.214916	na	0	na	0.302536	0	0	na	0	na	na	1	0.303096	1	na	na	na	0.563291	na	0	na	1	0.324478	0	na	na	1	0.602779	na	na	1	na	0	0	1	1	1	na	na	0	na	na	na	na	1	1	na	na
382	ENSG00000233672.SE.chr13.51463871.51478857.51478999.51484619	0.644334	na	na	0	1	0.250951	0	0	0	0.642653	na	0.246739	0.348288	0.783439	1	na	0	0	na	na	1	na	0.738475	0	na	0.570678	na	0.194603	0.690763	na	0.236193	0	0.786333	0.0736429	1	na	0.362665	1	na	1	1	1	na	0.336405	0	0.410585	0	0
383	ENSG00000233672.AF.chr13.51463871.51465440.51465778.51463871.51484619.51484848	0	na	1	0.227947	na	0.250887	0	0	0	0	na	0.463866	0.334033	0.71786	na	na	0	0	na	1	na	na	0	0	1	0	1	0.222556	0	1	0	0	0.00242016	0	na	na	0.253059	na	na	1	1	na	1	0	0	0.35798	0	0
384	ENSG00000233593.SE.chr1.91297753.91303107.91303322.91317040	0.0424122	0.135648	0.0864055	0.418055	0.19547	0.195993	0.338664	0.218874	0.0979248	0.142014	0.209325	0.225182	0.25809	0.0963759	0.326963	0	0.00257295	0.171249	0.385085	0.495636	0.373659	0.0967636	0.273852	0.274641	0.0969028	0.065893	0.482021	0.163771	0.299756	0.286754	0.195928	0	0.369956	0.0835492	0.348931	0.180942	0.332839	0.595301	0.659596	0.546176	0.6207	0.00393309	0.173715	0.362589	0	0.290827	0.212352	0.542005
385	ENSG00000233452.AL.chr6.147164250.147165848.147171961.147171295.147171732.147171961	0.405737	0.443434	0.484696	1	0.780092	1	1	0.355119	1	1	1	0.57927	0.902116	0.811909	1	1	1	1	1	1	1	1	0.720369	1	0.756346	0.384758	1	0.753988	1	1	1	1	1	1	1	0.536037	1	1	1	0.771988	1	0.76228	1	1	1	1	1	1
386	ENSG00000233237.A3.chr6.72127146.72128392.72127095.72128392	0	0.0668603	0.156844	0.19105	0.345089	0.427091	0.263197	0.241482	0.155396	0	0.321461	0.414535	0.267844	0.286995	0.335837	0	0	0.0187578	0.302216	0.204565	0.233595	0.21694	0.18016	0.0781239	0.1078	0	0.356988	0.185365	0.361202	0.210741	0.0584231	0.146309	0.408146	0.18296	0.26883	0.182892	0.116725	0.268444	0.225981	0.224863	0.291212	0.213852	0.0520259	0.227497	0.665662	0.250604	0.450647	0.352868
387	ENSG00000233086.AL.chr9.82120719.82120920.82147132.82131702.82133363.82147132	0	na	0.71541	0	0	0	0	0	0	0	na	0.546704	0.879145	0.812516	0	0	0	na	na	na	0	na	0.719244	0	na	1	0	0.894388	0	na	0	0	0	0.91929	0.760727	0.713313	0.902178	0	0	0.740073	0	0.160599	na	na	0	0.498941	na	0
388	ENSG00000232995.AL.chr1.163270186.163270481.163276023.163274001.163275103.163276023	0	0	0.571081	0.278139	0	0	0	0.170809	0.527142	0	0	0	0.154009	0.371782	0.323608	0	0	1	0	0.417953	0.371522	0.309012	0.151925	0	0.707392	0	0.261393	0.0771672	0.188915	0.705556	0.375194	0.61231	0.0896986	0.144385	0.192424	0	0.462059	0	0.234059	0.272296	0.436366	0	0	0	0.662989	0.459021	0.569344	0
389	ENSG00000232973.AF.chr2.38346040.38346167.38349127.38348316.38348664.38349127	1	1	1	0.820797	0.852822	1	1	1	1	1	1	0.909032	0.72135	0.840674	1	1	1	1	1	1	0.842378	1	1	na	1	1	0.931526	0.891601	0.715117	0.87063	1	1	0.905379	0.978993	0.644142	0.890223	1	0.801727	0.896377	0.852082	0.799807	0.912987	na	0.886495	1	0.771767	1	0.922678
390	ENSG00000232973.AF.chr2.38328066.38328208.38349127.38348316.38348664.38349127	1	1	1	0	0	1	1	1	1	1	1	0	0.685375	0.898097	na	na	na	na	1	na	0	na	1	na	na	1	0	0.924527	0.277783	0	na	na	0	0.982987	0.262645	0.638744	1	0	0.942253	0	0.387391	0	na	0	1	0.319846	1	0.659028
391	ENSG00000232973.AF.chr2.38328066.38328208.38349127.38342583.38342768.38349127	1	1	0.889923	na	na	0.792212	0.818387	1	1	1	1	na	0.794749	0.751251	na	na	na	na	1	na	na	0	1	na	na	1	0	1	0.568247	0	na	na	0	0.93266	0.307154	0.219369	0.812309	na	1	0	0.390541	na	0	0	1	0.296918	0.402935	1
392	ENSG00000232936.A5.chr10.91405256.91408680.91405214.91408680	0	0	1	1	1	0.608629	0	na	0.22488	na	na	1	0.449201	1	na	1	na	na	1	na	na	1	1	1	na	1	0	0.823801	1	1	na	na	1	0	1	1	0.764067	1	1	0	1	0.274074	1	1	1	1	1	1
393	ENSG00000232934.A5.chr10.114168686.114168772.114168686.114168970	0.626428	0	0.105221	0	0.178048	0.53604	0.401081	0	0.517494	0.101064	1	0.483016	0.777031	0.850867	na	0	na	na	0.272039	0	0	0.518604	1	0	0	0.397245	0.296658	0.564233	0	0	1	0	0.269957	0.311927	1	0.682981	0.886003	0.164645	0	0.516646	0.518917	0.443167	0.685196	1	na	0.387303	0.349272	0.570633
394	ENSG00000232934.A3.chr10.114166432.114168631.114166409.114168631	0.173617	1	0	1	0.685621	0.387274	0.567642	na	0	0	0	0.446776	0.222969	0	na	na	na	na	0	na	na	0	0	na	na	0.602755	0	0.140644	na	1	0	1	0.645874	0.558666	0	0	0	0	1	0	0	0.445986	0	0	na	0	0	0.429367
395	ENSG00000232732.AL.chr2.200746667.200747319.200773826.200773586.200773717.200773826	1	1	0.652943	1	na	na	1	1	1	1	na	0.671892	1	1	na	1	na	na	1	na	1	1	1	1	na	1	0.0729426	1	0.108016	1	1	1	0.172629	1	0.602112	0.210039	0.330736	na	1	1	1	1	1	0.284943	1	1	0.0627309	na
396	ENSG00000232732.AL.chr2.200743804.200744333.200773826.200773586.200773717.200773826	na	na	0	na	1	na	na	1	1	na	na	0	1	na	na	na	na	na	na	1	1	na	1	na	na	na	0	1	0	na	na	na	0	na	0	0	0.147802	na	1	na	na	na	na	0	na	1	0	1
397	ENSG00000232732.AF.chr2.200773895.200775525.200775678.200773895.200775743.200775813	1	na	na	1	1	1	1	1	na	1	na	0.594521	na	1	1	na	na	1	1	na	na	na	1	1	na	na	0.0150373	1	1	na	na	na	0.224654	1	1	0.132528	0.0931765	1	1	1	1	na	1	0.200397	na	1	0.17646	na
398	ENSG00000232712.SE.chr20.21178215.21179368.21179443.21182953	0	0	1	1	1	1	0.957634	1	1	1	1	0.795451	na	0	1	0.716405	0.829024	1	0.867646	1	1	1	1	1	1	1	0.969065	0.549954	1	1	1	na	1	1	1	1	0.812254	1	1	1	1	1	0.995704	1	1	1	1	1
399	ENSG00000232712.A3.chr20.21179443.21182953.21178215.21182953	0.591075	0.354905	1	1	1	1	0.917332	1	1	1	1	0.787641	1	0.606843	1	0.326123	0.856073	1	0.593723	1	1	1	1	1	1	1	0.958534	0.554247	1	1	1	1	1	1	1	1	0.954471	1	1	1	1	1	0.991239	1	1	1	1	1
400	ENSG00000232677.AL.chr19.36806478.36806972.36812202.36810618.36811662.36812202	0.50013	0.925691	0.778429	0.742606	0.764869	0.829121	0.802963	1	0.883253	0.457459	0.843346	0.677023	0.617686	1	1	0.707831	0.96816	0.984392	0.957792	na	0.922126	0.979743	0.999306	0.623899	0.809944	0.766084	0.981723	0.934316	0.88125	1	0.459675	1	0.933462	0.774429	0.898915	1	1	0.919723	1	0.880324	0.919523	0.837625	0.897029	0.852147	0.888777	0.833392	0.972357	0.723075
401	ENSG00000232490.A3.chr3.31759762.31760238.31759762.31760271	1	na	0.592829	1	1	1	0.5	1	1	1	0	0.815497	1	0.750899	na	na	1	na	1	na	1	1	na	0.803771	na	na	0	0.249688	1	1	0	na	0.75	0.999868	na	1	1	1	0.666667	1	0.5	na	na	0	na	0.733231	1	1
402	ENSG00000232490.A3.chr3.31752557.31759641.31752557.31759715	1	1	0.626344	1	1	na	0	1	1	1	0	0.285051	na	0	na	na	na	na	1	1	1	na	na	0.493124	na	na	0	0.460744	1	1	0	na	0.0354454	0.999426	1	na	na	1	0	na	0	na	1	0.885163	na	0.45429	1	na
403	ENSG00000232442.A3.chr20.62258745.62259543.62258745.62259622	0	0	0.0783942	0.152661	0.140155	0	0	0.111822	0.241832	0	0	0.358797	0	0.444911	0.0661323	0	0.432309	0	0.42948	0	0	0	0.268519	0.370257	0	0	0.13664	0.338192	0.288304	0.233621	0	0	0.147757	0.0457721	0	0.187023	0.364381	0.365463	0	0.171511	0.319627	0	1	0.17908	0.287514	0.346677	0	0.0727479
404	ENSG00000232386.SE.chr15.101390115.101390416.101390537.101400005	0.560389	1	0	1	0	1	1	na	1	na	1	0	0.468901	1	1	1	na	na	1	na	1	1	1	na	na	na	1	1	0.769242	1	1	0.99982	1	0.506957	na	0.999812	1	1	1	1	1	1	1	1	na	0	na	1
405	ENSG00000232386.AL.chr15.101400240.101400361.101400459.101400240.101401941.101401961	1	0.0444987	na	0	na	0	0	na	0.0630757	na	0	na	0	0.0618336	0	0.0734863	na	na	0	na	0	0	0	na	na	na	0	0.0735135	0	0	0.0263544	0.00624543	1	1	na	0.0735136	0.0612508	0	1	0	1	0.0735137	1	0	na	na	na	0
406	ENSG00000232310.A3.chr6.134846681.134851976.134846677.134851976	1	1	1	na	1	1	1	0.424576	1	na	na	1	1	1	1	na	na	na	1	na	na	na	1	na	1	na	0	1	1	1	1	na	1	0.999951	1	0.230511	0.900627	na	1	na	0.425037	0	na	0.227381	na	1	0	1
407	ENSG00000232295.AL.chr6.72012669.72012748.72019999.72017729.72017894.72019999	0	0	0	0.193932	0	0	0.403056	0.42012	0	0.403801	0	0	0	0	0	0	0	0	0	0	0.0521515	0	0	0.00575548	0.341999	0	0	0	0	0.0752614	0.255308	0	0	0	0	0	0	0	0	0	0	0	0	0	0	0	0	0
408	ENSG00000232295.AL.chr6.72012669.72012748.72019999.72017705.72017894.72019999	0	na	na	1	0	na	0.594897	0.587241	0	0.897854	na	0	0	0	0	0	na	na	na	0	0.0986019	0	0	1	0.894815	na	0	0	0	1	0.619394	na	0	0	0	0	na	0	0	0	0	na	na	0	na	0	0	na
409	ENSG00000232295.AL.chr6.72012669.72012748.72019999.72017648.72017894.72019999	0	0	0	0.45991	0	na	0.703461	0.433052	0	0.373522	0	0	0	0	0	0	0	0	0	0	0.100184	0	0	0.00382926	0.55046	0	0	0	0	0.359692	0.834237	na	0	0	na	0	0	0	0	0	0	0	0	0	0	0	0	0
410	ENSG00000232295.A3.chr6.72023892.72037681.72023867.72037681	0.482049	na	0	0	0.686553	0	0.405103	0.412759	0.414523	0.102146	na	1	1	1	1	1	na	na	0	1	0.901398	0.488606	1	0	0.105185	na	0.88081	0.457131	0.777548	0	0.380606	na	0.775968	1	1	1	na	1	0.346508	1	0.735186	na	na	0.738909	na	1	0.638094	na
411	ENSG00000232229.SE.chr10.91589502.91589727.91590061.91594958	1	0	1	0	1	1	0	0	1	0	na	0.965663	1	0.260619	0	1	1	0	0	0	0	0	0.795197	0	0	0	0	0.444815	0	0	1	na	0	1	0	0	0.106486	0	na	0.673341	0	0	0	0	0	0	na	1
412	ENSG00000232160.AF.chrX.131351175.131351237.131373648.131352535.131352865.131373648	0	0.535947	0	0.394427	0.273929	0.3255	0.711198	0.63041	0.339715	0.746317	0.405466	0.465692	0	0.0282266	0.648473	0.730186	0.636146	0	0.453801	0	0.603517	0.211185	0	0.656341	0.515478	0.0386806	0.12972	0	0.295141	0.586468	0.641041	0	0.112277	0.512631	0.28468	0.653381	0.081163	0.533809	0.397375	0.05436	0.318786	0.447431	0	0.19346	0.0297457	0.565029	0.155585	0
413	ENSG00000232046.A5.chr2.66918686.66918804.66918679.66918804	0.970363	0.353701	1	0.832246	1	1	0	na	0.900694	na	1	1	0.901356	0.841381	na	1	0	0.266959	1	1	1	1	1	1	na	1	1	0.696296	1	1	1	1	1	0.873415	0.476241	0.856554	0.862237	1	1	1	na	0.610442	1	1	1	0.90206	na	0.604197
414	ENSG00000232021.AF.chr4.109093855.109094214.109120978.109097444.109097543.109120978	0.113171	0	0.30217	na	0.464102	0	0	na	0	na	na	0	0	0	0	na	na	na	0	0	na	0	0.157166	na	na	na	na	na	na	na	0	0	na	0	na	0	0.177974	na	na	na	na	na	0	1	na	0.464103	na	na
415	ENSG00000231971.AL.chr6.134749378.134750353.134769072.134768568.134768938.134769072	0.755331	1	1	0	1	0.140652	na	1	0.685196	na	na	0.695545	0.725788	1	1	1	na	na	0	1	1	1	0	1	1	1	0.252835	0.24569	1	na	na	1	1	1	1	1	0.26859	0.199497	na	0.575222	na	1	0.480294	na	na	0.468545	0	0.231824
416	ENSG00000231898.SE.chr2.171201443.171202688.171202752.171204462	0.71913	0	0.646451	0.909781	0.780772	0.873521	0.496481	0	0	1	0	0.629922	0.635004	0.469714	0	0.0373328	na	1.15809e-07	0.701343	1	0.597991	0.312526	1	0.454758	0	0	0.609689	0.372729	0.606092	0.324454	1	na	0.740174	0.30478	0.376138	0.444123	0.229307	0	0.409359	0	0	0.0932007	0	0	0	0	0	0.411921
417	ENSG00000231898.SE.chr2.171200166.171200851.171200948.171201309	0.242653	0	0.344591	0.649266	0.117763	0.484111	0.24201	0	0	0.311196	0	0.222871	0.168245	0.240665	0.173597	0.0202779	0	3.6543e-07	0.152053	0.322333	0.335692	0.121721	0.0761044	0.288076	0	0	0.308063	0.101978	0.26688	0.174397	0.450255	0.239062	0.223803	0.103783	0.0918642	0.205977	0.144356	0	0.156773	0	0	0.0383504	0	0	0	0.0667958	0.128323	0.069514
418	ENSG00000231898.AL.chr2.171197033.171197284.171199969.171197748.171197939.171199969	1	0.318382	1	na	1	1	1	na	1	1	1	1	1	1	na	na	na	na	1	1	1	na	1	na	1	1	1	1	1	na	1	1	1	1	1	1	1	1	1	na	1	1	1	na	1	1	1	1
419	ENSG00000231898.AL.chr2.171197033.171197284.171199969.171197705.171197939.171199969	0.150656	0.455382	0.0517742	0	0.392479	0.30278	0.338856	0	0.305727	0.341882	0.22697	0.322253	0.179598	0.261182	0	0	0	0	0.0733366	0.488823	0.139218	0	0.26949	0	0.559964	1	0.071397	0.438283	0.163101	0	0.0612132	0.107485	0.0543577	0.414409	0.621829	0.176603	0.325882	0.264609	0.39551	0	0.355569	0.769564	0.215675	0	0.652876	0.35245	0.550461	0.483166
420	ENSG00000231764.A5.chr7.96598430.96607659.96598430.96608396	1	0.954194	1	1	1	1	1	1	1	1	1	1	1	1	1	1	1	1	1	1	1	1	1	1	0.999999	1	1	1	1	1	1	1	1	1	1	1	1	1	1	1	1	1	1	1	1	1	1	1
421	ENSG00000231738.SE.chr12.85423751.85428911.85429034.85429982	0.766002	0.750232	0.804634	0.770592	0.780928	0.765799	0.289739	0.697545	0.493676	0.277072	0.7698	0.857515	0.787308	0.690599	0.833474	0.375174	0.812517	0.682884	0.811414	0.565615	0.789438	0.78945	0.791295	0.825933	0.579109	0.787784	0.646749	0.581687	0.769048	0.615336	0.675891	0.550035	0.685518	0.589845	0.624491	0.454558	0.68171	0.670972	0.562626	0.715857	0.707293	0.708111	0.508578	0.652054	0.334829	0.649388	0.784551	0.503498
422	ENSG00000231734.AF.chr1.143687152.143687309.143705011.143699873.143700051.143705011	1	0.661021	0.905764	na	1	0.719485	na	1	1	na	na	1	1	na	0.619041	na	0	na	0.528076	0	1	0.667254	0.47286	0	0	na	na	1	na	na	1	na	1	0.49893	na	0	na	1	1	0	na	na	na	0	0	na	0	na
423	ENSG00000231734.A5.chr1.143712630.143713367.143712581.143713367	1	0.661021	0.905764	na	1	1	na	1	1	na	na	1	1	na	1	na	na	na	0.528076	0	1	0.667254	1	0	0	na	na	1	na	na	1	na	1	1	na	na	na	1	1	na	na	na	na	0	0	na	0	na
424	ENSG00000231728.A3.chrX.103173663.103174008.103173485.103174008	0.403707	1	1	1	1	1	1	na	1	na	1	1	1	1	1	1	1	1	1	1	1	na	1	1	1	1	1	1	1	1	1	1	1	1	na	1	1	1	1	1	1	1	1	1	1	1	1	1
425	ENSG00000231683.AF.chr6.53434403.53448097.53448131.53434403.53481684.53481792	na	0	na	0	na	0.630595	na	0	na	na	na	1	1	1	0	na	0	0	na	na	0	0	na	na	1	1	na	1	0	0	na	0	0	1	na	na	1	1	na	na	0.999976	na	na	na	na	1	na	na
426	ENSG00000231683.AF.chr6.53434403.53437998.53438063.53434403.53448097.53448131	na	na	1	1	1	0.765677	na	na	na	na	na	0.620321	0.638032	0	na	na	na	na	1	na	na	na	1	na	0	0	1	0.712707	na	na	na	na	1	0.844744	na	na	0	0.765676	na	na	0.765676	na	na	na	na	0.70408	1	na
427	ENSG00000231507.AF.chr1.203256280.203256439.203257117.203256898.203256959.203257117	0.297143	0.565178	0.200369	1	1	1	na	0	0.42272	1	1	0.0195741	1	1	1	1	na	na	0	1	1	1	1	na	1	1	1	1	1	0	na	1	0.666902	0.527326	1	0.136863	1	1	1	1	0.722102	1	1	1	1	0.794544	1	1
428	ENSG00000231507.A5.chr1.203257434.203257633.203257378.203257633	0.297143	0.565178	0.200369	1	1	1	na	0	0.42272	1	1	0.0195741	1	1	1	1	na	na	0	1	1	1	1	na	1	1	1	1	1	0	na	1	0.666902	0.527326	1	0.136863	1	1	1	1	0.722102	1	1	1	1	0.794544	1	1
429	ENSG00000231419.AL.chr7.158814488.158817858.158818929.158814488.158818931.158822886	0.235034	1	0.43183	0.500501	0.435271	0.357779	0.369783	0.230408	0.749792	0.534217	0.56199	0.475538	0.728597	0	0.303801	na	0.301245	na	0.208206	0.342449	0.194039	0.332871	0.457056	0.363101	0	0	0.40451	0.105217	0.254325	0.112907	na	0.20168	0.321035	0.49407	0.411893	0.18651	0.33336	0.455245	0.614969	0.237895	0.62804	1	0	0.438361	0.316285	0.16258	0.495221	0.589777
430	ENSG00000231329.SE.chr6.139465751.139472218.139472412.139491537	0	0	0.306744	0.193981	0.166747	0.422398	0.0881148	0	0.245352	na	0	0	0.0548028	0.456693	0.387566	0.337773	0.195437	0	0.327568	0.721716	0	0	0	0.171882	1	0	0.107349	0.776288	0.214139	0.160439	0	na	0.185978	0.493318	0.320594	0.315426	0.792433	0.127504	0.334211	0.465762	0.27692	1	0	0.0547763	0.326618	0.220002	0.833951	0.12367
431	ENSG00000231329.AL.chr6.139465614.139465751.139491537.139487164.139487607.139491537	0	na	0	0	0	0.418252	0	na	na	na	1	0.562489	1	na	0	0	0.802092	1	0	na	0	0	0	na	0	1	na	na	0	0	0	0	0	0	0.591699	0	0	0	0	na	0	0	0.838153	0	0.68444	0.138434	0	0
432	ENSG00000231312.AL.chr2.39745851.39826506.39828484.39745851.39851239.39851496	0.581433	1	0.441101	1	0.474682	1	1	1	0.623465	1	0.457838	0.26994	0.724531	1	1	1	1	1	1	1	1	1	1	1	1	na	0.830352	1	1	1	1	1	1	1	1	1	1	1	1	1	1	1	1	1	0.676677	1	1	1
433	ENSG00000231170.AF.chr7.95225994.95226095.95242363.95239108.95239174.95242363	1	1	0.960724	1	1	1	1	0.943127	0.917691	1	1	1	1	0.988249	1	1	1	1	1	1	1	1	0.97032	1	0.964949	1	1	0.986144	1	1	0.957713	1	1	0.946862	0.960912	0.975614	0.954942	0.970762	0.941494	0.922219	0.945613	1	1	1	1	0.981839	1	0.963789
434	ENSG00000231128.A5.chr1.114355447.114357009.114355234.114357009	na	0	0	na	0.732795	0	0	na	na	na	na	1	na	0	na	na	na	na	1	na	na	0	0	0	na	na	na	0	na	na	na	na	0.741145	0.915969	1	na	1	0.747291	0	na	0	na	na	1	1	0.600339	na	na
435	ENSG00000231074.AL.chr6.30260111.30260376.30263909.30262184.30262741.30263909	0	na	1	1	1	1	1	0	1	1	na	1	na	1	1	1	0.508207	na	1	1	1	1	1	1	1	na	1	na	1	1	1	0.834132	0.967457	0.617013	0.398078	1	1	1	1	1	na	na	na	1	na	1	1	1
436	ENSG00000230989.AL.chr16.83843030.83845026.83846603.83843030.83851391.83852089	0.797583	1	1	1	1	1	1	1	1	1	1	1	1	1	1	1	1	1	1	1	1	0.991962	1	1	1	1	1	1	1	1	1	1	1	1	1	1	1	1	1	1	1	1	1	1	0.998959	1	1	1
437	ENSG00000230880.AF.chr1.142618771.142618856.142621001.142619123.142619579.142621001	0.731893	0.160095	0.517116	0.415294	0.735038	0.557796	0.706533	0.487105	0.542239	0.646475	0.666822	0.483354	0.684582	0.613242	0.923617	0.620187	0.574927	0.772626	0.603202	0.307245	0.556682	0.496707	0.480977	0.659649	0.68733	0.513285	0.627085	0.497625	0.599188	0.542351	0.562743	0.629236	0.722569	0.570143	0.627348	0.699132	0.679422	0.768581	0.57156	0.7949	0.672433	0.768526	0.784884	0.465826	0.422253	0.60189	0.603858	0.450126
438	ENSG00000230768.SE.chr1.106132407.106143892.106144007.106145899	0	0	1	0	0	0	0	na	1	0	0	0	0	1	na	0	0	na	0	0	0	na	0	0	1	0.442272	0	1	0	0	0	0	0	0.742669	0	1	0.848562	1	0	0	1	0	0	0	1	1	0	1
439	ENSG00000230768.AL.chr1.106143114.106143381.106146785.106144774.106146180.106146785	na	0	0	na	0	0	0	0	0	na	na	0	0	0.510581	0	0	na	1	na	na	na	na	0	na	0	0.850694	0.951271	0.83647	na	na	0.92851	na	0.811189	0.838684	1	0	0.668748	0.853844	0	0	0.871076	0	0.96163	0	0	0.578722	1	0.834462
440	ENSG00000230768.AL.chr1.106132316.106132407.106146785.106143114.106143381.106146785	1	na	na	na	1	na	na	na	1	na	na	1	1	0	na	na	na	0	na	na	na	na	1	na	na	0	0.411952	0.192351	1	na	0	na	0	0	0	na	0.252694	0.48113	1	1	0	na	0	na	1	0	0	0
441	ENSG00000230725.AF.chr20.25125059.25128593.25129426.25125059.25129828.25129894	0.23753	1	0.546937	1	1	1	1	na	1	na	0.0246435	1	1	0.159103	na	na	1	na	na	na	na	na	0.390014	na	1	na	1	0.554333	1	na	1	1	na	0.0636701	1	0.167865	0.432683	1	0.0439896	0.168196	1	1	na	na	na	0.440386	na	0.13189
442	ENSG00000230725.A5.chr20.25124149.25124915.25124149.25124933	0.23753	1	0.828747	1	0.021302	1	1	na	1	na	0.0246435	1	1	0.117229	na	na	1	na	na	na	na	na	0.130876	na	1	na	0.0769131	0.716205	1	na	1	1	1	0.0636701	1	0.167865	0.432683	1	0.0439896	0.827237	1	1	na	na	na	0.095283	na	0.13189
443	ENSG00000230666.A3.chr19.45052495.45059835.45052398.45059835	0.474248	0.511284	0.382196	0	0.206869	0	0	0	0	0	0	0	0.611303	0.449419	0	0	0.791691	0	0.682826	0	0	0	0	0	0	0	0.612009	0.21394	0	0	0	0	0	0	0	0	0	0	0	0.367219	0	0	0	0	0	0.275791	0	0
444	ENSG00000230651.SE.chr2.108440641.108441017.108441199.108442125	0.0367391	0	0	0	0.180932	0	0	na	0.308227	0	0	0	0	0.0910389	0	0	0	0	0	0	0	0	0	0.457491	0	0	0.275551	0.181585	0	0	0	0	0	0.0279934	0	0	0.0468098	0	0	0	0	0.477772	0.86751	0	0.112577	0.135143	0	0
445	ENSG00000230590.AF.chrX.73501683.73512161.73512177.73501683.73513187.73513409	0.839749	0.153581	0.542662	0.749891	0.510644	0.908247	0.641963	0.655996	0.583605	0.19115	0.793431	0.516704	0.838632	0.278052	0.677606	0.14647	0.568287	0.402619	0.825711	0.439424	0.585971	0.723687	0.599843	0.564952	0.477555	0.127754	0.735433	0.715053	0.731707	0.721933	0.599674	0.209234	0.900947	0.58533	0.859542	0.585409	0.617057	0.727994	0.825295	0.860931	0.815959	0.264323	0.469797	0.766657	0.730708	0.746994	0.762449	0.895155
446	ENSG00000230510.AL.chr19.46984053.46984697.47028920.47021936.47023229.47028920	0.071912	0	0.0486394	0	0.0875335	0.0486611	0.0938748	0	0.126698	0	0.106952	0.10226	0.356904	0.0452449	0	0	0	0	0	0	0.1446	0	0.0481033	0	0	0	0.208281	0	0	0	0.263693	0	0.11381	0.130354	0.266149	0.106041	0.383364	0	0.16199	0	0.144057	0	0.199577	0.202354	0	0.163664	0.122886	0.240307
447	ENSG00000230461.AL.chr1.214005884.214005991.214068006.214014071.214014172.214068006	0	na	0.519792	0	1	0.247818	1	na	0	0	na	na	na	0.42798	1	na	na	na	na	na	na	1	na	na	na	na	na	1	0	1	na	1	na	1	0.602381	1	1	1	na	na	1	1	na	1	na	0.50344	na	na
448	ENSG00000230461.AL.chr1.214005884.214005965.214068006.214014071.214014172.214068006	0.734103	1	0.856463	0.937093	1	0.845944	1	1	0.921511	0.779805	1	1	1	0.858817	1	1	1	na	1	1	1	1	1	1	1	1	1	1	0.920304	1	1	1	1	1	0.84321	1	1	1	1	1	1	1	1	1	1	0.90075	1	1
449	ENSG00000230461.AF.chr1.214068861.214110597.214110766.214068861.214139414.214139608	0	0	0.462034	0	0.264845	0.166675	0.635104	0	0	0	0	0	0	0.286779	0.235825	0	0	0	0	0	0	0.268724	0	0	0	0	0	0.440174	0	0.478179	0	0.70456	0	0.112804	0.581724	0.205852	0.516713	0.353056	0	0	0.456871	0.424949	0	0.316434	0	0.28618	0	0
450	ENSG00000230461.AF.chr1.214068861.214110597.214110766.214068861.214139414.214139601	0	na	0.519792	0	1	0.247818	1	na	0	0	na	na	na	0.42798	1	na	na	na	na	na	na	1	na	na	na	na	na	1	0	1	na	1	na	1	0.602381	1	1	1	na	na	1	1	na	1	na	0.50344	na	na
451	ENSG00000230454.A5.chr3.50299967.50300399.50298748.50300399	0.398297	0.0849791	0.299828	0.277283	0.456609	0.434585	0.638195	1	0.796637	0.592184	1	0.443098	0.325351	0.468896	0.644322	0.281857	0.133423	0.330675	0.17332	1	0.338941	0.20366	0.41391	0.755318	0.756317	1	0.437283	0.345002	0.188127	0.417148	0.472954	0.741715	0.359817	0.430341	0.579701	0.409232	0.352747	0.437455	1	0.252907	0.388487	1	1	1	1	0.291582	0.610463	0.969506
452	ENSG00000230442.SE.chr7.123261584.123263028.123263214.123264597	0.274749	0.860962	0.346985	0.363486	0.388741	0.45748	0.165993	0.74576	0.707789	0.820731	0.54368	0.5967	0.195451	1	0.110565	0.798562	0.588284	0.973158	0.29787	0.889386	0.572431	0.223989	0.233485	0.623769	0.767172	0.249252	0.115918	0.646955	0.04498	0.596205	0.849434	1	0.407227	0.258296	0.21818	0.555702	1	0.484504	0.125422	0.171635	0.146913	0.613297	0.692461	0.298287	0.273724	0.231202	0.34236	0.151418
453	ENSG00000230442.AL.chr7.123255511.123255583.123261448.123260036.123260359.123261448	0.274749	0.860962	0.346985	0.363486	0.388741	0.45748	0.165993	0.74576	0.707789	0.820731	0.54368	0.5967	0.195451	1	0.110565	0.798562	0.588284	0.973158	0.29787	0.889386	0.572431	0.223989	0.233485	0.623769	0.767172	0.249252	0.115918	0.646955	0.04498	0.596205	0.849434	1	0.407227	0.258296	0.21818	0.555702	1	0.484504	0.125422	0.171635	0.146913	0.613297	0.692461	0.298287	0.273724	0.231202	0.34236	0.151418
454	ENSG00000230442.AF.chr7.123263214.123264597.123264777.123263214.123264950.123265011	0.15118	0.520452	0.124974	0.141946	0.201887	0.220982	0.0868344	0.257589	0.208865	0.321428	0.20574	0.308287	0.28803	0.0170367	0.0398093	0.429092	0.103815	0.305309	0.16867	0.189183	0.21378	0.126189	0.100625	0.164632	0.315698	0.479817	0.0306747	0.145867	0.0178735	0.20169	0.41077	0.17763	0.167038	0.111057	0.312026	0.189902	0.397811	0.259939	0.129269	0.0850504	0.0423013	0.198783	0.428251	0.18108	0.0565755	0.0647247	0.0773617	0.0856662
455	ENSG00000230185.SE.chr9.115246904.115247210.115247443.115248670	0.8234	na	0	0.398859	0.58459	0.731717	0.289393	0	0.868416	0	na	0.340064	0.524854	0	0	0.366071	0	0	0.505975	0.000548985	0	0	0.575841	na	1	0.557726	0.503736	0.517149	0.279718	0	0	0	0	0.0184718	0	0	0.506211	0	0.521539	0	0.162187	0	0	0	0	0.504813	0	0.216324
456	ENSG00000230185.AL.chr9.115246722.115246904.115248670.115247241.115247841.115248670	0.0362955	0	0.112317	0.102011	0.175131	0.0673576	0.0779626	0.0196635	0.0289262	0.0629186	0	0.453899	0.0918621	0.0349917	0.273041	0.139179	0.683262	0.115569	0.0830356	0.0918333	0.0851353	0.148556	0.140993	0	0	0.0682567	0.199227	0.0270711	0.224093	0.0405272	0.0826342	0.147242	0.271646	0.146309	0.315812	0.0965784	0.0552945	0.113697	0.310607	0.0919934	0.29162	0.155544	0.0784391	0.216609	0.425441	0.230912	0.488024	0.274429
457	ENSG00000230155.SE.chr20.34064500.34068958.34069076.34078682	1	1	0.879462	1	0.934909	1	0.965794	1	1	1	1	0.976713	1	0.928177	1	1	1	1	1	1	1	1	0.956768	1	na	na	0.923169	0.789213	1	1	1	1	0.942431	1	1	1	1	1	0.955801	1	0.926464	1	1	0.665465	1	0.877114	1	1
458	ENSG00000230153.A5.chrX.150088413.150089259.150088409.150089259	1	1	1	1	0	1	na	1	1	na	1	0	0	0.781376	1	1	1	na	1	1	1	1	1	1	na	na	1	1	1	1	1	na	1	1	1	1	1	1	1	1	1	1	1	1	na	1	1	1
459	ENSG00000230006.A3.chr2.89104922.89105630.89104922.89105837	1	1	0.958855	1	0.977574	1	1	0.529479	1	0.962276	1	1	0.919585	1	1	1	1	1	1	1	1	1	1	1	1	1	1	1	1	1	0.960107	1	0.877789	1	1	1	1	1	1	1	1	1	0.983241	1	1	1	1	0.986966
460	ENSG00000229922.AL.chr6.138266603.138272278.138272711.138266603.138293380.138293659	0.660214	na	0.507654	na	0.424409	0	0	na	1	na	0	0.280869	1	0.49187	0	na	na	na	0	na	0	0	0.366236	na	na	na	0	0.220427	0	na	na	1	na	0.253578	0.363832	0	0.23526	0	0	0	0	na	0	0	0.701804	0.523915	0	0
461	ENSG00000229775.A3.chr10.107944352.107946713.107944352.107946716	1	0.862491	0.779387	1	1	0.558248	0.703613	1	0.777518	1	1	1	1	0.707295	na	0.365209	1	1	1	na	1	1	0.52722	0.615407	0.298498	0.694041	1	0.73734	1	0.720826	0.27285	1	1	0.897617	1	0.776261	0.727238	1	1	1	0.873427	0.336202	na	0	0.809402	0.872497	na	0.540845
462	ENSG00000229240.A5.chr10.10989519.10993759.10989519.10993857	0.539458	1	0.327209	0	0.492289	0.733627	0.40512	0	0	na	0	0	1	0.0458007	0.723097	na	na	na	0	0	0	na	0.637841	na	na	0	0.303301	0	na	0	1	na	0.154103	0	na	1	0.29522	na	na	0	0.270084	0	na	0	na	0	0.276503	na
463	ENSG00000229117.A5.chr12.56510714.56510973.56510613.56510973	0.443501	1	0.730288	0.543792	0.799033	0.63299	0.752983	0.736289	0.792614	0.720609	0.624168	0.495154	0.708177	0.376971	0.586632	0.504472	0.680731	0.97727	0.839392	0.808781	0.776331	0.497237	0.54812	0.544254	0.647972	0.119568	0.649111	0.490971	0.598412	0.607604	0.741095	0.679721	0.690881	0.588799	0.480536	0.527041	0.872127	0.463174	0.583678	0.528422	0.532128	0.388697	0.516919	0.67662	0.454022	0.751518	0.605606	0.629652
464	ENSG00000229117.A5.chr12.56510613.56510973.56510583.56510973	0.00915022	0	0.00679974	0.0102898	0.00458639	0.0110337	0.00337633	0.0110096	0.00190243	0.00412333	0.0147826	0.0133787	0.0094679	0.00375928	0.00744559	0.00995379	0.00672173	0.000315159	0.00351658	0.00154221	0.00396106	0.00997283	0.0136643	0.00932345	0.00312623	0.0145283	0.00882448	0.0107928	0.00966906	0.00903597	0.0037622	0.00744078	0.00816804	0.00763328	0.0154487	0.0136864	0.0017166	0.0128721	0.00496311	0.0109274	0.0138216	0.00902926	0.00712143	0.00834257	0.0103987	0.00595192	0.0129367	0.00838762
465	ENSG00000228956.SE.chr3.18507531.18513854.18513951.18567879	0	0	0	0	0	0	0.710778	0	0.278876	0	0	0	0	0.047587	na	0	0.209885	na	0	0	0	0	0	0	0.189298	0	0	0.137701	0.523001	na	0.3428	0	0.610153	0	0	0.588836	0.049311	0	0	0	0.139477	0.0715136	0	0.634418	0	0	0	0
466	ENSG00000228956.MX.chr3.18507531.18513854.18513951.18567879.18507531.18553024.18553120.18567879	na	na	0	na	0	0	0.884353	na	1	na	na	0	na	0.285861	na	na	0.306881	na	na	na	0	na	0	na	1	na	0	0.725582	1	na	0.904573	na	1	na	0	1	1	na	na	na	1	1	na	1	0	na	na	na
467	ENSG00000228956.AL.chr3.18568818.18633127.18633476.18568818.18666608.18666919	0.871792	1	0.602409	na	0.843478	1	0.363638	na	0.891139	0	1	0.164556	0.207767	0.763193	na	1	na	na	0	na	1	1	0.882357	0.458483	1	0.84354	0	0.67321	1	na	1	0.788354	na	0.586705	na	0.661656	0.911353	na	1	0.664839	1	1	1	na	1	0.569544	1	1
468	ENSG00000228956.AL.chr3.18568818.18576179.18576254.18568818.18666608.18666919	0	na	0	na	0	na	0.647172	na	0.81437	0	na	0	0	0.177277	na	na	1	na	0	na	na	na	0	0	1	0	0	0.374263	1	na	1	0	1	0	na	0.842088	0.385449	na	na	0	1	1	na	1	na	0	na	na
469	ENSG00000228956.AL.chr3.18568818.18576179.18576254.18568818.18633127.18633476	0	0	0	na	0	0	0.762465	na	0.348925	na	0	0	0	0.0626691	na	0	1	na	na	na	0	0	0	0	0.189298	0	na	0.225009	0.523001	na	0.363256	0	1	0	na	0.731681	0.0574997	na	0	0	0.47789	0.218303	0	1	0	0	0	0
470	ENSG00000228956.AL.chr3.18568818.18576179.18576254.18568818.18627112.18627254	na	na	0	na	0	0	0.884353	na	1	na	na	0	na	0.285861	na	na	0.306881	na	na	na	0	na	0	na	1	na	0	0.725582	1	na	0.904573	na	1	na	0	1	1	na	na	na	1	1	na	1	0	na	na	na
471	ENSG00000228956.AL.chr3.18568818.18571473.18571886.18568818.18666608.18666919	0.734927	1	0.416355	na	0.802546	na	0	na	0.381738	0	na	0.245629	0.412508	0.286803	1	1	na	1	0.31633	na	na	1	0.681379	0	1	0.5442	0.494081	0.292445	na	na	1	0.257778	1	0.188907	1	0.786828	0.541994	1	1	0.660335	1	1	1	1	na	0.550189	1	1
472	ENSG00000228956.AL.chr3.18507531.18510478.18511194.18507531.18567879.18568000	1	0.701907	0.760976	1	0.780727	1	1	1	1	0.83711	1	1	0.326111	0.896384	na	1	0	1	0.636266	0.250973	1	0.220514	1	0.53213	1	1	1	0.865457	1	1	1	1	1	0.880095	0.484722	1	1	0.814104	1	1	1	1	1	1	na	1	na	0.951611
473	ENSG00000228791.AF.chr3.24535799.24535982.24538155.24537448.24537675.24538155	0.438322	na	1	1	0.496345	na	0	na	na	0.580269	na	0	0.528629	0.521457	0	na	na	na	0	na	na	na	0	0	0	1	0	0.44461	na	na	na	0	0.267952	0	1	na	0.323709	na	0	0.164579	0.560986	na	na	na	na	na	0	na
474	ENSG00000228624.SE.chr6.114500321.114551321.114551487.114556794	0.892792	0	0.93754	0.721185	0.872189	0.298193	0.843022	0.845046	0.771156	0.925996	0.946299	0.81446	0.914692	0.829494	0.905924	0.970152	0	na	0.858582	0.942284	0.940581	0.944833	0.920592	0.923638	0.330791	0.898001	0.911921	0.925367	1	0.948287	0.790629	0.75307	0.763913	0.893051	0.946877	0.965232	0.863021	0.948561	1	0.968317	0.92755	0.818117	1	0.965161	0.530686	0.73689	0.953156	0.978149
475	ENSG00000228624.AF.chr6.114290865.114291442.114313057.114292660.114292779.114313057	1	1	1	1	1	1	1	0.367522	1	1	1	1	1	1	1	1	0.375966	na	1	1	1	1	1	0.494104	1	1	1	1	na	1	1	1	1	1	1	1	1	1	na	1	1	1	na	1	1	1	1	1
476	ENSG00000228436.AF.chr1.39325672.39325911.39341613.39339114.39339251.39341613	0.196293	0	1	0.640513	1	1	1	na	0.270366	1	1	1	1	1	0.198856	na	0.596588	na	1	na	1	1	0.270107	0.324911	0	1	1	1	1	0.350885	na	na	na	1	1	1	0.32707	na	1	1	1	1	0.380092	1	1	1	1	1
477	ENSG00000228430.MX.chr9.84896565.84964719.84964763.85043114.84896565.85041207.85041291.85043114	0.469224	na	1	1	1	na	1	na	na	na	na	na	na	1	na	1	na	na	na	1	1	na	na	1	na	na	na	1	1	1	na	na	na	1	1	na	1	na	1	na	1	1	na	na	1	1	na	0.662827
478	ENSG00000228409.SE.chr7.65216265.65217151.65217297.65220767	0.548025	0	0.699614	1	0.51425	0.959756	0.485591	1	0.562544	1	1	1	0.410603	1	0.902591	0.37764	1	1	1	0	1	1	1	0.214099	1	0	1	1	1	1	0.188066	0	1	0.617881	0.805516	1	1	1	1	0.99573	0.396133	0.389501	1	0.486134	0.572923	1	1	1
479	ENSG00000228106.RI.chr1.223010338.223010408.223010561.223010726	0.890285	0	1	1	1	1	1	7.02406e-06	1	1	na	1	1	0.447734	1	na	1	na	0.489842	1	1	1	1	0.579242	0.0301243	0	0.243249	1	1	1	1	0	1	1	1	1	1	1	1	1	1	1	1	1	1	1	1	1
480	ENSG00000228065.AL.chr10.67375519.67429843.67430594.67375519.67440718.67441224	0.846484	0.797343	0.941598	0.652684	0.85672	0.784657	0.873007	0.833674	0.826073	0.84771	0.877525	0.935787	0.899774	0.841142	0.879987	0.864646	0.591055	0.930243	0.839359	0.886956	0.913868	0.763906	0.929602	0.946672	0.887435	0.983773	0.841931	0.972918	0.876022	0.91135	0.959078	0.897402	0.839988	0.965644	0.830015	0.958554	0.870381	0.819998	0.921786	0.857607	0.807418	0.885881	0.876128	0.866734	0.844112	0.887596	0.850107	0.97537
481	ENSG00000228065.AL.chr10.67375519.67387771.67388661.67375519.67429843.67430594	0.363469	0.31109	0.208804	0.612079	0.317504	0.252631	0.345535	0.201057	0.386978	0.223197	0.234873	0.313998	0.275786	0.303683	0.162242	0.0507045	0.401868	0.313943	0.173656	0.114975	0.248573	0.152291	0.317856	0.146106	0.204992	0.210768	0.265518	0.247392	0.2243	0.322146	0.17652	0.148313	0.167171	0.25022	0.306069	0.275584	0.183381	0.284019	0.248566	0.327681	0.311871	0.237033	0.17982	0.0885246	0.1897	0.262695	0.224154	0.238443
482	ENSG00000227906.AL.chr20.10002620.10003110.10007192.10004460.10006814.10007192	0.944687	0.970522	0.889173	na	0.762958	0.904933	1	1	0.921506	1	na	0.95922	0.955657	0.853306	1	0	na	na	0	na	na	0.950624	0.845734	na	na	0.802575	0.863762	0.810021	1	0.941044	0	0	1	0.831385	0.925903	1	0.821525	na	0.654691	0.833513	na	0.409025	na	0	0.565397	0.975306	na	0.646843
483	ENSG00000227781.AF.chr10.48954322.48954975.48966878.48962529.48962609.48966878	1	0.599895	1	1	1	1	1	1	1	1	1	1	1	1	1	1	1	1	1	1	1	1	1	1	1	1	1	1	1	1	1	1	1	1	1	1	1	1	1	1	1	1	1	1	1	1	1	1
484	ENSG00000227781.AF.chr10.48954138.48954797.48966878.48962529.48962609.48966878	1	0.401254	1	1	1	1	1	1	1	1	1	1	1	1	1	1	1	na	1	1	1	1	1	1	1	1	1	1	1	1	1	1	1	1	1	1	1	1	1	1	1	1	na	1	na	1	1	1
485	ENSG00000227775.AF.chr1.1655951.1656202.1667256.1663993.1664283.1667256	0	na	0.721576	0	0.565675	0	0.239001	na	1	na	na	0.393009	0.385797	na	0	na	0.397017	na	1	na	0	1	0.721942	na	na	na	0.239002	0.556787	1	na	1	na	0	0.719772	na	1	na	0.740696	na	na	0.556787	na	na	na	1	0.442674	1	na
486	ENSG00000227671.AL.chr1.247353280.247354280.247363369.247362701.247362757.247363369	1	1	0.267818	1	0.845931	0.559185	0.847182	0.766211	1	1	1	0.492783	0	1	1	0.638217	1	0.154924	0.575168	0.8691	1	0.423909	0.796781	0.844979	1	0.817424	0.652126	0.0294112	0	0.729752	0.951729	1	0.0780425	0.757903	0.823885	0.813062	0.467204	0.303398	0.39556	0.36573	0.415098	1	0.859567	0.373134	0.704705	0.446239	0.665153	0.593328
487	ENSG00000227671.A3.chr1.247365397.247373993.247365382.247373993	0	0	0.547036	0.669282	1	1	1	0.334848	0	0	0	1	1	0	1	0.45984	0	0.308942	1	0.222251	1	1	0.770312	0.490276	0	0.797751	1	1	1	1	0.491777	0	1	1	1	0.818128	0.409512	0.809091	0.917711	0.627583	1	1	1	1	0.707219	1	1	0.231826
488	ENSG00000227431.SE.chr20.47657147.47659687.47659909.47662397	0.0580025	0	0	0.109476	0.11245	0	0	0	0	0	0	0.0926832	0	0	0	0	na	0	0	0	0.0444322	0	0	0	na	0	0.0614077	0.0843374	0.0944079	0	0	0	0.214713	0.20241	0.201345	0	0	0.051424	0.186775	0.0761307	0.129625	0.316067	0	0.443418	na	0.20168	0	0.107508
489	ENSG00000227372.RI.chr1.3652548.3654418.3656797.3656951	1	1	1	1	1	0.987335	1	1	1	1	1	1	1	1	1	1	1	1	1	1	1	1	1	1	1	1	1	1	0.805789	1	1	0.870134	1	1	1	1	1	1	1	1	1	1	1	1	1	1	1	1
490	ENSG00000227354.A5.chr13.79981230.79991970.79980612.79991970	0.481831	1	0.471952	0.497993	0.39746	0.61125	0.434247	0.524977	0.384908	na	0.0301604	0	1	0.330481	0.219493	0.685569	0.980955	1	0.807909	0.395494	0.0881783	0.562694	0.261433	0.729897	0	1	0.224744	0.219598	0.474796	0.301175	0.45323	0	0.754794	0.462919	0.424774	0.63016	0.739864	0.333059	0.0699033	0.461031	1	0.317912	0	0.257057	0.947112	0.718185	0	0
491	ENSG00000227195.MX.chr20.26180159.26180832.26180952.26190379.26180159.26181094.26181178.26190379	0.922892	0.667688	1	na	1	1	1	na	0.928003	na	na	0.940276	1	0.788784	na	1	na	na	na	na	na	0	0.616275	0	na	na	1	0.950592	na	na	0	1	na	0.9804	0.443388	0	0.453849	0	0.794875	na	na	0.522257	na	na	0.403017	1	na	1
492	ENSG00000227195.AF.chr20.26180952.26189885.26189959.26180952.26190379.26190480	0.0313813	0	0.127776	na	0	0	0	na	0.32306	na	na	0.315625	0	0.168821	na	0	na	na	na	na	na	na	0	na	na	na	0	0.0652413	na	na	na	0	na	0.0406471	0	na	0.699349	na	0	1	na	0.630943	na	na	0	0	na	0.429566
493	ENSG00000227195.AF.chr20.26180952.26189783.26189897.26180952.26190379.26190480	0	0	0	na	0.275973	0.527561	0.193067	na	0	na	na	0.266479	0	0.559866	na	0	na	na	na	na	na	na	0	na	na	na	0.510693	0.0687369	na	na	na	0	na	0.138468	0	na	0.777699	na	0.413208	na	na	0	na	1	0	0	na	0.544311
494	ENSG00000227124.SE.chr3.75790887.75834066.75834153.75834535	0.146766	0	0.154432	0	0	0.0890592	0	0.119613	0	0	0	0.344421	0.346906	0	0	0.140831	0	0	0	0	0	0	0	0	0	0	0	0.0422282	0	0	0	0	0.0845247	0.0561064	0	0	0	0	0.178477	0	0	0	0	0	0	0.0921144	0	0
495	ENSG00000227124.MX.chr3.75790887.75832457.75832515.75834535.75790887.75834066.75834153.75834535	0.922686	1	0.891621	1	1	0.930397	1	0.910772	1	1	1	0.864592	0.703998	1	1	0.895144	1	1	1	1	1	1	1	1	1	1	1	0.974021	1	1	1	1	0.94401	0.951912	1	1	1	1	0.890308	1	1	1	1	1	1	0.944914	1	1
496	ENSG00000227039.SE.chr21.46346919.46347540.46347582.46347769	0.591927	1	0.460562	1	1	0.279874	1	1	1	1	1	0.891262	0.812541	1	0.823267	1	1	1	0.944066	1	1	1	1	1	1	1	1	0.930626	1	1	1	1	1	1	1	0.758734	1	1	1	1	1	0.817857	1	1	1	0.801824	1	1
497	ENSG00000227039.A5.chr21.46341266.46346783.46341242.46346783	0.557939	0	0.539438	0	0	0.720126	0	0	0	0	0	0	0	0	0	0	0	0	0	0	0	0	0	0	0	0	0	0	0	0	0	0	0	0	0	0	0	0	0	0	0	0	0	0	0	0	0	0
498	ENSG00000227036.AL.chr17.70319299.70319461.70424377.70399463.70400957.70424377	0.727152	na	0.71953	0	0.726461	1	0	0	0	na	na	1	0.720122	0	na	na	na	na	0	na	na	0	0.791082	na	na	0	na	0.545358	na	na	0	na	na	0	0	na	0	0	0	0	na	0	na	na	0.874662	0.691604	na	0
499	ENSG00000227036.AF.chr17.70427365.70441154.70441259.70427365.70588342.70588943	0.607208	0.758204	0.662464	0.55241	0.572355	0.498505	0.730223	0.571033	0.745517	0.705885	0.694813	0.764195	0.714632	0.437036	0.221683	0.677654	0.667495	0.22057	0.574498	0.547766	0.495637	0	0.497718	0.673544	0.975523	0.963735	0.645147	0.612358	0.244508	0.363352	0.616376	0.444707	0.558837	0.566225	0.680294	0.249539	0.729032	0.443438	0.214177	0.643945	0.546599	0.702785	0.485262	0.471749	0.0618757	0.581122	0	0.499717
500	ENSG00000227028.AF.chr2.40332049.40332102.40478824.40437105.40437164.40478824	0	na	na	0	0.278295	0	0	na	0	na	na	0	0	0.958531	1	na	na	0	na	na	1	na	0	na	na	na	na	0.393462	na	1	0.314518	na	0.309507	0.520039	na	0	0.954989	0	na	0.153762	0	0.498187	na	1	0	1	na	0
501	ENSG00000227028.A5.chr2.40292995.40332049.40292612.40332049	1	0	1	na	na	na	1	na	1	na	na	1	1	1	na	1	1	na	na	na	na	na	1	na	1	1	1	1	na	na	1	1	na	1	na	na	1	na	1	na	na	1	na	1	na	1	na	1
502	ENSG00000226953.AF.chr2.134022540.134022674.134024845.134023814.134024008.134024845	0.904116	na	1	na	1	0.999984	0	na	0.792547	na	na	0.735228	0.741533	1	na	na	na	na	na	na	na	na	1	na	1	na	na	1	na	na	0.856308	1	na	0.838371	0	1	1	na	1	1	1	1	na	na	1	1	1	na
503	ENSG00000226887.AL.chr4.53588785.53588911.53617097.53608719.53612110.53617097	0	0	0.592684	0.946677	0.646296	0	0	0.875589	0.557282	0	0.840029	0	0	0.543485	0.968329	0.877111	0.974386	na	0	0	0.801426	0.789202	0.625203	0	0	na	0	0	1	na	na	0	0.770133	0.925083	0.690424	0.842095	0.396712	0.698097	0.952007	0.813649	0.978287	0	1	0.866309	0.968305	0	0	0
504	ENSG00000226877.AL.chr9.86452058.86452323.86452502.86452058.86452587.86452776	na	na	0.216621	1	1	0	1	1	na	na	na	1	na	0.356911	1	0	na	0	na	na	1	na	na	1	1	1	1	0.74236	1	1	0.3081	na	1	1	1	1	1	1	1	1	1	0.277464	na	1	na	1	na	na
505	ENSG00000226877.A5.chr9.86452214.86452323.86452058.86452323	1	0.0574987	0.767818	0.0231323	0	0.317838	0	0	na	0	0	0.74996	na	0.561747	0	1	1	1	1	0	0.654438	0	0	5.75516e-09	0	0.0601742	0.0765529	0.0199243	0	0	0	0	0.000616155	0	0.257775	0.416244	0	0	0	0	0.259339	0	0	0	0.0169354	0.277474	0	0.678937
506	ENSG00000226803.SE.chr6.57015993.57016621.57016704.57035803	0.420976	0.150221	0.579494	0.925505	0.885905	0	0	0.70989	0.430334	0.648814	0.742064	0.370989	0.642922	0.0153807	0.469615	0.327842	0.811695	0.957257	0.279766	0.531095	0.437466	0	0.462895	0.506811	0.797182	0	0.558419	0.285381	0.0716247	0.333698	0.411382	0.879298	0.432234	0	0.632874	0.493388	0.173562	0.72446	0.0159197	0.45051	0	0.131991	0	0.689576	0.556771	0.293899	0.677014	0.447246
507	ENSG00000226803.AL.chr6.57015312.57015993.57035803.57029679.57030141.57035803	0.504298	0.297074	0.495484	0.263701	0.106192	0.586032	0.538763	0.470677	0.517224	0	1	0.143007	0.245683	0.558318	0.983034	0.282015	na	0.0364816	0.634061	0.102977	0.230375	1	0.330115	0.44678	0.33265	0.797861	0.980448	0.540334	0.767775	1	0.186884	0	0.599911	0.765854	0.543474	0.541173	0.208676	0.306505	0.531382	0.343959	0.564046	1	1	1	0.143499	0.352644	0.568055	0.777412
508	ENSG00000226803.A3.chr6.57030638.57035803.57030141.57035803	0	0	0.412585	0.266322	0.167164	0.585734	3.56643e-05	0.368583	0.334363	0.503915	na	0.24383	0.472392	0.466181	0	0.429681	na	0	0.560941	0	0.280971	na	0.507067	0.44805	0	0	0.848237	0.289461	0.569823	1	0.43051	0.208635	0.489045	0.604777	0	0	0.368585	0.337788	0.460428	0.214359	0.281142	1	1	na	0.134326	0.311898	0.084031	0
509	ENSG00000226803.A3.chr6.57030231.57035803.57030141.57035803	0	0.013484	0	0	0	0	0	0.272879	0.0488128	0	1	0	0	0.412318	0.952059	0.298149	1	0	0	0	0	na	0.0410097	0.436429	0.74836	0.815946	0.861453	0	0	1	0.521763	0	0	0.664734	0.760996	0.462216	0	0	0	0.10788	0.495024	1	1	1	0	0	0	0
510	ENSG00000226668.AL.chr9.95646908.95660664.95660887.95646908.95661581.95661890	0.207766	0.08391	0.0405269	0	0.0383949	0	0	0	0.0360953	0	0	0.102308	0.0810109	0.0627427	0	0	0	0	0	0	0	0	0	0	0	0	0	0.0485573	0	0.0417332	0	0	0	0.0436096	0.0297748	0	0.048848	0	0	0.0506796	0	0	0	0	0	0	0	0
511	ENSG00000226471.AF.chr22.29196671.29196725.29217960.29214319.29214483.29217960	0.563791	1	0.630542	1	0.499735	0.443386	1	na	0.232313	na	na	0.569361	1	1	1	1	0.392151	1	1	1	1	0.928649	0.400518	na	na	1	1	0.721922	1	1	1	1	1	1	0.838262	1	0.618305	0.785075	1	1	na	1	1	1	1	1	1	1
512	ENSG00000226380.A3.chr7.130567495.130569076.130566897.130569076	1	0.985916	1	1	1	1	1	1	1	1	1	1	1	1	1	1	1	1	1	1	1	1	1	1	1	1	1	1	1	1	1	1	1	1	1	1	1	1	1	1	1	1	1	1	1	1	1	1
513	ENSG00000226312.AL.chr2.202005012.202005168.202013457.202008859.202009025.202013457	1	1	0.243727	0.481588	0.439603	0.681739	1	1	0.188482	1	1	0.511094	1	1	0.305324	1	1	1	0.884249	1	0.561597	1	0.88156	1	1	na	0.577152	0.612001	0.769186	0.693485	1	0.466967	0.539115	0.715715	0.576192	1	0.71893	0.699614	0.791441	0.544844	0.727965	0.0323044	0	0.635567	0.799697	0.620459	0.574923	0.599819
514	ENSG00000226025.A3.chr19.40176058.40176193.40176058.40176196	0	1	1	1	0.507752	0.00030793	0.726543	0	0	0	0.888249	1	0	0	1	0.908645	1	na	na	0.857406	1	1	0.650403	0.426864	0.876771	0.734368	0.875463	0.951083	1	0.815331	0.514108	na	1	0.999828	1	1	0.933494	1	1	1	0.965566	1	1	1	1	1	na	0
515	ENSG00000225792.AF.chr7.26412188.26415707.26415892.26412188.26416051.26416321	na	na	0	na	na	0	na	0	0	na	na	na	1	1	1	na	na	na	na	1	na	na	1	na	1	1	na	1	na	na	na	na	na	1	0	1	1	1	na	1	na	1	na	1	1	1	1	1
516	ENSG00000225766.SE.chr14.24507793.24517886.24518020.24518494	0.54661	0	0.431229	0	1	1	0.434159	0	1	na	na	0.522218	0.343598	na	1	na	0	na	1	na	0	1	0.22974	na	na	na	0.606905	1	1	1	na	0.535118	0.25518	1	0.364771	1	1	0.104568	1	1	0.468723	na	na	0	1	0.475477	1	1
517	ENSG00000225518.A3.chr1.226271669.226274497.226271669.226274583	0.454715	0	0.840207	0.605021	0.50596	0.2054	0.113059	0.903873	0	0.550152	0.403016	0	3.08191e-05	0	0.283263	0.546713	0.165241	1	0.734789	1	0.501622	0.502264	0.741727	0.33802	0.617495	0.388619	0.429223	0	0.642589	0.879782	0.743309	na	0.57012	0.294916	0.681193	0.889174	0.0726869	0.863875	0.743962	0.893852	0.547266	0.691043	0.893288	0.509111	0.497011	0.462467	0.357621	0.799102
518	ENSG00000225484.A5.chr10.81565878.81568515.81565878.81568519	1	1	0.988903	0.978622	0.959961	1	0.973094	1	0.90724	0.979891	1	1	0.965821	0.973252	0.988678	0.966973	1	0.961916	1	0.92641	0.956045	na	0.962998	0.938897	0.907342	1	1	0.978975	0.642859	1	0.98508	1	0.975774	1	0.990055	0.811906	0.96763	0.984132	1	0.977601	0.943254	0.686118	1	1	1	1	1	1
519	ENSG00000225484.A3.chr10.81568719.81574369.81568588.81574369	0	0	0.0110967	0.0158192	0.0352942	0	0.0248696	0	0.0927598	0.0201089	0	0	0.0341785	0.0267483	0.010317	0.0321047	0	0.0380843	0	0.062329	0.0378647	0	0.0355368	0.0584318	0.0926583	0	0	0.0210246	0.122058	0	0.0149199	0	0.016627	0	0.00994493	0.147571	0.03237	0.0150563	0	0.0214775	0.0567461	0.313882	0	0	0	0	0	0
520	ENSG00000225376.AF.chr9.104230721.104230890.104242122.104231661.104231902.104242122	1	1	na	na	1	na	1	na	1	1	na	na	na	0	1	na	na	na	1	na	na	na	1	1	na	1	1	na	1	0	na	1	1	0	1	na	0.283461	0.810117	na	1	1	na	na	1	na	1	1	na
521	ENSG00000225373.AL.chr19.60951.61894.66346.63821.64213.66346	1	0.13933	1	1	0.841698	0.856924	1	0.624633	1	1	1	0.470186	0.999999	1	1	1	0.908947	1	1	1	1	0.556482	1	1	1	1	1	1	1	1	1	1	1	1	1	1	1	1	1	0.716891	1	1	1	1	0.904656	1	1	1
522	ENSG00000225241.SE.chr1.144594483.144595835.144595952.144598512	0.331756	0.205259	0.586768	0.497152	0.370149	0.519465	0.340605	0.547292	0.138257	0.453308	0.475462	0.161755	0.311865	0.15052	0.125106	0.79123	0.663073	0.573678	0.332126	0.21342	0.222568	0.265496	0.437675	0.523083	na	0.42561	0.219577	0.183673	0.186182	0.448077	0.40235	0.150133	0.358864	0.232195	0.371847	0.354719	0.0844262	0.308224	0.581788	0.293563	0.30286	0.588746	0.256342	0.473395	0.118634	0.197193	0.280481	0.189808
523	ENSG00000225241.A3.chr1.144598780.144604410.144598780.144604478	1	1	0.980117	0.993254	1	0.993911	0.994492	1	1	1	1	0.961702	0.949442	1	1	0.98504	1	1	1	1	1	1	1	0.995836	1	1	0.997191	0.997872	0.985442	1	0.998042	1	0.996757	0.99841	1	0.99694	1	0.995329	0.996232	0.991791	0.996361	1	1	0.988101	1	0.985446	0.971405	1
524	ENSG00000225190.AF.chr17.43517592.43518203.43518425.43517592.43522836.43522873	0.311598	na	0.319672	0.309631	0.482776	na	na	na	na	1	1	0.238532	0.296914	na	na	1	na	na	na	na	1	na	na	1	na	na	1	0.610328	1	na	na	na	1	1	0.642109	na	na	na	1	1	1	na	na	1	na	1	na	na
525	ENSG00000225127.AF.chr20.21074493.21082025.21082200.21074493.21086912.21086999	0.04062	1	0.104448	1	0.416761	na	na	na	0.0684729	na	na	1	0.281768	0.137559	1	na	na	1	na	na	na	1	0.169084	na	na	0.231283	0.459071	0.211871	0.422261	1	na	na	na	0.642375	1	0	0.128667	na	0.0738759	0	na	0	na	na	na	0.227001	na	0.113528
526	ENSG00000224905.AL.chr21.15456465.15460930.15461367.15456465.15515830.15516789	1	0.991201	1	1	1	0.988242	0.993625	1	1	1	1	0.988198	0.993985	1	1	1	0.963819	1	1	1	1	1	1	1	1	1	1	0.997384	1	1	1	1	0.995135	0.992885	0.968441	1	1	1	1	0.989326	1	1	1	1	1	1	1	1
527	ENSG00000224877.AF.chr17.79213411.79213482.79214787.79213714.79214239.79214787	1	1	0.998074	0.997452	0.996121	1	1	1	1	0.994227	1	0.990658	0.995678	0.987625	0.997696	1	0.995633	1	0.990768	1	0.998625	0.982045	0.983512	1	1	1	0.990453	0.96179	0.998615	1	1	1	0.991379	0.996592	1	0.973909	1	0.993619	0.997584	0.976309	1	1	1	0.990987	0.998302	0.99757	0.99654	1
528	ENSG00000224877.A5.chr17.79213743.79214787.79213482.79214787	0	0	0.0023555	0	0.00311951	0.0048641	0	0	0	0	0	0	0	0	0	0	0.00251252	0	0	0	0	0.00370445	0.0165111	0.00693881	0	0	0.0147677	0	0.0277115	0	0.00181102	0	0.0274713	0	0	0.00866971	0.00441343	0.0134388	0	0.00769376	0.0123495	0.0166334	0.0158695	0.0168677	0.00412892	0	0	0.00699448
529	ENSG00000224743.AL.chr13.31478894.31479307.31504938.31502795.31503276.31504938	0.10966	na	0.136505	na	0.568742	0.269988	na	0	na	na	0	0.0612991	0.307704	0	0	na	na	na	na	na	na	na	0	na	na	na	0.111097	0.355754	na	1	0.8467	0	na	0.245858	0	na	0.311885	1	0.356793	0.356527	na	0	na	1	0.769226	0.314637	na	na
530	ENSG00000224699.SE.chr1.110958810.110960111.110960262.110960869	0.786841	0.74638	0.806377	0.466933	0.645376	0.652899	0.756883	0.819626	0.695675	0.334674	0.824017	0.763807	0.759247	0.410377	0.612277	0.710521	0.659397	0.778118	0.330594	0.678561	0.54248	0.71058	0.936813	0.33865	0.53032	0.83069	0.432644	0.373561	0.37848	0.666411	0.879821	0.274516	0.635441	0.558104	0.78588	0.308256	0.676895	0.578484	0.587718	0.534074	0.670766	0.964958	0.60701	0.53526	0.532621	0.505228	0.682436	0.701911
531	ENSG00000224699.AF.chr1.110954799.110954915.110956774.110955615.110955716.110956774	0	0	0	0.350979	0	0	0	0.678012	0.19743	0	0	1	1	0	0	0.510385	1	0	0	0.669328	0	0.510223	na	na	0	na	0.247179	0	0.420469	0	0	1	0	0.350236	0.671903	0.364544	0	0	0	0	0	0	na	0	0	0	0	0
532	ENSG00000224660.SE.chr3.15299113.15299616.15299690.15300053	0.319352	0.294172	0.0262923	0.0823481	0.0837521	0.178991	0.136196	0.130304	0.0534944	0.00622889	0.0441866	0.125566	0.125875	0.0990775	0.0732991	0.05175	0.364202	0.0459004	0.0396523	0.196507	0.0615596	0	0.0672368	0.0285049	0	0.304092	0.0792103	0.234866	0.151454	0.0986275	0.0963377	0	0.106369	0.115065	0.157883	0.103877	0.0115756	0.0936633	0.0749903	0.106101	0.0636123	0.0567525	0	0.0323828	0	0.115482	0.311544	0
533	ENSG00000224655.SE.chr2.122548095.122548707.122549029.122550765	0.584057	na	1	na	1	na	1	na	na	na	na	1	0.896171	1	na	na	na	na	na	na	na	na	1	na	na	na	0.822541	0.661428	0	na	na	na	0	0.688286	1	na	1	na	na	1	0.61698	na	na	1	na	1	na	1
534	ENSG00000224631.RI.chr16.61089349.61089597.61089600.61089818	na	0	0.479052	0.986175	1	0	0	1	1	0.556104	1	0	0.190369	na	na	na	0.021854	na	0	1	1	na	1	1	1	na	0.714182	1	0	1	0.00024323	0	1	1	0.997542	0.663896	na	0.833305	0	na	1	1	1	1	na	na	1	na
535	ENSG00000224597.AL.chr10.29704341.29747203.29747329.29704341.29776084.29776674	0	0	0	0	0	0	0	0	0	0	0	0	0	0	0.0768179	0	0	0	0	0	0.0766364	0.273812	0	0	0	0	0	0	0	0	0	0	0	0.334812	0	0	0	0	0.0845717	0	0	0	0	0	0	0.253189	0	0
536	ENSG00000224597.AL.chr10.29704341.29747203.29747329.29704341.29771762.29772847	0	0	0	0	0	0	0	0	0	0	0	0	0	0	0.0424838	0	0	0	0	0	0.0372678	0.247956	0	0	0	0	0	0	0	0	0	0	0	0.195815	0	0	0	0	0.0849856	0	0	0	0	0	0	0.212475	0	0
537	ENSG00000224597.AL.chr10.29704341.29747203.29747329.29704341.29757849.29758051	0	0	0	0	0	0	0	0	0	0	0	0	0	0	0.0145591	0	0	0	0	0	0.0133218	0.11076	0	0	0	0	0	0	0	0	0	0	0	0.0462744	0	0	0	0	0.0304482	0	0	0	0	0	0	0.071935	0	0
538	ENSG00000224597.AL.chr10.29704341.29709420.29711301.29704341.29747203.29747329	1	1	1	1	1	1	1	1	1	1	1	1	1	1	0.986567	1	1	1	1	1	0.963711	0.963052	1	1	1	1	1	1	1	1	1	1	1	0.899363	1	1	1	1	0.920525	1	1	1	1	1	1	0.936669	1	1
539	ENSG00000224597.AL.chr10.29704341.29709420.29711238.29704341.29747203.29747329	na	1	1	1	1	1	1	1	1	na	1	1	1	na	0.848378	1	1	na	1	1	0.909169	0.797036	1	1	na	na	1	1	1	1	1	1	1	0.788358	1	1	1	1	0.775312	1	1	1	1	1	1	0.534583	1	1
540	ENSG00000224597.AF.chr10.29698331.29698587.29704286.29699172.29699390.29704286	0	0	0	0	0	0	0	0	0	0	0	0	0	0	0.0145591	0	0	0	0	0	0.0133218	0.11076	0	0	0	0	0	0	0	0	0	0	0	0.0462744	0	0	0	0	0.0304482	0	0	0	0	0	0	0.071935	0	0
541	ENSG00000224367.AL.chr18.56724385.56724858.56725174.56724385.56726717.56726849	1	na	0.798295	na	0.731961	0.335336	na	0	1	na	na	1	0.681849	0.958802	1	na	na	0	0.863016	na	0	na	1	0	0	na	0	0.714927	0.323022	0	1	na	0	1	1	na	0	1	1	0.63275	0	0	na	na	0.724792	0	0	na
542	ENSG00000224186.AF.chr5.134673629.134673703.134690739.134685864.134686612.134690739	0.82277	1	0.355519	0.596575	0.588198	0.841819	0.793386	0.390391	0.461987	0.779039	0.925556	0	0.587498	0	0.598904	na	1	0.735105	0.557915	0.583002	0.637678	0.527042	0.573961	0.79131	1	na	0.707332	0	0.688687	0.501003	0.76579	0.863359	0.353117	0	0.0820173	0.414625	0	0.847909	0.603184	0.859188	0.5273	0.903387	0	0.500349	0	0.558039	0.114939	1
543	ENSG00000224081.SE.chr1.95197993.95207825.95207970.95285512	0.0445138	0	0.01915	0.191054	0.190443	0.150936	0	0	0	0	0.104172	0	0	0.0616555	0	0	0	0.0413012	0.0636097	0	0.27991	0.345196	0.285256	0	0.387261	0.228723	0.239314	0.017285	0	0.15236	0.212893	0.0322898	0.124098	0.0151985	0	0.0586376	0.0649573	0.265035	0.198548	0.15758	0.26618	0.0663202	0	0.244203	0.236393	0.155003	0.4173	0.0454755
544	ENSG00000224081.AL.chr1.95104017.95104114.95144981.95123089.95123611.95144981	0.0445138	0	0.01915	0.191054	0.190443	0.150936	0	0	0	0	0.104172	0	0	0.0616555	0	0	0	0.0413012	0.0636097	0	0.27991	0.345196	0.285256	0	0.387261	0.228723	0.239314	0.017285	0	0.15236	0.212893	0.0322898	0.124098	0.0151985	0	0.0586376	0.0649573	0.265035	0.198548	0.15758	0.26618	0.0663202	0	0.244203	0.236393	0.155003	0.4173	0.0454755
545	ENSG00000223969.A5.chr7.90221215.90225042.90221215.90225047	na	1	1	na	0.699071	1	1	na	1	na	1	1	1	1	1	1	1	na	na	1	na	na	1	na	1	1	1	na	1	1	1	1	1	na	0	1	1	na	0	na	0	na	1	1	na	0	na	na
546	ENSG00000223960.AL.chr2.179295616.179295774.179296068.179295616.179298109.179298818	0.879421	0	0.471558	0.245037	0.382129	0.314247	0.458549	0.368004	0.661384	0.568479	0.286903	0.425064	0.734117	0.707787	0.426299	0.242865	0.26048	1	0.458883	0.524961	0.384612	0.458267	0.630462	0.433218	0	0.398257	0.376558	0.873722	0.508845	0.343485	0.0506437	0.781058	0.480703	0.646722	0.381762	0.371792	0.709589	0.356428	0.463305	0.604168	0.42032	0.433372	0.583687	0.420752	0.382654	0.528128	0.465732	0.676031
547	ENSG00000223960.A5.chr2.179291430.179295497.179291388.179295497	0.635872	0.2604	0.24578	0.213088	0	0.281378	0.288211	0.0949696	0.197752	0.193835	0.209664	0	0.539142	0.165237	0.689026	0.151276	0.435951	0	0.149199	0.236532	0.379675	0.814566	0.320992	0.0733354	0.110011	0	0.44825	0.867906	0.175965	0.287355	0.0830546	0	0.269154	0.52404	0.325999	0.377346	0.455481	0.19955	0.305373	0.250987	0.325021	0.254255	0.0705999	0.498724	0.634628	0.584663	0.548103	0.872849
548	ENSG00000223745.SE.chr1.93730329.93756122.93756243.93770945	0.00858292	0	0.0562353	0	0.0570935	0	0.0586352	0	0	0	0.120345	0.0787249	0.078988	0.113876	0	0.19287	0	0	0.0681007	0	0.0237329	0.0161546	0	0	0	0.034879	0.0289041	0.3614	0.11238	0.154898	0.200607	0.042447	0.160661	0.102137	0	0	0.108833	0.0407377	0.264361	0	0.433612	0.294341	0.0870141	0.131861	0.819679	0.0579651	0	0.0305597
549	ENSG00000223572.A3.chr15.43986397.43986725.43986397.43987002	0.866917	1	0	na	0	na	na	na	0	na	na	0	0.813929	0.647202	na	na	na	na	na	na	na	0	0	na	na	na	0	na	1	na	na	na	na	0.888648	0	na	0	1	na	na	0	na	na	na	0	0	na	na
550	ENSG00000223561.AF.chr7.25701351.25702366.25702561.25701351.25790406.25790614	0.345424	0.444197	0.403485	na	0	0.162011	1	0	1	0	na	1	0.44538	0.529317	na	na	na	0.491489	1	0	0.140283	na	0.215839	1	na	0.0212209	0.326098	0.313927	0.236494	0	na	0.438191	1	0.591396	1	1	1	0.364457	0.324345	1	0.110324	1	na	na	1	0.236019	na	1
551	ENSG00000223528.AL.chr10.128823205.128823527.128824536.128824218.128824316.128824536	0.587771	na	1	na	0	1	na	1	na	na	na	1	1	0.217988	na	na	na	0	na	na	0	na	na	0	0	0	na	1	na	na	na	0	na	na	0.474177	0	0	0	0	0	0	0.133823	na	0	na	na	na	0.451315
552	ENSG00000223511.AL.chrX.1853089.1860824.1860881.1853089.1874577.1874878	0.380743	0	1	1	1	0.431095	1	1	na	0	na	0.717295	0.550639	0	na	1	na	0	1	na	na	na	0.727335	1	0	na	0.792495	0.31842	1	na	0.0982619	na	1	0.567167	0.638243	1	0.670455	1	1	1	1	0.228694	1	1	1	1	1	0.306659
553	ENSG00000223344.AF.chr1.191828310.191835950.191836090.191828310.191859195.191859359	0	0	1	na	0.732069	0	0	na	1	0	na	1	1	0.87669	1	na	na	na	na	na	na	na	1	1	1	na	0	1	na	na	1	1	na	1	na	1	1	na	1	0	1	1	na	na	0	1	na	0
554	ENSG00000222011.AF.chr7.102389425.102389490.102392139.102389889.102390105.102392139	0.821892	1	0.770254	0.669538	0	0.831738	0.847025	0.920698	1	1	0.743184	0	na	na	0.785555	0.742956	1	1	0.276557	0	0.512881	0.896218	0.815522	0.741109	na	0	0	0	0	0.261454	0.84685	0.957518	0	0	1	0	0	0.8396	na	0.570758	0.329565	0.856799	0.784845	1	0.786049	0.683011	0	0
555	ENSG00000222011.A5.chr7.102390083.102392139.102389864.102392139	0	0	0.387232	0.249904	0.0721316	0.510549	1	0.453793	0	0.696843	0.724417	0.749194	0.140426	1	0.0811706	0.591614	0.52698	0	0.242058	0	0.56388	0.405531	0.154872	1	1	1	0.315345	0	0.329395	1	1	1	0.253232	0.541879	0.956303	1	1	0.729889	0.794606	1	0.614589	0	1	0.5246	0	0.215735	0.134444	0.239114
556	ENSG00000222011.A5.chr7.102390083.102392139.102389490.102392139	0	0	0.636817	0.321917	1	0.274294	0.582311	0.362317	0	0.867569	0.463352	1	1	1	0.177804	0.601017	0.31417	0	0.678874	na	0.705591	0.201661	0.112671	0.656112	1	1	1	na	1	0.932661	0.331655	0.436171	1	1	0.728562	1	1	0.456044	1	0.930655	0.716883	0	0.758773	0.712512	0	0.224242	1	1
557	ENSG00000221983.RI.chr19.18685680.18685782.18685867.18686051	0	0	0.00358034	0.00204414	0.00310601	0.00305598	0	0	0	0	0.00102946	0	0.00438424	0.00843288	0.000955097	0	0.00167435	0.00473701	0.00125872	0.00204743	0	0.00296969	0	0.00187828	0	0	0.00539647	0.00501036	0	0	0	0	0.00120972	0	0	0	0.00342702	0.00528742	0.00963033	0	0.0011551	0	0	0.00463352	0.00141947	0.000975839	0.0038333	0.00419367
558	ENSG00000221923.AF.chr19.52873192.52873230.52876364.52873346.52873855.52876364	0.880401	na	1	1	0.438278	0.885047	0.388498	0.679679	0.729049	na	0	0	0.653543	0	0	0.410679	1	1	0.867507	1	0.640032	0.611151	0.69186	1	na	na	0	0.757817	0.454038	0	0.668215	0.234881	0.763185	0.809608	1	0	0	0.714814	0	0	0.430452	0	0	na	na	0.857339	0.753012	na
559	ENSG00000221914.AF.chr8.26150628.26150670.26151182.26150732.26150882.26151182	1	na	1	1	1	1	na	0	1	na	na	0.998403	1	1	1	na	na	1	1	na	1	1	0.8034	na	1	0.694237	0.231852	1	na	1	na	1	1	1	1	1	1	na	0.952571	1	1	1	1	1	1	1	na	1
560	ENSG00000221823.AF.chr2.68444263.68478123.68478280.68444263.68479257.68479663	0.267389	0.11383	0.0242149	0.022336	0.0274664	0.137669	0.0503828	0.0327903	0.0369895	0	0.0257359	0.0331633	0.122512	0.153706	0.00709231	0	0	0	0.0245792	0	0.0380895	0.0104748	0	0.0543766	0	0	0.0196368	0.0558243	0.0278965	0.0662729	0.00860224	0	0.0247725	0.012268	0.0477633	0.0254656	0	0.0457475	0	0.0199182	0.103568	0	0	0.0202554	0	0.0375252	0.0185257	0
561	ENSG00000221817.SE.chr10.75264030.75275586.75275683.75279366	0.584699	0	0.058913	0.276373	0.391271	0.185275	0.168775	0.30829	0	0.420869	0.383593	0.540896	0.414579	0.629135	0.173271	0.83637	0.553333	0.220564	0.468332	0.380296	0.451974	0.249074	0.514859	0.465201	1	na	0.248165	0.285459	0.385982	0.37433	0.382856	1	0.395377	0.433968	0.451164	0.721759	0.571387	0.489829	0.749965	0.283407	0.140839	0.62065	1	0.562272	1	0.224927	0.255501	na
562	ENSG00000221817.AL.chr10.75264030.75264563.75267067.75264030.75279366.75279828	0.27336	0.431325	0.272114	0.240408	0.445358	0.493569	0.528357	0.313276	0.369082	0.394486	0.57742	0.683212	0.350469	0.426697	0.293935	0.911934	0.523417	0.658596	0.421814	0.549989	0.435819	0.32088	0.562099	0.565773	1	1	0.412081	0.534295	0.698497	0.359573	0.530735	1	0.370006	0.604749	0.634152	0.481488	0.452261	0.480218	0.68917	0.488488	0.300544	0.449354	1	0.612739	1	0.41446	0.70497	1
563	ENSG00000221817.AF.chr10.75256048.75256241.75259353.75258314.75258625.75259353	1	na	1	1	na	0.146639	na	0.284951	0.538144	na	na	1	na	1	na	na	na	na	0	na	na	na	1	na	na	na	1	1	na	1	1	1	1	1	1	1	1	na	na	1	1	1	na	na	na	1	1	0.180156
564	ENSG00000220205.AF.chr17.8065687.8065762.8066250.8065687.8066785.8066864	0	0	0.50053	0.546519	0.708716	0.26285	0.629171	0.593713	0.25595	0.302114	0.0895779	0.330204	0.451942	0.168676	0.506436	0	0	0	0.311389	0	0.607136	0.543753	0.57118	0	0	0	0.522516	0.145356	0.306591	0.676105	0	0.171115	0.517287	0.401679	0.588781	0.554399	0.369511	0.619202	0.378679	0.529567	0.226619	0	0	0.827602	0.79745	0.491905	0.603358	0.6503
565	ENSG00000220205.A5.chr17.8065687.8065762.8065687.8066196	0	0	0.476452	0.533186	0.601569	0.184854	0.390558	0.642089	0.294111	0.325672	0.039409	0.172791	0.211423	0.160896	0.315594	0	0	0	0.207674	0	0.658013	0.22634	0.303582	0	0	0	0.523523	0.148757	0.257256	0.685495	0	0.356662	0.490469	0.318935	0.303204	0.550141	0.420378	0.502662	0.363946	0.479871	0.140453	0	0	0.632941	0.40794	0.407558	0.399801	0.242735
566	ENSG00000219926.RI.chr13.64413882.64413957.64415656.64415756	0.340931	na	0.731355	na	0.595702	0.257574	0.154776	na	1	na	na	0.561578	0.246361	0.762962	1	na	1	na	1	na	na	0.301156	0.402484	na	na	1	1	1	1	1	na	0.563112	1	0.468304	0.572057	na	1	0.401952	0.692718	0.569359	1	0.597245	na	na	1	0.704363	na	0.342364
567	ENSG00000219626.SE.chr2.24362320.24365362.24365616.24369618	0.0867097	0	0.085073	0.246548	0.21032	0.194859	0.462224	0	0.260427	0.216471	0.208019	0.30362	0.112202	0.375432	0.0880925	0.158779	0	0	0.169797	0	0	0.0314947	0.346268	0.246767	0.142137	0	0.149826	0.558827	0.202801	0.237418	0.441485	0.398751	0.299399	0.131781	0.178543	0.123718	0.52913	0.268486	0.519102	0.126092	0.261092	0	0.185461	0.10693	0.102914	0.261298	0.0430436	0.153961
568	ENSG00000219200.SE.chr17.6916080.6916638.6916854.6916985	na	1	1	1	1	na	1	na	na	0.189491	na	0	1	0	1	0	0.819744	0	1	0	na	1	na	0	0	0	0.0328627	0	0	1	0.0297475	0.0706828	1	0.383451	1	0	0	1	0	na	0	0.144046	0	0.168389	1	na	0	0.107906
569	ENSG00000219200.SE.chr17.6916080.6916638.6916835.6916985	na	na	na	1	na	1	na	1	na	0	na	0	na	0	na	0	0	0	na	0	1	1	na	0	0	0	0.498126	0	0.496959	na	0.0443399	0	na	0	na	0	0	na	0	na	0	0	0	0.223942	na	na	0.26682	0
570	ENSG00000219200.RI.chr17.6915965.6916096.6916985.6917061	1	1	1	na	1	0.0103205	1	0	na	1	1	1	1	1	1	1	na	0	1	na	1	na	na	na	na	1	1	1	1	1	1	1	1	1	1	1	1	1	1	1	1	1	na	na	1	1	na	1
571	ENSG00000219200.AF.chr17.6915798.6916080.6916985.6916550.6916835.6916985	na	na	na	na	0	0	na	0	0	1	na	0.518274	0	1	na	1	0	1	0	0.921773	na	0	0	0.970181	0	1	1	0.656136	0	na	1	1	na	0.828926	na	0.586389	0.872465	0	0	0	0.321207	1	1	1	0	na	0.574769	0.00751605
572	ENSG00000219200.A5.chr17.6916096.6916985.6916080.6916985	na	na	na	na	na	1	na	1	na	0	na	0	na	0	na	0	0	0.78686	na	0	na	na	na	0	0	0	0	0	0	na	0	0	na	0	na	0	0	na	0	na	0	0	0	0	na	na	0	0
573	ENSG00000219200.A3.chr17.6916080.6916638.6916080.6916985	1	na	1	na	na	1	na	1	1	0	na	0.270524	1	0.0856108	1	0	0	0	na	0	1	1	na	0	0	0	0.66191	0.0519755	0.496787	na	0	0	1	0.102929	na	0	0.0318409	1	0.000115447	1	0.368232	0	0	0	na	1	0.195935	0.46997
574	ENSG00000218052.AL.chr15.85858818.85859013.85873309.85869625.85870291.85873309	0.560406	0	0.606755	0	0.568411	na	0	0	0	na	0	1	0	0	na	na	na	na	0	na	na	na	0.903008	na	na	na	0	1	na	na	na	na	0.854558	0.975437	0.753987	na	0.914306	0	na	0	1	1	na	1	na	0.89435	na	na
575	ENSG00000217555.SE.chr16.66586696.66592093.66592251.66597025	1	na	0.313639	0.144095	0.188851	0.469101	0	0.506043	1	0.512586	1	1	0.508295	0.679099	0.0528229	0.456997	1	na	0	0	0.287733	0.131396	0.478111	0.511988	1	1	0.394746	0.647441	0.139031	0	0.457123	0.143489	0.20953	0.490162	0.167846	0.229388	0.774149	0.601486	0	0.201583	0.21068	0.427406	0	0.61782	0.305121	0.157168	0.340691	0.381615
576	ENSG00000216671.SE.chr16.34274635.34277613.34277648.34280783	0.545174	0	0.712372	1	1	0	0	na	1	na	na	0.771284	0.145252	1	0	1	0	na	0.459578	na	na	0	1	na	na	na	1	0.621107	1	1	na	na	1	1	1	na	0.418236	1	0	0.718771	1	na	na	na	1	0.404476	1	1
577	ENSG00000215910.A3.chr1.11840067.11842246.11840067.11842251	1	na	1	1	1	1	na	na	1	na	1	1	1	na	na	1	1	1	1	na	1	1	0.490479	na	na	na	1	1	1	na	na	na	na	0	0.427629	na	0	1	na	0	1	na	0	na	na	1	na	1
578	ENSG00000215845.RI.chr1.161007421.161007616.161007703.161007865	0	0	0.302664	0.290471	0	0	0.208197	0.0672658	0	0.159028	0	0.185476	0	0.264571	0.180027	0.0909092	0	0	0.260954	0	0	0.0334938	0.380891	0	0	0	0.115372	1	0.0507434	0.31305	0	0	0	0.0856346	0.0704907	0.326465	0.193191	0.0462988	0.243339	1	0.0634488	0.181438	0	0.0957399	0	0.195466	0.857856	0.136267
579	ENSG00000215414.RI.chrY.15398518.15398647.15398663.15399258	1	0	1	0	na	na	0	1	1	1	na	0.991435	1	na	1	0	0.999935	1	0	0	0.998527	1	na	1	1	0	1	na	1	1	0	0	0	0	na	1	0	0	na	0.720739	0	0	0	0	0	1	0	0
580	ENSG00000215302.SE.chr15.30771396.30772945.30773110.30776705	0.823183	1	0	0	0	0	0	0.4329	0.463436	0	0	na	0	0	0	na	0.376586	0.800441	0	0	0	0	0	0	na	1	0.47578	0.799499	0.211928	0	0.0941335	0	0.0123826	na	0.611247	0	0	0	0	0	0	0	0	0	0	0.309732	0	0
581	ENSG00000215271.AF.chr14.23746396.23747269.23747309.23746396.23762740.23762787	na	na	na	na	na	0.773246	1	na	na	na	0	na	na	na	na	na	0	na	na	na	na	1	1	na	na	na	1	1	na	na	0	na	1	na	0.798976	na	na	na	1	na	1	na	na	1	0.686434	1	na	na
582	ENSG00000215271.AF.chr14.23746396.23747269.23747309.23746396.23755122.23755326	0	0	0	0	0	0.353928	0.625783	0	0	0	0	0	0	0	0	0	0	0	0	0	0	0.128818	0.101954	0	0	0	0.323367	0.0128627	0	0	0	0	0.101183	0	0.601897	0	0	0	0.45674	0	0.262551	0	0	0.000243586	0.451738	0.217478	0	0
583	ENSG00000215252.SE.chr15.34843477.34845096.34845292.34845946	1	na	0.723049	0.704087	1	1	1	0.620936	0.39116	1	0.908068	0.735163	1	1	0.625773	1	0.663073	0.958624	0.73242	0.657353	0.657796	1	0.710543	1	0.989033	1	0.759633	0.566525	0.568828	1	1	0.375071	1	0.733231	0.666615	0.626758	1	1	1	0.399059	0.641565	na	0.829859	0.84161	0.459003	0.674289	0.403891	1
584	ENSG00000215252.AF.chr15.34846157.34875717.34875852.34846157.34880592.34880704	0	na	0.332126	0.610208	0.639848	0.523495	0.550649	0.379064	0.60884	0	0.576621	0.527535	0	0	0.374227	0	0.363535	0.977058	0.459736	1	0.356347	0.316979	0.289457	0	1	0	0.295322	0.442683	0.597554	0.195393	0	1	0.342617	0.266769	0.830738	0.999905	na	0.47734	0.808556	0.600941	0.469076	na	1	0.453087	0.83269	0.348691	0.596109	0
585	ENSG00000215148.A3.chr16.2849125.2849287.2849125.2849290	0.00481751	na	0	1	0.505839	na	na	na	na	na	na	0.681275	8.5503e-05	1	na	na	na	na	na	na	na	0.330342	1	na	na	na	na	0.570902	na	na	0.999999	na	na	1	1	na	1	na	1	na	na	na	na	1	1	1	na	1
586	ENSG00000215067.SE.chr17.6905939.6913115.6913208.6915515	0.45167	0.646429	1	0.34451	0.242938	0.643703	0.166432	0.929686	0.807079	1	0.443862	0.331182	0.334029	0.514291	0.28096	0.500322	0.993338	1	0.107591	0.684536	0.660782	0.157869	0.37512	0.604164	0.488074	0.280406	0.611797	0.227567	0.217839	0.329657	0.303046	0.214712	0.290578	0.106181	0.426403	0.187721	0.184711	0.152201	0.239279	0.560838	0.301937	0.198438	0.39382	0.1974	1	0.499788	0.20301	0.40005
587	ENSG00000215067.MX.chr17.6780206.6784229.6784381.6913115.6780206.6829480.6829602.6913115	0.824878	0.338105	1	1	0.762212	0	0.139194	0.804037	0.757861	1	0.419496	1	1	0.420656	1	1	1	na	1	1	0.847284	1	1	0.886262	1	1	0.876639	1	1	1	0.936822	1	1	0.671697	1	1	0.725954	1	0.877477	1	1	1	1	na	1	1	0.842575	1
588	ENSG00000214967.SE.chr16.16485953.16486450.16486519.16487313	0.484586	0.373972	0.254869	0.31556	0.202312	0.0432614	0.255148	0.437267	0.461859	0.29237	0.269788	0.278539	0.373581	0.142971	0.126299	0.386959	0.0734802	0.350758	0.173124	0.384586	0.311818	0.150898	0.305868	0.389552	0.309395	0.441265	0.211572	0.0331618	0.189742	0.450563	0.233306	0.261608	0.205785	0.20583	0.169675	0.389192	0.152844	0.236683	0.32221	0.252355	0.196823	0.275824	0.285501	0.0792171	0.0461543	0.199963	0.166316	0.139976
589	ENSG00000214941.RI.chr17.15880893.15881014.15881114.15881227	1	na	1	0.623086	0	na	1	1	na	1	1	1	1	na	0	na	0	na	0.0224579	0.063487	0	0.753324	na	na	1	na	1	0	0.667279	1	0	na	0.407351	1	0.558952	1	1	0.412636	1	0.469305	0	0	na	0.303136	0	0.344652	0	0
590	ENSG00000214941.AF.chr17.15897092.15902820.15902964.15897092.15902974.15903008	0	0	0	0.340146	0.355981	0	0	0	0	0	0	0	0	0	0.624261	0	0.462308	0	0.640238	0.404757	0.387364	0.622998	0	0	0	0	0	0.413971	0	0	0.333052	0	0.578744	0	0.478545	0	0	0.446277	0	0.410384	0.847688	0.839902	0	0.523509	0.655131	0.501821	0.69861	0.980961
591	ENSG00000214941.AF.chr17.15897092.15902817.15902902.15897092.15902974.15903027	na	1	na	1	1	1	1	1	1	1	1	na	1	na	1	1	1	na	1	1	1	1	1	1	1	1	1	0	0.641052	1	0.772286	1	1	na	1	1	1	1	1	1	1	0	1	0.628296	na	1	na	na
592	ENSG00000214872.A5.chr11.57310847.57311097.57310814.57311097	1	1	0.927785	1	1	0.991524	1	1	0.82531	0.733444	0.758125	1	0.987029	1	1	0.888029	1	1	1	1	0.932673	1	1	1	1	1	0.993226	1	1	1	0.966545	1	1	0.717602	1	0.999999	0.552011	0.999708	1	1	0.969557	0.954238	0.553522	1	0.68715	1	1	0.915769
593	ENSG00000214855.SE.chr19.45430290.45430867.45431187.45434257	0.262001	na	1	1	na	0	na	na	1	na	na	1	0.158104	1	na	na	na	na	na	na	na	na	1	na	1	1	na	1	na	na	na	na	1	1	na	na	na	na	1	0	na	1	na	na	na	0.637148	1	na
594	ENSG00000214796.AL.chr1.202820956.202822408.202828010.202827056.202827292.202828010	0.0291661	0	0.0343781	0	0.0594531	0.256261	0.0722977	0.223034	0	na	na	0.199742	0.269194	0.031147	0.189454	0	na	0	0.561727	0	0	0	0.174113	na	na	0	0.123417	0.176129	0	0.0974841	1	0.603261	0.14093	0.263718	0.159948	0	0.119778	1	1	0.172623	1	0	0	0.0844585	1	0.183435	1	0.629036
595	ENSG00000214787.SE.chr11.59992566.59996067.59996100.59997385	1	1	1	0.22138	0.52241	1	0.253945	1	1	1	1	1	1	1	1	1	0.452861	1	0.178016	1	0.744873	na	1	1	1	1	1	1	1	1	1	na	1	0.999999	1	1	1	1	na	1	1	1	1	1	1	1	1	0.809179
596	ENSG00000214691.SE.chr2.42104918.42117491.42117558.42119669	0.795433	0	0.11401	na	0.568573	0.235436	1	na	1	na	na	0.729822	1	0.523073	0.931089	na	na	na	na	na	na	1	1	na	na	na	0.687434	0.484708	1	na	na	1	1	1	0.944745	1	0.542461	0	0.466409	0.955131	0.11653	1	na	na	1	0.759646	1	1
597	ENSG00000214548.AL.chr14.101311870.101312213.101316136.101311870.101327028.101327345	1	1	1	1	1	1	1	1	1	1	1	1	1	1	1	1	1	0.990415	1	1	1	1	1	1	1	1	1	1	0.97808	1	0.979793	1	0.982043	1	1	1	1	1	1	1	0.962326	1	1	1	1	0.946006	0.954558	1
598	ENSG00000214530.AF.chr11.72492339.72493311.72493404.72492339.72496860.72497012	1	0.00392975	1	1	1	1	1	na	1	na	1	1	1	na	1	0.0133371	1	na	1	na	1	1	1	0.843091	na	na	1	na	1	1	na	0.999984	1	1	1	1	na	1	1	1	1	na	na	1	1	1	1	1
599	ENSG00000214530.AF.chr11.72492339.72493311.72493404.72492339.72493517.72493574	1	1	1	1	1	1	1	na	1	na	1	0.816917	0.908891	na	1	1	1	na	1	na	1	1	1	1	na	na	1	na	1	1	na	1	1	0.942369	1	1	na	1	1	1	1	na	na	1	1	1	1	1
600	ENSG00000214530.AF.chr11.72492339.72492709.72492880.72492339.72496860.72497012	na	0	1	na	1	1	1	na	na	1	1	na	na	1	1	0	1	na	1	1	na	1	1	0	1	na	1	na	1	1	na	0	na	1	1	1	1	1	1	1	1	na	1	1	na	1	1	1
601	ENSG00000214530.AF.chr11.72492339.72492709.72492880.72492339.72493517.72493574	na	na	1	na	1	1	1	na	na	1	1	0	0	1	1	na	1	na	1	1	na	1	1	na	1	na	1	na	1	1	na	na	na	0.589012	1	1	1	1	1	1	1	na	1	1	na	1	1	1
602	ENSG00000214413.AF.chr10.112677971.112678603.112678694.112677971.112678879.112678919	0.0633875	na	0.124954	0	0.604129	0.173379	0	0.10972	0	0.251294	na	1	0.141428	1	0.121513	0.618303	0.931236	0	0.504168	0.296664	0	0	0.0509166	0	0	na	0.24154	0.0831258	0.0179176	0.0386886	0.0255443	0	0.0188043	1	0	0.0252815	0.0375817	0.179782	0.0261359	1	0.0610538	0	0	0.0989542	0	0	0	0
603	ENSG00000214253.AF.chr7.100884187.100884871.100885066.100884187.100888179.100888329	0.903963	1	1	1	0.863026	1	1	1	1	0.716321	1	0.935229	0.925557	1	1	1	1	1	1	1	1	0.76834	1	0.999858	1	1	1	1	1	1	1	0.999991	1	1	1	0.999773	1	1	1	1	1	1	1	1	1	1	1	1
604	ENSG00000214253.AF.chr7.100884187.100884407.100884458.100884187.100888179.100888329	0.51004	na	1	na	0.337351	1	1	1	1	0	1	3.11193e-05	0.971401	na	1	na	1	na	1	na	1	0.971307	1	0.999706	na	na	1	1	1	1	na	0.999635	1	na	1	0.999265	na	1	1	na	1	na	na	1	1	1	1	1
605	ENSG00000214128.SE.chr7.138482931.138486072.138486143.138487645	1	0.691375	1	1	1	1	1	1	1	1	1	1	1	1	1	1	1	1	1	1	1	1	1	1	1	1	1	1	1	1	1	1	1	1	1	1	1	1	1	1	1	1	1	1	1	1	1	1
606	ENSG00000214097.A5.chr3.196236540.196241975.196236540.196242031	0.0650814	0.0497624	0.212189	0.0979087	0.136187	0.096016	0.0452932	0.112551	0.0126778	0.0691709	0.137816	0.209521	0.061788	0.0584153	0.108377	0.0420736	0.129733	0.240926	0.093329	0.0904569	0.107216	0.0856951	0.0902648	0.109102	0.0340363	0.0331335	0.0617371	0.0257959	0.0896092	0.0958997	0.0685686	0.142507	0.0992199	0.0528114	0.0855133	0.0712101	0.0989289	0.0757724	0.0646862	0.115759	0.071259	0.0443378	0.06922	0.0568934	0.113353	0.0689877	0.0597384	0.0836175
607	ENSG00000214087.SE.chr17.79649179.79649521.79649705.79650043	0	0	0	0	na	0	0.16572	0.214257	0.151508	na	na	0	0.274054	0	0	0	0	na	0	0	0	0	0.356606	0	0	0	0	0.441361	0	0	0	0	0	0	0	1	0	0	0	0.53698	1	na	0	0	0	0	0	0
608	ENSG00000214087.A3.chr17.79649705.79650043.79649179.79650043	0.814493	0	0.45352	0.127796	na	0.196712	0.458781	0.0807011	0.148635	na	1	0	0.273652	0.156496	0	0.271427	0	na	0	0	0.113221	0	0.670834	0.0351221	0.0826477	0.690495	0.741579	0	0.120998	0.281911	0	0.0260298	0.379308	0.793692	0.326918	1	0.562191	0.306355	0.49763	0	na	na	0.273627	0.597195	0.767569	0.39031	0.623322	0
609	ENSG00000214046.SE.chr19.16758072.16764846.16764936.16770206	1	0.370595	0.709578	0.870236	1	1	0.980237	0.894098	0.885242	0.645386	1	0.968114	0.696793	1	1	0.743337	0.879225	1	0.821906	0.818592	0.844087	1	0.872644	0.73499	0.898269	1	1	0.860088	0.878869	0.853145	0.797141	1	0.88049	1	0.876925	1	0.886052	0.86693	0.902447	1	0.958009	1	0.88826	0.807068	1	0.935219	0.996766	1
610	ENSG00000214046.SE.chr19.16758072.16763416.16763772.16764846	0.112366	0.264258	0.234431	0	0.000164707	0	0	0.0395884	0.334081	0.0768757	0	0.133001	0	0.109869	0	0.238059	0	0.0359533	0	0.0235353	0	0	0	0.201807	0.148704	0.0648044	0	0.135733	0	0	0.25149	0.104084	0	0.0176022	0	0.0135483	0.0987516	0	0	0	0	0.279182	0	0	0	0	0.0230065	0
611	ENSG00000214022.AF.chr7.150065879.150066030.150068317.150066469.150066759.150068317	na	1	1	1	0.862835	1	0.948591	1	1	na	1	na	1	1	1	na	1	1	1	na	1	1	0.974446	na	1	1	0.978735	1	1	1	na	1	1	0.882295	1	1	1	na	1	0.582904	1	1	na	1	1	0.950169	1	0.846791
612	ENSG00000214021.AL.chr3.9855029.9857758.9857863.9855029.9859329.9859483	na	na	na	0	0	0	na	na	0	0	0.345887	0.14047	0	1	0	0	0	na	na	na	0	na	0	0	na	0	0	na	1	0	0	0	0.331055	0.130118	0	0.312458	0	0.332411	0	0	0	na	1	0	na	0	0.117003	0
613	ENSG00000214013.AF.chr15.42565484.42565642.42566366.42565856.42566242.42566366	0	0	0.0811466	0	0	0	0	0	0	0	0	0	0	0	0	0	0	0	0	0	0	0	0	0	0	0	0.0624105	0	0.120422	0.118205	0	0	0.0431332	0.0583938	0	0.0436933	0	0.261878	0	0	0	0	0.0794962	0	0	0	0	0
614	ENSG00000214013.A5.chr15.42566027.42566366.42565642.42566366	1	na	0	1	1	1	1	1	1	na	na	1	1	na	1	1	na	na	1	1	1	na	1	na	na	na	0.626065	1	0.570607	0.481321	1	na	0.655744	0.340219	1	0.354179	na	0.127969	na	1	1	na	0.838674	1	na	1	1	1
615	ENSG00000213923.AF.chr22.38710174.38713165.38713413.38710174.38713991.38714089	0	0	0	0	0	0	5.02194e-08	0.752527	0.813541	0.995162	0	6.12449e-10	0	0.902644	0.831107	0	1	0.999043	0	0.999999	0.000215891	0	1.76454e-09	0.999594	0	0	0	7.40531e-05	6.82279e-06	0	0	0	3.05798e-09	4.12845e-07	0.293879	0	0	0	0.287245	0	0	0	0	4.44868e-10	0.0957203	7.77663e-08	4.97624e-10	0.321729
616	ENSG00000213889.AF.chr19.46000509.46000601.46003207.46001731.46002669.46003207	1	1	1	1	1	1	1	1	1	1	1	1	1	1	1	1	1	1	1	1	1	1	1	1	1	1	1	1	1	1	1	1	1	1	1	1	1	1	1	1	1	0.957795	1	1	1	1	1	1
617	ENSG00000213760.AF.chr6.31513986.31514255.31514370.31513986.31516003.31516204	1	na	1	1	1	1	1	0	1	1	na	1	1	1	1	1	1	na	1	na	1	na	1	na	1	na	1	1	1	na	1	na	na	1	1	1	1	na	1	na	1	1	na	1	1	1	na	1
618	ENSG00000213753.SE.chr19.59097723.59102865.59102991.59110334	1	1	0.921612	0.942207	0.932682	0.945077	0.859991	1	0.941157	0.761088	0.91907	0.948178	0.974865	0.90882	0.860416	na	1	1	0.821156	1	0.842164	1	1	0.754865	0.933101	0.683916	0.87571	0.938581	0.438253	1	1	0.87757	0.916731	0.808023	0.818942	0.837815	0.874645	0.862157	1	1	0.879277	0.767037	1	0.720534	0.710742	0.959798	1	1
619	ENSG00000213626.AF.chr2.30454397.30454630.30457271.30455023.30456000.30457271	0.909365	0	0.650291	0	0.761678	1	1	1	1	na	1	0.754195	0.56983	1	1	1	1	1	1	na	0.4917	1	1	na	1	na	0.893103	1	1	0	0.95822	1	1	0.664556	1	1	1	1	1	1	1	na	na	0.333772	1	0.735179	1	1
620	ENSG00000213619.AF.chr11.47600624.47600710.47602077.47600820.47600886.47602077	na	na	0	na	na	na	na	0.903301	na	na	0	na	0	na	na	1	0	na	0.61433	0	0	na	na	na	na	na	na	1	1	0.963727	na	na	0.908387	na	0.9813	0.991551	na	0.942685	1	na	1	na	na	na	0.994726	na	0	1
621	ENSG00000213614.SE.chr15.72648958.72654717.72654807.72668061	0.10091	0	0.104293	0.128269	0.159022	0.0321054	0.0698872	0.0391339	0.0805138	0	0	0	0.0720231	0.122985	0.183172	0	0.0533164	0	0	0	0.063977	0	0.0326376	0.101241	0	0	0.0825087	0.207472	0.156847	0.118029	0.00208561	0.0507573	0.0734885	0.299676	0.0243603	0.0672259	0	0.0430787	0.159532	0.16908	0.0649166	0.0770388	0.21176	0.14925	0.0644879	0.0244668	0	0
622	ENSG00000213614.SE.chr15.72640475.72641420.72641600.72642859	0.939784	1	0.907209	0.889662	0.866308	0.96949	0.93846	0.964488	0.92658	1	1	1	0.90309	0.904573	0.848998	1	0.953478	1	1	1	0.942819	1	0.968477	0.913945	1	1	0.924177	0.838285	0.845217	0.889404	0.998008	0.95878	0.941661	0.779891	0.979876	0.940285	1	0.960511	0.858547	0.854817	0.93592	0.936545	0.808774	0.865214	0.939158	0.978192	1	1
623	ENSG00000213614.SE.chr15.72638666.72640027.72640099.72640389	0.487699	0.48511	0.173925	0.164101	0.244235	0.334561	0.193921	0.122072	0.0988274	0.258705	0.316593	0.409113	0.379431	0.399721	0.291031	0.150654	0.383251	0.281317	0.162584	0.318283	0.340634	0.166929	0.212204	0.171338	0.0895845	0.242462	0.23196	0.349823	0.0905256	0.162801	0.0636544	0.214975	0.289363	0.450344	0.347121	0.124877	0.248577	0.151093	0.25537	0.327419	0.167158	0.22338	0.120616	0.150698	0.0877781	0.373665	0.22089	0.254337
624	ENSG00000213463.SE.chr14.70842488.70855187.70855323.70883617	0.85319	1	0.736697	0.723288	0.851527	0.669567	0.507521	0.702947	0.799199	0.494624	0.575623	0.486511	0.654222	1	0.595132	1	0.674714	0.540968	0.741276	0.605209	0.777583	0.478082	0.567593	0.998148	0.454982	1	0.538081	0.734084	0.41929	0.667131	0.919507	0.978436	0.705353	0.662018	0.547187	0.562524	0.894428	0.501509	0.604165	0.517574	0.451819	1	0.563637	0.582419	0.331411	0.581616	0.671663	0.518699
625	ENSG00000213462.AL.chr7.64464047.64465572.64466919.64466462.64466700.64466919	1	1	0.404468	0.191155	0.39766	1	1	0.227994	0.705491	1	1	0.534003	0.769896	0.710424	0.546981	0.518618	1	1	0.683113	0.330061	0.271592	0.551992	0.227186	0.241748	1	0.751665	0.575993	0.655798	0.183726	1	0.784986	1	0.332301	0.209579	0.711886	0.563606	0.264929	0.523739	0.184379	1	0.398997	1	0.497583	0.446027	0.546614	0.790756	0.261205	0.38624
626	ENSG00000213373.SE.chr17.41031835.41036612.41036703.41046583	0.542258	0	0.800888	0.86244	0.5204	0.567583	0.568993	1	0.933064	0.852003	0.952867	0.283499	0.534907	0.617268	0.928498	0	0.646651	0.836753	0	0.658374	0.807204	0.790852	0.707016	0.933749	0.858624	0.712581	0.722849	0.38707	0.819851	0.656247	0.960819	na	0.925678	0.688125	0.578627	0.622365	0.714984	0.724886	0.878843	0.814035	0.859357	0.920453	1	0.894564	0.513691	0.463445	0.729351	0.350785
627	ENSG00000213373.MX.chr17.41046651.41047394.41047510.41050650.41046651.41049704.41049935.41050650	0.542258	0	0	0.000754494	0.278577	0.567583	0	na	0.00398946	0.600845	0.826553	0.283499	0.534907	0.35701	0.928498	0	0.646651	0.64228	0	0.379562	0	0.790852	0.406399	0.638631	0.602137	0.419489	0.37031	0.132749	0.819851	0	0.852081	na	0.925025	0.296122	0.578531	0.305436	0	0.724868	0.00748352	0.814035	0.859357	0.702576	1	0.708444	0.513691	3.28034e-07	0.456978	0.350785
628	ENSG00000213347.AL.chr5.176732501.176734196.176734782.176734436.176734704.176734782	1	na	0.826969	0	1	1	0.355198	1	na	na	1	1	1	1	1	1	1	na	1	na	1	1	1	1	1	na	1	1	1	na	1	1	1	1	1	1	1	1	na	na	1	na	1	na	na	1	1	na
629	ENSG00000213160.AL.chr2.170598047.170629830.170629895.170598047.170632951.170633499	0.558885	na	0.664974	0.568293	0.617102	0.889377	0.343695	0.841393	0.739596	0.331172	0.0543554	1	0.871384	0.160669	0.737176	0.428789	0.803323	na	0.511732	0.846305	0.805664	0.746274	0.0353601	0.534547	0	na	0.587413	0.708651	0.395732	0.488472	0	0.640056	0.715784	0.493459	0.427032	0.333136	0.793345	0.560163	0.203693	0.358419	0.155377	0.612955	0.154066	0.566507	0.173202	0.844609	0.115717	0.285869
630	ENSG00000213160.AL.chr2.170598047.170605932.170608398.170598047.170632951.170633499	0.756313	1	0.92863	0.762119	0.75551	0.966511	0.527923	0.782866	0.750107	0.722402	0.582231	1	0.848649	0.856631	0.7082	0.760095	0.854826	1	0.766701	0.801266	0.825923	0.786037	0.768431	0.728275	0.953505	1	0.6789	0.799137	0.759606	0.601993	0.825747	0.693828	0.685968	0.795023	0.846456	0.689501	0.723895	0.738268	0.732299	0.656039	0.601948	0.92323	0.895931	0.870429	0.616645	0.851285	0.546229	0.753007
631	ENSG00000212719.SE.chr17.21438799.21449969.21450062.21454259	0.456067	0.845396	0	0.508741	0.805012	0.50767	0.602255	0.732124	0.806296	0	0.861186	0.468276	0.135908	0.699452	0.648592	0.691946	0.611419	0	0.790594	0.799093	0.636237	0.575405	0.815947	0.862756	0.912282	0.808213	0.619587	0.72587	0.774577	0.782053	0.71886	0.837513	0.99414	0.719554	0.534468	0.593691	0.999116	0.795388	0.578479	0.649174	0.511445	0.711712	0.884351	0.771221	0.793688	0.579273	0.538308	0.80575
632	ENSG00000212694.AF.chr12.122237862.122239206.122239348.122237862.122239613.122240510	1	na	na	0	na	0.995874	na	na	na	na	1	1	0	na	0	na	1	0	na	na	na	1	1	na	na	na	1	na	1	na	0	0	1	na	0.769888	na	1	1	1	na	na	na	0.888326	1	na	1	na	na
633	ENSG00000211584.AF.chr12.48166991.48167223.48172811.48172138.48172430.48172811	0.864778	1	1	1	0.786416	1	0.952275	1	1	1	0.859488	1	1	1	1	1	1	1	1	1	1	0.979572	1	1	1	1	1	1	1	1	1	1	1	1	1	1	1	1	1	1	1	1	1	1	1	1	1	1
634	ENSG00000211460.SE.chr2.122513421.122514816.122514909.122516286	0.838954	1	1	1	1	0.546411	0.891557	0.78614	0.898738	0.792664	1	0.878111	0.990315	1	0.663505	0.848248	1	1	1	1	0.888221	0.691207	0.732851	1	1	1	0.885774	0.886712	0.749295	0.782555	1	1	0.529878	0.744009	1	0.802947	0.888938	0.92014	0.841287	0.672775	0.444388	1	1	0.706678	1	0.517154	0.999972	0.466002
635	ENSG00000211456.A3.chr3.45751139.45754629.45751139.45754633	0.457398	1	0.886748	1	1	1	0.605171	0.876043	1	0.719369	1	1	1	1	1	1	0.629099	1	1	1	0.490148	1	0.683183	1	1	1	1	1	1	1	1	1	0.960779	1	0.894059	1	1	1	1	1	0.828434	1	1	1	1	1	1	1
636	ENSG00000211455.SE.chr12.27450787.27453487.27453534.27455070	0	0	0	0.245194	0.112615	0.0932463	0.279605	0.0756043	0	0	0	0.18232	0	0.165767	0.253014	0	0	0.199937	0	0	0.343935	0.148234	0.0781259	0.0450223	0	0.526227	0.0415028	0.25272	0.17303	0	0	0	0.415206	0.076222	0	0.169973	0.534733	0.0786451	0.286249	0.395955	0	0.266597	0.220422	0	0.171134	0.128016	0.246097	0
637	ENSG00000211455.AF.chr12.27397200.27397265.27450643.27398590.27398733.27450643	0	na	0.450008	0	0.210424	0	0	0.0934651	0	0	0	0	0	0.418533	na	0	0	na	0	0	0	0	0.248249	na	0	0	0.113728	0.236552	0	0	na	na	0	0.379555	1	0	0.453615	0	na	0	0.193586	0.216691	0.422316	0	0	0.479702	0	0
638	ENSG00000211452.AL.chr1.54370482.54371768.54371833.54370482.54375604.54375782	0.755558	na	na	na	1	1	1	1	0.989632	1	na	0.33403	na	0.872439	1	na	na	na	na	na	na	na	0	na	0	1	0.595958	0.229045	na	0	0	na	1	0.458965	1	0	na	0	0	0	0	1	1	na	0	0.252652	1	1
639	ENSG00000211445.A3.chr5.150407092.150407383.150407092.150407470	0.615253	0	0	0	0.109638	0	0.12295	0.0828905	0	0.381717	0	0.0698952	0.105995	na	0.117921	0	0.0932307	0.530981	0	0	0	0	0	0	0	na	0.169852	0.216164	0	0	0	0	0	0	0.0221611	0	0	0	0	0	0.0235774	0	na	0	0	0.0396259	0	0
640	ENSG00000206560.AF.chr3.15836813.15839478.15839691.15836813.15900884.15900929	na	0	0	0.175457	0.352471	0.178058	0.485483	0.0883864	0	0	0	0.130307	0	0.57009	0.256489	0.120375	0	0	0.315916	0.267069	0.127777	0.467456	0.100213	0	na	0	0.469257	0.682824	0.0513947	0.202843	na	1	0.585051	0.140202	0.353484	0.089686	0.445129	0.0975339	0.694731	0.302778	0.514067	na	0	0.638454	0.423387	0.627356	0.833649	0.171195
641	ENSG00000206560.AF.chr3.15836813.15837912.15839486.15836813.15900884.15900929	1	0.290469	0.379471	0.539239	0.469496	0.247657	0.564691	0.419883	0.916292	0.422689	0.478901	0.265504	0.437357	0.613292	0.362087	0.82956	0.38362	0.409445	0.526083	0.496573	0.275918	0.251599	0.415097	0.488315	1	0.725331	0.467967	0.81494	0.355864	0.387842	1	1	0.591922	0.448624	0.359369	0.584409	0.682456	0.43666	0.916911	0.558586	0.438267	1	0.854424	0.430815	0.58761	0.707053	0.670316	0.404953
642	ENSG00000206560.AF.chr3.15836813.15837903.15838333.15836813.15900884.15900929	1	0.419774	0.224776	0.168546	0.322963	0.260999	0.331467	0.40499	0.828345	0.222622	0.204562	0.247001	0.194758	0.691207	0.2084	0.707424	0.0766188	0.402792	0.307744	0.429487	0.219721	0.125523	0.192575	0.362929	1	0.264917	0.229202	0.75962	0.280379	0.274451	1	1	0.386731	0.259338	0.16868	0.451306	0.604732	0.220908	0.634648	0.311618	0.410086	1	0.774782	0.234427	0.183574	0.449346	0.584661	0.258265
643	ENSG00000206560.AF.chr3.15836813.15837903.15838333.15836813.15839478.15839691	1	1	1	0.487868	0.46705	0.619818	0.344462	0.875314	1	1	1	0.686451	1	0.627977	0.432833	0.946434	1	1	0.49048	0.673839	0.657792	0.140544	0.681679	1	1	1	0.251675	0.594794	0.877919	0.597837	1	0.810726	0.309038	0.682265	0.270664	0.893031	0.656017	0.724032	0.432877	0.510383	0.396542	1	1	0.147777	0.234435	0.326468	0.219296	0.627655
644	ENSG00000206560.AF.chr3.15836813.15837903.15838028.15836813.15839478.15839691	1	1	1	0.813049	0.752613	0.885422	0.620476	0.962563	1	1	1	0.874113	1	5.05354e-08	0.650598	0.987756	1	1	0.757932	0.919114	0.852396	0.475502	0.91315	1	1	1	0.562883	0.356197	0.964773	0.874981	1	0.861142	0.602456	0.886032	0.689056	0.947727	0.273181	0.914655	0.850759	0.824792	0.562686	1	1	0.576815	0.858347	0.64148	0.527322	0.938138
645	ENSG00000206560.A5.chr3.15836813.15837912.15836813.15839478	1	1	1	0.846149	0.61917	0.603103	0.578912	0.881868	1	1	1	0.706966	1	0.544619	0.621984	0.972652	1	1	0.706206	0.730239	0.722313	0.276929	0.864353	1	1	1	0.498705	0.671649	0.910691	0.713456	1	0.9077	0.507093	0.833048	0.506414	0.934525	0.728188	0.877633	0.82903	0.744508	0.424462	1	1	0.300023	0.65993	0.589095	0.28862	0.767153
646	ENSG00000206530.SE.chr3.113125888.113127953.113128169.113135372	1	0.0899384	1	0.371831	0.15436	1	1	0.145341	1	0.0976628	1	1	1	0.21672	1	0.100466	0.0107977	1	1	0.0850166	0.311369	0.0979477	0.103399	0.113279	1	0.0828677	0.52902	0.0374553	0.177648	1	1	1	0.121495	0.0455221	1	0.266981	0.344076	0.193983	1	0.0501194	0.193404	1	0.032981	0.170562	0.0346086	0.263941	1	0.0736403
647	ENSG00000206530.SE.chr3.113060765.113063363.113063559.113077592	0.409346	1	0.766744	0.93188	0.772852	0.81868	1	0.604606	0.30442	0.799564	0.867578	1	1	0.298833	1	0.667912	0.481059	0.407118	0.708027	1	0.830082	0.200034	0.624225	0.571956	0.472208	0.697753	0.936853	0.644089	0.617599	0.525313	1	0.286254	0.77374	0.590464	0.635012	0.48988	0.8245	0.654952	0.684129	0.501555	0.450504	1	0.675237	1	0.961597	0.574869	1	0.524664
648	ENSG00000206530.AF.chr3.113152516.113153327.113153792.113152516.113160300.113160361	1	0.798346	0.918402	0.391967	0.750125	1	0.891254	0.355901	1	0.440502	0.768717	0.844864	1	0.846638	0	1	0.955659	0	0.486006	0	0.35045	0	0.564195	0.8519	0.999993	0.760628	0.216572	1	0	0.570071	0.600728	0.943932	0.629612	0.830137	0.96578	0.375895	0.837083	0.280645	0.778835	0.493411	0.209125	0.645733	0	0.240807	0.642169	0.707891	0	0.558797
649	ENSG00000206503.RI.chr6.29912277.29912393.29912836.29912868	0	0	0	na	0	na	0.0437143	0.154673	0	0	0	0.198409	na	1	0	0.0352033	0.0572011	0.263501	0.0133929	na	na	na	0.179233	na	0	0.0896582	0.0184857	0	0	0.0617301	0.0554049	0.427137	0	na	na	0	na	0.0818941	0.0496032	na	0.416558	1	0.0774145	0.76345	na	0	0.0754115	0
650	ENSG00000206073.SE.chr18.61305357.61306419.61306511.61306868	1	0	na	na	0.899673	na	1	na	na	1	na	na	na	1	na	1	na	na	1	1	1	na	1	na	1	na	na	1	1	na	1	na	na	1	na	na	1	1	1	1	na	na	na	na	na	1	na	1
651	ENSG00000205981.AF.chr3.180706017.180707120.180707306.180706017.180707388.180707551	1	0.937011	1	0.917895	0.916187	0.933176	0.974711	0.921293	0.931391	0.989674	0.921457	0.963224	0.980066	1	0.952387	0.977227	0.964732	0.971638	0.908874	0.926215	0.936624	0.983581	0.949315	0.948461	0.972579	0.911237	0.834181	0.936154	0.977371	0.884988	0.959501	0.935561	0.903586	1	0.978157	0.875925	0.920106	0.9393	0.933064	0.895522	0.908821	0.989348	0.929619	0.951788	1	0.926986	0.961876	0.969285
652	ENSG00000205981.AF.chr3.180706017.180707120.180707306.180706017.180707388.180707529	0.905191	0.972711	0.95882	0.873701	0.951509	0.91415	0.88584	0.907708	0.931082	0.961798	0.856288	0.885164	0.951184	0.968297	0.95569	0.979878	0.982981	0.99749	0.869518	0.918243	0.908093	0.984936	0.913595	0.877703	0.982582	0.893859	0.862421	0.891718	0.962908	0.854972	0.952724	0.884032	0.850705	0.743326	0.94194	0.827367	0.939661	0.850924	0.886218	0.845723	0.871242	0.963854	0.851626	0.896862	0.984667	0.936831	0.893544	0.946323
653	ENSG00000205940.RI.chr4.13339512.13339660.13339666.13339926	na	0	na	0	0	na	1	na	0	0.420358	1	na	1	1	1	0.0985902	0	0	na	0.0411545	na	1	1	na	0	na	1	1	1	na	0	0	1	1	1	1	0	na	1	1	1	0	0	1	0	1	1	1
654	ENSG00000205937.AF.chr16.2314761.2317201.2317307.2314761.2318056.2318413	0	na	0.330324	0.383067	0.554227	0.247424	0.343835	na	0.718602	0	0	0	0.0787596	0	0.639964	0	0.205732	0	0.539711	0	1	0.59486	0.41893	0	na	0.371989	0.601419	0.532982	0.113285	na	na	0.337587	0.545	0	0.18693	0.786699	0.148	0.415448	0.0634492	0.462203	0.455708	na	1	0	0.583879	0.204786	0.516841	0
655	ENSG00000205937.AF.chr16.2314761.2317176.2317604.2314761.2318056.2318413	0.0563869	na	0.659633	0.621732	0.809929	0.798174	0.647929	1	0.849612	0	0.51743	0.639891	0.696206	0.00648943	0.81845	0.491978	0.718334	0	0.873216	0	1	0.884681	0.594262	0.328869	1	0.365239	0.850227	0.854462	0.823623	1	1	0.236011	0.785128	0.568688	0.684486	0.85273	0.424956	0.866964	0.599493	0.79178	0.819874	na	1	0.585476	0.85871	0.847252	0.922749	0.749709
656	ENSG00000205937.AF.chr16.2314761.2317176.2317604.2314761.2317664.2317849	0.0878135	0	0.460735	1	0.468161	1	0.40254	0.409029	0.35612	0	0.269443	0.980918	0.977885	0.00193439	0.787876	0.0753018	1	0	0.721065	0	0.620382	0.862248	1	0.127979	0.0311535	0.0751427	0.500824	1	0.902801	0.641794	0.0453794	0.0625998	0.839365	0.182632	0.988742	0.401214	0.188516	0.693739	0.72885	1	0.892538	0	0.133459	0.526038	0.729801	0.886407	0.747182	0.676034
657	ENSG00000205937.AF.chr16.2314761.2316111.2316524.2314761.2317210.2317830	0	0	0.977534	0.918328	0.932077	0.825259	0.936642	0.931114	0.931386	1	0.884012	0.918319	0.893556	0.906954	0.906432	0.929531	0.819813	0.962564	0.966157	0.819285	0.927245	0.847479	0.887413	1	0.906427	1	0.953171	0.920182	0.877631	0.973393	0.927225	0.989893	0.923872	0.950217	0.847385	0.928024	0.890692	0.933734	0.887875	0.905015	0.853826	0.904301	1	0.936324	0.894828	0.912212	0.948924	0.90889
658	ENSG00000205937.AF.chr16.2314761.2316111.2316524.2314761.2317176.2317338	0	0	0.580275	0.492195	0.55109	0.445211	0.331328	0.636293	0.53236	0.342971	0.827721	0.625178	0.419218	0.703625	0.460755	0.797328	0.239533	0.477946	0.691831	0.575745	0.611912	0.348848	0.494144	0.231697	1	1	0.620949	0.367721	0.577289	0.606816	0.266263	0.440265	0.791078	0.555928	0.45929	0.723406	0.535033	0.45564	0.598307	0.595427	0.43644	1	0.898318	0.530487	0.665428	0.658244	0.434355	0.302224
659	ENSG00000205937.A5.chr16.2314761.2317176.2314761.2317201	1	1	0.909382	0.925758	0.923268	0.963239	0.926863	1	0.817988	1	1	1	0.991004	1	0.893385	1	0.979359	1	0.934043	1	0.943756	0.939898	0.886678	1	1	0.657331	0.91152	0.880311	0.98239	1	1	0.808555	0.83593	1	0.959838	0.754241	0.910313	0.956676	0.980688	0.92207	0.936587	1	0.508224	1	0.849711	0.974062	0.971231	1
660	ENSG00000205937.A5.chr16.2313288.2314177.2313288.2314184	0.400783	0.965403	0.711007	0.525531	0.616715	0.660502	0.655932	0.690887	0.872798	0.965611	0.924613	0.689594	0.431441	0.926821	0.545479	0.970445	0.391463	0.866131	0.654206	0.861078	0.787822	0.501065	0.648098	0.699866	1	1	0.70206	0.810212	0.828907	0.723168	0.771627	0.787275	0.82344	0.76931	0.629299	0.899573	0.903875	0.644285	0.749757	0.638854	0.626076	1	0.985721	0.70608	0.873516	0.754195	0.499614	0.732148
661	ENSG00000205858.SE.chr7.16572193.16572296.16572446.16577252	0	0	0	na	0	0	0	0	0	na	0	0	0	0	na	na	0	na	na	na	0.922827	na	0.570448	0	0	0	0	0	0	0	0	0	na	0	0	0	0.281976	na	0.561222	0	0	0	na	1	0	0	na	0.236826
662	ENSG00000205786.RI.chr19.35897487.35897599.35899901.35900053	0.443687	0.553683	0.498741	1	0.586735	0.576854	0.895229	1	0.762287	1	1	0.586525	0.634484	0.585682	1	1	1	1	1	1	1	0.714298	0.653199	1	1	1	0.934904	0.776866	1	1	1	0.867294	1	0.531731	1	0.753851	0.862231	1	0.706969	1	0.903216	1	1	1	1	0.823307	1	0.794347
663	ENSG00000205758.SE.chr21.34985912.34989012.34989056.34994302	1	1	1	0.992957	0.976827	0.949329	1	1	0.881321	0.947977	1	0.964181	1	1	0.979421	1	1	1	0.981761	1	0.984057	1	0.97371	0.999962	1	1	0.993002	0.898889	0.9572	0.992232	1	1	0.985451	0.988745	0.957734	1	0.952931	1	0.949011	0.943031	1	1	0.924928	0.981888	1	0.952555	0.982411	1
664	ENSG00000205670.AL.chr21.35757942.35760927.35761452.35757942.35772009.35772473	0.82113	0.784624	0.577335	0.70882	0.722658	0.879457	0.664087	0.852467	0.809085	0.934388	0.363575	0.700593	0.750346	1	0.816014	0.744997	0.827453	0.786547	0.788263	0.83958	0.633966	0.884742	0.512511	0.772932	0.920946	0.855723	0.651336	0.590992	0.855907	0.590124	0.833297	0.544157	0.579243	0.403983	0.732817	0.459934	0.884481	0.608409	0.340503	0.426291	0.636947	0.764041	0.618762	0.670116	0.756494	0.887733	0.702599	0.824218
665	ENSG00000205629.AL.chr16.25162936.25170108.25170252.25162936.25172423.25172527	0.0630371	1	0.0272592	0.505684	0.223711	0.0992416	0.202028	0.047146	0.121343	1	1	0.109668	0.0191849	0.0860231	0.0474826	1	0.111473	0.0571046	0.146734	0	0.0408452	0.168599	0.0516939	0.303936	0.183545	0.0254897	0.323759	0.0127572	0.0781036	0.0412464	1	na	0.0378908	0.105169	0.220071	0.10665	0.101772	0.0702724	0.0689257	0.0400725	0.123288	0.0739518	0.152253	0.332264	0.011515	0.0500276	0.0518126	0
666	ENSG00000205592.SE.chr12.40951319.40951620.40951673.40951895	0.748424	0.662351	0	0	0.41913	0	0.583207	0	0.0324083	0	0	0	0	0.698115	0	0	0	0	0	0	0.94582	0	0	0	0	0	0	0.893155	0	0	0	0.829569	0	0.632813	0.831463	0.864669	0.873235	0.980868	0	0	0	0.431666	0	0.86489	0.755413	0	0	0.831783
667	ENSG00000205581.A3.chr21.40719878.40720218.40719409.40720218	0	0.0369494	0.602505	0	na	0	0	0	0.323827	0.474721	0	0	na	0.0265186	0.62822	0.204205	0.169444	0	na	0	0.426138	0	0.470157	0.602768	0	0	0.641655	0	0	0.150707	0	na	0.541865	0	0	0.0402749	0	0.307065	1	1	1	0	0.399316	1	0.473666	0	0	0.434644
668	ENSG00000205572.AL.chr5.69322342.69325593.69325949.69322342.69337351.69337835	0.957316	0.745843	1	1	1	0.904482	1	1	1	0.534848	1	0.771299	0.846719	1	1	1	1	0.616292	1	0.72428	0.851514	0.999999	1	1	0.791079	0.932919	0.805482	1	0.565732	0.550432	1	1	0.840128	0.694911	1	1	1	1	0.602185	0.655711	0.778471	0.999997	0.465542	1	0.575983	1	0.751445	0.319234
669	ENSG00000205572.AL.chr5.69322342.69325593.69325949.69322342.69328142.69328521	0.878447	1	0.732519	0.758871	0.449344	1	0.475231	1	0.563814	1	1	0.680886	0.280802	0.765969	1	1	0.203465	1	0.379294	1	0.589855	0.484692	0.615106	0.673888	0.752801	0.80476	0.778024	0.933128	0.897468	1	1	1	0.68188	0.598355	1	1	1	1	1	1	1	0.778755	1	0.659925	1	1	0.454693	0.708676
670	ENSG00000205572.AF.chr5.69321183.69321285.69322234.69321361.69321558.69322234	0.957316	0.745843	1	1	1	0.904482	1	1	1	0.534848	1	0.771299	0.846719	1	1	1	1	0.616292	1	0.72428	0.851514	0.999999	1	1	0.791079	0.932919	0.805482	1	0.565732	0.550432	1	1	0.840128	0.694911	1	1	1	1	0.602185	0.655711	0.778471	0.999997	0.465542	1	0.575983	1	0.751445	0.319234
671	ENSG00000205572.AF.chr5.69321074.69321285.69322234.69321414.69321558.69322234	0	0	0	0.36043	0.781049	1	0.0616977	0.765509	1	1	0.815693	0	na	1	1	0	na	na	1	1	0.550634	0	na	0.00123709	1	0.37471	0.370007	na	0	1	1	na	0.302645	0.973209	0.335416	0.794837	na	0.509138	0.793627	1	0	na	1	1	0.688537	0.207245	1	0.856828
672	ENSG00000205560.AF.chr22.51016363.51016815.51016846.51016363.51016978.51017096	0	0	5.75269e-09	0.000135157	0	0.89946	0	0.875635	0	0	0	0	0	0	5.83275e-06	0	0.898554	0	0.0189233	0	5.14831e-11	0.022665	0	0	0	0	0	0	0.573535	0.0990931	0	0	8.37981e-09	0	0.692411	0	0	0	7.08764e-08	0	0	0	0	1.56545e-06	2.84346e-06	1.66378e-08	0	0.360819
673	ENSG00000205413.SE.chr7.92735418.92744108.92744208.92747176	0.999611	0.960143	0.955359	1	0.977187	1	0.937768	0.92843	0.966393	1	1	0.95356	1	1	1	0.959229	1	1	1	1	1	1	1	1	1	1	0.969755	1	0.603109	1	1	1	1	1	1	1	1	1	1	1	1	1	1	1	0.948726	1	1	1
674	ENSG00000205403.SE.chr4.110673659.110678919.110678939.110681426	1	1	1	1	0.91365	1	1	0.75831	1	1	1	1	1	1	1	0.736295	0.757712	1	0.850889	1	1	1	1	1	1	1	1	1	1	1	1	1	1	1	1	1	1	0.961094	1	1	1	1	1	1	1	1	1	1
675	ENSG00000205359.A3.chr5.101707830.101709041.101707827.101709041	na	na	0	na	na	0	na	na	1	na	na	0	0.548351	0	na	na	na	na	na	na	na	0	0.56712	na	0.914233	na	na	0.709704	na	na	na	na	na	0.72533	1	1	0.608658	na	na	na	1	1	na	na	1	0.88484	na	0.68631
676	ENSG00000205359.A3.chr5.101707830.101709041.101707775.101709041	0	0	0	0	0	0	0	na	0.252009	na	0	0	0.384117	0	na	na	na	na	0	na	0	na	0.535253	na	0.904896	0	0	0.076632	0	na	0	na	na	0.117958	1	0.53327	0.282665	na	0	0	0.971306	0.324933	na	0	0.776786	0.428226	na	0.255071
677	ENSG00000205339.SE.chr11.9406394.9424837.9424918.9430033	0.909204	0.403959	0.663965	0.621971	0.586064	0.580038	0.49926	0.762165	0.674995	0.675156	0.612607	0.629149	0.581407	0.49945	0.618035	0.619262	0.580555	1	0.491622	0.641027	0.521738	0.870782	0.676801	0.704448	0.483521	0.401975	0.53035	0.607788	0.494768	0.679847	1	0.618328	0.629611	0.442867	0.41678	0.593169	0.508972	0.505141	0.721194	0.43626	0.627767	0.561745	0.367921	0.732126	0.36723	0.58739	0.598867	0.542059
678	ENSG00000205336.AF.chr16.57676919.57677154.57684165.57683709.57683832.57684165	0.382757	0.463869	0.196914	0.151382	0.0891773	0.276283	0.328207	0.7153	0.6858	0	0	0.515749	0.346552	0.32019	0.240856	0	0	0	0	0	0	0	0	0.677363	0.533624	0	0	0.703818	0.099884	0	0	0	0	0.295571	0.198133	0.357973	0.310406	0.285944	0	0.353542	0.202799	0.193758	0	0.107275	0	0.113216	0	0.140697
679	ENSG00000205309.A5.chr17.17207795.17209857.17207791.17209857	0	na	0.0538374	0	0	0.0851847	0	na	na	na	0	0	0.52479	na	0	0	0	na	0	na	0	0	0	na	na	na	0	0	0	na	0	na	0	0.21084	0	na	1	0.177177	0	0	0.186077	1	na	0.364448	0	0.0896792	0.090917	0.238357
680	ENSG00000205302.A3.chr5.122161888.122163074.122161888.122163270	1	0.563824	0.486336	0.537876	0.544348	0.560408	0.347217	0.192986	0.449562	0.38341	0.688049	0.653945	0.48132	0.421149	0.505354	0.496576	0.491927	0.264486	0.44159	0.354247	0.497911	0.589359	0.601323	0.457466	0.372418	0.736386	0.565783	0.379977	0.252774	0.340361	0.150173	0.325041	0.460941	0.42406	0.502698	0.23616	0.41816	0.342082	0.587329	0.495133	0.519651	0.199716	0.563388	0.499191	0.479975	0.539446	0.589999	0.313472
681	ENSG00000205215.AL.chr17.20425405.20425541.20426713.20426131.20426201.20426713	4.63245e-06	0.600487	0	0	0	0.625991	0.000144736	0	0.989709	0.652664	na	0	0	0	1.72038e-07	0.236017	0	na	3.947e-10	4.30879e-10	8.9445e-06	4.82536e-09	0	0	0.658454	0.628984	0.00417396	0.0760203	1.73118e-07	8.29251e-07	0.000658491	0.665146	0.293575	0.999457	1	na	na	0.0331967	0.539395	0.665981	1.40679e-07	0.669636	0.642462	7.43754e-06	0.044951	0.240518	0	1
682	ENSG00000205181.SE.chr20.5482509.5483549.5483729.5484944	0.588705	0.321213	0.482633	0.578668	0	0.268455	0	0	0	0.769737	0	0.351109	0.403423	0	0	0	0	0	0	0	0	0	0	0	0	0	0.131965	0.403629	0.320919	0	0	0	0	0.414871	0	0	0	0	0.597747	0.435197	0	0	0	0	0	0.205682	0	0
683	ENSG00000205133.SE.chr8.93933888.93966634.93966792.93978235	0.06045	na	0	na	1	0	0.94975	1	0	0.402804	0.371962	0	0.815556	0.860019	0.000941934	1	na	1	0	6.42021e-10	0.227154	0	0	0.68129	na	1	0.686343	0	1	0.411525	na	0.178581	0.265664	0.329188	na	1	0.353072	0.562442	na	0.191619	0.550345	0	0	0	na	0.546755	8.24558e-06	0.74697
684	ENSG00000205133.SE.chr8.93929235.93933731.93933888.93978235	na	0	1	na	0	0.391536	1	0	1	7.61028e-07	0	1	0	na	0	na	na	na	0	0	0.734302	0	1	na	na	na	na	1	0	1	na	1	1	na	na	na	1	1	na	0.99507	na	1	1	0.999999	0	na	1	na
685	ENSG00000205111.RI.chr2.39405688.39405900.39406328.39406462	1	na	1	0	0.464636	0	1	0	0	0	1	1	0	1	1	na	0	1	0.853834	na	0	0	1	0	na	0	0.935915	1	1	na	1	1	0.933287	1	na	0.385724	1	0	0	0.890641	0.644441	1	0.22149	1	1	1	1	na
686	ENSG00000205086.AF.chr2.42180448.42180867.42180943.42180448.42181156.42181406	0.770853	1	1	0.896352	0.966598	0.939131	1	1	1	1	1	0.968254	0.936267	1	1	1	1	1	1	1	1	1	1	1	1	1	1	1	1	1	1	1	1	1	1	1	0.916648	1	0.975945	1	1	1	1	1	1	1	1	0.953484
687	ENSG00000204991.AF.chr16.89884587.89884946.89911730.89894916.89895202.89911730	0.521938	0.912111	0.63687	0.939821	0.466821	0	0	0	0.628471	0	0.79997	0	0	0	0	0	0	na	0.553518	0	0.946315	na	0	0.566062	0	na	0.811614	0	0.596132	0	0	0	0.567291	0	0	0.839067	0	0.662287	0.726791	0.528107	0.791815	0.695701	1	0.513311	0	0.454965	0.540655	0.860374
688	ENSG00000204954.AF.chr12.104350526.104350847.104351042.104350526.104359294.104359486	1	0.802228	3.76642e-05	0.217964	0.18809	0.232595	0.107798	0.105807	0.0931071	0.220518	1	0.521367	0.201413	0.100574	0.357076	0.143124	0.0259083	0.932679	0.255995	0.277653	0.226033	0.249974	0.426268	0.0841923	0	0.224836	0.0730305	0	0.168856	0.141573	0.116387	0.126143	0.216422	0.832234	0.187844	0.113626	0.0743476	0.214131	0.170615	0.163312	0.166649	0.170881	0	0.189221	0.159258	0.444687	0.24973	0.22282
689	ENSG00000204852.A5.chr12.111082948.111085016.111082934.111085016	0.207115	0	0	0	0	0.000258335	0	0.161478	0.156467	0	0	0.301188	0	0	0	0	0.682412	0	0	0	0	0	0	0	0	0	0	0	0.106991	0	0	0	0	0	0	0	0	0	0	0	0	0	0	0	0	0	0	0
690	ENSG00000204839.A3.chr8.144652587.144652643.144652550.144652643	0.880006	na	1	na	1	na	1	na	na	na	na	1	1	1	na	na	na	na	na	na	na	na	1	na	na	na	na	1	na	na	na	na	0	1	0.808349	na	1	na	na	1	1	na	na	na	1	na	na	na
691	ENSG00000204764.AL.chr5.170351554.170351743.170351922.170351554.170380601.170380672	na	0.891427	0	0	1	1	0	na	1	na	1	1	1	0.423468	0	na	0	0	na	na	0	1	na	na	na	0	na	0	1	na	0	0	na	0	0	0	0	0	0	1	0	0.254868	na	na	0	na	1	na
692	ENSG00000204713.AL.chr6.28879084.28879495.28887789.28882553.28883067.28887789	0	na	0	0.881644	0.668844	0	0	na	0	0	0	0.434189	0	0	0	0	1	0.128562	0.648607	na	0.527731	0.921102	0.745687	0	0	0.789765	0.830722	0.929845	0.276145	0.719093	0	na	0.933797	0.456148	0	0.528701	0.651299	0.426549	0.918252	0.860498	0.556469	0.719565	0.567058	0	0	0.652874	0.428421	0.696257
693	ENSG00000204706.AF.chr9.72786040.72787476.72787804.72786040.72790671.72790748	na	0.311365	0.743383	0.504983	na	0.980976	1	0.371531	0.203751	0	0.889892	0.553352	1	0.201685	0	0	0.972886	0	0.679246	0.804229	0.452467	0	0	0.589034	0.33641	0.325907	1	1	0.434508	0.62228	1	na	0.77488	0.385697	na	1	1	0.929752	1	0.887021	1	na	0.237091	0.90421	0.99265	1	0	na
694	ENSG00000204628.SE.chr5.180666582.180668492.180668563.180669170	na	na	0	0	0	0.0182783	0	0	0	0	0	0.137879	0	0	0	0	0.3004	0	0	0	0	0	0	0	0	0	0	0	0	0	0	0.0227884	0	0	0	0	0	0	0	0	0	0	0	0	0	0.0580573	0	0.0421278
695	ENSG00000204628.SE.chr5.180666582.180667216.180667327.180668492	0.0100483	0	0.0318662	0.0231596	0.00475269	0.0172539	0.0137108	0.00352539	0.00670476	0.0298668	0.0109613	0	0.0120376	0.00472491	0.0105834	0.044488	0	0.0193827	0.0337807	0.00703081	0.0158125	0.00981396	0.0217218	0.018077	0.0735911	0.0163589	0.0201144	0.0502175	0.00877731	0.00819793	0.0780291	0.0318519	0.0166282	0.0169538	0.00417753	0.0310583	0.0126097	0.0120093	0.0250598	0.0121784	0.024614	0.0315213	0.0749212	0.00528025	0.0012075	0.00949735	0.0136206	0
696	ENSG00000204628.AF.chr5.180669345.180670692.180670947.180669345.180674124.180674576	0.569685	0.415123	0.808649	1	1	1	0.576599	1	0.163911	na	na	0.88427	0.915469	na	0.560227	na	1	na	1	0	0.506141	0.281026	0.501129	1	na	0	1	0.27297	0.799162	na	0	0	0.842621	0.632198	1	na	0	0.726746	1	0.523758	0.208865	1	na	0.20922	na	0.731272	0.357029	1
697	ENSG00000204628.AF.chr5.180669345.180670692.180670902.180669345.180674124.180674576	0	0	0.492897	na	na	na	0	1	0	1	na	0	0.869466	na	0	1	1	na	1	0.214448	0	0	0	na	1	0.524529	0	0	0.31827	na	0.76907	0	0	0	na	na	0.403969	0	na	1.78257e-06	0.126094	na	na	0	na	0.496995	0	na
698	ENSG00000204628.AF.chr5.180669345.180670692.180670889.180669345.180675009.180675096	1	1	0.000160238	0.188629	0	0.00884856	0.152971	0.00219111	0.159625	na	0.00325762	7.56123e-11	1.83417e-07	0	0	0.389521	0.0647248	0	0	0	0.298354	0.0629346	0	0.558904	1	na	0.0411961	na	0.279381	0.181938	0.534395	0	0.000430097	0	0.120305	0	0	3.8036e-05	0	0.0021275	0	na	na	0.132389	0.149459	2.89642e-10	0	0.0397925
699	ENSG00000204628.A5.chr5.180669345.180669554.180669345.180670254	0.7841	1	1	1	1	0.467495	1	1	1	1	1	1	1	1	1	na	1	1	1	1	1	1	1	1	1	na	1	1	1	1	1	1	1	1	1	na	1	1	1	1	1	1	1	1	1	1	1	1
700	ENSG00000204548.AF.chr20.29992888.29993898.29994069.29992888.30000425.30000641	0.441401	1	0	0	0.387975	1	0.310535	na	0	na	na	0.519874	0.640243	0.330674	na	na	na	na	na	na	na	na	0.391308	na	0	1	0.899587	0.371288	na	0	0.481996	0	na	0.171941	1	0	0	na	0	0	na	0	na	na	0	0.381655	na	0
701	ENSG00000204519.AL.chr19.58196753.58197849.58202022.58196753.58228535.58228669	0.117201	1	0.180066	0.178125	0.274105	0.0560487	0.200125	0.422872	0.229412	1	0.268789	0.0268049	0.0788918	0.618606	0.136778	1	0.122225	1	0.0518559	0.4797	0.150012	0.0981482	0.052446	0.352416	0.156014	0.0478992	0.319245	0.300595	0.129676	0.202959	0.69943	0.0504833	0.234433	0.236996	0.0884809	0.189955	0.457115	0.126915	0.0214228	0.150748	0.126022	0.092723	0.351032	0.0624182	0.298689	0.341348	0.093522	0.202786
702	ENSG00000204514.SE.chr19.58388410.58397251.58397337.58400135	0.286611	0	0.150486	0.0788252	0.245112	0.26002	0.185723	0.0780655	0.232237	0.365569	0.694393	0.172553	0.169514	0.406294	0.192751	0.231429	0	0.0639676	0.282156	0	0.22664	0.135884	0.0882126	0.323834	0.118594	0.269786	0.129717	0.368689	0.111352	0.0782318	0.0697399	0.412084	0.0932078	0.356261	0.196395	0.230865	0.488048	0.198722	0.256794	0.252997	0.170219	0.525484	0.48936	0.212432	0.0745466	0.110706	0.299277	0.154791
703	ENSG00000204514.AL.chr19.58361688.58361929.58388284.58362047.58363756.58388284	0.341912	0	0.295805	0.242426	0.415249	0.442486	0.490052	0.200377	0.30051	0.495519	0.774668	0.30517	0.330611	0.485245	0.484665	0.438098	0	0.194396	0.411098	0	0.41749	0.287995	0.156142	0.508083	0.230941	0.561612	0.256598	0.510364	0.258715	0.244788	0.144109	0.609455	0.219229	0.419251	0.358742	0.416626	0.564651	0.430603	0.37969	0.444053	0.359804	0.636491	0.80921	0.453073	0.208887	0.23099	0.61336	0.250742
704	ENSG00000204464.AL.chr1.15490840.15490957.15497677.15494970.15495273.15497677	0.888889	na	na	na	1	na	0	na	0	na	na	na	na	na	na	na	0	na	na	na	0	na	0	na	0	na	0.842105	0	na	na	na	na	0	0	na	na	na	0	0	0	0	na	na	1	na	na	na	na
705	ENSG00000204444.AF.chr6.31620194.31620328.31624249.31623248.31623857.31624249	0.503766	0	0.24768	0	0.326716	0.828454	0.423479	1	1	0.209519	1	0	0.0872603	1	1	1	1	1	0.456622	0.557288	1	1	na	1	0.694874	1	0.583869	0	1	1	1	1	0.551506	0.692065	1	na	1	0.497716	0.856503	0	1	1	1	0.596096	1	0.105201	1	0.668407
706	ENSG00000204403.SE.chr11.104763230.104767944.104768195.104769135	0.124649	0.463698	0.313012	1	0	0.48417	0.376903	0.366313	0.234896	0	0	0	0.294473	0.427053	0	na	0.0966069	na	na	na	1	0	0.103301	0.103124	0.490007	1	0.852518	0.221117	0.729826	1	1	0	1	0.35228	0.482253	0.156459	1	1	0.536388	1	0.890536	0.471997	0.58964	0.666568	0	0.4698	0.111498	0.113325
707	ENSG00000204381.AF.chr11.111411445.111411653.111414648.111412165.111412310.111414648	0.555816	na	1	1	0.938658	1	1	1	0.775534	1	1	0.680899	1	1	1	1	1	1	1	1	1	1	1	1	1	1	1	1	1	1	1	1	1	1	1	1	1	1	1	1	1	1	1	1	1	1	1	1
708	ENSG00000204370.AL.chr11.111959735.111965529.111966518.111959735.111990015.111990353	0.91548	0.974316	1	0.968031	0.997322	1	0.995805	0.994491	1	1	1	0.966558	0.992355	1	0.976392	1	0.98948	1	0.979661	1	0.996655	1	0.995674	0.983434	1	1	1	1	0.990336	0.992468	0.996622	1	1	0.986615	0.996112	1	0.978143	0.994366	0.996371	1	1	0.99264	1	1	1	0.975844	0.993896	0.982198
709	ENSG00000204356.RI.chr6.31922332.31922669.31922836.31922873	1	1	0.999998	na	0.999974	1	1	0	0	0	0	1	1	0	1	na	1	0	0	0	0	1	0	0	0	0	0.999998	0.999972	1	0	0	0	0.999998	0.741431	1	0	0	0	0	1	0	0	0	0	0	0.999997	0	0
710	ENSG00000204335.AF.chr2.171571861.171572073.171572769.171572552.171572578.171572769	0.182901	na	1	1	1	1	1	na	1	na	na	1	1	1	na	1	na	na	na	na	1	na	1	na	na	na	1	1	1	1	1	1	1	1	1	1	1	na	na	1	na	na	na	na	1	1	1	na
711	ENSG00000204310.AF.chr6.32139282.32145011.32145102.32139282.32145321.32145563	na	na	1	0.979492	1	0.959518	1	na	1	na	1	na	0.944159	na	1	1	1	1	1	na	na	na	1	1	na	1	1	0.0493919	0.968631	1	1	1	1	na	na	1	1	na	na	1	0.960902	na	1	na	1	na	na	0.977956
712	ENSG00000204308.AL.chr6.32147903.32148006.32148570.32147903.32151066.32151930	1	1	0.970381	1	0.941782	1	1	1	0.981286	1	1	1	1	1	1	1	1	1	1	0.968107	0.981921	1	0.951828	1	1	1	1	0.924156	0.988384	1	1	1	1	1	0.935408	0.968195	0.955781	1	0.978311	0.968644	1	1	1	1	1	0.948994	1	1
713	ENSG00000204252.A3.chr6.32976038.32977232.32975871.32977232	na	1	1	na	0.0827175	0	1	0	1	na	1	1	1	0	na	1	1	na	na	1	1	na	na	1	1	1	1	0	na	1	1	na	1	1	na	1	na	1	na	na	1	na	1	1	1	1	na	na
714	ENSG00000204164.SE.chr10.48919894.48922187.48922255.48922624	0	0	1	1	0	0.217768	2.3253e-05	1	0	1	0	0	1	0.286937	0.751296	0	1	1	0.634724	1	0.000242667	3.49215e-08	0	0.19991	0	0	0	0	0.457906	2.44968e-05	0	0	0.557337	0.836349	0	0.473402	0	0.195906	0	1.59071e-05	0	0	0	0.378725	0	0	1	1.58553e-07
715	ENSG00000204147.SE.chr10.52502770.52504888.52505034.52509103	0.936275	1	0.855666	0.906827	1	0.925095	0.95346	0.936897	1	1	1	0.924531	0.850338	0.862289	0.885833	0.975016	1	0.95459	0.963491	0.953309	0.925246	0.921989	0.886155	0.96703	1	0.927984	0.77768	0.850645	0.692506	0.792066	0.976156	1	0.906459	0.967683	0.837078	0.809373	0.934262	0.918677	0.754233	0.835488	0.98772	0.953023	1	1	1	0.744597	0.886452	1
716	ENSG00000204120.SE.chr2.233568199.233595832.233595968.233599865	0	0	0.0365503	0.0237569	0	0.0646115	0.0559912	0.0340395	0	0.0404005	0	0.0379949	0.0629765	0.0461044	0.0364476	0	0.010312	0	0	0.0265285	0.0332716	0.00770636	0	0	0	0	0.0152295	0	0.0201997	0.0443908	0	0	0.0107917	0	0	0.0229455	0	0.0133571	0	0.0418059	0.0244281	0	0	0.00688088	0	0.0148211	0	0
717	ENSG00000204120.SE.chr2.233562102.233589284.233589401.233599865	0	0.936133	0	0	0.160038	0	0	1	0	0	0	0	0	0	0	0	0	na	0	0	0	0	0	0	na	na	0	0	0	0	0	0	0.999178	0	0	0	0	0	0	0	0	na	0	0	0	0	0	0
718	ENSG00000204120.MX.chr2.233568199.233595832.233595968.233599865.233568199.233599127.233599196.233599865	0	0	0.249801	0.238095	0	0.208846	0.116236	0.130194	0	0.15307	0	0.150274	0.159298	0.0977628	0.183653	0	0.139526	na	0	0.400381	0.103578	0.039102	0	0	0	na	0.0420297	0	0.166638	0.222975	0	0	0.0374461	0	0	0.137282	0	0.135416	0	0.083604	0.138886	0	0	0.0413246	0	0.0592617	0	0
719	ENSG00000204120.MX.chr2.233568199.233583748.233583838.233599865.233568199.233595832.233595968.233599865	1	na	0.652502	0.564934	1	0.602521	0	0.812004	1	0	1	0.677976	0.459812	0.747353	0.360242	1	0.776636	1	1	0.566759	0.532647	0.546237	1	1	na	1	0.700443	1	0.690502	0.548116	1	1	0.822975	1	1	0.715046	1	0.736294	1	0.590634	0.56218	1	na	0.707559	na	0.861368	1	1
720	ENSG00000204120.MX.chr2.233562102.233568134.233568199.233599865.233562102.233589284.233589401.233599865	1	0.742445	1	1	0.942123	1	1	0.912338	1	1	1	1	1	1	1	1	1	1	1	1	1	1	1	1	1	1	1	1	1	1	1	1	0.953648	1	1	1	1	1	1	1	1	1	1	1	1	1	1	1
721	ENSG00000204120.MX.chr2.233562102.233562979.233563017.233568134.233562102.233565295.233565364.233568134	0.0344544	0.0578441	0.010308	0.0498923	0	0	0.0556672	0	0.0231146	0	0	0	0	0	0.0161612	0	0	0	0	0.0291115	0.0579979	0.0852273	0	0.0319076	0	0	0.00765534	0.145718	0.0231112	0.0161389	0	0	0.0796998	0	0	0	0.163679	0.034644	0	0.0155338	0.034265	0.147764	0	0.0605229	0	0.0371381	0.0499862	0
722	ENSG00000204084.A5.chr1.38357126.38397345.38357126.38397585	1	na	1	0	0	0.12557	0.0445512	1	na	na	0	na	0.000880054	0.811959	0	1	0	na	0	0	0	0	0	0	1	0	0	na	0	0	na	na	0.155071	1	0.118502	0.0583543	0	0.102816	0.232773	0	0	na	0	0.000631619	0	0	2.54617e-09	0
723	ENSG00000204054.SE.chr9.132265951.132267171.132267322.132275698	0	0	0	0	0	0	0	0	0	0	na	0.149347	0	0	0	0	0	na	1	na	0	0	0.451664	1	0	0	0.267728	0.474167	0.424144	na	0	0	0.570762	0	0	0.834017	4.42069e-06	0.782752	0.53991	0	0	0	na	0	0	0.216495	0	0
724	ENSG00000204054.AF.chr9.132260618.132260743.132265602.132265281.132265418.132265602	1	1	1	na	1	1	na	na	na	na	na	0.908174	1	1	na	na	na	na	0.647886	na	na	1	0	0	na	na	0.870904	0.800676	0.699823	na	na	na	0.266553	1	na	0	0	0	0.783108	1	na	na	na	na	1	0.858142	na	1
725	ENSG00000204054.AF.chr9.132251379.132251578.132265602.132265281.132265418.132265602	1	1	1	1	1	1	1	1	1	1	1	0.950557	1	1	1	1	1	1	0.901678	1	1	1	0.716337	0.861243	1	1	0.946557	0.931474	0.863732	1	1	1	0.670568	1	1	0.653936	0.999999	0.645615	0.913297	1	1	1	1	1	1	0.884523	1	1
726	ENSG00000203943.AF.chr1.84767289.84767484.84768886.84768334.84768373.84768886	0.703025	na	0.344855	0.148354	0.687848	0	0.564461	0.671006	0.829346	0.577004	0	0.61942	0.227247	0	0	0	0.104161	na	0	0	0.647223	1	0	0.7618	0	na	0.466786	0.566253	0.971787	0.641631	0.426908	1	0.53184	0.788144	0.355642	1	0.326933	0.783101	0.891845	0.67868	0.436671	na	1	0.728064	0.475362	0.632053	0.763308	1
727	ENSG00000203943.A5.chr1.84767697.84768886.84767484.84768886	0.271586	1	0.223122	0	0	0	0	0.0746926	0	0.524617	0.126911	0.0946707	0.26211	0.0618321	0	0.196445	0.84016	na	0.382029	0	0	0.152187	0.369514	0	0	0.395213	0	0.177789	0.151882	0	0.11343	0	0.17191	0.268925	0	0.114876	0	0.164799	0	0.373496	0.0949533	0.538284	0.100564	0	0.182791	0.0714737	0.0501148	0.165287
728	ENSG00000203875.AL.chr6.86375570.86375865.86387142.86386725.86386909.86387142	0.0461677	0.0531636	0.132121	0.0707294	0.00954156	0.0237712	0.0736716	0	0.0219575	0	0.0481009	0.120103	0.119088	0	0.030856	0.00836241	0.248214	0.00692345	0	0.034699	0.0717914	0.148906	0.0947605	0.0136103	0.0382999	0.0128296	0.101239	0.124632	0.270619	0.164013	0.00847806	0.0051817	0.0563071	0.0639736	0.166051	0.0865124	0.0139014	0.101507	0.0651415	0.186573	0.116337	0.10194	0	0.276978	0.147438	0.144203	0.0716039	0.0472254
729	ENSG00000203705.MX.chr1.212969932.212970454.212970538.212977662.212969932.212976043.212976105.212977662	0	0.8756	0.24628	0.422456	0	0.488712	9.36314e-10	0.16215	0	0	0.0917111	1	0	0	0.999658	0	0.281505	0	0.134766	0	0.204604	0.387885	0.281322	0	0	0	0	0	0	0.00279913	0	0	0.267633	0	0	0.188862	0.228303	0	0.000405182	0.148441	0.306095	0	0	0.297928	0	0.224601	0	0
730	ENSG00000203705.AF.chr1.212965266.212965329.212968437.212968025.212968150.212968437	0	na	0	1	0	0	0.579939	0	0	na	na	0	0	0	0	na	1	0	na	0.82981	na	na	0.614188	0.507541	0	1	1	na	0	na	na	na	1	0.853578	1	na	0.0688033	na	1	1	na	na	na	1	0	na	1	0
731	ENSG00000203705.AF.chr1.212965263.212965329.212968437.212968025.212968150.212968437	0.514397	na	0.746703	na	0.227913	0.252417	0.559783	0.17433	0.291218	1	na	0.481895	0.584513	0.804876	0.567863	na	1	0.269552	1	0	1	1	0.45913	0.0638513	0	1	1	1	0.262963	na	1	1	1	0.797274	1	na	0.559502	1	1	1	1	1	1	1	0.618922	1	1	0.268314
732	ENSG00000203705.AF.chr1.212965253.212965329.212968437.212968025.212968150.212968437	0	na	0	1	0.398263	0	0	0	0.199161	na	1	0.331685	0.348386	0	0.470292	na	1	0.237897	1	0	1	na	0	0	0.576103	na	1	na	0.567759	1	1	na	1	0.871976	na	1	0.139518	1	1	1	1	na	1	1	0.413078	1	1	0.414945
733	ENSG00000203666.AL.chr1.245246990.245250547.245251096.245246990.245285222.245286293	0.963895	0.54725	0.490198	0.430395	0.602909	0.125922	0.424538	0.454188	0.580372	0.696811	0.564745	0.122908	0.445011	0	0.813557	0.180918	0.15081	0	0.102163	0.814448	0.49298	0.50512	0.0550157	0.412885	0.137624	0.0268215	1	0	0.877889	0.345859	0.626626	0	0.469133	0.53937	0.0253406	0.000170725	0.626794	0.421075	0.106248	0.115498	0.210025	0.531544	0	0.226713	0	0.376723	0.499493	0.133857
734	ENSG00000198948.AF.chr4.170927161.170927754.170928126.170927161.170953213.170953363	0.639455	na	0	na	0.190157	0	0.530091	0.235098	0.624428	0.429948	na	4.21225e-07	0	0.737841	0	na	1	na	0.565138	na	0.386182	1	0	1	na	1	0	1	0.386946	0.681654	1	1	1	0	0.530365	na	0.757073	1	na	0.219433	0.39494	0.8964	0	na	na	0	1	6.09822e-07
735	ENSG00000198947.SE.chrX.31187718.31190465.31190530.31191656	0.514117	1	1	0.992067	0.938087	0.821069	0.993167	1	1	1	0.996959	1	0.999916	1	0.991617	1	0.239168	0.985891	1	1	0.990141	0.722697	1	0.975947	1	1	1	0.913484	0.780562	1	1	1	0.997404	1	1	0.969477	1	0.941282	0.995453	1	0.964224	1	0.997619	1	1	0.922776	1	1
736	ENSG00000198947.AF.chrX.33038317.33229399.33229671.33038317.33357376.33357558	0.0776429	0	0.0879053	0	0.271512	0	0.047208	0	0.131516	0	0	0.248802	0	0.269482	0.21384	0	0.608114	0	0.0751737	0	0	0.416819	0	0	0	0.659952	0.0342133	0.362775	0	0.0556424	0.253993	0	0.257845	0.212383	0.240158	0.156262	0	0.294167	0	0.137718	0.186451	0	0.112192	0.640926	0	0.148004	0	0.616476
737	ENSG00000198947.AF.chrX.33038317.33146180.33146544.33038317.33357376.33357558	0.720546	0.85161	0.976574	0.989014	0.975989	0.993443	0.913416	0.955278	0.808813	0.968868	0.958728	0.954171	0.975668	0.91126	0.986748	0.980414	0.992543	0.947262	0.980369	0.945818	0.939745	0.985754	0.981652	0.965725	0.974065	0.974027	0.985484	0.939736	0.965428	0.969221	0.961261	0.862184	0.984618	0.928741	0.983084	0.947594	0.933122	0.961163	0.953667	0.980332	0.979883	0.976592	0.965317	0.992122	0.943979	0.985281	0.992472	0.992999
738	ENSG00000198929.AF.chr1.162332773.162335359.162336842.162336694.162336722.162336842	0.766724	1	1	1	1	1	1	1	1	1	1	1	0.44373	1	1	na	1	1	1	1	1	0.699624	1	1	1	1	1	1	1	1	1	1	1	1	1	1	1	1	1	1	1	1	1	1	1	1	1	1
739	ENSG00000198920.A3.chr17.6493950.6498292.6493898.6498292	0.757823	0.843972	0.753625	0.768967	0.677229	1	0.764518	0.830183	0.666586	0.255571	1	0.955966	1	1	1	1	1	1	1	0.639372	0.981285	0.898982	1	0.699433	1	1	1	1	1	0.577839	1	0.554584	1	1	1	0.781463	0.455617	0.972083	1	1	1	1	1	1	1	1	0.988878	1
740	ENSG00000198909.A3.chr17.61766241.61766647.61766241.61766904	0.276232	0	0.0966175	0	0.290287	0.113832	0	0.413408	0.199423	0	0	0.209016	0.0589586	0	0	0	0	0	0	0	0	0.0719823	0	0	0	0	0.125843	0	0.0766245	0	0	0	0.0767714	0	0.0794379	0.154256	0	0.0822347	0.145659	0.0540247	0.0322226	0	0	0	0	0	0.0483583	0
741	ENSG00000198908.SE.chrX.102001102.102002513.102002624.102002745	1	0.675568	1	0.391292	0.91411	0.266589	0.515175	1	1	0.971147	0.231217	1	1	1	1	1	1	1	0.494591	1	0.918928	1	0.533668	1	1	1	0.983228	1	1	0.99995	1	0.353138	0.999941	0.940622	1	1	1	0.695868	0.95283	1	1	1	1	0.974165	0.865897	1	0.575525	1
742	ENSG00000198908.A5.chrX.101975753.101975885.101975749.101975885	1	0.890774	0.407283	0.999749	0.152636	1	0.541431	1	0.814169	7.44436e-09	1	0.958869	0.868789	0.97378	0	0	1	0	1	0	0.0303153	1	0.981022	0	na	0.369159	0.000418804	1	0	0	0	1	0.999324	1	0.981565	0	5.563e-07	1.75474e-08	0.0971015	1	0.970956	0	0	0.999199	0.991743	0.903476	0.0985284	0
743	ENSG00000198901.SE.chr15.91512853.91513634.91513744.91517366	1	0.531696	1	1	0.646395	1	1	0.756337	1	1	1	1	1	1	1	0.550135	1	1	0.505449	1	1	1	1	1	0.895729	na	1	1	1	1	1	1	1	1	0.362735	0.916536	1	1	1	1	1	1	0.824205	1	1	1	1	1
744	ENSG00000198901.A5.chr15.91512350.91512677.91512350.91512754	1	3.27156e-08	0.280306	0.778099	0.476369	0.913022	0.225131	0.454174	0.161326	0.395357	0	0.623355	1	na	0.657044	0	0	0.130671	0	0.635613	0.377665	0.120627	0.807828	0.193112	1	na	0.836188	0.763506	0.504306	0.662671	0.842561	0.431219	0.495237	0.812004	0.325261	0.804087	0.952998	0.46812	0.559383	0.748684	0.854385	1	0.19921	0.551474	1	0.909205	0.77658	0.351761
745	ENSG00000198898.SE.chr7.116502704.116520121.116520201.116528181	0.673339	0.598503	0.5014	0.546883	0.5651	0.379802	0.663374	0.433825	0.61528	0.533835	0.408604	0.383587	0.54006	0.630373	0.495593	0.51442	0.382896	0.516737	0.507386	0.589542	0.552371	0.46635	0.43622	0.530842	0.608635	0.651384	0.504164	0.408002	0.27324	0.470532	0.488744	0.665443	0.25693	0.36694	0.506647	0.34737	0.745337	0.508397	0.485638	0.402916	0.360079	0.577631	0.630289	0.471893	0.337872	0.406041	0.439585	0.462205
746	ENSG00000198898.AL.chr7.116544437.116546317.116546790.116544437.116550267.116550348	0.187591	0.393752	0.739012	1	0.815015	1	1	0.510523	1	0.444564	0.651806	1	1	1	1	1	1	1	1	1	0.526261	1	1	1	0.18849	1	0.94138	1	1	0.711198	1	1	1	0.814451	1	0.636279	1	0.623033	1	0.875742	1	1	1	0.756713	1	1	0.676089	na
747	ENSG00000198898.A3.chr7.116546396.116550267.116546396.116550287	0	0.0295495	5.78069e-07	0.109088	0.0412426	0.138579	0.0305311	0.0461096	0.0190951	0.00399378	0.0041336	0.0918411	0.0152653	0.0766807	0.0327204	0.00778853	0	0	0	0.0139001	0.0365719	0.0374532	0.0659963	0.0164306	0.0252898	0	0.0235164	0.0226523	0.00907147	0.027269	0.00304341	0.0375815	0	0.00904792	0	0.0311751	0.0577591	0.0349766	0	0	0	0	0.0276078	0.061215	3.09013e-06	0	0.0155277	0.0163188
748	ENSG00000198898.A3.chr7.116544437.116550267.116544437.116550287	0.822417	0.0559576	0.00677986	0	0.0044468	0	0	0.0119746	0	0.0165916	0.0589008	0	0	0	0	0	0	0	0	0	0.0146129	0	0	0	0.12736	0	0.00333445	0	0	0.0150701	0	0	0	0.0335286	0	0.0121489	0	0.00961151	0	0.00712335	0	0	0	0.00311184	0	0	0.0132113	0
749	ENSG00000198876.AF.chr9.34125275.34125603.34125725.34125275.34127252.34127397	0.163606	na	0.362934	na	0	na	0.148578	na	1	na	0	0	0	0	1	na	na	na	na	na	na	0	0	na	na	1	1	1	0.693516	1	na	na	na	1	0.335428	na	na	0.38273	na	na	0.0250761	1	na	na	na	1	na	na
750	ENSG00000198855.AL.chr12.108911050.108912177.108914987.108911050.108919366.108919609	1	1	1	1	0.703566	1	1	1	1	1	1	1	1	1	1	1	1	1	1	1	1	1	1	1	1	1	0.733598	1	1	1	1	1	1	1	1	0.748748	0.574305	1	1	1	1	1	1	0.829461	1	1	0.759896	1
751	ENSG00000198855.AF.chr12.108910898.108911050.108919366.108918436.108918644.108919366	0	na	0	na	1	na	na	0	na	na	na	0	0	na	na	na	na	na	0	na	na	na	0	na	na	na	1	0	na	0	na	na	0	0	na	1	1	0	na	na	na	na	na	1	na	0	1	0
752	ENSG00000198836.SE.chr3.193335074.193335573.193335626.193336658	0.590084	0.818842	0.791467	0.642901	0.714574	0.873461	0.496585	0.699569	0.792535	0.793958	0.433592	0.410932	0.842159	0.649292	0.573046	0.844293	0.940518	0.700848	0.727743	0.655098	0.793113	0.76186	0.904275	0.654461	0.218311	0.910311	0.557894	0.606922	0.86598	0.659858	0.559822	0.84136	0.734619	0.207201	0.390125	0.717625	0.728813	0.548247	0.577944	0.443009	0.59273	0.457231	0.863617	0.748998	0.931671	0.426148	0.403531	0.625825
753	ENSG00000198836.SE.chr3.193333559.193334967.193335074.193335573	1	0.935868	1	1	0.970348	1	1	1	1	1	1	1	1	1	1	1	1	1	1	1	1	1	1	1	1	1	1	0.999989	1	1	1	1	1	1	1	1	1	1	1	1	1	1	1	1	0.99928	0.999992	1	1
754	ENSG00000198836.MX.chr3.193333559.193334967.193335074.193336658.193333559.193335573.193335626.193336658	1	0.763509	1	1	0.928933	1	1	1	0.999999	1	1	1	1	1	1	1	1	1	1	1	1	1	1	1	1	1	1	0.999983	1	1	1	1	1	1	1	1	1	1	1	1	1	1	1	1	0.990272	0.999994	1	1
755	ENSG00000198826.AF.chr15.32907345.32907454.32912309.32907766.32908541.32912309	0.583857	0.759422	0.383474	0	0.203289	0.153468	0	na	0.182081	na	0	0.340096	0.406943	1	0.230596	na	0	0	na	1	1	na	0.999999	0	0.391694	na	0	0.255498	0.488648	1	0.999495	1	0.295753	1	1	1	1	0	1	0.715829	0.391808	1	1	0	0	0	0	1
756	ENSG00000198821.A3.chr1.167404671.167407807.167404668.167407807	0.734161	1	0.726351	na	0.503738	0.220694	1	1	1	na	na	0.770034	0.339207	1	0	1	1	na	0	1	1	na	1	1	1	na	1	1	1	1	1	1	1	1	na	na	1	na	1	1	na	na	1	na	1	0.899916	na	1
757	ENSG00000198815.AF.chr1.42776781.42781017.42781130.42776781.42801297.42801548	0.176217	0	0.681407	0.44954	0.138138	0.500732	0.893813	0.000187813	0.23432	0	0.00526735	8.85335e-05	0.671069	0.791626	0.929103	1.73672e-07	0.773842	0.142476	9.03673e-05	0	0.853009	0.392579	0.167014	0	0	1	0.587739	0.835936	0.162633	0.509857	1.14281e-10	0	0.666632	0.311014	0.312699	1	1	0.574496	0.533681	0.49286	0.542538	0	0.259104	0.76724	1	0.881022	0.809635	0.807988
758	ENSG00000198795.SE.chr18.22902151.22925216.22925311.22930871	0.13995	0	0	0.118626	0	0.111606	0	0.0619257	0.683571	0	0	0.105532	0	0.288311	0	0	0	0	0	0	0.278592	0.0948851	0	0	0	0.526234	0.0299532	0.81731	0.121839	0	0.0508196	0	0.193303	0.230201	0	0	0.456058	0.0685277	0	0	0.139037	0.611012	0	0.342173	0	0.155342	0	0
759	ENSG00000198756.AL.chr1.183898988.183899423.183909715.183904971.183908171.183909715	0.426751	0.836462	0.142017	0	0.0179193	0	0.513769	0.0676435	0	0	0	0	0.109898	0.310597	0	0.383655	0.0292655	0.0714572	0	0	0	0.00688198	0.233783	0.22261	0.624984	0.814505	0	0	0	0.0868753	0	0	0.017717	0	0.0980618	0.0700584	0.122074	0.106385	0	0.28425	0.0880683	0	0.135016	0.0174263	0.0968344	0.177423	0	0.338095
760	ENSG00000198736.SE.chr16.1989144.1990779.1990893.1991258	1	0.146994	1	0.529888	1	0.878772	1	1	1	1	1	1	1	1	1	1	0.804759	1	1	1	1	1	0.845202	1	1	1	0.974955	1	1	1	1	1	1	1	0.659213	1	1	1	1	0.728596	1	1	1	1	1	1	0.694222	1
761	ENSG00000198721.SE.chr6.4119509.4125484.4126471.4127996	0.148257	0.0590917	0.0667507	0.0676388	0.0423004	0.184929	0.0850582	0.32982	0.0611715	0.0143823	0.131319	0.358228	0.29469	0.0275909	0.119939	0.0451439	0.0897867	0.193263	0.0725263	0.107009	0.186791	0.210698	1	0.0419732	0.033194	0.0463619	0.139098	1	0.394417	0.234375	0.0374398	0.0600856	0.623909	0.11758	0.446912	1	0.0118284	0.229015	0.646122	0.689324	0.912421	0.0647171	0.0359785	0.0433147	0.999998	0.382523	0.230553	1
762	ENSG00000198721.AF.chr6.4133945.4135349.4135693.4133945.4135745.4135831	na	0	0	0	0.00968717	0	0	0	0	0.0181018	0	0	0.00862393	0	0.0103315	0	0.00685587	0	0	0	0	0	0	0.0378363	0	na	0.0177487	0	0.021521	0	0	0	0	0	0.00530665	0	0	0.012848	0	0.0133493	0.0278878	0	0.0363016	0	0.0047008	0.0197556	0.0277145	0.0146977
763	ENSG00000198721.AF.chr6.4133945.4135349.4135693.4133945.4135745.4135824	na	0	na	na	0.491753	na	0	na	0	0.924303	na	na	1	na	0.531326	na	1	na	0	na	na	na	na	0.183722	na	na	0.621616	0	1	0	0	na	na	0	1	0	na	1	0	0.302559	1	na	1	0	1	1	1	1
764	ENSG00000198721.AF.chr6.4133945.4135349.4135693.4133945.4135745.4135798	0	0	0	0	0.00974633	0	0	0	0	0.036134	0	0	0.0619587	0	0.0355248	0	0.0525445	0	0	0	0	0	0	0.0201482	0	0	0.0241954	na	0.287414	0	0	0	0	0	0.111166	na	0	0.0657965	0	0.371814	0.638457	0	0.00928552	0	0.999996	0.221375	0.124999	1
765	ENSG00000198707.SE.chr12.88508959.88509255.88509347.88510810	0.349256	3.30905e-10	0.530637	0.373443	0.257572	0.276626	0.240763	0.226149	0.392121	0.388598	0.533421	0.000644494	1.83186e-08	0.147835	0.579654	0	0.103665	0.0482692	0.305088	0.320069	0.33157	0.334829	0.352545	0.152645	0.36285	0	0.285228	0.572411	0.158545	0.386261	0.133058	0.0498508	0.242974	0.242696	0.198233	0.495298	0.292188	0.526419	0.12027	0.143829	0.30189	0.304054	0.0880276	0.292463	0.435189	0.243724	0.175988	0.381361
766	ENSG00000198707.SE.chr12.88505635.88508197.88508339.88508875	0.612457	0.603517	0.928485	0.964948	1	1	0.793476	0.654711	0.915305	0.944343	0.77498	1	1	0.904386	1	1	1	0.105472	1	0.950556	0.868196	1	1	1	0.86569	1	1	1	0.921685	1	0.723013	0.840068	0.923532	0.970932	0.864311	1	0.99212	1	0.792887	1	1	0.914898	1	1	1	1	1	1
767	ENSG00000198690.AF.chr15.31196055.31196090.31196715.31196115.31196227.31196715	0.325815	0	0.552339	0.737544	0	0	0	0.340534	0	na	na	0	0.187833	0	0	na	na	0	0.386039	1	0.202152	1	0	0	1	na	0	0.294359	0.440435	0.329854	1	1	0.550316	0.275838	1	0	0.0524503	0.303731	1	1	0	na	0.10201	0.887143	1	0.539076	na	0
768	ENSG00000198673.AL.chr12.62103904.62104198.62261101.62148653.62148805.62261101	na	na	0.430068	0	0.239723	0.266188	1	na	1	na	na	na	0.24659	0.494897	na	na	na	na	na	0	na	1	1	0	na	0	1	0.439645	1	na	na	na	na	0.78422	na	na	0.849067	na	0	na	0.489893	1	na	1	na	0	na	1
769	ENSG00000198663.A3.chr6.36867409.36869997.36867409.36870056	0.880949	0.919043	0.82851	0.927661	0.804033	0.924512	0.956996	0.89371	0.868327	0.953485	0.811949	0.672468	0.727631	0.453223	0.934454	1	0.959305	1	0.937473	1	0.963993	0.875745	0.712186	0.925618	0.754612	0.563538	0.938049	0.453338	0.953513	0.898918	1	0.98062	0.943788	0.638922	0.975986	0.80351	0.568512	0.95201	0.767526	1	0.962795	0.800268	0.718896	0.868953	0.869678	0.821773	0.957378	0.832279
770	ENSG00000198586.SE.chr2.171871458.171879382.171879639.171884849	0.314806	0.127168	0.260674	0.136872	0.120423	0.131884	0.141194	0.197632	0.224965	0.0793815	0.155585	0.123728	0.10215	0.230479	0.174258	0.202799	0.122139	0.136683	0.0898509	0.118525	0.145883	0.119321	0.147818	0.1233	0.214926	0.0650542	0.217537	0.410689	0.258112	0.128343	0.242593	0.0531766	0.229555	0.31186	0.0952751	0.119226	0.196516	0.179521	0.250223	0.246302	0.152005	0.065236	0.149526	0.124627	0.112648	0.211783	0.141081	0.266815
771	ENSG00000198561.AF.chr11.57520762.57520879.57556509.57529234.57529591.57556509	0.64306	1	1	0.959843	0.953066	1	1	1	1	1	1	1	1	1	1	1	1	1	1	1	1	0.933115	1	0.793157	1	na	1	1	1	1	1	1	1	1	0.999245	1	1	1	1	1	1	1	1	1	0.959957	1	1	1
772	ENSG00000198561.AF.chr11.57520715.57521014.57556509.57529269.57529518.57556509	1	na	0.725903	0.562018	0.40619	0.738164	0.60051	0.59407	1	na	1	0.888251	1	1	1	1	1	1	0.675808	1	0.999999	0.373704	1	1	na	1	0.299784	1	0.0401659	0.687768	0.302894	1	0.365379	1	0.847215	0.243592	1	0.41798	na	0.352998	0.903986	0.575778	1	0.19711	1	0.706987	0.588251	0.360099
773	ENSG00000198561.A5.chr11.57529591.57561482.57529540.57561482	na	na	1	na	na	9.84146e-09	1	na	1	1	1	1.11938e-06	na	1	1	na	1	1	1	1	1	1	na	na	na	na	1	1	1	na	1	na	1	1	1	1	1	1	1	na	1	na	1	1	0	1	na	1
774	ENSG00000198556.A3.chr7.99074103.99075897.99074103.99077284	0.390081	0.159517	0.358853	0.217636	0.142366	0.143766	0.32493	0	0.145576	0.22514	0.292514	0.298543	0.252731	0.254576	0.128312	0.080149	0.252356	0.0950282	0.13921	0	0.226696	0.152395	0.443966	0.329644	0.17207	0.40693	0.217357	0.739181	0.19086	0.217031	0.0525603	0.159766	0.294223	0.251329	0.329214	0.277317	0.190452	0.308884	0.539798	0.262986	0.471417	0.0300739	0.235198	0.238566	0.0982121	0.201608	0.278848	0.153424
775	ENSG00000198522.AF.chr2.27851863.27852036.27852726.27852113.27852309.27852726	0	1	0.827817	1	0.980624	1	0.947902	1	1	1	1	0.847731	0.739147	1	0.972725	1	1	1	0.967431	1	0.963615	0.939682	1	1	na	1	1	1	1	1	na	1	1	1	1	1	1	1	0.815605	1	0.895184	1	1	1	1	0.949086	1	1
776	ENSG00000198522.AF.chr2.27851515.27851581.27852726.27851891.27852036.27852726	1	1	1	1	1	1	1	1	1	1	1	1	1	1	1	1	1	1	1	1	1	1	1	1	na	1	1	1	1	1	1	1	1	1	1	1	1	1	1	1	1	1	1	1	1	1	1	1
777	ENSG00000198521.SE.chr19.22028308.22033965.22034162.22034707	0.879102	na	1	1	1	0.665072	na	0.536681	1	na	na	na	1	1	1	0	1	na	0.557005	na	na	1	0.510084	na	na	1	0	0	0.544304	0	na	0	1	1	0	0	0	0.292089	na	1	1	0	1	0	na	0.995799	0	na
778	ENSG00000198515.AF.chr4.48012910.48014906.48014961.48012910.48018500.48018689	0.557085	1	1	0.595279	0.543684	0.345044	0.547379	0.450639	0.602113	0.8423	0.953759	1	0.261304	1	na	0.752014	1	1	0.631546	0.460692	0.833337	0.492733	0.51878	0.184268	1	1	0.79447	0.752761	0.658065	0.615267	1	0	0.599737	1	0.137702	0.738335	1	0.876406	0.729343	0.678228	0.915923	1	1	0.942402	0.870658	0.694695	1	1
779	ENSG00000198513.AF.chr14.50999744.51000085.51026845.51025805.51025986.51026845	0.713377	1	1	na	0	0.627426	na	1	1	na	na	1	0	0.0179951	0	na	na	1	na	1	na	na	1	na	na	na	na	0.0777731	0	0	0	1	na	na	0	0	0.313791	0.521431	na	na	0	na	na	na	1	0.259503	0	na
780	ENSG00000198431.AF.chr12.104684787.104684882.104705068.104703629.104703877.104705068	0	1	1	0.941702	0.999953	1	0.62913	1	1	1	0.726132	0	0.999392	1	1	1	0.921101	1	1	1	0.662106	0.993916	1	na	na	1	1	1	1	1	0.898257	0.999866	1	0.804485	1	0.595396	1	0.999975	1	0.557669	1	na	1	0.960493	1	1	0.850686	1
781	ENSG00000198431.AF.chr12.104680768.104680887.104682709.104681100.104681209.104682709	na	na	0.242388	0	na	0	0	0	0	na	0	0	0	1	na	na	na	0	1	0.256234	0.176166	0.0105772	0.170546	na	na	na	1.28732e-07	0.488867	0	na	na	0.333576	0	0	0	0.319129	na	1	1	0	0	1	na	1	na	0.281657	0.000127042	na
782	ENSG00000198431.A5.chr12.104681124.104682709.104680887.104682709	0.0551318	1	0	3.13977e-05	0.139303	0.108234	0	0.15541	0	0.651267	0	0.311847	0	0	0	0	0.155658	0	0.0429436	0	0	0.107115	3.1328e-07	0	na	0	0.0510292	0	0.120736	0	0.213604	0.604445	0	0	0	0	0	0.0650549	0	0	0.0773368	0	5.77043e-06	0.0650469	0	0.0262817	0	0.000750315
783	ENSG00000198382.AL.chr11.75623083.75627177.75627828.75623083.75672488.75672593	0.223082	0.201685	0.0715312	0.256961	0.052798	0.22403	0.13386	0.115867	0.0960927	0.103862	0.0304278	0.168136	0.102659	0.12662	0.153921	0.2147	0.341608	0	0.324654	0.103468	0.251175	0.177162	0.095937	0.163793	0	0.18973	0.194382	0.202304	0.447929	0.184053	0.0634251	0.125879	0.295016	0.390129	0.0775765	0.213458	0.15801	0.194553	0.219889	0.179439	0.215383	0.286066	0.364824	0.0787161	0.207443	0.127603	0.27742	0.0197952
784	ENSG00000198363.SE.chr8.62557191.62559309.62559437.62563609	0.278585	0.326139	0.332517	0.350155	0.372152	0.420737	0.336203	0.428958	0.327441	0.378896	0.445618	0.439306	0.392289	0.436171	0.474991	0.358123	0.401305	0.262775	0.398783	0.352148	0.422084	0.498005	0.392598	0.380265	0.182628	0.292041	0.542728	0.559906	0.510747	0.402951	0.445495	0.489626	0.478819	0.396483	0.489179	0.365457	0.399701	0.54355	0.506184	0.485676	0.577956	0.33193	0.261599	0.464784	0.543368	0.516285	0.519738	0.562671
785	ENSG00000198363.SE.chr8.62555992.62556504.62556560.62557159	0.65011	0.870887	0.741622	0.759982	0.815242	0.7488	0.777427	0.689647	0.74178	0.720852	0.731347	0.790581	0.886335	0.816866	0.80013	0.782763	0.895566	0.720243	0.76972	0.67559	0.769535	0.912461	0.761204	0.803895	0.604092	0.735699	0.848406	0.813824	0.784962	0.725849	0.847929	0.678329	0.816172	0.701526	0.856538	0.710349	0.871124	0.819852	0.828723	0.857005	0.918809	0.673406	0.846644	0.872897	0.905723	0.889837	0.835249	0.909771
786	ENSG00000198363.AF.chr8.62596747.62602232.62602408.62596747.62626828.62627155	0.960789	0.873667	0.950413	0.92937	0.88929	0.920446	0.873977	0.924741	0.831597	0.798775	0.794245	0.951351	0.878982	0.786866	0.970374	0.866617	0.806382	0.861647	0.999718	0.937095	0.937499	0.864372	0.92449	0.801916	0.930036	0.877787	0.756667	0.647946	0.972209	0.907304	0.686935	0.822505	0.851253	0.84979	0.895415	0.92146	0.739579	0.781115	0.66751	0.781223	0.802383	0.890989	0.883644	0.941602	0.847799	0.744991	0.832607	0.604895
787	ENSG00000198363.AF.chr8.62596747.62602232.62602408.62596747.62626828.62627118	0.850132	0.78828	0.896883	0.792952	0.783058	0.861073	0.879939	0.864208	0.844311	0.813113	0.767542	0.862569	0.669162	0.700767	0.704661	0.809659	0.716559	0.844721	0.819741	0.869295	0.822291	0.602732	0.809451	0.879644	0.928191	0.930899	0.693104	0.941828	0.779977	0.850567	0.684813	0.907537	0.717036	0.875761	0.724892	0.863404	0.785494	0.731407	0.71605	0.649738	0.688977	0.903724	0.865747	0.696704	0.550927	0.640615	0.743932	0.509674
788	ENSG00000198363.AF.chr8.62596747.62602232.62602408.62596747.62626828.62627105	0.776921	0.856955	0.75184	0.709972	0.794186	0.836103	0.782923	0.689152	0.914275	0.752503	0.768402	0.850091	0.856967	0.725323	0.706702	0.693674	0.900408	0.836461	0.705219	0.800993	0.805229	0.709921	0.897133	0.723688	0.869307	0.971345	0.649528	0.465835	0.742675	0.77311	0.846837	0.809051	0.576528	0.784001	0.71376	0.737535	0.841313	0.687351	0.778771	0.605251	0.52485	0.872062	0.803416	0.789822	0.82594	0.540542	0.787563	0.766023
789	ENSG00000198363.AF.chr8.62596747.62602232.62602345.62596747.62626828.62627155	0.988991	0.992731	0.987919	0.981555	0.97964	0.980834	0.974048	0.99613	0.989238	0.978882	0.967439	0.986052	0.97686	0.966682	0.99772	0.989776	0.963133	0.991862	0.999888	0.994229	0.993712	0.992783	0.952143	0.983588	0.994837	0.979414	0.975786	0.956666	0.996276	0.993097	0.925929	0.990089	0.97043	0.869773	0.975351	0.983783	0.957281	0.958628	0.909535	0.921854	0.958444	0.988151	0.993679	0.988386	0.971284	0.940495	0.9771	0.941974
790	ENSG00000198363.AF.chr8.62596747.62602232.62602345.62596747.62626828.62627118	0.95412	0.986582	0.97376	0.939352	0.955794	0.964806	0.975409	0.992555	0.99019	0.980697	0.962142	0.957787	0.921606	0.948465	0.969587	0.984467	0.940681	0.990695	0.919435	0.987166	0.9799	0.970369	0.873466	0.990842	0.994691	0.988918	0.966961	0.994877	0.964424	0.988188	0.925251	0.995296	0.935615	0.892725	0.924117	0.970311	0.966549	0.94647	0.926626	0.85971	0.926378	0.989667	0.992564	0.923805	0.881649	0.906048	0.961422	0.916818
791	ENSG00000198363.AF.chr8.62596747.62602232.62602345.62596747.62626828.62627105	0.927368	0.991619	0.928194	0.908257	0.958531	0.957562	0.951265	0.978922	0.994988	0.972606	0.962318	0.953488	0.972085	0.954027	0.969875	0.971215	0.982673	0.990109	0.857218	0.97897	0.977557	0.981422	0.93409	0.974857	0.989735	0.995566	0.960028	0.912746	0.956656	0.980423	0.96923	0.98917	0.886457	0.810788	0.920159	0.935606	0.976654	0.934532	0.94632	0.835124	0.862532	0.985825	0.988317	0.952002	0.966458	0.86422	0.969514	0.972
792	ENSG00000198363.AF.chr8.62596747.62602232.62602333.62596747.62626828.62627155	0.999049	0.993728	0.997705	0.995385	0.990307	0.994284	0.992029	0.99596	0.992289	0.990056	0.990539	0.997271	0.996173	0.980726	0.998534	0.994236	0.98748	0.986785	0.999983	0.997086	0.996782	0.996502	0.993927	0.990362	0.996154	0.980526	0.992424	0.962427	0.998041	0.995034	0.96253	0.991163	0.98634	0.988157	0.994483	0.996797	0.980804	0.983641	0.984797	0.985686	0.992433	0.99536	0.992927	0.995191	0.995018	0.987577	0.984412	0.985186
793	ENSG00000198363.AF.chr8.62596747.62602232.62602333.62596747.62626828.62627118	0.995906	0.988413	0.994957	0.984319	0.978682	0.989383	0.992455	0.992229	0.992973	0.99092	0.988957	0.991547	0.986392	0.969949	0.98024	0.991223	0.979539	0.9849	0.987219	0.993496	0.989643	0.985467	0.982694	0.994639	0.996045	0.989522	0.989598	0.995582	0.980994	0.991491	0.962173	0.995808	0.969671	0.990472	0.982295	0.994072	0.985048	0.97867	0.987859	0.972806	0.986217	0.995957	0.991681	0.967195	0.977769	0.9798	0.973606	0.978333
794	ENSG00000198363.AF.chr8.62596747.62602232.62602333.62596747.62626828.62627105	0.993349	0.992767	0.985658	0.975683	0.980032	0.98713	0.984785	0.978013	0.996415	0.987057	0.98901	0.990653	0.995364	0.973258	0.98043	0.983638	0.994193	0.983955	0.975981	0.989299	0.988422	0.990941	0.991495	0.985181	0.992344	0.995809	0.987353	0.92388	0.976756	0.985867	0.984786	0.990343	0.944985	0.981662	0.98131	0.986763	0.989625	0.973714	0.991273	0.967286	0.972737	0.994441	0.986936	0.979688	0.994156	0.96971	0.979197	0.993017
795	ENSG00000198301.A5.chr4.76903190.76911849.76903190.76911905	0	0	0.227494	0.13117	0	0.136181	0.236433	0.0707293	0	0	0	0.196192	0.119079	0	0.0925418	0.331726	0	0	0.024502	0	0	0.113623	0.15204	0	0.106457	0	0.0338932	0.0918016	0.283276	0.224116	0	0.0845092	0.176508	0.0962002	0.266369	0	0	0.0853754	0.124446	0.398646	0	0.0646872	0.239926	0.242008	0.426548	0.238611	0.304325	0.135881
796	ENSG00000198300.SE.chr19.57328947.57329114.57329203.57329968	0.459068	1	1	1	1	1	1	1	1	1	1	1	1	1	1	1	1	1	1	1	1	1	1	1	1	1	1	1	1	1	1	1	1	1	1	1	1	1	1	1	1	1	1	1	1	1	1	1
797	ENSG00000198270.SE.chr12.112403563.112416540.112416591.112429562	0	na	1	0.208509	0.303776	0.317945	0	0.50825	0.399699	0	0	0	0.473204	0.480835	0.449529	na	0.514761	na	0.325856	na	0	1	0.551819	1	0.0874179	0	0.33906	0.308519	0	0.815661	1	0	0.45782	0.577359	0	0.398225	1	0	0.974668	0.117523	0.0849934	0.744061	1	1	1	0.0625821	8.88095e-09	0.482335
798	ENSG00000198270.SE.chr12.112371834.112374546.112374634.112374964	na	0	1	0.446316	1	0	na	0	na	na	1	1	na	na	na	0	0	na	1	1	0.891997	1	1	0.684569	na	0	1	na	0.187314	na	1	na	1	na	1	na	1	1	1	na	0.935525	1	1	1	0	1	1	na
799	ENSG00000198270.SE.chr12.112371834.112374496.112374634.112374964	1	0	1	0.698202	1	0.938057	1	0.891423	1	1	1	1	1	1	1	0.981065	0.959356	1	1	1	0.972847	1	1	0.918237	1	0.388655	1	1	0.438895	1	1	1	1	1	1	1	1	1	1	1	0.97481	1	1	1	0.934353	1	1	1
800	ENSG00000198270.RI.chr12.112371690.112371834.112374546.112374634	1	1	0.891578	0.575141	0.86166	1	1	1	1	1	0.450508	0.936623	1	1	1	1	1	1	0.708991	0.323147	0.657099	0.427188	0.53709	0.719888	1	1	0.822318	1	0.755227	1	0.501223	1	0.672405	1	0.748326	1	0.627327	0.532763	0.539814	1	0.588817	0.81756	0.795142	0.599184	1	0.738699	0.653972	1
801	ENSG00000198270.AL.chr12.112381065.112381173.112429562.112403396.112403563.112429562	0	1	1	0.217258	0.560368	0.100467	0.178762	0	0.734343	0.190331	1	0.319787	0.536205	0.563457	0.230981	na	0	na	0	1	0.188899	na	0.353171	na	0.610913	0.591786	0.130093	0.553267	0.511282	0.799572	1	0.735698	0.396131	0.337755	0.360201	0.711979	1	0.190622	0.979718	0.230238	0.181537	0.886819	1	1	na	0.497703	0.30027	0.356271
802	ENSG00000198270.AF.chr12.112443107.112443406.112443789.112443107.112450806.112450956	1	1	0.871742	0.333668	0.789378	1	1	1	1	1	0.581785	0	1	1	1	1	na	1	0.196713	0.815824	0.438127	0	0.591299	0.848388	1	1	0.66226	1	0.32575	1	0.76936	1	0.445932	1	0	1	0.895174	0	0.512394	1	0.376086	0.981298	0.978522	0.261758	na	0.684095	0	1
803	ENSG00000198270.A5.chr12.112371834.112374496.112371834.112374546	1	na	0.957487	0.741603	0.887472	1	1	1	1	1	0.589556	0.844339	1	1	1	1	1	1	0.774636	0.893877	0.812669	0.774516	0.651154	0.838048	1	1	0.930274	1	0.772399	1	0.672549	1	0.822567	1	0.80957	1	0.696093	0.75733	0.662597	1	0.727304	0.77065	0.969895	0.879664	1	0.67933	0.657309	1
804	ENSG00000198270.A3.chr12.112374634.112374964.112371834.112374964	1	0.603973	1	0.521809	1	0.853737	1	0.715758	1	1	1	1	1	1	1	0.922305	0.904787	1	1	1	0.940571	1	1	0.847969	1	0.533474	1	1	0.415599	1	1	1	1	1	1	1	1	1	1	1	0.954082	1	1	1	0.770684	1	1	1
805	ENSG00000198270.A3.chr12.112370535.112371690.112370463.112371690	0	0	0.0315003	0.154696	0.0661583	0	0	0	0	0	0.307102	0.0471637	0	0	0	0	0	0	0.145485	0.101006	0.135584	0.193025	0.248333	0.108631	0	0	0.0527149	0	0.0846189	0	0.246379	0	0.130065	0	0.121585	0	0.201054	0.190076	0.24173	0	0.193498	0.113104	0.026955	0.101989	0	0.168195	0.207986	0
806	ENSG00000198258.A5.chr19.9938740.9939003.9938660.9939003	0.0718313	0	0.0852578	0.134805	0.0617422	0.0837108	0.0747488	0.0418944	0.0428097	0.0255882	0.0203083	0.0783314	0.0201647	0.0574512	0.0696861	0.0969785	0.0550124	0.046604	0.0318978	0.0602355	0.0590702	0.0915195	0.0731021	0.101268	0.123405	0	0.0305577	0.0531399	0.0583186	0.0542738	0.0708127	0	0.0803035	0	0.0785696	0.0181094	0.0541946	0.0296625	0.142312	0	0.00787241	0.0119103	0.0666411	0	0.0312453	0.0840142	0.0230454	0.0376515
807	ENSG00000198203.SE.chr2.108910810.108915023.108915117.108917356	0.34019	0.130435	0.826566	1	0.370197	1	1	1	0.1085	1	0	1	0.245491	1	1	na	1	1	na	1	1	0.808818	1	1	1	1	0.845627	0.588646	0.0138235	1	1	1	1	1	1	0.684958	0.55202	na	0.144313	0.525261	0.000400008	0.226372	na	0	4.02736e-07	0.236652	1	1
808	ENSG00000198176.AF.chr13.114239056.114239203.114240089.114239741.114239992.114240089	0.953652	1	0.987383	1	0.997211	1	1	1	1	1	1	1	1	1	1	1	1	1	1	1	1	1	0.993902	0.992975	1	1	1	1	1	1	1	1	1	1	1	1	1	1	1	1	1	1	1	1	1	1	1	1
809	ENSG00000198176.AF.chr13.114239056.114239203.114240089.114239588.114239742.114240089	1	1	0.985755	0.998331	1	0.989455	1	1	1	1	1	0.996204	0.995294	0.981672	0.995598	1	0.996712	1	0.994628	1	0.992835	0.995799	1	1	1	1	0.996583	0.988878	0.994964	0.995505	1	1	0.993897	0.989325	1	1	1	0.991579	0.988582	1	0.997265	1	0.989251	0.99693	1	0.998378	1	1
810	ENSG00000198176.AF.chr13.114239054.114239203.114240089.114239741.114239992.114240089	0.937324	1	0.929841	1	0.912146	1	1	1	1	1	1	1	1	1	1	1	1	1	1	1	1	1	0.91162	0.909242	1	1	1	1	1	1	1	1	1	1	1	1	1	1	1	1	1	1	1	1	1	1	1	1
811	ENSG00000198176.AF.chr13.114239013.114239045.114240089.114239741.114239992.114240089	0.753378	1	0.343245	1	0.706856	1	1	1	1	1	na	1	na	na	1	na	1	na	1	1	1	1	0.320018	0.729667	na	1	1	1	1	1	1	na	1	na	1	1	1	1	na	1	1	na	1	1	1	1	1	1
812	ENSG00000198176.AF.chr13.114239013.114239045.114240089.114239056.114239203.114240089	0.129271	0.00291273	0.00663415	0.00947671	0.00669816	0.02586	0.0124504	0.0233864	0.00838843	0.0160164	0	0.00962368	0	0	0.00835309	0	0.024681	0	0.00421691	0.0132965	0.0029097	0.0141703	0.00287896	0.018738	0	0.0658105	0.00174025	0.00469135	0.0409993	0.0115753	0.010308	0	0.0092253	0	0.0102704	0.00374159	0.00390005	0.00602234	0	0.0150842	0.00488726	0	0.00538416	0.0127837	0.0104139	0.00646549	0.00865099	0.0172101
813	ENSG00000198176.A3.chr13.114291015.114291935.114291015.114292133	0	0	0.0141517	0.00165336	0	0.0102753	0	0	0	0	0	0.00375976	0.00470586	0.0183277	0.00436553	0	0.0032072	0	0.00534978	0	0.00714458	0.00414196	0	0	0	0	0.00341115	0.0110702	0.00483037	0.00444288	0	0	0.00604728	0.010675	0	0	0	0.00837079	0.0114185	0	0.00272137	0	0.0106918	0.00303119	0	0.00161146	0	0
814	ENSG00000198169.SE.chr8.145979706.145980081.145980188.145980790	0.400599	0.11604	0.700483	0.438079	0.263129	0.572303	0.571433	0.229315	0.274397	0.124794	0.39536	0.777526	0.218433	0.0632952	0.5452	0.152588	0.440053	0.468275	0.435039	0.106689	0.251941	0.403264	0.570185	0.0880309	0.150483	0.139396	0.346873	0.62376	0.524292	0.336259	0.237823	0.226605	0.374706	0.404561	0.622861	0.625827	0.319926	0.406962	0.269883	0.590182	0.45294	0.305021	0.201192	0.691247	0.412117	0.525503	0.44635	0.311489
815	ENSG00000198130.SE.chr2.191117033.191125882.191125960.191152312	0.274439	0.383504	0.411075	0.431178	0.474794	0.482701	0.456515	0.538572	0.418241	0.677224	0.489843	0.479549	0.584674	0.750164	0.471758	0.460469	0.394099	0.467968	0.466079	0.516581	0.494868	0.425263	0.594342	0.654845	0.876191	0.673089	0.470308	0.604435	0.550141	0.405682	0.573555	0.423186	0.4983	0.61569	0.521347	0.514832	0.605804	0.547814	0.549667	0.535029	0.484406	0.40787	0.469008	0.429717	0.428874	0.62963	0.420164	0.549667
816	ENSG00000198130.SE.chr2.191069958.191073606.191073639.191077682	0.816686	0.743485	0.837904	0.840122	0.789536	0.707767	0.774905	0.840861	0.716753	0.804159	0.6658	0.654972	0.921919	0.578725	0.659339	0.870962	0.884214	0.896243	0.49311	0.80161	0.818625	0.85238	0.700232	0.745602	0.798457	0.787382	0.707489	0.561954	0.825548	0.779654	0.798303	0.662222	0.502496	0.509754	0.732846	0.57654	0.837967	0.74902	0.730607	0.65016	0.606671	0.770208	0.679426	0.831403	0.838137	0.642862	0.696829	0.79994
817	ENSG00000198130.AL.chr2.191109628.191109694.191110880.191110028.191110096.191110880	0.874602	1	1	0.975453	1	0.930828	1	0.978364	1	1	0.945116	1	1	0.582928	0.922529	1	1	1	0.967805	1	0.933115	0.932924	0.601041	1	0.548972	1	0.948295	0.72465	1	1	1	1	0.847984	0.91566	0.852971	1	1	0.724574	1	0.804674	1	1	1	0.9539	1	1	1	1
818	ENSG00000198130.AF.chr2.191175522.191184442.191184771.191175522.191208718.191208919	0.571283	0.907791	0.615331	0.273041	0.666958	0.330297	0.948267	0.294761	1	1	0.840646	0.387245	0.449553	1	0.166589	1	0.252807	1	0.219991	0.847866	0.407466	0.240213	0.293073	1	1	1	0.231836	0.782352	0.348159	0.549324	1	0.977741	0.136942	0.360816	0.294202	0.261962	1	0.416802	0.66163	0.147472	0.257693	1	1	0.519478	0.412388	0.298187	0.318598	0.497305
819	ENSG00000198125.AF.chr22.36013312.36013409.36013633.36013312.36019238.36019401	0.239619	0	0.0652643	na	0.0767026	1	0.200252	1	na	na	0	0	1	1	0.110511	na	0.104192	na	1	na	1	0.233181	0.2033	na	0	na	1	1	0.704227	0	1	na	1	na	1	na	na	0.405005	1	0.19393	0.455715	1	na	1	1	1	0	1
820	ENSG00000198121.AF.chr9.113735838.113800121.113800323.113735838.113800447.113800738	0.134077	1	1	0.508185	1	1	1	0.484566	1	1	0.510628	0	1	1	1	1	0.607867	1	0.492949	na	1	1	0.942689	1	1	1	1	1	0.872084	1	0.933892	1	1	1	1	1	0.94929	1	0.176811	0.674176	0.883036	1	1	0.565971	1	0.99152	0.803597	1
821	ENSG00000198099.AF.chr4.100063931.100064317.100064391.100063931.100078781.100078949	1	1	1	1	0.861236	1	1	1	na	1	1	1	1	0	1	1	1	1	1	1	1	1	1	na	1	0	1	0.914445	1	1	na	1	0.674064	0.793324	1	na	0	1	1	1	1	1	1	1	1	0.631291	1	1
822	ENSG00000198099.AF.chr4.100063931.100064317.100064391.100063931.100065356.100065448	0.732142	0.87801	0.975444	1	1	1	1	1	0	1	1	1	1	0	1	1	1	1	1	1	0.956134	1	0.633511	0	1	0	1	0.553717	0.481107	0.830652	0	0.283577	0.999607	1	1	0	0	1	1	0.00175507	0.499411	3.00731e-07	1	1	1	0.262004	1	1
823	ENSG00000198093.RI.chr19.52403051.52403165.52403346.52403547	1	1	1	1	0.71694	0.550537	1	0.760132	1	na	na	1	1	1	1	na	1	na	0.351847	1	1	1	1	1	na	1	0.609392	1	1	1	na	0	0.430392	0.780107	0.472688	0.952263	1	1	na	1	1	0	0	0.930593	0.388835	1	1	0.886733
824	ENSG00000198089.AF.chr22.32000300.32000390.32000855.32000555.32000657.32000855	0.97145	1	1	1	0.956025	1	1	1	1	1	1	0.928927	1	1	1	1	1	1	1	1	1	1	1	1	1	1	0.8871	1	1	1	1	1	1	1	1	1	1	1	1	0.744388	1	1	1	0.848521	1	0.863339	1	1
825	ENSG00000198077.SE.chr19.41386533.41387494.41387656.41387936	0	na	0.000381608	na	0.182544	0.643526	1	na	1	na	na	0	0.747832	0.933909	na	na	na	na	5.97467e-06	0	0	1	1	na	na	na	1	1	na	na	1	na	1	0.487434	1	na	na	1	na	0.201851	1	na	na	na	na	0.605927	na	0.772085
826	ENSG00000198077.SE.chr19.41381779.41382252.41382349.41382432	0.459002	0.97563	0.932223	na	0.820671	0.797353	0	na	0.807756	0	na	0.833598	0.80355	0.570111	0	na	na	na	0	na	na	0	0	na	na	0	0	0.685507	na	na	0	na	0	0	0.924072	na	0	0	0.5558	0.586157	0.92399	0	0	0	0.723116	0.453476	0	0.901701
827	ENSG00000198046.MX.chr19.56954110.56955500.56955650.56969524.56954110.56960926.56961026.56969524	0.925023	1	0.911444	0.899706	0.919199	0.92323	1	1	1	0.799749	1	0.921474	0.953035	0.9716	0.760233	0.696163	1	1	0.834982	1	0.783292	1	0.898	1	1	1	0.954248	0.990005	0.960525	0.881356	1	1	0.97745	1	1	1	0.941036	0.972968	1	1	1	1	1	1	0.933768	1	1	1
828	ENSG00000198046.AF.chr19.56973798.56983068.56984437.56973798.56988641.56988736	0.925023	1	0.911444	0.899706	0.919199	0.92323	1	1	1	0.799749	1	0.921474	0.953035	0.9716	0.760233	0.696163	1	1	0.834982	1	0.783292	1	0.898	1	1	1	0.954248	0.990005	0.960525	0.881356	1	1	0.97745	1	1	1	0.941036	0.972968	1	1	1	1	1	1	0.933768	1	1	1
829	ENSG00000198042.SE.chr8.33346657.33347803.33347857.33353060	0.755566	0.717073	1	1	1	1	1	1	1	1	1	1	0.607827	1	1	1	1	1	1	1	0.966488	1	0.9693	1	1	0.709265	1	1	0.966247	1	1	0.908934	1	1	1	1	1	1	0.909953	1	0.923487	1	1	1	1	1	0.932196	1
830	ENSG00000198039.AL.chr7.64378670.64383764.64384809.64378670.64388032.64391344	0.456984	0.710364	0.579909	0.594681	0.758981	0.810172	0.697025	0.692209	0.676866	0.705351	0.820024	0.612924	0.695926	0.554415	0.778284	0.803992	0.48105	0.858851	0.445854	0.678407	0.679272	0.689187	0.772219	0.88087	0.819065	0.823112	0.684692	0.646742	0.676222	0.715817	0.838741	0.878519	0.705653	0.686088	0	0.737465	0.633696	0.720249	0.597147	0.541995	0.67993	0.808736	0.839683	0	0.814155	0.555679	0.466101	0.787549
831	ENSG00000198039.AL.chr7.64378670.64383764.64384809.64378670.64388032.64389416	1	0.935226	0.586586	0.660225	0.853501	0.715141	1	0.499351	0.751323	0.530531	0.999974	1	1	1	0.560307	0.785779	0.312243	0.736042	1	0.678608	0.593834	0.455327	0.708869	0.668263	0.611911	0.801657	0.626963	1	0.439085	0.531277	0.836214	0.746121	0.857663	0.643456	na	0.420342	1	0.718217	1	0.350371	0.628351	0.696539	0.609751	0	1	0.573637	0.326566	0.552334
832	ENSG00000198039.AL.chr7.64378670.64383764.64384595.64378670.64388032.64391344	0.423503	0	0.532737	0.245565	0.302602	0	0.250763	0.459582	0	0	0	0.558978	0	0	0.722509	0	0.828037	0	0.737508	0	0.348503	0.613148	0.350014	0	0	0.166023	0.589835	0.558804	0.434028	0.353677	0	0	0.532959	0.269927	0.869871	0.264249	0	0.588144	0.176992	0.785293	0.430863	0	0	0.800081	0	0.549644	0.488487	0
833	ENSG00000198039.AL.chr7.64378670.64383764.64384595.64378670.64388032.64389502	0.348806	0	0.428446	0.358705	0.213774	0	0.228932	0.636081	0	0	0	0.509401	0	0	0.666499	0	0.836426	na	0.694498	0	0.322944	0.799546	0.252823	0	0	0.115648	0.681681	0.645962	0.39352	0.547114	0	0	0.680525	0.240725	0.804529	0.60167	0	0.541351	0.0838206	0.799561	0.424884	0	0	0.665332	0	0.586588	0.777645	0
834	ENSG00000198001.A5.chr12.44166875.44167768.44166789.44167768	1	1	1	0.959208	1	1	0.782843	0.718037	1	1	1	0.939966	1	1	0.89872	1	1	1	1	1	1	1	0.923323	1	1	1	1	1	1	1	1	1	1	1	1	1	1	0.966466	1	1	1	1	1	1	1	1	1	1
835	ENSG00000198000.AF.chr9.95086491.95087588.95087635.95086491.95087851.95087918	0	1	1	0.542069	0	0.182606	0	0	0	0	0.217431	0.0593951	0.546519	0.146616	0.0431337	0	0	na	0.287689	0	0	0.0205562	0.161317	na	na	0	0.138529	0	0.0851009	0	0	0	0.00438457	0	0	0.303134	0	0.224702	0.0349399	0	0.0392023	0	0	0.124435	0	0	0	0
836	ENSG00000198000.AF.chr9.95086491.95087588.95087632.95086491.95087851.95087918	0.621292	1	1	0.492923	0.166162	0.374967	0.215785	0.509881	0.153388	0	0.243912	0.030023	0.695427	0.205161	0.117552	0	0.156703	na	0.0395848	0.347112	0.277458	0.101243	0.10738	1	na	0	0.24695	0.232894	0.168091	0.428581	0.0925978	0.0716884	0.283726	0.290369	0.171324	0.273113	0.221525	0.409105	0.211007	0.165618	0.315169	0.377107	0.207669	0.13089	0.326435	0.257577	0.168344	0.182406
837	ENSG00000198000.AF.chr9.95086491.95087588.95087620.95086491.95087851.95087918	0.0892001	1	1	0.325394	0.0550302	0.225487	0.041998	0.414714	0.0735156	0.0126477	0.0908119	0.00864094	0.172576	0.117162	0.050771	0.113781	0.0307842	na	0.0218677	0.134459	0.06832	0.0198227	0.146733	1	1	0.00516548	0.178019	0.114388	0.0168708	0.133585	0.0362693	0	0.0492454	0.0566296	0.0432586	0.071691	0.0474952	0.217256	0.0554837	0.0501024	0.0858613	0.116561	0.0781516	0.0278325	0.0927828	0.019142	0.0602949	0.029531
838	ENSG00000198000.AF.chr9.95086491.95087188.95087632.95086491.95087851.95087918	0.178002	1	1	0.137969	0.0753365	0.433963	0.0354564	0.105582	0.0644846	0.0745374	0	0.14742	0.240927	0.180601	0.141935	0	0.0704025	na	0.126988	0	0.0092407	0	0	1	1	0.023997	0.0229789	0.0320661	0.0351824	0.17812	0.0728019	0.0589456	0.0796094	0	0.0277832	0.085224	0.049338	0.0940248	0.287167	0.0497975	0.16466	0.133685	0	0.0654334	0.102411	0.0796685	0.0339801	0.0292427
839	ENSG00000198000.A5.chr9.95086491.95087188.95086491.95087600	0.792809	0.515885	0.688653	0.0844384	0.175306	0.724449	0.133814	0.0931459	1	0.183358	0	0.792235	1	0.740661	0.681001	0	0.432403	na	0.379289	0	0.0800881	0	0	0.159363	0.85577	0.0528297	0.147623	0.0615587	0.179812	0.49864	0.328705	0.106187	0.172434	0	0.189764	0.448717	0.138756	0.397677	0.555945	0.360052	0.615851	0.15381	0	0.228604	0.146339	0.517166	0.140834	0.174336
840	ENSG00000198000.A3.chr9.95082664.95083950.95082661.95083950	1	0	0.466915	0.277105	0.676437	0.596306	1	1	1	na	0.537268	0.328937	0.610367	0.513771	0.747164	na	1	0	0.0926004	1	1	0.842949	0.144117	1	na	na	0.488965	0	0.645609	1	1	1	0.663991	1	0.9994	0.463449	1	0.699178	0.881073	1	0.918562	1	1	0.51449	1	1	0.97206	1
841	ENSG00000197993.AF.chr7.142658959.142659202.142659235.142658959.142659291.142659388	na	na	na	1	1	1	0.767264	1	1	na	1	1	na	0.468383	na	0	1	na	1	na	1	na	1	na	1	1	1	0.933774	na	na	na	na	0	0	0	na	0.736466	0	0.78966	na	1	na	na	1	1	1	1	0.488477
842	ENSG00000197971.AF.chr18.74817242.74839842.74839901.74817242.74843495.74843640	0.226479	0	0.158883	0.0490642	0.0286497	0.0502993	0.0813556	0.079624	0.188103	0.0775227	0.0668014	0.17098	0.037401	0.944444	0.0406644	0.527161	0.0948908	0.105163	0.099651	0.0961327	0.218967	0.0298208	0.119422	0	0	0.981663	0.0881795	0.993401	0.297507	0.26381	0.169447	0.95305	0.0624748	0.149295	0.0879357	0.183746	0.923653	0.118781	0.236721	0.0509718	0.186313	0.766459	0.977356	0.0238423	0.0940212	0.0698866	0.024738	0.0199273
843	ENSG00000197948.A3.chr5.141029103.141029454.141029097.141029454	0.0395792	0	0	0	0	0.0344382	0	0	0	na	0	0	0.0925933	0	0	0	0	0	0	na	0.220585	0	0	na	na	1	0.0135656	0.0310876	0	0	0	1	0	0	0.147551	1	0	0	0	0	0	0	na	0	na	0	0.811691	1
844	ENSG00000197928.AL.chr19.53741543.53741810.53746997.53745177.53745583.53746997	0	0.325186	0	0.127647	0.474644	0.456117	0.616285	0.258835	0	0.598932	0.709603	0	0.171256	0	0.691065	0	1	0.462317	1	0.654488	0.690593	0.796703	0	0.197311	na	0	0.413666	0	0.598821	0	0.537324	0	0.156101	0	0.252969	0.149967	0.0636189	0.251015	0	0	0	0	0.164445	0	0	0	0.622885	0.546335
845	ENSG00000197928.AF.chr19.53756409.53757883.53757941.53756409.53758087.53758126	0	0.765612	0	0.146276	0.560028	0.618338	0.718852	0.445217	0	0.813985	0.8758	0	0.306937	0	0.816949	0	0.384805	0.887949	0.87183	0.784201	0.650849	0.508493	0	0.213009	0	0	0.608822	0	0.800405	0	0.631496	0	0.294677	0	0.431483	0.273352	0.110046	0.415816	0	0	0	0	0.402472	0	0	0	0.546409	0.790443
846	ENSG00000197928.A5.chr19.53756409.53757852.53756409.53757883	1	0.674814	1	0.872353	0.525356	0.543883	0.383715	0.741165	1	0.401068	0.290397	1	0.828744	1	0.308935	1	0	0.537683	0	0.345512	0.309407	0.203297	1	0.802689	na	1	0.586334	1	0.401179	1	0.637877	1	0.843899	1	0.747031	0.850033	0.936381	0.748985	1	1	1	1	0.835555	1	1	1	0.377115	0.453665
847	ENSG00000197912.AL.chr16.89579445.89580754.89580979.89579445.89590414.89590562	0.867782	0.387302	1	1	0.822751	1	1	1	1	1	1	1	0.928319	1	1	1	na	1	1	na	0.853272	1	1	1	na	1	1	1	1	1	1	na	0.952611	1	0.893802	1	1	0.772962	1	1	0.761461	1	1	1	1	1	1	1
848	ENSG00000197912.AL.chr16.89579445.89580754.89580979.89579445.89590414.89590485	0.604136	1	1	1	0.909081	0.912602	1	1	1	1	1	1	1	1	1	1	na	1	1	na	1	1	0.882614	1	na	1	1	1	1	1	1	na	1	1	1	1	1	1	1	1	1	1	1	1	1	1	1	1
849	ENSG00000197912.AF.chr16.89574985.89575008.89576898.89575121.89575399.89576898	0.604136	1	1	1	0.909081	0.912602	1	1	1	1	1	1	1	1	1	1	na	1	1	na	1	1	0.882614	1	na	1	1	1	1	1	1	na	1	1	1	1	1	1	1	1	1	1	1	1	1	1	1	1
850	ENSG00000197912.AF.chr16.89574819.89575008.89576898.89575121.89575399.89576898	0.327724	1	1	1	0.767835	0.462817	1	1	1	na	1	1	1	1	1	na	1	na	1	na	1	1	0.708121	1	1	na	1	1	1	1	1	na	1	1	1	1	1	1	1	1	1	1	1	1	1	1	1	1
851	ENSG00000197912.AF.chr16.89574811.89575008.89576898.89575121.89575399.89576898	0	na	1	1	0.861348	0.886242	1	1	1	na	1	1	1	1	1	na	1	na	1	1	1	1	0.871208	na	1	na	1	na	1	1	1	1	1	1	1	1	na	1	1	1	1	1	1	1	1	1	1	1
852	ENSG00000197912.AF.chr16.89573910.89574148.89576898.89574985.89575008.89576898	0.132218	0.612698	0	0	0.177249	0	0	0	0	0	0	0	0.0716806	0	0	0	na	0	0	na	0.146728	0	0	0	na	0	0	0	0	0	0	na	0.0473885	0	0.106198	0	0	0.227038	0	0	0.238539	0	0	0	0	0	0	0
853	ENSG00000197912.AF.chr16.89573910.89574148.89576898.89574811.89575008.89576898	1	1	0	0	0.257471	0	0	0	0	na	0	0	0.400115	0	0	na	0	na	0	0	0.0630333	0	0	na	0	na	0	na	0	0	0	0	0.0597407	0	0.148435	0	na	0.184335	0	0	0.146468	0	0	0	0	0	0	0
854	ENSG00000197885.AF.chr3.23952941.23958275.23958415.23952941.23987814.23988082	1	na	0	0.115074	0.101679	0.251079	0	0.50217	0	0	6.19277e-07	0	0.436066	na	0	1	0.171738	0	0.0647949	0	0	0.055404	0	0	0	0	0.0480137	1.3102e-08	2.47376e-08	0	0	0	0.168042	0	0	0	0	0.00461561	0	0	0	0	0	0	0.166904	0.174387	0	0
855	ENSG00000197879.AF.chr17.1387597.1389349.1389495.1387597.1395707.1396106	3.57145e-07	1	1	na	1.40996e-06	1	1	1	1	1	1	1.43389e-05	6.39898e-09	1	1	1	na	1	0.828446	1	1.84123e-07	1	1	1	1	na	1	1.4219e-06	na	1	1	2.09343e-08	1	1	1	1	1	0.80494	0.903383	1	0.806579	1	1	1	1	1	1	1
856	ENSG00000197863.AF.chr19.37316594.37328574.37328929.37316594.37340904.37341215	0.944897	1	1	1	0.8974	0.80763	1	1	1	na	1	1	0.787653	1	0.906525	na	0	na	0.927425	0.994515	1	1	1	0.509049	1	1	1	0.952123	1	1	1	1	1	1	1	1	1	1	1	0.829575	1	1	na	1	1	0.941762	1	1
857	ENSG00000197858.AF.chr8.145137571.145137707.145138292.145137808.145138206.145138292	0.295863	1	1	1	0.811633	1	1	na	1	na	1	1	1	1	1	1	1	1	1	1	1	1	1	1	1	1	1	1	1	1	1	1	1	1	0.771238	1	1	1	1	1	1	na	1	1	1	1	1	1
858	ENSG00000197847.SE.chr11.64985159.64988467.64988635.64989944	0.927436	na	1	1	1	1	1	1	na	na	1	1	0.971196	1	1	na	1	na	1	1	1	1	0.953098	na	na	1	1	1	0.756151	na	1	1	1	0.964237	1	na	1	1	0.904216	1	1	1	na	1	1	0.947986	1	1
859	ENSG00000197841.A5.chr19.35225265.35225875.35225160.35225875	0	0	0.353005	na	0.387664	1	0	1	0	0.273303	0	0.47257	0.602642	0	0	0	0.790466	0	0.974979	0	0.679244	0.810744	0.701334	0	0	0	0	0.438052	0.79532	na	0	0	0.820886	0	0.699417	na	0	0	0	0.837712	0	0	0	0	0.408861	0.85178	0	0.645475
860	ENSG00000197837.A3.chr12.14922397.14923613.14922391.14923613	0.357534	1	0.927421	1	0.275283	1	0.839757	0.601288	0.19925	0.371047	0.272928	0.631453	0.880959	0.705933	1	0.137284	1	0.203489	1	1	0.342766	0.430483	1	0.0830975	0.176612	0.116122	1	0.144026	0.669817	0.265239	0.194335	1	0.814265	0.594868	0.799013	0.104063	0.449017	0.613299	1	0.374572	0.157049	0.564621	0.272259	0.374141	1	0.314748	0.460722	0.76677
861	ENSG00000197826.SE.chr4.81791289.81865964.81866093.81884671	0.0197134	0	1	na	1	0.0262866	na	na	0.075606	na	na	0.0976188	1	0.16617	na	na	0.0506939	na	na	1	na	na	1	na	na	na	na	1	na	na	0.261301	na	na	1	1	1	0.0980928	na	1	1	na	na	na	0.0501528	1	0.0283746	1	1
862	ENSG00000197826.AL.chr4.81791289.81791475.81794228.81791289.81884671.81884851	0.208275	0.202472	1	na	1	0.0847955	1	1	0.485062	na	1	0.34443	1	0.612634	1	1	0.0904997	1	1	1	1	1	1	1	1	1	1	1	1	1	0.397048	1	1	1	1	1	0.388933	1	1	1	1	1	1	0.131912	1	0.220471	1	1
863	ENSG00000197826.AL.chr4.81504337.81570054.81570360.81504337.81711529.81711661	1	1	1	1	0.727881	1	1	1	0.875671	1	1	1	1	0.780227	0.741826	1	1	na	1	1	1	1	0.841779	1	1	1	1	0.627948	1	0.729226	0.805523	1	1	0.69381	1	1	0.960337	1	1	1	0.644263	1	1	1	0.705551	0.769019	1	0.261568
864	ENSG00000197822.AF.chr5.68788119.68788486.68800004.68788617.68788727.68800004	1	0.826198	1	1	1	1	1	1	1	1	1	1	1	1	1	1	1	1	1	1	1	1	1	1	1	1	1	1	1	1	1	1	1	1	1	1	1	1	1	1	1	1	1	1	1	1	1	1
865	ENSG00000197798.SE.chr11.126099188.126103481.126103616.126104890	0.021877	0	0	0.0283327	0.0180699	0.0396838	0	0	0.0451818	0	0.0229179	0	0.0616485	0	0	0	0.0151477	0	0	0	0.0655271	0.0193727	0.036285	0	0	0	0.0151397	0.121432	0	0.120973	0	0	0.018763	0.103771	0	0.113189	0	0	0	0	0	0	na	0.0600869	0	0.041535	0	0
866	ENSG00000197798.AF.chr11.126081668.126081725.126104890.126099119.126099188.126104890	0.106345	1	0.981929	0.870327	0.843136	0.850146	1	0.64542	1	1	0.932605	0.641667	0.932251	1	1	0.820708	1	1	1	1	1	1	0.832354	0.872839	0.99994	1	0.933104	1	0.913682	0.949049	1	0.810745	0.969103	0.930321	1	0.955021	0.841828	0.875694	0.99989	1	0.926293	1	1	1	1	1	0.967073	0.958781
867	ENSG00000197798.A3.chr11.126126747.126131320.126126747.126131323	0.942344	0.468478	0.255196	0.344568	0.457597	0.565028	0.444139	0.319048	0.669795	0.47671	0.21314	0.651175	0.475644	0.634627	0.545949	0.777339	0.650035	0.145621	0.32236	0.514539	0.358571	0.608632	0.515393	0.614273	0.21956	0.360359	0.361743	0.531928	0.384659	0.366839	0.461551	0.353523	0.449238	0.566437	0.396144	0.327849	0.345607	0.413874	0.534503	0.411472	0.33226	0.362354	0.195291	0.374873	0.593338	0.542277	0.310482	0.314704
868	ENSG00000197779.SE.chrX.47696386.47702049.47702167.47705504	0.901741	1	0.0618329	0.651052	0.615801	0.99902	0.243165	0.830119	1	0.229149	1	0.254867	0.356461	1	1	1	1	1.94363e-05	0.999986	0	0.17631	0.144348	1.03343e-09	4.93856e-09	1	1	0.306401	0.0163848	0.505016	0.353144	0.860434	0.25304	0.237221	0.557927	0	0.435821	1	0.33467	0.442487	0.291091	0.319556	1	0.664076	0.219007	0.134877	0.232259	0.737948	0.320583
869	ENSG00000197779.AL.chrX.47755339.47774323.47781610.47755339.47861927.47861960	1	1	1	0.651052	0.775121	1	0.273118	0.830119	1	0.421574	1	0.384593	1	1	1	1	1	0.000128832	1	0	0.203591	0.164446	1.56475e-09	1	1	1	0.378629	0.0246043	0.505016	0.353145	0.860434	0.25304	0.274679	0.573803	na	0.536282	1	0.3652	0.442487	0.355096	0.319556	1	0.664076	0.341096	0.134877	0.25795	1	0.320583
870	ENSG00000197776.AL.chr14.50210523.50217728.50217824.50210523.50218304.50218565	1	1	1	1	0.837638	0.630903	1	0.673676	1	0.863354	1	0.359095	0.632039	1	0.51466	1	0	0.595093	1	1	1	0.657425	1	1	1	1	1	1	0.849226	0.859956	1	1	0.825264	1	0.998498	1	0.82666	0.890841	1	1	1	1	1	1	1	0.628459	0.785978	0.789645
871	ENSG00000197756.SE.chr2.217364754.217384055.217384113.217385437	1	0	1	0	1	1	0.470916	0	1	na	0.607009	1	1	0	0	1	1	0	na	na	na	na	0.656208	0	0	na	0	0	0	na	0	na	0.487819	1	0.312609	0	0	0.374835	0	1	0.376986	na	na	0	1	0	0.454754	0
872	ENSG00000197756.AF.chr2.217363585.217363600.217363993.217363863.217363903.217363993	1	0.801858	1	0.800707	na	1	0.76498	0.758256	na	1	0.987943	1	1	0.970327	0	1	na	0	1	na	1	1	0.840734	0	0.926436	1	0.96791	0	0.847805	na	0.989934	1	0	1	0.717476	0	0.961725	0.62668	0	na	0.880128	na	na	0.795312	1	0.675104	0	0.782782
873	ENSG00000197756.AF.chr2.217363573.217363600.217363993.217363863.217363903.217363993	1	0.989568	1	0.991096	1	1	0.973296	0.993905	1	1	0.988048	1	1	0.822363	0.995561	1	1	0.997268	1	1	1	1	0.98866	0.976261	0.992886	1	0.988869	0.899899	0.997162	1	0.997281	1	0.992961	1	0.99345	0.993252	0.964881	0.996216	0.973097	1	0.997454	1	1	0.965779	1	0.980631	0.974171	0.991732
874	ENSG00000197756.AF.chr2.217363567.217363600.217363993.217363863.217363903.217363993	1	0	1	0.778277	1	1	0.230174	0.492535	1	na	0.267384	1	1	0.37993	0.603898	1	1	0.836894	1	1	1	1	0.576878	0.243376	0.578531	1	0.44418	0.481276	0.383601	1	0.814067	na	0.676094	1	0.645864	0.719191	0.164994	0.802875	0.277251	1	0.376955	1	1	0.138433	1	0.403323	0.437963	0.498014
875	ENSG00000197756.AF.chr2.217363548.217363600.217363993.217363863.217363903.217363993	1	0.964248	1	0.94808	1	1	0.872855	0.945136	1	1	0.828513	1	1	0.717215	0.960085	1	1	0.988449	1	1	1	1	0.954703	0.871748	0.948146	1	0.835158	0.374859	0.944128	1	0.988342	1	0.950656	1	0.958281	0.960809	0.905929	0.976257	0.894782	1	0.951074	1	1	0.793478	1	0.863085	0.846802	0.948234
876	ENSG00000197756.AF.chr2.217362912.217363600.217363993.217363863.217363903.217363993	1	0.858198	1	0.883444	1	1	0.671319	0.670688	1	1	0.719286	1	1	0.657292	0.89092	1	1	0.878492	1	1	1	1	0.878284	0.620484	0.875235	1	0.728079	0.540519	0.770441	1	0.943157	1	0.882102	1	0.82377	0.865163	0.772095	0.926998	0.740459	1	0.912062	1	1	0.73884	1	0.689656	0.637937	0.805672
877	ENSG00000197721.AF.chr1.207818519.207818675.207850734.207842784.207842910.207850734	0.136666	1	0.11999	1	0	0.129289	0	na	0.410592	na	na	0.189984	0.274301	0.349437	na	1	na	na	0	na	na	0	0.0778433	na	na	0	0.450519	0.186524	na	na	0	na	na	0	0.215113	0	0	0	na	0	1	0.605973	na	0	na	0.197178	0	0.304605
878	ENSG00000197694.SE.chr9.131371563.131371930.131371944.131373993	0	0.0523947	1	0.851152	0.545939	0.408246	0.584553	0.302537	0.0218227	0.0782738	0.387071	0.858287	0.0781496	0.0586764	0.000110063	0.0228934	0.0435037	0	0.34648	0.0283619	0.671563	1	0.442875	1	0.0493642	0.0155488	0.375883	1	0.726215	0.316291	4.33565e-07	0.022801	0.586829	0.816544	0.631572	0.624133	0.719888	0.856214	0.235214	0.0896548	0.560027	0.999999	0	0.679363	0.0842056	0.369071	0.45538	0.561609
879	ENSG00000197651.AF.chr12.91346696.91347216.91347473.91346696.91348900.91348951	0.947005	1	0.305697	na	1	1	1	na	1	na	na	0.621692	0	1	na	1	na	na	1	1	na	1	0.419723	na	na	0	0.206398	0.321747	na	1	na	1	na	0.915315	0.496949	1	0.379813	na	na	0	0	na	na	1	0	na	na	0.585746
880	ENSG00000197647.SE.chr19.12129107.12140955.12141013.12146352	1	1	1	na	na	1	1	na	1	na	na	0.659708	1	1	na	0	0	0	na	0	na	na	1	na	0	na	na	na	na	na	0	0	na	na	0	0	na	0	1	na	na	na	na	0.659076	na	0.824295	na	0
881	ENSG00000197647.MX.chr19.12129107.12140955.12141013.12146352.12129107.12145643.12145689.12146352	0.637055	0.361754	0.999998	0	0	1	0.267152	0	1	0	0	0.22597	0.780558	0.766145	0	0	na	na	0	na	0	na	0.36177	na	0	na	0	na	0	0	0	na	0	0	0	0	0	0	0.0674101	0	0	na	0	0.259863	0	1	na	na
882	ENSG00000197647.MX.chr19.12129107.12132745.12133004.12146352.12129107.12140955.12141013.12146352	0.922762	0.977917	0.901983	1	1	0.647199	0.903483	1	0.780593	1	1	0.960956	0.891476	0.822918	1	1	1	1	1	1	1	1	0.932339	1	1	1	1	1	1	1	1	1	1	1	1	1	1	1	0.990117	1	1	1	1	0.898451	1	0.899106	1	1
883	ENSG00000197619.SE.chr19.52507153.52507670.52507976.52510546	0.878503	1	0.878876	0.528186	0.606742	1	0.859478	0.656845	0.792955	0.760942	0.796238	0.505107	0.699792	0.74365	0.556004	1	0.567595	0	0.844987	0.644872	0.748195	0.301169	0.732419	1	0.999548	1	0	0.907176	0.938289	0.574184	0.835991	0.81072	0.524913	0.752912	0.864478	1	0.690048	0.88768	1	0.059755	0.605196	1	0	0.344428	0	0.501719	0.795411	0.386042
884	ENSG00000197619.SE.chr19.52505534.52506950.52507153.52510546	1	0	0.321044	0.556134	0.737238	3.46399e-10	1	0.39889	0.422677	1	0.29292	0.549439	0.209872	0.903354	0.149861	na	0.128756	1	0.223766	0.610051	0.644677	0.557131	0.40682	0	1	na	0.420876	1	0.0993046	1	1	1	0.448182	0.855371	1	0	0.984634	0.137143	na	0.261964	0.958878	0	1	0.26621	0.231655	0.758242	0.394748	1
885	ENSG00000197619.MX.chr19.52505534.52506950.52507153.52511394.52505534.52510546.52510583.52511394	1	0.620762	0.563743	0.717902	0.788537	0.577549	1	0.605413	0.19269	1	0.613887	0.18132	0.634042	0.951592	0.322716	1	0.571845	1	0.731317	0.859935	0.762591	0.488468	0.499424	0.959571	1	1	0.589307	1	0.706984	1	1	1	0.656016	0.865199	1	0.999838	0.988976	0.596635	1	0.713249	0.978188	0.800096	1	0.486826	0.671562	0.780871	0.675364	1
886	ENSG00000197619.AF.chr19.52510583.52511212.52511334.52510583.52511394.52511470	0.121497	0	0.0531045	0	0.251643	0	8.54363e-05	0.276769	0.141001	1.14759e-07	1.41594e-06	0.272414	0	1.63196e-07	2.45877e-10	0	0	na	0.0932098	5.43213e-10	0.0489352	0.537813	0.227972	0	4.93491e-10	0	1	0	1.10774e-10	0	0.164009	0.189279	0.0866787	4.31625e-08	6.01212e-08	0	0.241575	0.11232	0	0.914357	0.394767	0	1	0	na	2.73345e-07	0	4.32613e-08
887	ENSG00000197603.SE.chr5.37154095.37157415.37157564.37157772	0	0.0296328	0	0	0.0115019	0	0	0	0	0	0	0	0	0.0808204	0	0.0772174	0	0	0	0	0.0206001	0	0.0217592	0	0	0	0	0.119346	0	0	0	0	0	0	0	0	0	0.0575525	0	0.0107827	0	0.036045	0	0	0	0.08006	0	0
888	ENSG00000197584.SE.chr3.178525253.178542346.178542470.178543376	0	0	0.900692	0.548647	0.183331	0	0.0717191	0.117283	0	0	0	0.516765	0	0	0.379415	0.495263	0.680776	0.800867	0	0	0	0	0.702009	0	0	0	0	0.112111	0	0	0	0	0	0.227093	0	0	0	0.535634	0.376336	0	0	0	0	0.0136977	0	0	0	0
889	ENSG00000197555.SE.chr14.71979562.71996029.71996087.72043252	na	na	na	na	0	0	na	na	na	0.168924	na	na	na	0	1	na	1	na	na	na	1	1	1	na	na	0	0	0	0.702038	na	na	1	1	0	1	1	0.560837	na	na	0	na	na	na	na	na	na	1	0
890	ENSG00000197548.MX.chr3.11314116.11323879.11324124.11340160.11314116.11330332.11330426.11340160	1	0	0.109456	0.657347	0.321888	0	0	0.0175279	0.156867	0.71488	1	0.334078	0.494778	0.20497	0.137998	0	1	0	1	0.488566	0.168133	0.308892	0.491072	0	0	na	0.386666	0	0	0.00656494	0.527309	1	0.101945	0	0.362078	0.167308	0	0.419154	0	0	0.502056	0.384282	0	0.0535931	0.403026	0.152142	0	0
891	ENSG00000197548.AL.chr3.11340890.11345978.11346141.11340890.11348417.11348482	0	1	0.890544	0.342653	0.678112	1	1	0.982472	0.843133	0.28512	0	0.665922	0.505222	0.79503	0.862002	1	0	1	0	0.511434	0.831867	0.691108	0.508928	1	1	na	0.613334	1	1	0.993435	0.472691	0	0.898055	1	0.637922	0.832692	1	0.580846	1	1	0.497944	0.615718	1	0.946407	0.596974	0.847858	1	1
892	ENSG00000197535.SE.chr15.52628753.52630007.52630081.52632393	0.219266	na	0.403093	0	1	0.663337	1	0.370002	0.266163	0.729941	0.697344	na	0.147656	0.119895	0.0837762	1	0.159327	1	0.202863	0.218489	0.829345	0.551478	1	0.397758	na	na	0.695517	1	1	na	0.242714	na	0.550697	0.547518	0.865986	1	0.5362	1	1	0.583262	0.335479	1	0.4245	1	1	0.413301	0.991933	1
893	ENSG00000197498.A3.chr6.111306341.111310191.111306341.111310231	0.94893	0.513587	0.250289	0.760794	0.323533	0.354888	0.579459	0.553472	0.558403	0.408117	0.763829	0.422029	0.418684	0.669318	0.64317	0.597206	0.630889	0	0.593178	0.492646	0.507774	0.487266	0.185782	0.586409	0.536719	0.570472	0.719627	0.379446	0.66532	0.184167	0.404723	1.47509e-07	0.115718	0.658589	0.530491	0.412554	0.534456	0.374375	0.0512962	0.611937	0.251484	0	0.614636	0.352599	0.477134	0.506375	0.190863	0.455981
894	ENSG00000197416.A5.chr8.82439356.82441611.82439356.82441673	0	0.471139	0	na	0.192646	1	1	na	1	na	na	na	1	0.543021	na	na	0	na	na	na	na	1	0	na	0	1	0	0.0467331	na	0.372389	1	na	0	0	0.462368	0	0	na	na	0	na	0.703829	na	na	0	0.555602	na	0.545397
895	ENSG00000197381.AF.chr21.46493768.46493818.46548317.46494515.46494708.46548317	0.232417	0	0	0.121285	0	0.0502981	0	0	0.148073	0	0	0	0	0.0802261	0.147492	0	0	0	0.0672668	0	0.349912	0.301329	0	0	0	0	0.097478	0.235826	0.0860783	0	0.041792	0	0.241368	0.284171	0.120999	0	0.0683691	0.0593248	0.0566156	0.219031	0.113261	0	0	0	0.0957958	0.129459	0	0.111913
896	ENSG00000197343.SE.chr7.99158318.99168883.99169002.99169311	0	0	0	0	0.0386996	0	0	0.0385237	0.030626	0	0	0.0400238	0	0	0	0	0.0389386	0	0	0	0.106855	0	0	0	0	0.0436234	0.0741135	0	0.0289847	0.0794675	0.0563966	0.0362287	0	0	0.0773588	0	0.249711	0	0	0	0	0.215285	0	0.0554895	0	0.0220663	0	0
897	ENSG00000197343.AL.chr7.99158318.99159511.99160021.99158318.99168883.99169194	1	0.151862	na	1	0	4.5256e-05	1	0	0.00688466	0.514346	0.0421479	0.423694	na	0	0	0	0	0.0650927	0.0347558	0	0	0	0	0	0	0	0	0	0.420345	0	0	0	0	0	0.699663	na	0	0	na	0	0	0.030486	0	na	0.556639	0	0.15821	0
898	ENSG00000197343.AF.chr7.99156293.99156410.99158156.99156448.99156640.99158156	0	1	0	na	1	1	na	1	1	1	1	1	na	1	1	1	1	1	0.637925	1	1	1	0.999849	1	1	1	0.974643	1	1	1	1	1	1	1	1	na	1	1	na	1	1	1	1	na	1	1	1	1
899	ENSG00000197343.AF.chr7.99156292.99156410.99158156.99156448.99156640.99158156	0.345629	0	0.999999	1	1	1	1	1	1	1	na	na	1	na	1	1	1	1	0.544284	na	1	1	0.999962	na	na	1	0.975064	1	1	1	1	1	1	1	1	1	1	1	1	1	1	1	1	1	na	1	0.993567	1
900	ENSG00000197343.AF.chr7.99156190.99156410.99158156.99156448.99156640.99158156	0.374197	0	1	1	1	0	1	1	1	na	1	1	1	na	1	1	1	1	0.569026	1	1	1	0.999963	1	1	na	0.985206	na	1	1	1	1	1	1	1	1	na	1	1	1	1	na	na	1	1	1	0	1
901	ENSG00000197343.AF.chr7.99156167.99156410.99158156.99156448.99156640.99158156	0.512725	0	1	1	1	1	1	1	1	1	1	1	1	1	1	0	1	1	0.650945	na	1	1	0.99992	1	na	1	0.980784	1	1	1	1	1	1	1	1	1	1	1	1	1	1	1	1	1	1	1	1	1
902	ENSG00000197343.A5.chr7.99156640.99158156.99156630.99158156	0.679784	0.403448	0.430556	1	0.163217	0.193606	0.526744	0.267159	0.581431	0.277281	0.316	0.957426	0.0505163	0.642195	0.584745	0.108529	0.101598	0.42817	0.394651	0.163214	0.0839713	4.08604e-11	1.26757e-05	0.645352	0.206881	0	0.121961	0.457225	0.558563	0.386228	0.222714	0.15048	0.282093	0.384513	0.246804	0.220358	0.54749	0.276322	0.501091	0.000327415	0.0261941	0.276856	0.170252	0.292003	0.165621	0.153608	0.351167	0.301106
903	ENSG00000197302.SE.chr16.31724756.31765087.31765221.31803951	0.298652	1	0.394325	1	1	1	1	0.727628	1	1	1	0.989816	0.961784	1	1	1	1	1	1	1	1	1	1	1	1	1	1	1	1	1	1	1	1	1	0.548358	1	0.950642	1	1	1	0.916791	1	1	1	1	1	1	1
904	ENSG00000197299.SE.chr15.91298168.91303211.91303509.91303824	1	0.421971	1	na	1	0.32519	0.273676	1	0.697478	1	1	0.762399	0.420691	0.489119	na	1	na	1	1	1	0.183842	1	1	1	1	na	1	1	0.389808	1	1	1	1	0.756195	1	1	1	na	1	1	1	1	1	1	1	1	1	1
905	ENSG00000197275.AF.chr8.95479783.95480164.95480242.95479783.95487229.95487282	1	na	na	na	1	na	0.414847	na	na	0	na	1	1	1	na	1	na	1	na	0	na	1	1	na	1	0	1	na	na	0.413505	1	1	na	1	na	0	0.609203	0	0.466676	1	na	na	0	na	0.885171	1	na	na
906	ENSG00000197261.SE.chr6.49520283.49520690.49520920.49522590	0.634052	1	0.784544	0.737412	1	1	0.621546	0.400753	0.66162	1	1	0.887106	0.851849	0.795088	1	0.884889	0.843244	na	1	0.707869	0.935288	0.815643	0.777973	1	1	1	0.742824	0.873341	0.871775	1	0.279513	1	0.6805	1	1	0.608379	0.663086	0.747074	0.627626	0.712508	0.93207	0.873409	0.196841	0.334808	0.396894	0.673904	0.496112	0.140498
907	ENSG00000197261.AF.chr6.49518379.49519388.49522590.49520066.49520283.49522590	0.658136	1	0.271235	0.1946	1	1	0.146927	0.0695543	0.252357	1	1	0.663489	0.576135	0.637861	1	0.587895	0.345595	na	1	0	0.670448	0.408406	0.519807	1	1	1	0.367398	0.627088	0.344283	1	0.157013	1	0.29295	1	1	0.204217	0.528048	0.260556	0.265493	0.0790174	0.597261	0.394223	0	0.0861853	0.428794	0.294592	0.24387	0.0668933
908	ENSG00000197223.AF.chr2.68274451.68290090.68290157.68274451.68337459.68338080	0.0895054	0.785291	0.425741	0.486803	0.655466	0.629148	0.587508	0.826263	0.447846	0.830241	0.366774	0.718448	0.847535	0.128667	0.420482	0.64605	0.874038	0.618425	0.0180411	0.678054	0.490625	0.766293	0.62974	0.33604	0.282115	0.612913	0.128656	0.0555641	0.580153	0.672893	0.371302	0.207956	0.253701	0.188577	0.687832	0.658549	0.317642	0.445482	0	0.297986	0.413542	0	0.658657	0.5521	0.758608	0.304418	0	0.503258
909	ENSG00000197223.AF.chr2.68274451.68290077.68290126.68274451.68337459.68338080	0.12357	0.641737	0.0992935	0.117171	0.174005	0.186645	0.081616	0.164157	0.0652477	0	0	0.283753	0.453932	0.03868	0.0420056	0.0343384	0.438946	0	0.207343	0.475744	0	0.268215	0	0.097577	0.0853677	0	0.0221626	0.0314804	0.18452	0.144811	0	0	0.0391126	0.0167962	0.166705	0.142772	0.188645	0.197219	0	0.0375448	0.0259298	0	0.244929	0.058117	0	0.0499828	0.0256136	0.108984
910	ENSG00000197217.SE.chr8.23243558.23261467.23261586.23291830	0	0	0.0521133	0	0	na	na	na	1	na	0	na	0	1	0.370629	1	na	0	1	na	0	0	0.437663	na	1	na	na	0.916851	0	na	1	na	0	0.0950849	na	1	1	0	na	na	0.768699	na	na	0	na	0	na	1
911	ENSG00000197217.AL.chr8.23243296.23243558.23291830.23286665.23290667.23291830	0.259417	0.252177	0.24831	0.0565288	0.167	0	0	0	0	0	0.340856	0	0.20219	0	0.17908	0	0	0.130389	0	0	0.0862379	0.104506	0.225171	0	0	0	0	0.229701	0.045444	0	0	0	0.0378268	0.355159	0	0	0	0.220109	0	0	0.0515218	0	0	0.103733	0	0.285343	0	0
912	ENSG00000197217.AL.chr8.23243296.23243558.23261467.23260119.23260285.23261467	0	na	0.00836636	na	0	0	0	na	1	na	na	0	0	0.363875	0.414309	1	na	na	1	na	0	na	0.332799	na	1	na	0	1	na	na	0.582023	na	0	1	na	1	1	0	na	0	1	na	na	na	0	0	na	1
913	ENSG00000197217.A5.chr8.23297428.23299082.23297428.23299106	0.881622	0.843976	0.887946	0.977221	0.924776	0.955999	1	0.947148	1	1	0.897188	0.981706	0.890051	1	0.930063	1	0.958363	0.885582	1	1	0.964213	0.958594	0.899719	0.95751	1	1	0.980436	0.920016	0.97468	0.977169	1	1	0.982324	0.771722	1	1	1	0.882923	1	0.95415	0.978003	1	0.969586	0.955101	1	0.860869	0.96962	1
914	ENSG00000197213.A3.chr19.56704548.56709103.56704423.56709103	1	na	0.537675	na	0.396329	na	na	na	1	na	na	1	0.137598	1	na	na	na	na	na	na	1	1	1	0	na	na	na	0.745926	na	na	1	0	na	0.443273	na	1	0.777107	1	1	1	na	na	na	na	1	1	na	na
915	ENSG00000197183.AF.chr20.31062545.31071165.31071300.31062545.31099150.31099210	na	1	0	na	na	0.677951	na	na	na	na	na	na	na	na	1	0	1	na	na	na	na	1	na	na	na	1	na	0	na	0	0	na	0	0.448164	na	0	0.774868	0	0.970213	0	0	na	na	na	0	na	na	0
916	ENSG00000197170.SE.chr17.65353547.65353635.65353694.65362528	1	0.873926	1	0.998072	1	1	0.998759	0.956484	0.940019	0.923313	0.978188	1	1	1	1	0.901377	0.995431	0.936282	1	0.923372	1	1	1	0.905579	0.880682	0.953187	1	1	0.999333	1	0.89535	0.883587	1	1	1	0.992926	0.96644	1	1	1	1	0.872219	0.915006	1	1	1	1	1
917	ENSG00000197170.A3.chr17.65353694.65362528.65353547.65362528	1	0	1	0.633345	1	1	0.867849	0.0880526	0.168603	0.105393	0.498227	1	1	1	1	0.023354	0.575631	0	1	0.163307	1	1	1	0.287404	0.170042	0	1	1	0.884613	na	0.0962389	0.205299	1	1	1	0.589309	0.158303	1	1	1	1	0.138133	0.114847	1	1	1	1	1
918	ENSG00000197128.SE.chr19.57985789.57987028.57987154.57988002	1	na	1	0.613551	0.17883	0	1	1	na	na	1	1	0	na	0	na	1	na	0.855986	na	1	0.62688	na	na	na	na	0.761226	1	1	na	na	na	0.761846	1	1	1	1	0.758443	1	1	1	na	na	0.625953	1	0.825352	na	na
919	ENSG00000197111.SE.chr12.53861077.53861589.53861627.53862561	0.628543	0.321066	0.750769	0.810331	0.566643	0.747506	0.731412	0.594716	0.537777	0.335056	0.51905	0.836105	0.78672	0.611453	0.783097	0.377883	0.814919	0.344098	0.774502	0.563123	0.657244	0.752975	0.754135	0.432934	0.333866	0.287976	0.803485	0.748702	0.757729	0.568516	0.413429	0.501729	0.740727	0.718349	0.772564	0.634607	0.499341	0.695343	0.688578	0.778585	0.799034	0.346702	0.245005	0.799723	0.680606	0.808073	0.762167	0.811431
920	ENSG00000197111.AL.chr12.53865591.53868653.53869854.53865591.53873190.53874946	1	0.847968	0.993326	0.929774	0.98609	1	0.919071	0.953666	1	0.965869	1	1	0.863873	1	1	0.938846	0.88042	0.934445	0.980889	0.999998	0.963448	0.973393	0.931985	0.97866	1	1	0.973763	1	1	1	1	1	0.95173	1	0.96881	1	0.999633	0.971289	0.959758	0.998551	0.953228	0.999904	1	0.999999	0.909892	0.91543	0.999997	1
921	ENSG00000197111.A3.chr12.53853187.53853584.53853187.53854115	0.705774	1	0.60168	1	1	0.601466	1	0.861896	0.706195	1	0.945324	1	1	1	0.641952	1	1	1	1	1	0.781161	0.449438	0.58532	1	1	1	0.441002	0.615363	0.38257	1	0.573466	1	0.694165	0.89373	1	1	1	0.899535	0.633209	0.780843	0.499657	1	1	0.663701	1	0.839161	0.465378	0.462714
922	ENSG00000197093.SE.chr7.99758582.99764125.99764428.99764594	0.680656	1	1	1	1	1	0.357926	1	1	1	0.842324	0.469034	1	1	0.630981	1	0.572761	1	1	1	0.699994	0.784087	0.312378	1	1	1	1	0.700231	0.550489	0	1	1	1	1	1	1	0.334439	1	0.590187	0.561389	0.950178	0.669524	1	1	1	0.737868	0.406087	0
923	ENSG00000197093.AF.chr7.99764906.99765544.99765692.99764906.99766169.99766373	1	1	1	1	0.861621	na	1	1	1	1	1	0.852892	0.600143	1	1	1	0	1	1	1	1	1	1	1	1	1	0.953902	0.919798	1	1	1	1	1	1	1	1	1	1	1	0.904673	1	1	1	na	1	1	1	1
924	ENSG00000197085.AL.chr7.34682839.34682963.34768349.34743462.34743811.34768349	1	0	0.862069	0.935829	0.942826	1	0.923616	na	1	0.740735	1	1	0	0.96401	0	0	0	0	1	0.935829	0.799461	na	0.806451	0.286351	na	0	0.873226	0.98215	0.82831	0.745606	0.589701	1	0.666627	0.961576	0	0.755275	0.915288	0.925926	0.978648	0.912409	0.948156	0.757495	1	0.831961	na	0.953998	1	0.480252
925	ENSG00000197045.SE.chr14.54948176.54948871.54948920.54950389	0.959067	0.98366	0.883545	0.981505	0.918081	0.895851	0.905371	0.967191	0.97925	0.980469	0.977089	0.96168	0.885058	0.965824	0.978657	0.991538	0.933715	0.993569	0.941225	0.945601	0.954226	0.949118	0.875797	0.992452	0.997894	0.990179	0.959597	0.766538	0.818525	0.949524	0.995743	0.999656	0.935941	0.924378	0.956439	0.935027	0.958614	0.8727	0.916212	0.950587	0.923955	0.985822	0.988047	0.957918	0.931678	0.936658	0.725938	0.738978
926	ENSG00000197045.SE.chr14.54948176.54948840.54948920.54950389	0	0	0	0	0	0.941062	0	0.856903	0	0	0	0	0	0.806736	0	0	0	0	0	0	0	0	0.565156	0.804226	0	0.987121	0	0.840679	0.712539	0	0.708513	0	0.782387	0	0.968212	0.886257	0	0.693979	0	0	0	0.902725	0	0.898001	0.933417	0	0	0.737536
927	ENSG00000197045.A5.chr14.54948176.54948840.54948176.54948871	0	0	0	0	0	0.649893	0	0.16884	0	0	0	0	0	0.128698	0	0	0	0	0	0	0	0	0.155631	0.0302954	0	0.43188	0	0.616431	0.354655	0	0.010286	0	0.19748	0	0.581098	0.351255	0	0.248568	0	0	0	0.117753	0	0.278898	0.506913	0	0	0.498134
928	ENSG00000197043.AF.chr5.150527487.150530474.150531040.150527487.150537241.150537346	0.464987	na	0	0.563967	0.722069	0.875988	0	0.344484	0.836866	1	na	0.295958	0.948781	0.529629	0.301308	0	na	0	1	0	0.282524	0.945725	0.649993	na	1	0	0.562959	0.554054	0.555743	0	0.943004	0	0.675048	0.398628	0.723114	0.556536	1	0.634038	0.578336	1	0.741092	na	na	1	1	0.85175	0.743753	1
929	ENSG00000197043.AF.chr5.150527487.150530474.150531040.150527487.150537241.150537313	0.0294507	0	0	0.0676866	0.0627409	0.269516	0	0.150845	0.175463	0.0536433	0	0.0171718	0.103904	0.0569253	0.0172259	0	0	0	0.140406	0	0.0476378	0.193291	0.0871093	0	0.281505	0	0.0850702	0.371304	0.0473844	na	0.345021	0	0.12162	0.0155627	0.270602	0.102522	0.0220716	0.0536047	0.0551281	0.389497	0.104731	0	0	0.0146197	0.00691352	0.195966	0.127936	0.112718
930	ENSG00000197013.AL.chr19.21688882.21690322.21690466.21688882.21701377.21701790	0.0385538	0	0	0	0.10823	0.251137	0	0	0.0716686	0.137414	0.0619494	0.115013	0	0	0	0.111282	0	0	0	0	0.0624795	0	0.00761749	0.119083	0.0510208	0	0	0.0313832	0	3.57452e-08	0	0	0.0007078	0	0.108838	0	0.0859458	0	0	0	0	0	5.54153e-10	0	0	2.51272e-08	0	0.0398202
931	ENSG00000197008.AF.chr7.64254868.64254949.64291829.64275995.64276031.64291829	0	0.606616	0.599242	0.738076	0.9468	1	0.430026	1	0.119448	0.500094	1	0.409923	1	0.71639	0.626112	0.999904	1	1	0.99997	1	1	0.975633	1	0.63442	0.45525	0.997628	0.999117	0.309641	1	0.91155	0.757363	0.837159	1	1	1	1	0.319829	0.999539	1	0.999088	0.926734	1	1	0.918886	1	0.999998	1	1
932	ENSG00000197006.A5.chr16.21611219.21623966.21611149.21623966	1	1	0.976846	1	0.992718	1	0.976409	1	1	1	1	1	1	1	1	1	0.979173	1	1	1	1	1	1	1	1	1	1	1	1	1	0.984839	1	1	1	1	1	1	1	1	1	1	1	1	1	1	1	1	1
933	ENSG00000196998.SE.chrX.48935771.48937598.48937754.48957143	0.0478862	0	0	0.109591	0.0579095	0.0489177	0	0.0843034	0.0579895	0.332189	0.897501	0.42393	0.643713	0.0651438	0.0553148	0.0799679	0.138326	0	0.100389	0.0211619	0.665233	0.661893	0	0	0.161422	0	0.573055	0	0.534974	1	0.978949	0.034956	0.528634	0.0874003	1	0.0732717	0	0.0780458	0.554622	1	0.691973	0.495359	0	0.682349	0.150168	0.139926	1	0.14766
934	ENSG00000196998.RI.chrX.48934304.48934412.48935496.48935570	0.0246055	na	na	0.0354468	0.118936	1	na	1	1	1	1	0.919858	1	1	1	1	0.0359864	na	0.0443275	1	0.58865	0.998067	0	na	1	na	1	na	1	1	1	1	1	1	1	1	na	1	0.103423	1	1	1	na	0.365349	1	1	1	0.0883199
935	ENSG00000196998.A3.chrX.48933637.48934089.48933604.48934089	0	0	0	0	0	0	0	0.0802274	0	0	0	0	0.0628575	0	0	0	0.0574283	0	0	0	0	0.150507	0	0.0578298	0	0	0.112679	0	0.0525049	0.103199	0	0	0.136944	0.127422	0.171853	0.128373	0.0266596	0	0.200943	0.0815525	0.0237933	0	0	0.0795799	0	0.0693955	0	0
936	ENSG00000196975.A3.chr2.69969307.70008626.69969307.70008652	0	0	0	0.0427959	0	0.0177319	0	0	0	0	0	0	0.0537738	0	0	0	0	0	0.0618243	0.0629168	0.0178745	0	0	0	0	0	0.0129609	0.130017	0.0677145	0	0	0	0	0.0371363	0	0	0.0220448	0	0.0818343	0	0	0	0.0378055	0.0153341	0	0	0.0473698	0
937	ENSG00000196970.SE.chrX.101821298.101821445.101821552.101821668	1	1	1	na	1	1	1	na	1	na	1	1	1	1	na	0	na	na	1	na	na	1	0.775084	1	1	1	1	1	0.447472	1	1	1	na	1	1	1	1	0	1	1	0.718103	0.198802	0	na	0	1	0	0
938	ENSG00000196970.RI.chrX.101818135.101818204.101818362.101818450	1	1	1	na	1	1	1	na	1	na	1	1	1	1	na	0	na	na	1	na	na	1	0.775084	1	1	1	1	1	0.447472	1	1	1	na	1	1	1	1	0	1	1	0.718103	0.198802	0	na	0	1	0	0
939	ENSG00000196967.SE.chr19.37606067.37641737.37641781.37646767	1	1	1	0.918834	0.96195	0.958293	1	0.79605	1	1	0.936152	0.926199	1	1	1	1	1	1	0.7254	0.715335	0.881133	0.712202	1	1	1	1	0.958755	0.982628	0.767717	1	1	1	0.881015	0.775666	0.88793	1	0.900234	0.802361	0.910187	0.894048	0.913898	1	0.847741	0.832775	0.7713	0.875943	0.814301	1
940	ENSG00000196967.AL.chr19.37605900.37606067.37646767.37641912.37644508.37646767	0	na	na	1	0.682033	1	0	1	0	0	1	1	0	0	0	na	na	na	1	1	1	1	0	0	na	0	0.622295	1	1	na	na	na	0.947739	0.873522	1	0	0.908	0.931981	1	1	1	na	0.772985	1	1	1	1	na
941	ENSG00000196967.AL.chr19.37605900.37606067.37646767.37641004.37644508.37646767	na	na	0	0.142135	0.109947	0.16835	0	1	na	0	0.258704	0.486719	na	na	0	na	0	0	0.290306	0.999564	0.42059	0.258564	0	0	na	na	0.0720962	1	0.564833	0	0	0	0.218918	1	0.211288	na	0.985193	0.366664	0.530332	0.103328	0.093018	na	0.509932	0.231098	0.418018	0.39282	0.406151	na
942	ENSG00000196967.AL.chr19.37605900.37606067.37646767.37638513.37644508.37646767	0	0	0	0.100355	0.0532883	0.0809385	0	0.256187	0	0	0.064113	0.119149	0	0	0	0	0	0	0.375449	0.314258	0.190462	0.312203	0	0	0	0	0.0701848	0.0210459	0.275121	0	0	0	0.202689	0.242065	0.172487	0	0.166878	0.247255	0.0947218	0.14366	0.151623	0	0.0849035	0.14872	0.279661	0.15091	0.322027	0
943	ENSG00000196961.SE.chr19.50305398.50305791.50305856.50306206	1	na	0.869869	0.833918	0.525559	0.898255	1	na	0	1	0	1	0.988297	0	1	na	1	1	1	0	1	0.000714458	0	0	na	1	2.31162e-07	0	0.476762	1	0.635208	1	0.861015	0.0696054	0.248153	1	1	1	0.587917	0.229289	0.798297	na	0	0.582102	0.238744	0.586166	0.672691	0.54587
944	ENSG00000196954.AF.chr11.104825728.104827324.104827425.104825728.104839246.104839292	0.0494174	0.980712	na	0	0.104156	0.458747	0.226293	0.0479989	0	0.0318008	0	0.332597	0	0	0	0.220339	1	0	0	na	0.205278	0.382096	na	0.163517	0.407527	0	0	0.0203287	0	0.25611	0.359789	0.0288246	0	0.0329925	0	0.209348	0.190265	0	0	0.28711	8.66576e-07	0	0	0.249049	0	0.330168	0.125758	0
945	ENSG00000196922.AL.chr8.146201576.146203939.146224989.146221108.146221993.146224989	0.477351	0	0.145482	0.650314	0.478709	0	0	0.546206	0.372522	0	0.18301	0.807566	0	0	0.350481	0	0.627193	0.726894	0	0	0.608093	0.489688	0.239544	0.203402	3.93389e-09	0	0	0	0	0.473905	0	0	0.0103385	0	0.664016	0.48611	0	0.249284	0	0.565728	6.16427e-06	0	0.153636	0.649666	0	0	0	0
946	ENSG00000196922.AF.chr8.146203939.146219865.146221548.146203939.146224989.146225109	0.176386	1	0.916509	0.312327	0.505827	1	1	0.355384	0.689568	1	0.803045	0.717054	1	1	0.52704	1	0.0673234	0	1	1	0.295216	0.552756	0.708312	0.514748	1	na	1	1	1	0.561477	1	1	0.986128	1	0.564278	0.460293	1	0.679482	1	0.527183	0.999995	1	0.627139	0.221629	1	1	1	1
947	ENSG00000196873.SE.chr9.70863813.70871837.70871896.70873448	1	1	1	0.90015	0.927161	0.362376	1	0.515186	0.820959	0.933494	1	1	0.957621	1	0.525323	0.749499	0.861879	0	0.970645	0.850031	0.561814	0.365666	1	0.795729	0.951773	1	0.220527	1	0.0711477	0	0.410938	1	0.60684	0.568984	0	0.94754	0.963618	0.0755835	1	0.310584	0.848656	0.239854	na	0.0982801	0.791494	0.424101	0	1
948	ENSG00000196873.SE.chr9.70857101.70858099.70858196.70860129	0.884052	0	0	0	0.769179	0.491155	0.773126	0	0.653254	0.799271	0	0	0.950562	0.885611	0.809577	0	0	0.124966	0.967728	0	4.24176e-09	0	0.00255289	0	0	0	0	0	0.390192	0	0	0.29344	0	0	0.967883	0	0	0.206058	0	0	0	0	0	0	0	0.687091	0	0
949	ENSG00000196843.AF.chr2.97202489.97202567.97213139.97203082.97204058.97213139	0	na	1	na	6.60159e-07	0.0905294	1	na	na	na	na	1	0.491879	na	1	na	1	1	1	na	na	1	na	1	1	1	0.968382	0.653831	0.779479	1	na	1	1	na	1	1	na	1	na	1	1	na	0.627322	0.919849	1	0.0575561	0.928844	0.948444
950	ENSG00000196781.A5.chr9.84226874.84228292.84226874.84228337	1	1	0.471089	0.637653	0.649995	0.564547	0.436637	0.839311	0.940607	1	0.5098	0.552161	0.429896	1	0.557398	1	0.318392	0.957643	0.687966	1	0.722321	0.31796	0.425558	0.823246	1	1	0.708075	0.735123	0.527803	0.669612	1	0.704313	0.69046	0.652488	0.382405	0.739767	1	0.589099	0.466364	0.544662	0.454332	1	0.804585	0.440814	0.329712	0.618057	0.415258	0.558489
951	ENSG00000196776.SE.chr3.107770817.107774367.107774413.107776324	0	0.103597	0.0930447	0.107912	0.171236	0.109955	0.201921	0.170862	0.0311545	0	0.0102679	0.202661	0.0728114	0.173208	0.313046	0.0338119	0.157413	0.0527281	0	0.117571	0.148768	0.155469	0.0996139	0.0604387	0.0511472	0	0.19288	0.32694	0.1888	0.157416	0.0406312	0.00810481	0.20972	0.123946	0.109524	0.107991	0.253367	0.239973	0.0750355	0.217164	0.135655	0.139085	0.14535	0.213775	0.0481897	0.124297	0.179987	0.157533
952	ENSG00000196756.SE.chr20.37049745.37054583.37054700.37055062	0.025861	0	0	0.168024	0.170957	0.343167	0	0.186476	0.135305	0.17942	0	0	0.0512087	5.28105e-10	0.176068	0.113516	0.055536	0	0.210209	0	0	0.00656627	0.168339	0	0	0.420523	0.157185	0.650115	0.159599	0.0699611	0.209298	0	0.134728	0.00952177	0.0955121	0.82901	0.211064	0.167868	0	0	0	0	0.90285	0.46558	0	0	0	0.015522
953	ENSG00000196735.AL.chr6.32610561.32610729.32611049.32610561.32611070.32611429	1	na	na	na	1	na	na	na	1	na	1	1	1	1	1	na	0	na	0	na	1	na	1	na	1	na	1	1	1	na	1	na	1	1	1	1	na	0.6449	1	1	na	na	1	na	1	na	na	1
954	ENSG00000196724.SE.chr19.58433997.58434560.58434657.58436991	1	na	1	0.233773	1	1	0.580901	1	0.224356	1	1	0.39731	1	1	1	0.237621	1	0.231136	1	1	0	0.650274	0.384272	1	na	na	0.656246	1	0.492256	na	0.373622	1	0.5324	1	0.343598	1	0.282659	1	1	0.470401	0.0750908	0.279714	0.0466863	0	1	0.383244	1	1
955	ENSG00000196712.AF.chr17.29422226.29422387.29483001.29455476.29455525.29483001	0	0.688094	0.272998	0.150758	0.137718	0.157029	0.264267	1	0.014834	1	0.240247	0.0586058	0.503228	0.0361083	0.151101	1	0.0420693	0.24609	0	1	1	0	0.0840349	0.648178	1	0.325163	0.176404	0.0040289	0.354785	0.115021	0.227712	1	0.0626711	0.0258208	0	0.167881	0.0113968	0.234038	0.618237	0.198918	1	0.264813	1	0.144602	0.0601001	0.0141445	0.0895056	0.0230831
956	ENSG00000196704.AL.chr17.66247319.66250545.66250703.66247319.66252955.66253294	0	0	0	0	0	0	0	0	0	na	na	0	na	na	0	0	na	0	0	na	0.464032	0	0	na	0	0	0	0	0.946187	0	0.798764	0	0.744647	0	na	0.937496	na	0	0.924193	0.664578	0.57746	na	0.640375	0	0	0	0	na
957	ENSG00000196704.A5.chr17.66244303.66244781.66244251.66244781	0	0	0	na	0	0	0	0	0	0	0	0	0	0	0	0	na	0	0	0	0.0146741	0	0	0	0	0	0	0	0.0365373	0	0.0245007	0	0.0431772	0	0	0.0509853	0	0	0.0707678	0.0733969	0.0381649	0	0.0159597	0	0	0	na	0
958	ENSG00000196655.AL.chr11.118892596.118894031.118894352.118892596.118895567.118896164	0	1	1	1	1	0.906099	1	0	1	1	1	1	0.95446	1	1	na	0.85915	na	1	1	0.901608	0.871362	0.980768	1	1	1	0.964534	1	0.739908	1	1	1	0.893728	1	1	0.903097	1	0.96389	1	na	0.947782	1	1	0.97825	1	0.931099	1	0.876984
959	ENSG00000196628.SE.chr18.52924622.52927180.52927258.52928697	1	1	0.879119	0.829451	0.774045	0.696224	0.873733	0.818135	0.908784	0.818756	0.814298	0.981123	0.730712	0.967744	0.937393	1	0.809261	0.820815	0.795158	0.89612	0.817903	0.765681	0.819523	0.85043	1	1	0.796308	1	0.796974	0.818012	1	1	0.852022	0.901197	0.924719	0.926013	1	0.856	0.886038	0.868681	0.958607	1	1	0.910718	0.842058	0.728373	0.925966	0.70724
960	ENSG00000196628.AF.chr18.53018234.53019026.53019228.53018234.53070685.53070937	1	0.791383	1	1	0.665564	na	1	0.860421	0.93046	na	1	1	0.869261	0.896368	0.688327	1	na	0.70742	1	0.485304	0.825745	1	0.852145	0.809244	1	na	0.852534	0.870015	0.793713	1	0.576628	1	1	1	1	0.616527	1	0.662825	1	1	0.7531	0	0.181078	1	0.666511	1	0.746879	0.702499
961	ENSG00000196605.SE.chr19.9869440.9870536.9870618.9872758	0.43037	0.252452	0.360935	0.569598	0.630175	0.578425	0.538286	0.46893	0.52975	0.518256	0.57674	0.394734	0.421911	0.52179	0.454223	0.408549	0.491278	0.402957	0.440214	0.558032	0.651664	0.753131	0.611131	0.68289	0.537925	0.852763	0.365704	0.455961	0.692787	0.634481	0.603874	0.494175	0.543849	0.498665	0.470732	0.64045	0.69341	0.622543	0.16806	0.746126	0.46215	0.489073	0.804207	0.740733	0.860264	0.609839	0.622314	0.612642
962	ENSG00000196591.SE.chr6.114281182.114289798.114289860.114291644	0	0	0	0.0347634	0.0446863	0	0	0	0.0829681	0	0	0	0	0.184523	0.0128622	0	0.060969	0	1.31304e-07	0	0.0502175	0	0.0214145	0	0	0	0.0204939	0.276093	0	0	0	0	0.13921	0.298545	0.060515	0.0467881	0.0128562	9.35667e-07	0	0.147968	0	0.0832089	0.0406901	0	0	0.110525	0	0.113028
963	ENSG00000196591.AF.chr6.114281182.114291644.114291888.114281182.114292021.114292359	0.779191	0.67364	0.759988	0.836008	0.876642	0.906986	0.87537	0.93547	0.821723	0.86346	0.864485	0.663184	0.877972	0.742192	0.917816	0.837263	0.888356	0.88102	0.830184	0.874001	0.918225	0.914416	0.810252	0.866246	0.837645	0.785495	0.870469	0.656162	0.523042	0.877599	0.83734	0.878974	0.699978	0.697948	0.790528	0.780974	0.821143	0.887342	0.781007	0.801359	0.772606	0.777457	0.769135	0.924356	0.90044	0.867276	0.82803	0.750979
964	ENSG00000196591.AF.chr6.114281182.114291644.114291888.114281182.114292021.114292301	1	1	0.942617	1	1	0.987621	1	1	0.977278	1	1	0.876751	1	0.97017	1	1	0.984204	1	0.966219	1	1	1	0.961961	1	1	1	1	0.82204	1	1	1	1	0.952669	1	1	1	1	0.993225	1	0.985124	0.959318	1	1	1	1	1	0.977153	0.929792
965	ENSG00000196591.AF.chr6.114281182.114289494.114289694.114281182.114292021.114292359	0	0	0.340791	0.161741	0	0.233432	0	0	0.215911	0.233516	0.353408	0	0.144525	0.0930991	0.372858	0	0.176747	0	0.185311	0	0	0.276416	0.0776943	0.117686	0	0	0.382654	0.40051	0.415084	0	0	0	0.317839	0.323084	0.451332	0.154267	0.0401764	0.363717	0.729307	0.37257	0.472737	0	0.055301	0	0.15256	0.329289	0.307245	0
966	ENSG00000196591.AF.chr6.114281182.114289494.114289694.114281182.114291644.114291888	0	0	0.14035	0.0364687	0	0.0302832	0	0	0.0563739	0.0459619	0.0789179	0	0.0229422	0.0344311	0.0505458	0	0.0262726	0	0.0444595	0	0	0.0345195	0.0193458	0.0201796	0	0	0.0844468	0.259307	0.39288	0	0	0	0.166462	0.171195	0.178961	0.0486667	0.00903492	0.067664	0.430347	0.128306	0.208788	0	0.0172675	0	0.0195166	0.0698831	0.084342	0
967	ENSG00000196588.A5.chr22.40807911.40812980.40807911.40812990	0.391468	0.0833809	0.099317	0.266916	0.131623	0.382455	0.21949	0	0.24436	0	0.0607157	0.25785	0	0	0.272722	0	0	0	0.101696	0	0.032451	0.114382	0.0717794	0	0.0734459	0	0.264228	0.0336119	0.071222	0.187308	0.0109509	0.0199984	0.244881	0.263684	0.738881	0.350356	0.49432	0.176319	0.304667	0.0735583	0.355408	0	0	0.298805	0	0	0.316485	0.000102035
968	ENSG00000196584.AF.chr7.152357867.152361029.152361089.152357867.152373126.152373250	0.611361	0.603243	0.860149	1	0.802192	0.685243	0.847576	0.68754	0.63391	0.482988	0.630953	0.665256	0.847697	0.807595	1	0.485699	0.870521	0.752916	1	0.459726	0.806465	0.942806	0.82199	0.522265	0.565276	0.738585	0.999999	0.466701	0.959289	0.826441	0.453907	0.431571	1	0.481844	0.787684	0.907599	0.933931	1	1	1	1	0.619429	0.699912	1	0.49534	0.915848	0.935144	0.527
969	ENSG00000196565.AF.chr11.5275744.5275867.5276041.5275744.5526581.5526835	0	0	0.480292	0	0	0.761677	0	1	0	0.325163	0	1.47677e-05	0	0	0.296765	0.592076	0	0.0506028	0.602839	0	0.10737	0	0	0	0	0	0	0	0.732786	0	0.816915	0	0.0121374	0	0.202895	0	0	0	0	0	0.207037	0	0	0	0	0	0	0
970	ENSG00000196549.AF.chr3.154799133.154799734.154801947.154801733.154801831.154801947	0.00270431	0.00545106	0.0157408	0.0142072	0.00955326	0.0300566	0.00339583	0.00539507	0.00697799	0.00428861	0.00387323	0.00961099	0.00487531	0.0679905	0.0115881	0.00506096	0.0039341	0	0.0190001	0.0085686	0.00761353	0.00295068	0.0132465	0.00596572	0.00514911	0	0.00948153	0.119399	0.0187208	0.00806855	0.00100567	0.01118	0.0243098	0.0362189	0.00715097	0.00521059	0.0100483	0.0104865	0.0317937	0.00988807	0.00766258	0	0.00599146	0.0101784	0.00188474	0.00546042	0.00311538	0.0108044
971	ENSG00000196549.AF.chr3.154797810.154798255.154801947.154801733.154801831.154801947	0.0656053	0.00531125	0.0417502	0.0412784	0.0504977	0.0542356	0.0641992	0.052345	0.0223344	0.0640158	0.0317425	0.0430169	0.0402428	0.150766	0.0281433	0.0286356	0.0337667	0.0502821	0.0501799	0.0446336	0.0378651	0.0503992	0.0480276	0.0542928	0.0116267	0.0794331	0.0365827	0.316959	0.0940315	0.0454853	0.0448645	0.0168694	0.0704567	0.0449566	0.0742389	0.10761	0.0570224	0.0817602	0.0611458	0.0732642	0.0597742	0.227078	0.0382963	0.0311579	0.0394851	0.0506299	0.031308	0.0982131
972	ENSG00000196549.AF.chr3.154797645.154797790.154801947.154798753.154799051.154801947	1	1	0.66273	1	0.745575	1	1	1	0.678243	1	1	1	0.886185	na	1	1	1	na	0.83956	1	1	1	0.605465	1	0.703868	1	0.932151	0.625075	1	0.666941	0.717987	1	0.550432	0.900578	1	0.683431	0.829791	1	0.553191	0.675648	0.93516	na	1	0.943211	1	0.667472	1	1
973	ENSG00000196549.AF.chr3.154797645.154797790.154801947.154797810.154798255.154801947	0.154662	0.694898	0.506242	0.324401	0.304266	0.489801	0.587768	0.449032	0.417766	0.435439	0.610193	0.346137	0.567292	0	0.682686	0.44652	0.6256	0	0.459539	0.33499	0.508093	0.205925	0.561531	0.0904875	0.659308	0.353209	0.466317	0.134665	0.300966	0.43974	0.421167	0.420493	0.236853	0.517093	0.373071	0.145416	0.317717	0.511953	0.439755	0.410685	0.493668	0	0.379575	0.667157	0.446384	0.418089	0.609227	0.208967
974	ENSG00000196549.AF.chr3.154797436.154797545.154801947.154801733.154801831.154801947	0.140236	0.289179	0.184767	0.149637	0.1812	0.21539	0.252348	0.221105	0.163824	0.332708	0.208169	0.158559	0.152901	0.404837	0.149775	0.217185	0.138362	0.226328	0.146095	0.237632	0.143067	0.128222	0.254551	0.226519	0.311637	0.350806	0.140267	0.473415	0.18475	0.206193	0.234269	0.147407	0.124452	0.200209	0.226843	0.281953	0.276503	0.25331	0.246826	0.175803	0.173388	0.598404	0.363912	0.246637	0.16669	0.165304	0.19317	0.254179
975	ENSG00000196547.SE.chr15.91452734.91453320.91453522.91453731	0.896378	0.883625	1	0.988419	1	1	1	1	1	1	1	1	1	1	1	1	1	1	1	1	1	1	1	1	1	1	1	1	1	1	1	1	1	1	1	1	1	1	1	1	1	1	1	1	1	0.949926	1	1
976	ENSG00000196547.A3.chr15.91456221.91456503.91456221.91456844	0.0430073	0	0.176095	0.0616141	0.102981	0.000108812	0	na	0.239648	na	0.155095	0.0745525	0.173023	na	0.0256253	0	0.0496985	0	0.11228	na	0.227212	0.0423383	0.0223073	na	na	0	1	1	0.0514083	0.0713713	0	na	0.375619	0	0.297387	0	na	0.120605	0.113106	0.288371	0.130111	na	na	0.0167063	0.0841128	0.0467835	0.0933418	0.222759
977	ENSG00000196542.SE.chr3.161064143.161065753.161065891.161077590	0.107663	0.734812	0.622825	0.934718	0	0	0.948121	0.312804	0.277984	na	1	0.803891	0.524737	0.724366	1	na	0	0	0	0.275865	na	1	0.35618	0.759595	0	0	0.894829	0.313547	0.900836	na	1	1	0.715353	0.784984	1	0.734195	0.670709	0.89834	0	0.930302	0.893409	0.875015	0.96267	na	0	0.713464	0.866245	0.558725
978	ENSG00000196531.AF.chr12.57118307.57118746.57118820.57118307.57119047.57120981	0	0	0.864204	0.807103	0.919815	0.913795	0.891941	0	0.732304	0	0.98024	0.927813	0	0	0.955813	0	0.889039	na	0.873245	na	0.963988	0.598934	0.829088	0.915836	0	0.92721	0.933583	0.512147	0.81351	0	0	0.958435	0.966034	0.884456	0.87308	0.727478	0.478023	0.938541	0.880793	0.524779	0.930008	0.295326	na	0.952587	0.78329	0.80901	0.968685	0.813626
979	ENSG00000196531.AF.chr12.57118307.57118746.57118820.57118307.57119047.57119069	na	na	1	1	1	1	1	0	1	na	1	0.915045	na	na	1	na	1	na	1	na	1	1	1	1	0	1	1	1	1	0	na	1	1	1	0.876655	1	1	1	1	1	1	1	na	1	1	1	1	1
980	ENSG00000196498.SE.chr12.124824989.124825148.124825240.124826369	0.335272	na	1	1	na	0.109884	1	na	na	na	2.87655e-06	0.269718	na	na	0.0438474	na	0	na	1	na	na	0.432089	1	na	na	na	1	na	0.243274	0	na	na	1	1	0.262778	1	na	1	1	1	0.568048	na	na	1	1	0.472605	1	0.493072
981	ENSG00000196498.A3.chr12.124825297.124826369.124825240.124826369	0.434443	na	0.494125	0.705886	1	0.896496	0.767416	1	1	1	1	0.792055	1	1	0.99387	1	1	1	0.756979	1	1	0.667056	0.56995	1	1	1	0.668911	1	0.503849	1	1	1	0.610311	0.700251	0.854779	0.415778	1	0.55367	0.457949	0.579818	0.509465	1	1	0.892961	0.632456	0.804674	0.700865	0.669579
982	ENSG00000196482.SE.chr1.216850833.216888416.216888591.217112924	0	0	0	0	0	0	0	0	0	0	0	0	0	0	0	0	0	0	0	0	0	0	0.0474046	0	0	0	0.00763871	0	0	0.0349992	0	0	0.0106416	0	0	0	0.021435	0.108974	0.0490973	0	0.0315125	0	0.227246	0.36201	0.0470231	0.0805456	0.153579	0.174202
983	ENSG00000196482.SE.chr1.216850833.216880701.216880828.216896586	na	na	na	na	0	1.6163e-05	0.795639	0.37509	na	na	na	1	1	0	0	1	1	na	0	0.18012	0	1	0	0.444105	na	na	0.83762	na	0.103561	0	na	na	0.551132	0	0	0.607903	na	0	0	1.71975e-09	0.423263	0	na	0.749407	0	0.335375	0.464316	0
984	ENSG00000196482.MX.chr1.216850833.216888416.216888591.217112924.216850833.217038403.217038520.217112924	na	0	na	na	na	na	na	na	na	0	na	0	0	0	na	na	na	na	na	0	na	na	0.548047	0	0	na	0.444406	0	na	1	0	na	0.730206	0	na	na	0.344776	1	1	na	1	0	0.589572	1	1	0.905905	1	0.854628
985	ENSG00000196482.MX.chr1.216850833.216887858.216887976.216896586.216850833.216888416.216888591.216896586	0.305288	na	0.833592	na	0	0	0	0	1	na	0	1	0.126668	0	0.314066	na	0.0782811	na	na	na	0	na	0.235309	0	na	na	0.776647	0.687232	0.129933	0	0	na	0	0	0.264763	0.418862	0.461689	na	1	0	0.608635	1	1	1	1	na	1	0
986	ENSG00000196482.AF.chr1.217113015.217251478.217251630.217113015.217262849.217262978	0.087169	0.762024	0.639416	0.480683	0.487268	0.613715	0.347478	0.502931	0.593077	0.35843	0.314813	0.449031	0.385241	0.512461	0.602572	0.551643	0.364155	0	0.680426	0.681725	0.62685	0.667567	0.278116	0.705037	0.111706	0.548315	0.693656	0.688775	0.162391	0.563865	0	0.172725	0.531439	0.795682	0.589215	0.756977	0.740447	0.703878	0.55155	0.384879	0.660211	0.713186	0.635449	0.830012	0.696873	0.850084	0.764835	0.969195
987	ENSG00000196482.AF.chr1.216888591.216896586.216896795.216888591.217112924.217113015	na	na	na	na	1	1	na	1	na	1	na	1	na	1	1	na	na	na	1	na	na	na	0.289466	1	na	na	0	na	na	0.598178	1	na	1.35788e-07	1	1	na	0.33224	0	0	1	0	na	0	0	0.853057	0	0	0
988	ENSG00000196482.AF.chr1.216888591.216896586.216896794.216888591.217112924.217113015	1	na	1	na	1	1	1	1	na	na	1	na	1	1	1	na	1	na	na	na	1	na	0.853569	1	na	na	0.776725	1	1	0.921072	1	na	0.955174	1	1	1	0.866977	0	0	1	0.351458	na	0	0	0	0	0	0.590546
989	ENSG00000196482.AF.chr1.216888591.216896586.216896771.216888591.217112924.217113015	na	na	na	1	na	1	1	1	na	1	na	1	1	1	1	1	1	1	1	na	1	na	0.31341	1	na	na	0.956494	na	1	0.890921	1	1	0.924847	1	1	1	0.851984	0.778482	0	1	0.930981	na	0.814551	0.659124	0.948199	0.908923	0.800074	0.790232
990	ENSG00000196482.AF.chr1.216888591.216896582.216896674.216888591.217112924.217113015	na	na	1	1	1	na	1	1	na	na	na	na	1	1	na	na	na	1	1	na	1	1	0	na	1	na	0	1	1	0.925117	na	na	0.886779	1	na	1	0.829505	0.632755	0	1	0.65827	na	0	0.199721	0	0	0	0.666304
991	ENSG00000196459.RI.chrX.13730366.13731338.13732035.13732624	na	na	na	0	na	0.261542	na	0	na	na	0	na	0	na	na	na	0	0.097472	0	na	0.171865	0.349998	1	0	0.436212	0	0	na	na	0.269932	0	na	3.05461e-06	0	0.999674	0.999999	0	0.751452	na	na	0.168547	na	na	0.533316	6.61852e-05	0.787505	na	na
992	ENSG00000196456.AF.chr7.150101574.150101760.150107248.150102862.150102992.150107248	1	0.45994	1	na	1	1	1	1	1	na	na	0.113097	0.866066	na	0	na	0	na	1	na	na	0.603991	0	0	na	1	1	na	na	na	1	0	1	0.523104	1	0.416702	na	na	0.477727	0.68597	0	na	0	0	0.602561	0.419516	0.418912	0
993	ENSG00000196456.AF.chr7.150097790.150098060.150107248.150102862.150102992.150107248	1	0.765311	1	1	1	1	1	1	1	1	1	0.243051	0.724089	1	0.415253	1	0.483526	1	1	1	1	0.730642	0.447726	0.468676	1	1	1	1	1	1	1	0.271642	1	0.611801	1	0.533338	1	1	0.389397	0.572924	0.351003	1	0.791452	0.31527	0.347759	0.458508	0.378317	0.441744
994	ENSG00000196455.AF.chr3.130442431.130442655.130442737.130442431.130452392.130452782	0	0	0	0	0	0	0	0	0	0	0	0	0	0	0	0	0	0	0	0	0	0	0.220395	0	na	na	0	0.151764	0	0	na	0	0	0.0629831	0	0	0.339823	0	0.470396	0	0	0.4554	0	0.187442	0	0.347718	0	0
995	ENSG00000196455.AF.chr3.130442431.130442655.130442737.130442431.130444743.130444802	na	0	na	na	na	0	0	na	0	0	na	0	na	0	na	0	0	0	0	0	na	0	0.431987	na	0	na	na	1	na	0	0	0	na	0.173751	0	0	1	0	0.945203	0	0	1	na	1	0	0.23209	na	0
996	ENSG00000196455.A5.chr3.130442431.130442538.130442431.130442655	1	1	1	1	1	1	1	1	1	na	1	1	1	1	1	1	1	na	1	1	1	na	0.219881	1	1	1	1	0.819333	1	1	1	na	1	0.884377	1	na	0.425141	1	0.239544	1	1	0.331788	1	0.61656	1	0.597908	1	1
997	ENSG00000196419.AF.chr22.42017123.42017349.42017994.42017465.42017595.42017994	0.00930588	0	0	0.000372895	0	0	0	0.00142156	0	0	0	0.000546882	0.155296	0	0.0588136	0.0143669	7.93855e-10	0	0.00135436	0	0	0	0	0	0	0	2.89842e-07	0.933994	0	4.91969e-11	0.230278	0	0	0	0	0	0	0	0	0	0	0.665271	0	0.0158207	0	0	7.52751e-05	0
998	ENSG00000196418.AL.chr1.247285277.247287173.247322308.247301447.247302059.247322308	0.111722	0.0148413	0.0550084	0.102638	0.0763562	0.0592642	0.0758621	0.161964	0.0683728	0.171151	0.144077	0.154517	0.116011	0.0478967	0.137836	0.150671	0.11171	0.0854879	0.0638051	0.0909398	0.0788086	0.051082	0.0524132	0.102237	0.038192	0.0487176	0.0694621	0.0252931	0.0802937	0.171059	0.0688434	0.041948	0.0659044	0.0749246	0.0869945	0.0712138	0.0447306	0.103818	0.0329396	0.0615437	0.153308	0.039471	0.0644883	0.12276	0.0252058	0.12502	0.103596	0.0491465
999	ENSG00000196407.SE.chr1.151819890.151820214.151820338.151820658	1	na	1	1	1	1	na	na	1	na	1	1	1	0	1	na	1	na	na	na	na	na	1	na	na	0	na	1	1	1	na	1	0.08517	1	1	na	1	na	0.494367	1	1	1	na	0.408882	0.397868	1	0	1
1000	ENSG00000196405.AL.chr14.100563995.100573163.100574407.100563995.100589876.100589907	1	na	1	1	1	1	1	0.440146	1	1	1	1	1	1	1	1	1	1	1	1	1	1	1	1	1	1	1	1	1	1	1	1	1	1	1	1	1	1	1	1	1	1	1	1	1	1	1	1
1001	ENSG00000196405.AL.chr14.100563995.100568641.100568762.100563995.100589876.100589907	na	na	1	na	1	1	na	0	na	na	na	1	1	na	1	na	1	na	1	1	na	1	1	na	na	na	1	1	1	na	na	na	1	1	1	1	na	na	na	1	1	1	na	1	1	1	1	na
1002	ENSG00000196405.AL.chr14.100563995.100568641.100568762.100563995.100573163.100574407	0	na	0.632937	0	0.299536	0.16561	0	0	0	0	0	0.854465	0.732029	0	0.515373	0	0.601239	0	0.901521	0.0253302	0	0.31006	0.817139	0	0	0	0.585871	0.288905	0.519249	0	0	0	0.475897	0.728511	0.632187	0.491875	0	0	0	0.608885	0.912744	0.0420908	0	0.610534	0.125299	0.476786	0.859745	0
1003	ENSG00000196405.AF.chr14.100485719.100486024.100551024.100531758.100531848.100551024	1	1	0.23577	1	0.539818	0.669083	1	1	1	1	1	0.184043	0.260324	1	0.400996	1	0.543577	1	0.146835	0.92239	1	0.389671	0.154338	1	1	1	0.199484	0.734866	0.43676	1	1	1	0.429632	0.288992	0.345681	0.437493	1	1	1	0.336704	0.159465	0.934064	1	0.18909	0.770426	0.210322	0.100433	1
1004	ENSG00000196405.AF.chr14.100437786.100438394.100551024.100531767.100531848.100551024	na	na	na	na	na	1	1	na	1	na	na	na	0.85769	na	1	1	1	1	na	na	1	na	na	na	1	1	na	1	1	1	1	1	1	na	1	1	1	na	1	na	na	na	1	1	1	1	na	na
1005	ENSG00000196405.AF.chr14.100437786.100438394.100551024.100531615.100531848.100551024	0	na	0	0	0	0.515687	1	0	1	0	na	0	0.422125	0	1	1	0.220688	1	na	na	1	0	0	na	1	1	0	1	1	1	0.997474	1	1	0	0.388829	1	1	0	1	0	0	na	0.0156101	1	1	1	0	0
1006	ENSG00000196357.AF.chr19.36692952.36705524.36705565.36692952.36705790.36705983	1	na	na	1	na	1	na	0	1	na	na	na	na	na	na	na	0	na	na	na	1	1	0	0	na	na	na	na	na	na	1	na	na	1	na	na	na	1	na	0	0.784042	1	na	na	na	na	na	na
1007	ENSG00000196353.AF.chr3.131624288.131644373.131644425.131624288.131736299.131736599	0	0	na	na	na	0	1	na	0	na	na	0	0	0	na	0	na	na	na	na	na	na	0	na	na	na	0	0.71504	1	0	0	na	0	1	1	0	0	na	na	0	0	na	na	na	na	0.00878801	na	0
1008	ENSG00000196352.SE.chr1.207512762.207531861.207531966.207532891	0.192432	0.299099	0.147809	0.114145	0.106927	0	0.154267	0.199717	0.252482	0.201034	0.0236061	0.296291	0.0827159	0.212089	0	0.265531	0	0.157151	0.350479	0.169904	0.0968714	0.167977	0.21399	0.29057	0.370762	0.44855	0.299895	0.433238	0.0702061	0.304161	0	0.175398	0.247217	0.0833642	0.0793433	0.171592	0	0.0705731	0.6744	0.370954	0.438824	0.598227	0.334106	0.0964272	0.349014	0.532899	0.083181	0.27164
1009	ENSG00000196352.AL.chr1.207512762.207513736.207514111.207512762.207532891.207533847	0.854222	0.628803	0.675085	0.706188	0.695195	0.793907	0.630142	0.813934	0.910271	0.602885	0.800807	0.963902	0.797081	0.778954	0.670156	0.679089	0.599201	0.752209	0.852621	0.711959	0.733561	1	0.789238	0.804076	0.682478	0.871827	0.908728	0.865525	0.91123	0.944326	0.687144	0.640987	0.911222	0.69347	0.799927	0.881132	0.844942	0.737042	0.974292	0.91316	0.90451	0.892237	0.672493	0.74237	0.915665	0.889491	0.714968	0.804389
1010	ENSG00000196345.AL.chr3.44609925.44611414.44613650.44609925.44624464.44624975	0.484301	1	0.515254	0.676021	0.639564	0.42368	0.628565	0.538679	0.24203	1	0.558076	0.530823	0.781013	0.340632	0.76926	0.704841	0.455569	1	0.612169	0.647671	0.483903	1	0.413982	0.554157	0.720253	0.651326	0.537504	0.361944	0.467811	0.544925	0.593914	0.382452	0.636136	0.199463	0.464772	0.550782	0.610336	0.650316	0.612333	0.843817	0.477633	0.648144	0.493931	0.589282	0.397817	0.371017	0.603076	0.141387
1011	ENSG00000196345.A5.chr3.44597010.44598422.44596973.44598422	1	0.635956	0.829454	1	1	1	1	1	1	0.840709	1	0.934227	0.707856	0.940138	1	1	0.992276	0.488454	1	1	1	0.521553	0.953342	1	1	1	0.937949	0.93036	1	1	1	1	1	1	1	1	0.973108	1	1	1	0.982823	1	0.967501	1	1	1	1	0.961945
1012	ENSG00000196323.A3.chr11.130108502.130109707.130108451.130109707	0.944284	1	0.552611	0.539362	0.527513	0.664474	0.712834	0.845214	0.630959	0.773917	0.799759	0.652206	0.729697	1	0.597842	0.764504	0.634439	0.972842	0.518531	0.914598	0.704662	0.619784	0.694212	0.804035	1	0.92652	0.537185	0.89835	0.579942	0.636273	0.889876	0.623258	0.573497	0.710775	0.489108	0.706123	0.548682	0.708326	0.676177	0.541316	0.568416	0.712973	0.828496	0.695366	0.713829	0.618266	0.552514	0.665374
1013	ENSG00000196313.SE.chr7.72361649.72384302.72384365.72396800	0.277435	0.0648473	0.153544	0.145643	0.195127	0.233934	0.108141	0.261518	0.40369	0.619794	0.149351	0.136486	0.255266	0.300778	0.248237	0.0372188	0.092583	0.130851	0.266716	0.42462	0.236595	0.0906758	0.371542	0.444558	1	0.287883	0.165282	0.285805	0.147347	1	1	0.226045	0.286487	0.282379	0.197629	0.372958	0.227739	0.159558	0.999329	0.13594	0.077874	1	0.250647	0.560859	0.0795985	0.10638	0.0987889	0.999983
1014	ENSG00000196296.SE.chr16.28905564.28905826.28905928.28906143	0.995183	1	0.998741	0.99907	0.999003	0.998972	0.993999	0.999323	0.997822	1	0.997466	0.997496	0.997533	0.997172	0.998097	0.986712	0.999194	1	0.996633	0.996254	0.997131	0.998286	0.998793	0.995911	0.989541	0.986485	0.998121	0.993699	0.996185	0.994055	0.992598	0.9956	0.99533	0.99932	0.998183	0.995433	0.996746	0.994281	0.994492	0.997143	0.992961	0.988663	1	0.998537	0.999026	0.996344	0.99724	0.998123
1015	ENSG00000196296.SE.chr16.28900274.28903636.28903752.28905476	0.0282642	0	0.0443138	0.0525563	0.0656296	0.0372093	0.0731863	0.0305128	0.00789896	0	0.018299	0.126735	0.0574648	0	0.0438791	0	0.0124227	0	0.0514038	0	0.056455	0.0334305	0.0259319	0.045325	0.119254	0	0.0606887	0.0266175	0.041904	0.0362664	0	0	0.15777	0.0407329	0.0176292	0.0439309	0.0568317	0.0862526	0.0852543	0.103053	0.0631868	0	0	0.0245549	0.0566462	0.0822056	0.05837	0.0152091
1016	ENSG00000196275.AL.chr7.74210490.74212604.74216326.74213369.74213856.74216326	1	1	1	1	1	1	1	1	1	1	1	1	1	0.999999	0.999997	1	1	1	na	1	na	1	na	1	1	1	1	0.999998	1	1	1	1	1	0.999999	0.999985	1	1	0.997148	0.999895	1	1	1	0.999331	0	1	1	0.460444	1
1017	ENSG00000196275.AL.chr7.74210483.74212604.74216326.74213369.74213856.74216326	1	na	1	1	1	0.999009	1	1	na	1	1	1	1	0.999999	0.999988	1	1	na	1	1	1	1	1	na	na	na	1	0	1	1	na	1	0.401839	0.999915	0.999995	1	1	1	0.999924	1	1	na	0	1	1	0.999998	1	1
1018	ENSG00000196267.A5.chr19.52673034.52674585.52673034.52674589	0.21094	0.0719808	0.389487	0.324647	0.265322	0.101419	0.366132	0	0.103344	0.0703779	0.809232	0.339458	0.329811	0.0774762	0.347006	0.189926	0.119618	0	0.286589	0.095936	0.109958	0.390985	0.167292	0.257277	0.0738166	0.0677928	0.256217	0.00765042	0.31961	0.281371	0.478485	0.148139	0.357497	0.69918	0.55779	0.27449	0.211353	0.602866	0.494185	0.673351	0.46582	0.178057	0.121508	0.619565	0.18848	0.226433	0.438156	0.464659
1019	ENSG00000196262.RI.chr7.44838991.44839079.44839301.44839473	0.0235613	0.00492486	0.0154491	0.00848721	0.00776764	0.00603895	0.0145904	0.0119817	0.00917721	0.00430982	0.0060075	0.0102259	0.00373253	0.0101073	0.0107809	0.0143815	0.00917767	0.00110015	0.0166252	0.00782742	0.0273977	0.00398653	0.00939358	0.02518	0.00704202	0.00719584	0.0134648	0.0137527	0.0157748	0.0308322	0.00282811	0.0220572	0.0219287	0.00509242	0.00660544	0.0153743	0.00638141	0.0219023	0.0239566	0.010878	0.0250652	0.00593794	0.00863562	0.011465	0.00490306	0.0181489	0.0164672	0.00540093
1020	ENSG00000196230.A5.chr6.30689991.30690314.30689675.30690314	0.647627	0.5042	0.0302045	0.112294	0.229698	0.659842	0.00920887	1	0.21036	0.0799473	0.848628	0.998791	1	0.350953	0.277898	0	1	na	0.995286	0.0212743	0.329277	na	0.419972	0	0	0.349483	0.0071324	0.595867	1	0.346887	0.539042	0	na	0.135018	0	0.246211	2.66169e-05	na	0.518989	1	0.998895	na	0.0545199	na	na	0.999999	0.0391937	0.949805
1021	ENSG00000196189.A3.chr1.156127923.156128179.156127923.156128510	1	na	0.716134	na	1	0.623222	0.0778058	0	0.126962	0	na	0.412288	1	0.549463	0.0546139	0	1	0.570176	0.0670519	0	0	1	0.249446	0	0	0	0.0716343	0.666941	0	0	0	0	0.395383	0.211332	0.4998	0	0.36698	0	1	1	0.113476	0.1492	0	0.0395124	1	0.353804	na	0.0566129
1022	ENSG00000196172.SE.chr19.23937720.23938227.23938353.23941549	1	1	1	1	0.406289	0.620051	1	0.272123	1	0.173169	1	1	1	0.29275	0.434001	1	1	1	1	1	1	1	1	1	1	1	1	0.422877	1	1	1	0.333277	0.795588	0.429345	0.381189	1	0.429196	0.42785	1	0.242828	0.590214	1	1	0.332378	1	0.519534	1	0.326324
1023	ENSG00000196172.A3.chr19.23937720.23941549.23937699.23941549	0	na	0	0	0.305344	0.195916	0	0.888455	na	0.865989	0	na	0	1	1	0	0	0	0	0	na	0	0	0	0	0	0	0.562621	na	0	0	0.679717	1	1	0.383408	0	0.972916	1	0	1	1	0	0	1	0	1	0	0.815146
1024	ENSG00000196150.SE.chr8.146105843.146112225.146112287.146114966	0.941505	1	0.964965	0.959313	0.951231	0.978096	0.926231	1	0.843518	1	1	0.918925	0.981377	0.779815	1	0.794342	1	1	1	1	0.894314	0.751306	0.892001	1	1	0.817724	0.933584	0.985694	0.863285	0.936752	0.948668	0.963385	0.881687	0.896216	0.919704	0.946066	0.59396	1	0.97994	0.904572	0.925121	0.584729	0.890335	1	0.922053	0.887573	1	0.827114
1025	ENSG00000196141.SE.chr2.201171324.201173610.201173813.201194154	0.196207	0	0.043258	0.249691	0.106283	0.381464	0.302692	0.184823	0.0114309	0	0.0499753	0.196737	0.264547	0.0686724	0.126671	0.0701862	0.260696	0.103446	0.225333	0	0.148405	0.0396157	0	0.0506142	0	0.00941225	0.0657884	0.407218	0.1775	0.164531	0.116498	0.0479192	0.238367	0.104678	0.0528044	0.126555	0.0169429	0.163584	0.0741628	0.130605	0.115108	0	0	0.0818288	0.0198605	0.1056	0	0.0429911
1026	ENSG00000196141.AF.chr2.201171277.201171324.201194154.201171431.201171645.201194154	1	1	1	0.999978	0.703484	1	1	1	0.927718	1	1	0.958644	1	1	0.544841	1	1	1	1	1	1	1	1	1	0.830726	1	0.989357	1	0.597875	1	0.363418	0.914043	0.482405	1	0.873794	1	0.505721	1	1	1	1	1	0.0508852	0.157618	0.99596	1	0.997788	0.236815
1027	ENSG00000196141.AF.chr2.201170709.201170883.201194154.201171431.201171645.201194154	1	1	1	0.999994	0.659805	1	1	1	0.945875	1	1	0.985306	1	1	0.59601	1	1	1	1	1	1	1	1	1	0.795382	1	0.990489	1	0.773441	1	0.364401	0.979149	0.604362	1	0.860303	1	0.575241	1	1	1	1	1	0.35202	0.341243	0.999266	1	0.999244	0.660476
1028	ENSG00000196141.AF.chr2.201170709.201170883.201194154.201171277.201171324.201194154	0.593534	0.22975	0.61517	0.777081	0.44979	0.752994	0.766345	0.652415	0.576557	0.875957	0.57688	0.743119	0.372662	0.590559	0.552066	0.621328	0.556242	0.551058	0.71277	0.581536	0.583398	0.738041	0.694043	0.662632	0.441986	0.53045	0.528368	0.799586	0.696614	0.790614	0.501062	0.815366	0.621068	0.711816	0.470754	0.532843	0.56964	0.660667	0.862051	0.621292	0.711709	0.70882	0.910176	0.734641	0.846645	0.617192	0.745502	0.862432
1029	ENSG00000196141.AF.chr2.201170616.201171015.201194154.201173673.201173813.201194154	na	na	na	1	1	na	na	na	1	0	0	0	0.992907	na	na	na	0	na	0	0	0	0	0.374183	na	na	na	1	na	0.280189	0.63887	na	na	na	na	0	1	na	0	0.696418	0	0	na	na	0	0	0	0	0
1030	ENSG00000196139.AL.chr10.5138769.5139626.5140368.5138769.5141519.5142085	0.394003	0.34398	0.33436	1	0.453687	0.279632	0.679411	0.151642	1	0.485007	0.387082	0.293943	0.406459	0.542785	0	0	1	na	0.605133	0	0.12137	na	1	0.560169	0	na	1	0.926883	na	0.187426	1	0.798628	0.849599	0.154042	1	0.497815	0.442712	0.634379	1	1	0.771298	0.245379	na	1	0.0968147	0.793975	na	0.680183
1031	ENSG00000196092.SE.chr9.37006534.37014994.37015191.37020633	0.944992	1	0.829396	1	1	1	1	1	0.745527	1	1	0.74884	1	1	1	1	1	1	1	1	1	1	1	1	1	1	0.922089	1	1	1	1	1	1	1	1	1	1	1	1	1	1	1	1	1	1	1	1	1
1032	ENSG00000196092.SE.chr9.36846926.36882001.36882102.36923352	0.947304	1	0.829396	1	1	1	1	1	0.745527	1	1	0.74884	1	1	1	1	1	1	1	1	1	1	1	1	1	1	0.922089	1	1	1	1	1	1	1	1	1	1	1	1	1	1	1	1	1	1	1	1	1
1033	ENSG00000196092.SE.chr9.36840633.36846840.36846926.36882001	1	1	1	1	1	1	1	1	1	1	1	1	1	0.494233	1	1	1	1	1	1	1	1	1	1	1	1	1	0.883834	1	1	1	1	1	1	1	1	0.646865	1	1	1	1	1	1	1	1	0.877137	1	1
1034	ENSG00000196091.SE.chr12.102074307.102078160.102078202.102079360	0.915793	0.61812	0.744997	0.86115	0.888035	0.871495	0.728476	0.867244	0.840307	0.674293	0.796778	0.808626	0.91674	0.838973	0.943175	0.646585	0.945945	0.796919	0.815019	0.764006	0.807741	0.963426	0.876655	0.700307	0.573934	0.657788	0.82489	0.880897	0.72771	0.788725	0.692644	0.873693	0.856689	0.636176	0.791126	0.634122	0.825005	0.825171	0.654958	0.740889	0.753261	0.630157	0.589883	0.859265	0.857011	0.858963	0.899738	0.904692
1035	ENSG00000196091.SE.chr12.102057338.102060522.102060575.102061510	0.0922114	0.0660307	0.0448401	0.0323462	0.0446226	0.0507869	0.040947	0.052262	0.0463024	0.0577583	0.049146	0.0435983	0.0345185	0.0581343	0.0273635	0.0679226	0.024539	0.0582549	0.0401343	0.0579503	0.035642	0.0319504	0.0449663	0.0642854	0.0966194	0.0527088	0.0436057	0.0584473	0.0678283	0.0501392	0.0831542	0.0459987	0.0674611	0.0796185	0.0843607	0.0593585	0.0464561	0.0433687	0.0612527	0.0412415	0.0539299	0.0660961	0.0959684	0.0372333	0.0441222	0.0412736	0.0337637	0.0383199
1036	ENSG00000196091.SE.chr12.102011021.102020650.102020688.102023212	0.0428471	0.0823542	0.0448983	0.0364129	0.0598152	0.0735928	0.0546606	0.0699463	0.0406674	0.0740398	0.0631344	0.0412277	0.0501822	0.0705364	0.0339011	0.0847045	0.0381004	0.0667555	0.0535238	0.0571111	0.0370784	0.0429088	0.062623	0.0803456	0.105952	0.0572544	0.0424633	0.0826783	0.0558201	0.0582105	0.0966881	0.0701216	0.0645088	0.0957134	0.133386	0.0635424	0.0609991	0.0560947	0.0790852	0.0868575	0.0899274	0.0602552	0.118125	0.0756854	0.0787699	0.0694111	0.0348945	0.0474224
1037	ENSG00000196091.SE.chr12.101988873.102020650.102020688.102023212	0	0.999989	0.0667474	0.184698	0.0204296	0.648436	0.0442075	0.05177	0.00902303	0.0167326	0.214749	7.91517e-12	0.110181	0	0.0324409	0.0350725	0.0777306	0	0.0664261	0.0218971	0.0292277	0.174277	0.27442	0.0866571	0	0	0	0.0192478	0.0109747	0	0	0.0148418	0.259656	0.0177608	0.0786375	0.0323894	0.137124	0.015201	0.0315711	0.31624	0.125486	0	0	0.334983	0.013686	0.0479081	0.128767	0.0615727
1038	ENSG00000196091.SE.chr12.101988873.102010980.102011021.102023212	0.421978	0	0.223895	0.0935535	0.0867596	0.438132	0.0203708	0.046504	0.0377306	0.0185809	0.0427311	0.256817	0.19912	0.0522437	0.0966771	0.039243	0.0790544	0.145902	0.062263	0.0622359	0	0.0460903	0	0.0428557	0.311805	0	0.156793	0	0.0509529	0.0807592	0	0.108232	0.382576	0.0409672	0	0.0376539	0.0818721	0.0321609	0.00791189	0.789855	0.0526377	0	0.0598461	0.0322201	0.0210074	0.0201889	0.0656606	0.103672
1039	ENSG00000196074.AF.chr20.58507209.58508286.58508416.58507209.58508624.58508710	1	0.527149	0.388813	1	0.318198	1	0.73963	1	0.382721	1	0.261451	0	1	0.601113	1	1	0.818829	1	1	na	1	1	0	1	0.153625	1	1	0.257498	0.867434	0.537492	1	na	0.688429	0.369506	1	0.407889	0.153171	1	0.772689	na	0.445465	1	0.0509973	0.19001	0.0311915	1	1	0
1040	ENSG00000189375.RI.chr17.18544945.18545046.18545141.18545311	0	na	na	na	0.416267	na	na	na	na	na	na	0	0	0	na	na	na	na	na	na	na	1	1	na	na	na	0.999995	na	0	na	na	na	na	0	0	na	0	na	1	na	na	na	na	na	0	1	na	0
1041	ENSG00000189367.A5.chr6.127765427.127767553.127765427.127768017	0.752958	0.358784	0.751638	0.714604	0.702045	0.743192	0.729359	0.660409	0.506259	0.427008	0.517552	0.708281	0.752619	0.564232	0.692424	0.234835	0.745064	0.218886	0.74223	0.48885	0.779273	0.724784	0.698118	0.337442	0.237969	0.271005	0.72906	0.532893	0.679102	0.689265	0.293645	0.170224	0.733496	0.631729	0.73816	0.736057	0.701996	0.644604	0.775287	0.73708	0.807317	0.432056	0.292698	0.742982	0.680509	0.744057	0.710383	0.679964
1042	ENSG00000189319.AL.chr10.126307861.126312173.126370176.126355759.126355989.126370176	0.101322	1	0.501464	0.885415	0.478429	0.937085	0.709536	0.132965	0.862723	0	1	0.70875	1	0	0.785126	0.469493	0.804274	0.153613	0.721455	1	0.824335	0.808375	0.60572	1	1	0	0.544395	0.674595	0.583944	0.608624	0.470521	1	0.895016	0.800065	0.903599	0.913562	0.753549	0.696364	0.745063	1	0.63632	na	1	1	1	0.851313	0.854923	1
1043	ENSG00000189308.SE.chr4.83891622.83900036.83900159.83905314	1	1	1	1	0.962237	0.958138	1	1	1	1	1	0.959982	1	0.865975	1	1	1	1	1	1	1	1	1	1	1	1	0.971482	1	1	1	1	1	1	0.974645	0.950542	0.853365	1	1	0.970583	0.949009	0.982437	0.851034	0.888232	0.983732	1	0.854852	1	1
1044	ENSG00000189283.A3.chr3.59735305.59737947.59735294.59737947	1	1	0.802762	0.799646	0.543058	0.742745	0.362297	0.487149	0.552739	0.661809	0	0.355235	0.363823	0.709749	0.766614	0.686488	0.467212	0	1	0.828076	0.112607	0.568914	0.692825	0	0	0.0883695	0.533262	0	0.467598	0.632328	0	0	0.389883	1	0.830476	0.22507	0.382973	0.583036	0.0919371	0.438678	0.498874	0	0.468642	0.459372	0.569184	0.524126	0.417353	0.760833
1045	ENSG00000189159.AF.chr17.73144766.73149000.73149388.73144766.73150437.73150778	na	0	0	0	0.0628019	0.0322813	0	0	0	0	0	0.0630836	na	na	0	0	0	na	0	0	0	0.0134216	0	0	0	0	0	1	0	0	0	0	0.0969422	0.216962	0	0.130843	0	0	0	0.671272	0.0642483	0	0	0	0	0	0	0.021409
1046	ENSG00000189144.SE.chr19.38231095.38231542.38231611.38260645	0	0.546537	0.0762479	0.809744	0.692839	0.877512	0.975263	0.55864	0.600801	0	1	0.441684	0.644688	0.986989	0.567408	0.584817	0.814845	0	0.451782	0.37287	0.657515	0.635119	0.486444	0	0.233371	1	0.753759	0.410583	0.594722	0.86654	1	0	0.519591	0.819111	0.469371	0.757332	1	0.904609	0.487042	0.882937	0.618381	1	0.751273	0.515228	0.311344	0.715351	0.88551	0
1047	ENSG00000189091.SE.chr16.70557831.70560490.70560629.70562776	0.214944	0.103338	0.179288	0.104589	0.163061	0.0943991	0.100333	0.0630701	0.137031	0.195609	0.21879	0.12746	0.106289	0.174425	0.150496	0.120398	0.0995714	0.0905996	0.09971	0.116539	0.079054	0.112247	0.101336	0.0793676	0.425627	0.245663	0.142926	0.256382	0.0882599	0.0862659	0.0949838	0.464023	0.117246	0.080882	0.10495	0.0906433	0.382025	0.0965862	0.258896	0.0978128	0.098617	0.199772	0.533977	0.147012	0.0972623	0.130913	0.114632	0.146101
1048	ENSG00000189091.SE.chr16.70557831.70558767.70558920.70560490	0.775215	0	0	0.120554	0.257638	0.219999	0	0.193211	0	0.570678	0	0.365196	0.0282047	0.637476	0	0	0.304046	0.502612	0.329964	0.167617	0.0709315	0	0	0	0	0.670617	0	0	0.107799	0.217254	0	0	0.105224	0	0	0	0	0.25087	0	0	0.161432	0	0.166915	0.107165	0.379252	0	0.0997438	0.300884
1049	ENSG00000189091.A5.chr16.70557958.70560490.70557831.70560490	0.595976	0	0.467942	0.478637	0.389398	0.361061	0.365031	0.471575	0.000916897	0	0	0.299476	0.189398	0	0.200322	0.531076	0.489332	0.166869	0.458719	0.192273	0.6281	0.195716	0.367847	0	0	0	0.296315	0.160003	0.553303	0.209629	0.447237	0	0.144834	0.0917968	0.421818	0.224937	0.0865712	0.396008	0	0.0681388	0.280319	0.406871	0	0.301084	0.0170551	0.276469	0	0.205652
1050	ENSG00000189077.SE.chr7.75617834.75618483.75618542.75621462	1	1	1	1	0.6	1	1	0.814121	1	1	1	1	0.934174	0.857143	1	0.97055	0.939369	1	1	na	1	1	1	0.57446	1	na	1	1	1	1	1	na	1	1	1	1	1	1	1	1	1	1	1	1	0.990466	1	1	1
1051	ENSG00000189077.A3.chr7.75621578.75621757.75621558.75621757	0	1	0.535049	1	1	1	1	1	1	1	1	1	1	1	1	1	1	na	1	na	1	1	1	1	na	na	1	1	1	1	1	na	1	0.952724	1	1	1	1	1	1	1	1	1	1	1	1	1	1
1052	ENSG00000189046.A5.chr12.109530592.109531052.109530592.109531155	1	0.608241	na	1	1	0.907868	1	1	1	1	1	1	1	1	1	1	1	na	1	1	0.926021	0.735737	1	1	na	1	1	1	1	1	1	1	1	1	1	1	1	1	1	1	na	1	1	1	1	1	1	1
1053	ENSG00000188994.AL.chr6.87865477.87879392.87880082.87865477.87953193.87953285	1	0.970135	1	1	1	1	1	1	1	1	1	1	1	1	1	1	1	1	1	1	1	1	1	1	1	1	1	1	1	1	1	1	1	1	1	1	1	1	1	1	1	1	1	1	1	1	1	1
1054	ENSG00000188958.SE.chr3.190986230.190991175.190991353.190993041	0.0386105	0.0260425	0.00604499	0	0.00290735	0	0	0.00332089	0.00688467	0	0	0.00970003	0	0.00381892	0.00483289	0	0	0	0	0	0.00389204	0	0	0	0	0	0.00212224	0.00166752	0	0	0.0084499	0.0144203	0.00174	0.00780957	0	0.00311125	0.0183663	0.00177188	0.00198019	0.00313833	0	0	0	0.00288477	0	0.0014464	0.00311271	0.00300013
1055	ENSG00000188938.A3.chr9.96212881.96213227.96212869.96213227	0.69298	na	1	0.351308	0.720084	1	0.160284	0.344731	0.499907	na	1	0	0.951287	0	0.532455	na	0.343977	0	0.680678	na	0.586733	0.629896	0.442673	1	0.221269	1	0.418406	0.999456	0.616698	0.46263	0.100393	0.786721	0.948552	0	0.322126	0	0.204422	0.485233	1	0.395762	0.276139	0.931206	0	0.177398	0.196712	0.442317	0	0.125541
1056	ENSG00000188897.AL.chr16.11453702.11454187.11477499.11465872.11466595.11477499	0.444154	na	0.715309	0	0.349613	1	1	na	0	na	na	0.876363	0.825209	0.83176	0	na	na	1	na	na	0	0	0.910241	na	na	na	0	0.957336	0	0	0	1	0.681681	1	0	na	na	0	0.873827	na	0.340335	0	na	0	1	0.31799	0.952299	0
1057	ENSG00000188825.SE.chr17.41459028.41465304.41465425.41465657	0.0672644	0	0.0203594	0	0	0	0	0	0	0.01909	0	0	0.0431987	0.0222349	0	0	0	0	0.0193972	0	0	0	0.044092	0	0.00465418	0	0.0130175	0	0	0	0	0	0.00974439	0	0.0197592	0	0	0	0	0	0	0.00593327	0	0	0	0	0	0
1058	ENSG00000188818.SE.chr5.819727.821258.821475.821976	0.821554	1	0.510985	0.937818	0.690029	0.485183	0.192158	0.765606	0.107177	0	0.129656	0.52176	0.737149	0.560611	1	0	0.215253	1	0.828424	0	0.282287	0.774519	0.711588	0	0	0	0.458737	0.84627	0.767712	0.317559	0.420489	0.319904	0.076873	0.342177	0.622269	0.123352	0.566272	0.783017	0.0394589	0.211834	0.465812	0	0	0.0790557	0	0.552904	0	0.75015
1059	ENSG00000188818.A5.chr5.840765.843715.840765.843723	0.0648888	0	0.415192	0.0593846	0.19681	0.356493	0.37562	0.243093	1	1	0.311373	0.257509	0.257392	0.375633	0	0.778132	0.419267	0	0.023535	0.870147	0.352883	0.227191	0.188246	1	1	0.353238	0.137484	0.388027	0.476701	0.542939	1	0.880485	0.284474	0.397852	0.108724	0.801931	0.344977	0.130705	0.355097	0.829769	0.453984	1	0.865999	0.715431	0.10806	0.34194	0.513519	0.653435
1060	ENSG00000188818.A3.chr5.840765.843715.840712.843715	1	na	0.375457	1	0.410901	1	1	1	1	1	1	0.698769	0.23727	0.558528	na	1	1	na	1	1	1	1	1	1	1	1	1	1	1	1	1	1	1	1	1	1	0.487695	1	1	1	1	1	1	1	1	0.646775	1	1
1061	ENSG00000188818.A3.chr5.824208.825279.823924.825279	0.0784473	0	0.0908708	0	0	0	0.589528	0.234394	0.640274	na	0	0.394877	0.141178	0.266034	0	1	0.023908	0	0	1	0.190287	0.0795812	0	na	1	na	0.150686	0.0477989	0.164307	0.682441	0	0	0.818341	0	0	0.625052	0	0.0578029	0.960541	0.741652	0.472224	na	1	0.815671	1	0.158437	1	0
1062	ENSG00000188785.SE.chr19.57901482.57905556.57905591.57908416	0.146649	0	0.248994	0	0.304759	0.391416	0	0	0.12952	0	0	0.21869	0.181888	0.309323	0.0875167	0	0	0	0	0.157448	0.12156	0	0.211011	0.0697897	0	0	0.260752	0.434319	0.069496	0	0	0	0.102333	0.348682	0.287561	0.102287	0.411857	0.0874264	0.195069	0.174257	0.296797	0.272053	0.167746	0	0.243889	0.295013	0	0.207592
1063	ENSG00000188785.AF.chr19.57901252.57901482.57905556.57901821.57902213.57905556	0.0328952	0	0.417586	0	0.344544	0.225646	0	0	0.0896731	0	0	0	0.301453	0.330343	0.124061	0	0	0	0	0	0.112763	0	0.446168	0.362183	0	0	0.238988	0.395783	0.119613	0	0	0	0.0691125	0.286895	0.716208	0.18426	0.701164	0	0.372442	0.114459	0.515467	0.3479	0.615352	0	0.103085	0.342398	0	0.205299
1064	ENSG00000188739.AL.chr1.235318403.235318427.235323826.235323510.235323563.235323826	1	0	1	1	1	1	1	1	0.476788	0	0.160819	1	na	1	1	0.315096	1	1	1	1	1	1	1	na	na	1	1	1	0.595894	1	1	na	1	0.712458	0.285098	1	1	1	1	1	1	1	1	1	1	1	1	na
1065	ENSG00000188706.SE.chrX.128947701.128948634.128948771.128957655	0.400397	0.615577	0.492536	0.45388	0.575582	0.691789	0.65501	1	0.675784	1	0.7147	0.629049	0.844963	1	0.718566	0.526813	0.659318	0.663719	0.55302	0.868707	0.711081	0.668705	0.953219	0.402724	0.420743	0.503505	0.356321	0.489084	1	0.706614	0.546703	0.977248	0.722561	1	0.608074	0.85421	0.999872	1	0.629464	0.533117	0.700073	1	1	0.851288	0.854978	0.770904	0.999931	0.965362
1066	ENSG00000188655.RI.chr14.21024252.21025242.21026699.21026809	0.958587	na	1	na	1	1	0.458044	na	1	0	1	1	0.406108	1	1	1	na	na	1	na	na	1	1	na	1	1	1	1	na	na	1	1	1	1	1	1	1	na	1	1	na	1	na	1	1	1	1	1
1067	ENSG00000188629.AL.chr19.9490815.9491265.9492864.9490815.9493061.9493293	0.0721082	na	na	1	1	0	0.208911	1	0.823121	na	na	na	0.0974641	0.279544	0	1	0	na	na	0.483253	na	0	1	0.291291	na	1	0.468694	0.899833	1	1	1	na	1	na	1	1	0.216811	0.706118	1	0.628725	1	1	1	1	1	na	1	0
1068	ENSG00000188629.A3.chr19.9490815.9491265.9490815.9491344	0.392868	0	0	0.423134	1.94711e-05	0	1	0.538359	1	0	0	0	0.251864	1	0	1	na	na	0	0.676809	0	0	1	1	na	0.505249	0.999064	0.664228	0.75556	0.697085	0.374461	na	0.482975	0	1	0.785343	0.429346	0.492472	1	1	0.81381	1	1	0.689104	1	0	0.578064	0
1069	ENSG00000188612.AF.chr17.73177283.73178477.73178658.73177283.73178909.73179051	na	1	0.774751	0.846683	0.719929	0.680384	0.944424	0.606969	0.681196	0.584792	1	0.818721	0.847163	0.873182	0.752272	0.799725	0.849899	0.639567	0.735316	0.612261	0.630102	0.759682	0.804806	0.56178	0.723453	1	0.750647	0	0.683972	0.606865	0.670379	0.942144	0.588511	0.935347	0.66461	0.891101	0.857917	0.610221	0.859486	0.711262	0.805002	0.696156	na	0.820589	0.461086	0.808162	0.875057	0.765486
1070	ENSG00000188517.SE.chr4.109745383.109746352.109746378.109748291	0.626112	0.129572	0.687985	1	1	0.501992	0.478376	0.712022	0.246167	0.143921	0.165638	0.681664	0.607656	0.424116	1	1	0.739879	0	1	1	0.714283	1	0.839783	0	0.455339	1	0.719715	0.549942	0.329958	0.742861	1	0.735443	0.895582	0.904075	0.549148	0.638933	0.645137	1	0.547063	1	1	1	1	0.901652	0.963602	0.64907	0.367035	1
1071	ENSG00000188488.AF.chr14.95047952.95048047.95053683.95048217.95048335.95053683	0.0701101	1	1	1	1	1	1	2.44621e-06	1	1	1	1	1	1	1	na	1	1	1	1	1	1	1	1	1	0.019777	1	1	na	1	1	1	1	1	1	1	0.882973	1	na	1	1	1	1	1	1	1	1	1
1072	ENSG00000188452.SE.chr2.182423435.182430785.182430848.182438480	0.225156	0.68688	0.0894577	0.0837183	0.677648	0.353135	0.481081	0.987021	0.387302	1	0.0996815	0.170858	0.346971	0.4309	0.168489	1	1	0.185402	0.206628	1	0.0919961	0.204796	0.0752878	0.709275	1	0.316179	0.319239	0.395148	0.0956314	0.378872	1	1	0.387744	0.233283	0.381889	0.636197	0.195298	0.249575	0.250509	1	0.220378	0.609206	1	0.119746	0.27751	0.21052	0.180175	0.500606
1073	ENSG00000188452.AF.chr2.182468806.182514687.182514804.182468806.182521496.182521834	0.498679	0.148303	0.519737	0.36029	0.141635	0.443803	0.219446	0.00357186	0.255665	0	0.275423	0.443786	0.499702	0.328375	0.23606	0	0	0.814598	0.552791	0	0.357528	0.271103	0.473819	0.150528	0	0.347917	0.317361	0.38077	0.434527	0.405357	0	0	0.283161	0.5326	0.273239	0.1417	0.408118	0.554615	0.295126	0	0.375239	0.171439	0	0.579322	0.704059	0.498488	0.580474	0.487612
1074	ENSG00000188352.SE.chr9.20862711.20863420.20863549.20865925	0.615339	0	0.373948	0.291633	0.18689	0	0.356936	0.0698938	0	0.178666	0.584407	0.151068	0	0.128152	0.227622	0.092346	0.380457	0.550365	0.279392	0.399164	0.240695	0.32092	0.281526	0.484851	0	0.494149	0.217568	0.408643	0.210545	0.458742	0.102216	0.074391	0.335381	0.376753	0.355619	0.286406	0.133283	0.284868	0.22466	0.211137	0.306281	0.411613	0.265691	0.221528	0.192165	0.182082	0.239931	0.585823
1075	ENSG00000188343.SE.chr8.94722103.94730903.94731016.94738622	0.945404	0.978529	0.993017	0.93759	0.949138	0.936832	0.961913	0.977011	1	1	0.962418	0.98931	0.981093	0.969101	0.948755	0.969731	1	0.933599	0.962838	1	1	0.985549	0.994223	1	1	0.993995	0.990615	1	0.991958	0.994007	0.991108	0.963913	0.985065	0.990607	0.991856	0.993222	0.974856	0.992483	0.991501	0.972356	0.970097	0.994088	1	0.983064	0.908452	0.987091	1	1
1076	ENSG00000188282.A3.chr2.218923404.218933318.218923404.218933895	1	na	1	na	1	na	na	na	1	na	1	1	1	1	na	na	na	na	na	na	na	1	1	na	na	na	0	1	na	na	1	na	na	1	1	0	0	na	na	1	1	na	na	0.372335	1	1	1	na
1077	ENSG00000188257.A3.chr1.20305017.20305227.20304977.20305227	0.170137	0.493856	0.710961	1	0.522699	0.85474	0.530983	1	0.895278	1	0	0.316096	0.139278	0.725724	0	0.391094	0.92937	0.953496	0.888979	0.469648	0	1	0.755551	1	0.937544	0.252519	0.810437	0.556664	0.902526	0.329856	0.702273	0.296476	0.85702	0.422477	0.887057	0.972976	0.926833	1	0.566529	1	0.987523	0.703438	0.89291	1	1	0.834392	1	0.930796
1078	ENSG00000188243.MX.chr13.76100775.76104250.76104402.76111800.76100775.76104447.76104541.76111800	1	1	1	1	1	0.564938	0.197703	1	0.613169	0.36257	1	1	0.523701	0.312546	1	0.459813	1	1	1	0.54838	0.489245	1	1	0.264197	0.717677	1	0.651385	0.456167	0.820226	1	1	1	0.601878	0.402842	0.45632	0.554392	0.349054	0.726194	1	0.596785	0.646088	1	1	1	0.182055	0.619416	0.286261	1
1079	ENSG00000187790.AF.chr14.45645161.45646179.45650633.45650038.45650092.45650633	1	na	0.298588	1	0.127973	0	1	1	na	1	na	na	1	1	1	1	1	1	1	0.127382	0.251051	na	1	1	na	na	0.313267	0	0.267922	0.111188	1	na	0.548613	1	na	na	0.824204	1	0	1	na	na	1	0	1	0	0	1
1080	ENSG00000187778.A3.chr12.49953115.49953236.49953084.49953236	0	0	0.475304	0.218473	0	0.139117	0	0	0.342524	0	0.342584	0.337063	0	0	0	0	0	0	0.392954	0	0.238974	0.504015	0.126937	0	0	0.0868247	0.113825	0.197635	0.482383	0	0	0	0.0506771	0	0.297392	0	0	0.452027	0.388345	0.551511	0.21126	0	0	0.322257	0.497507	0.217208	0	0.594953
1081	ENSG00000187736.AF.chr2.220023084.220025232.220025277.220023084.220025442.220025575	1	1	0	na	na	1	0.319433	0	1	na	0	1	1	1	0	1	0	na	1	0	0	0	na	1	na	na	0	1	0	0	0	na	0	1	na	0	na	0	na	0	na	na	na	0	0	0.532866	0.340502	1
1082	ENSG00000187735.SE.chr8.54912610.54915452.54915646.54922990	0	0.127619	0.00418435	0.107834	0.163971	0.0604303	0.170982	0.0415761	0	0.392331	0.0293839	0	0.0180988	0.291109	0.0701937	0.283409	0	0	0	0.154009	0.282193	0	0.194244	0.301088	0.1637	0.228004	0.169548	0.30227	0.234396	0.12629	0.197179	0.522296	0.030825	0.112536	0.0048622	0.0706736	0.0789438	0.217107	0.149379	0.0172061	0.0722852	0.322754	0.191478	0.135966	0.0288278	0.0506763	0.398817	0.156728
1083	ENSG00000187735.SE.chr8.54883023.54891083.54891257.54891585	0.130891	0.164003	0.117378	0.110941	0.0750771	0.0926333	0.105761	0.186292	0.126748	0.207424	0.0233735	0.0523223	0.100971	0.1691	0.136148	0.18064	0.0349233	0	0.0817349	0.139335	0.152866	0.0304253	0.114401	0.185167	0.0644364	0.0841499	0.151669	0.296801	0.134822	0.165329	0.162543	0.0406453	0.131824	0.127036	0.051635	0.205614	0.199034	0.297844	0.0980036	0.13827	0.111956	0.0323854	0.112857	0.0566105	0.175552	0.147689	0.0963127	0.0614831
1084	ENSG00000187715.AF.chr3.127634318.127634429.127646607.127641902.127642974.127646607	0	0	0	0	0	0	0	0	0	0	0.188065	0.196715	0	0	0	0	0.226023	0	1.67419e-08	0	0.0780949	0.0958299	0	0.164802	0	0	0	0	0.632177	0	0.0660307	0.464078	0.531168	0.582704	0.310052	0	0.0574671	1.24854e-08	1.08691e-08	0.201632	0	0	0	0	0.0223996	0.0731037	0.242249	0.306835
1085	ENSG00000187609.AL.chr9.140247085.140247238.140248791.140248352.140248553.140248791	0.819982	na	0.53661	na	0	na	0	na	1	na	na	1	1	na	1	na	na	na	na	na	na	na	1	na	1	na	na	1	1	na	na	na	1	na	1	na	1	na	na	1	1	na	na	1	1	1	na	1
1086	ENSG00000187555.AF.chr16.9024254.9057064.9057341.9024254.9058251.9058371	0.76814	0.294578	0.646973	1	0.863508	1	1	1	1	1	1	0.713857	1	1	1	1	1	1	1	1	1	1	1	1	0.888445	1	1	1	0.798961	1	1	1	1	1	1	1	1	1	1	1	1	1	1	1	1	1	1	1
1087	ENSG00000187555.AF.chr16.9024254.9056333.9056469.9024254.9058251.9058371	0.858072	0	0	1	0.722141	na	1	na	na	na	1	0.46508	1	na	na	na	na	na	1	1	na	1	1	na	0.438581	na	1	na	0.393821	1	1	1	1	1	1	1	na	1	1	1	1	1	1	1	na	1	1	na
1088	ENSG00000187555.AF.chr16.9024254.9050165.9050237.9024254.9058251.9058371	0	0	0.137381	1	0.860077	1	1	1	na	1	1	3.77821e-06	1	na	1	na	1	1	na	na	1	1	1	na	0	1	1	na	0.411139	1	na	1	1	1	1	1	1	1	1	1	1	1	1	1	1	1	1	1
1089	ENSG00000187555.AF.chr16.9024254.9050165.9050237.9024254.9057064.9057341	0	0	0.0799539	0.508855	0.492799	0.288117	0.120214	0.224405	0	0.489957	0.698374	1.51446e-06	0.237511	0	0.239323	0	0.286203	0.29848	0	0	0.448366	0.151085	0.638847	0	0	0.768725	0.138624	0	0.14943	0.372753	0	0.339938	0.321882	0.646137	0.221214	0.468521	0.165929	0.0988481	0.286605	0.281598	0.301069	0.0307877	0.637681	0.696312	0.521267	0.214062	0.178118	0.299295
1090	ENSG00000187555.AF.chr16.9024254.9050165.9050237.9024254.9057064.9057279	0	0	0.0352243	0.275556	0.292148	0.303061	0.144162	0.185871	0	0.281881	0.675475	1.83832e-06	0.404126	0	0.217049	0	0.145021	0.347358	0	0	0.48111	0.206836	0.485731	0	0	0.627938	0.110889	0	0.127704	0.580109	0	0.305113	0.206707	0.835334	0.194756	0.402749	0.337181	0.0916186	0.145791	0.211362	0.217287	0.0244864	0.367508	0.592698	0.447748	0.152682	0.281075	0.351399
1091	ENSG00000187555.AF.chr16.9024254.9030440.9030586.9024254.9058251.9058371	6.96713e-08	0	0.453124	1	0.629091	1	1	1	na	na	1	1.35571e-10	1	na	1	na	na	na	na	na	1	1	1	na	0	na	na	na	0	na	na	na	1	1	1	1	na	na	na	1	1	na	na	1	na	1	1	na
1092	ENSG00000187555.AF.chr16.9024254.9029658.9029713.9024254.9058251.9058371	0.90604	0	0.686521	1	0	1	1	1	1	na	na	0.506158	na	1	1	1	1	na	1	na	na	1	1	na	0.70821	na	1	1	0.60562	na	1	1	1	1	1	na	na	na	na	1	1	na	na	1	na	1	na	1
1093	ENSG00000187416.SE.chr7.104377358.104485829.104485876.104546634	0	0.342772	0	na	0.615221	0	0.848663	na	0.000307385	na	na	0.311672	0.666067	0.000811666	na	1	na	1	na	1	na	na	0.149473	0	1	0	0	0.45756	1	0	0.259559	1	0.473864	0.702936	0.900879	0.149787	0.888282	na	0	na	0.906734	0.707059	na	0.884991	1	0.666194	na	0
1094	ENSG00000187323.SE.chr18.51053129.51056717.51056786.51056934	0.47983	0	0.806189	1	0.704491	0.669847	0	0	0.850847	na	na	0.586489	0.44215	0.638732	0	na	0	na	1	na	0	0.902326	0	0	0.240129	0.324859	0.404028	0.798591	1	0.825017	0.87303	na	0	0.951257	0.734785	0.722115	0.756795	na	0.879024	0	1	1	0.994264	0.755084	1	0.700847	na	0.794433
1095	ENSG00000187323.SE.chr18.50912508.50918025.50918257.50923678	1	0.155383	1	na	0.698206	1	0.615148	0.900944	0.552484	na	na	0.748987	0.92111	0.633574	1	na	0.96726	na	na	0	1	1	0.418181	1	1	1	1	0.305902	na	1	1	na	1	0.260144	0.421129	0.389122	0.402286	0	1	1	0	0	1	1	na	1	na	0.305662
1096	ENSG00000187323.A5.chr18.51013328.51025668.51013322.51025668	0.52017	1	0.193811	0	0.295509	0.330153	1	1	0.149153	na	na	0.413511	0.55785	0.361268	1	na	1	na	0	na	1	0.0976736	1	1	0.759871	0.675141	0.595972	0.201409	0	0.174983	0.12697	na	1	0.048743	0.265215	0.277885	0.243205	na	0.120976	1	0	0	0.00573596	0.244916	0	0.299153	na	0.205567
1097	ENSG00000187323.A3.chr18.50912508.50918025.50912508.50918085	0.52017	1	0.193811	0	0.295509	0.330153	1	1	0.149153	0	0	0.413511	0.55785	0.361268	0.29849	0	1	na	0	na	1	0.0976736	1	0.100178	0.759871	0.675141	0.595972	0.201409	0	0.174983	0.12697	0	1	0.048743	0.265215	0.277885	0.243205	0	0.120976	1	0	0	0.00573596	0.244916	0	0.299153	na	0.205567
1098	ENSG00000187244.A3.chr19.45314603.45315420.45314603.45315483	1	1	0.844649	1	1	1	1	1	0.857097	1	1	0.952861	0.812422	1	1	1	0.669876	1	1	1	1	1	1	1	1	0.866014	0.970545	1	1	1	1	1	1	1	1	1	1	1	1	1	1	1	1	1	1	1	1	0.898446
1099	ENSG00000187187.AF.chr19.40503027.40503064.40503768.40503143.40503176.40503768	1	na	1	na	na	na	1	1	na	1	1	na	0	na	1	1	na	na	na	1	1	na	1	0.113982	na	1	1	1	1	1	na	na	1	1	1	na	na	1	1	1	1	1	1	1	na	1	1	1
1100	ENSG00000187118.SE.chr3.28283303.28304782.28304871.28357824	0.357823	0.320957	0.260512	0.199426	0.24088	0.291246	0.294561	0.352283	0.341772	0.323114	0.198278	0.152367	0.102748	0.577821	0.166445	0.153151	0.106791	0.637004	0.179611	0.371817	0.241068	0.143236	0.175073	0.297602	0.126816	0.0956018	0.311446	0.90866	0.101299	0.352878	0.361119	0.145316	0.556022	0.502692	0.330301	0.295563	0.186137	0.55528	0.507384	0.347964	0.280256	0.752606	0.207772	0.375919	0.222372	0.408534	0.373753	0.175225
1101	ENSG00000187118.AF.chr3.28283109.28283303.28357824.28304603.28304871.28357824	0.828012	0.698398	0.722511	0.68453	0.743606	0.863771	0.529483	0.482493	0.860948	0.626101	0.816285	0.688155	0.828623	0.721174	0.917684	0.878638	0.833424	1	0.625782	0.728052	0.771624	0.757105	0.909807	0.604944	0.856596	0.864603	0.600877	0.202408	0.820233	0.568419	0.913492	0.665285	0.387324	0.783035	0.864968	0.574447	0.789165	0.64481	0.555236	0.648807	0.687379	0.662443	0.721997	0.6827	1	0.497396	0.837732	0.757411
1102	ENSG00000187109.AF.chr12.76461253.76462689.76462773.76461253.76478347.76478515	1	1	1	0.926696	0.873739	0.96489	1	1	1	1	0.913116	1	0.921935	1	0.891124	1	0.911481	1	1	1	0.939132	0.87618	0.925625	1	0.931432	1	0.950942	1	0.879075	0.857931	0.943861	1	0.901238	1	1	0.934926	1	0.967648	0.954139	0.836376	1	1	0.933297	0.808952	0.738196	0.898417	0.802423	1
1103	ENSG00000187097.A3.chr14.74453848.74454589.74453596.74454589	0.245227	0	0.0209493	0.0234272	0.0743949	0.0559349	0.0967633	0.0334456	0.0263584	0.068135	0	0.0436916	0.00925305	0.0585649	0.0056852	0.0396741	0	0.083462	0.0554514	0.0120531	0.00884804	0	0.0339926	0.0210314	0.0193377	0	0.0250849	0.0787068	0.0123676	0.0199555	0.00914743	0	0.0209368	0.0285816	0.0220442	0.0184288	0.0799251	0.0254989	0.0225444	0.00557112	0.0180539	0	0	0.0266895	0	0.013839	0.0386048	0.038791
1104	ENSG00000187079.A3.chr11.12883861.12886233.12883861.12886385	0.140192	0.11402	0.0626374	0.10374	0.0678205	0.0623906	0.114708	0.108403	0.254906	0.105379	0.141856	0.164924	0.0455909	0.245145	0.193167	0.127213	0.0572719	0.292407	0.0893047	0.139552	0.154641	0.0763275	0.0969081	0.153272	0.219874	0.191761	0.111346	0.195273	0.17847	0.110701	0.233305	0.367651	0.115006	0.078049	0.0612472	0.242309	0.169238	0.164073	0.101749	0.0769374	0.0854339	0.188005	0.302248	0.0866637	0.0370091	0.100722	0.0996148	0.0767736
1105	ENSG00000187048.SE.chr1.47398509.47399618.47399751.47400125	1	1	0.97027	1	0.919575	1	1	1	1	1	1	1	0.919446	1	1	1	1	1	1	1	1	1	1	1	1	1	1	0.991846	1	1	1	1	1	1	1	1	1	1	1	1	1	1	1	1	1	1	1	1
1106	ENSG00000187037.MX.chr7.37724901.37725063.37725186.37779982.37724901.37769518.37769640.37779982	0.294151	0	0	na	0	1	0	0	0	0	na	0	0	0.0462338	0	na	na	0	na	0	0.211257	0	0.171921	na	0	0	0.856102	0.0816288	na	1	0.254726	1	na	0.226246	0	0.769293	0.230817	0.685141	na	0.535641	0.0397155	0.490855	0	na	na	0.5212	1	na
1107	ENSG00000187021.AF.chr10.118349937.118350096.118350642.118350528.118350551.118350642	1	na	1	1	1	na	1	1	1	1	1	na	1	1	na	1	1	1	1	1	1	1	na	1	1	1	0.954246	0	1	1	1	1	1	1	na	1	1	1	1	0	0.96299	1	1	0	1	1	1	0
1108	ENSG00000186907.AL.chr11.57235563.57236035.57236103.57235563.57243635.57245007	0.987872	na	1	1	0.672435	1	na	1	na	na	na	0.9466	0.618703	1	na	na	na	1	na	na	1	0	0.66709	0	na	na	0.796916	0.869388	0.626524	0.367242	1	na	0.865217	1	0.813199	na	0	0.729116	na	0.784261	0.830801	na	na	1	0	0	na	1
1109	ENSG00000186867.SE.chr4.122254211.122255644.122255774.122257962	1	na	1	na	1	1	1	1	1	na	na	1	0	0.337671	na	1	na	na	na	0	1	na	0	na	1	1	0	0.680202	0	1	na	na	1	0	0	na	0.300953	0	0	1	1	0	na	0	0	1	na	0.497205
1110	ENSG00000186867.A5.chr4.122251678.122253976.122251678.122254089	1	na	1	na	1	1	1	1	1	na	na	1	1	1	na	1	na	na	na	1	1	na	0.602926	na	1	1	1	1	0	1	na	na	1	1	0	na	1	0	0	1	1	0	na	0	0	1	na	0.497205
1111	ENSG00000186704.A3.chr7.76624912.76629626.76624912.76629628	0	0	0.644726	0.288994	0.220798	0.359909	0.334319	0.792904	0.213537	na	0.5578	0	0.18407	na	0.294933	0.430663	0	na	0	1	0.289998	0.395931	0	0.441637	0.863839	0	0.344582	0.495726	0.106075	0.487618	0	0.43737	0.428082	0.347914	0.354238	0	na	0.443143	0.227476	0.330787	0.477475	0	1	0.925736	0.453272	0.473961	0.552622	0
1112	ENSG00000186654.SE.chr22.45073120.45075227.45075765.45098372	0.71548	na	0.324907	0.624587	0.632452	1	1	1	1	1	1	0.547268	0.338217	1	1	na	1	1	1	1	1	1	0.317147	1	1	na	1	0.368078	1	1	1	1	1	0.385462	1	1	1	1	1	1	1	1	1	1	1	1	1	1
1113	ENSG00000186642.SE.chr11.72316270.72319706.72319795.72353298	1	1	1	na	0.29647	1	1	na	na	1	1	na	0.748876	1	1	1	1	na	1	na	1	1	na	na	0.831327	1	1	1	1	na	1	na	1	na	1	1	na	1	1	1	1	na	na	1	1	1	1	1
1114	ENSG00000186642.AL.chr11.72287186.72287917.72290578.72290325.72290427.72290578	0	1	0.098179	0.397808	0.333181	0.364753	0.384367	0.440814	1	na	0.283966	0.161138	0.481643	0.130091	0.131151	1	0.157662	na	1	1	1	0.198383	0.290437	1	na	1	0.380862	1	0.410717	0.766961	na	0.704235	0.646549	1	0.0971186	0	0.431483	0.210778	0.00166204	0.490156	0.193332	0.803425	1	0.105233	0.778897	0	0.119422	0.0882643
1115	ENSG00000186594.SE.chr17.1617308.1617665.1617747.1619424	0.606461	0.80444	0.619195	0.123735	0.77049	0.541713	0.390166	0.386209	0.826199	0.950913	0.858874	0.417008	0	0.914232	0.516404	0.969197	0.0585083	0.704007	0.622453	0.79792	0.546971	0.538144	0.50935	0.770375	0.866246	1	0.685325	0.559536	0.529716	0.41237	0.721901	0.875474	0.716033	0.857024	0.578482	0.695145	0.952069	0.718237	0.525591	0.475084	0.135693	0.772867	1	0.612649	0.668572	0.501976	0.604992	0.488338
1116	ENSG00000186594.RI.chr17.1614805.1615693.1616997.1617308	1	0	0.342306	0.84873	0.193318	0.381671	0.56918	0.613791	0.096612	0.0491099	0.141126	0.297541	1	0	0.419756	0.0308031	0.83617	0.0482035	0.429602	0.20208	0.305382	0.552167	0.49065	0.229638	0	0	0.306799	0.240492	0.633203	0.487316	0.251409	0.124526	0.391238	0.116082	0.469515	0.200576	0.0480325	0.199952	0.474409	0.781335	0.956845	0.196679	0	0.247754	0.103255	0.430479	0.124851	1
1117	ENSG00000186594.AL.chr17.1614805.1615693.1616997.1616177.1616219.1616997	0	1	1	1	1	1	1	1	1	1	1	1	na	1	1	1	1	1	1	1	1	1	1	1	1	1	1	1	1	1	1	1	1	1	1	1	1	1	1	1	1	1	1	1	1	1	1	na
1118	ENSG00000186594.A3.chr17.1615940.1617150.1615693.1617150	0	1	1	1	1	1	1	na	1	na	na	0.633039	1	1	1	na	1	0.7507	0.275131	na	1	0	na	0	0.439993	na	0.157671	0	0	1	na	na	0	1	0	1	na	1	na	0.372323	na	1	na	0	1	1	1	0.214699
1119	ENSG00000186591.A3.chr7.129479175.129497351.129479115.129497351	1	1	1	1	1	1	1	1	1	1	1	1	1	1	0.996075	1	0.996482	1	0.995664	1	0.980494	0.991504	1	1	1	1	0.99719	0.965644	0.995015	0.985148	0.946342	1	0.98889	1	0.990605	0.986976	0.988087	0.996322	1	1	1	1	0.950592	0.997541	1	0.991389	0.995182	0.984771
1120	ENSG00000186567.SE.chr19.45176236.45176984.45177117.45179543	1	0	0.703809	0.298051	1	0.63877	0.836017	0.00011199	1	1	0.796568	1	0.559017	1	0.661676	na	0.643229	na	0.449203	na	1	0.697244	1	0	na	na	0.891313	0.827604	0.883624	0.667215	0	1	0.721402	0.739852	0.725293	1	na	0.745055	0.889429	0.818609	0.74742	0	na	1	1	0.851749	0.720338	1
1121	ENSG00000186567.A3.chr19.45185892.45186706.45185892.45186709	0	1	0.0927124	0.701949	0	9.01729e-08	0.163983	0.999888	0	0	0.203432	0	0	0	0.240645	na	0.100906	na	0.550797	na	0	0.200718	0	1	na	na	0.0415049	0	0.116376	0.332785	1	0	0.098745	0.260148	0.274707	0	na	0.0376598	0.110571	0	0	1	na	0	0	0.148251	0.279662	0
1122	ENSG00000186522.A5.chr2.110325553.110350624.110325553.110350628	0.780288	1	0	0	0.211532	0	0	0	na	1	1	0	0.378642	0	0	0	0.24993	0.0482317	0	0	0	0	0	0	na	na	0	0.205616	na	0	0	0	0	0	0	0	0	0	0	0	0	0	0	0.320806	0	0.0878125	0	0
1123	ENSG00000186472.SE.chr7.82476563.82497423.82497511.82508653	0.509392	0	0.56483	0	0	0	0	0.0428266	0	0	0	0	0.423093	0.763952	0	0	0	0	0	0	0	0	0.298511	0	0	0	0	0.529284	0	0.779499	0	0	0	0.696735	0	0.465901	0.436482	0	0.640557	0.486915	0	0	0.820281	0.147361	0.315495	0.42454	0	0
1124	ENSG00000186472.MX.chr7.82476563.82478184.82478237.82508653.82476563.82497423.82497511.82508653	0	na	0	na	1	1	na	0.942134	na	na	na	na	0	0.148084	1	na	na	na	na	na	na	na	0	na	na	1	na	0.162959	na	0	na	1	na	0.0577939	1	0	0.381893	na	0.296945	0.294769	na	na	0	0	0	0.174395	na	na
1125	ENSG00000186448.A3.chr3.44666635.44670557.44666635.44670566	0.101982	0.148765	0.142213	0.515491	0.53751	0.408698	0.446671	0.297635	0.652243	0.510761	1	0.568861	0.672833	0.620595	0.708183	0.36415	0.828852	0.492717	0.770676	0.519088	0.314186	0.840298	0.623911	0.464216	1	0.280432	0.821609	0.276205	0.667785	0.273362	0.979161	0.758451	0.621118	0.75325	0.999989	0.303401	0.416899	0.344735	0.764603	0.571996	0.625313	0.777727	0.541349	0.555532	0.837199	0.509274	0.570747	0.586695
1126	ENSG00000186439.SE.chr6.123545276.123573557.123573580.123576226	0.893074	0.732773	0.841956	0.87505	0.852623	0.732221	0.888943	0.651402	0.775571	0.674184	0.745552	0.783101	0.88107	0.820253	0.793428	0.61996	0.764505	0.772973	0.799662	0.69846	0.783422	0.865263	0.837075	0.6875	0.643319	0.695724	0.83805	0.699306	0.484831	0.742131	0.665911	0.894845	0.84419	0.855242	0.753549	0.560996	0.891168	0.736454	0.828009	0.734424	0.797904	0.628679	0.650207	0.836096	0.704918	0.858961	0.743802	0.612061
1127	ENSG00000186318.A5.chr11.117164649.117165847.117164649.117165979	na	na	1	0.283447	1	na	na	1	0	na	1	1	0.565166	na	1	na	1	na	1	na	1	1	0.738824	na	na	na	0	na	0.87127	0	na	na	na	1	0.260087	0	1	1	na	0	0	0	0	0	0	1	1	na
1128	ENSG00000186260.SE.chr16.14173211.14186578.14186739.14234401	0.0888021	0	0.0485388	0.140256	0.110486	0.177129	0.15485	0.0548344	0.159404	0.0280196	0.0348566	0.113231	0.157316	0	0.191259	0	0.107482	0.0688863	0.0638424	0.0798461	0.177618	0.321146	0.035377	0.0227442	0.209223	0.0337732	0.15874	0.0623643	0.0904929	0.0221599	0.0642562	0.313804	0.195621	0.059729	0.181117	0.121408	0.0740341	0.0739309	0.190533	0.176658	0.182178	0	0.264144	0.156112	0.131021	0.261753	0.366902	0.135333
1129	ENSG00000186260.AL.chr16.14234617.14263998.14264327.14234617.14304100.14304155	0.957147	1	0.909989	0.72275	0.834565	0.731872	0.707204	0.85997	0.740876	0.943491	0.842398	0.892919	0.803114	1	0.668362	1	0.679049	0.832382	0.906097	0.839821	0.693979	0.375774	0.945036	0.971196	0.775396	0.972788	0.708667	0.958021	0.786164	0.960413	0.901753	0.648789	0.739949	0.932291	0.66689	0.823743	0.898528	0.826263	0.732893	0.749212	0.713319	1	0.440735	0.601949	0.632017	0.68231	0.475957	0.773719
1130	ENSG00000186235.AL.chr2.239133193.239133514.239136325.239133754.239134140.239136325	0.693299	na	na	na	0.604583	0	na	na	1	na	na	0.676906	0.451003	na	0	na	1	na	na	na	0.561631	0	0.611556	na	na	na	1	0	0	na	na	na	na	na	0	na	na	0.706102	0	na	na	0	na	0	na	0	0	na
1131	ENSG00000186230.SE.chr19.57946961.57953253.57953379.57954659	0.680147	1	1	0.681681	1	0.298347	1	0.843109	0.244997	1	1	1	1	1	1	1	1	1	1	1	1	1	1	1	1	1	1	1	1	1	1	1	1	1	1	1	1	1	1	1	1	1	1	1	1	1	1	1
1132	ENSG00000186205.AL.chr1.220978616.220982201.220982318.220978616.220986634.220987735	0	0	0	0.836796	0.262427	0	0	0	0	0	0	0	0	0.273577	0.628737	0	0.45162	0	0	0.205892	0.345816	0.75489	0.786563	0.219841	0	0	0.440585	0	0.550489	0	0	0	0.517444	0.19758	0	0	0.298976	0.381239	0.330922	0.460465	0	0	0	0.395355	0.789338	0.68491	0.505152	0.681554
1133	ENSG00000186205.AL.chr1.220978616.220982201.220982318.220978616.220986634.220987730	0	na	0	0.443246	0.171404	0	0	0	0	0	0	0	0	0.192225	0.364702	0	0.0621762	na	0	0.526817	0.231556	0.309011	0.461495	0.563169	na	0	0.320759	0	0.101698	0	0	0	0.344582	0.145677	0	0	0.0641435	0.178403	0.303098	0.25601	0	0	0	0.0758825	0.524956	0.36865	0.3923	0.296263
1134	ENSG00000186153.SE.chr16.78149051.78790837.78790912.79245505	0	0	0.785138	0	0.999889	0.281791	1	1	1	1	0.594663	0.714478	1	1	0.591587	na	0.416982	na	0.646653	1	1	0.723529	1	0	1	na	0.620625	1	1	1	1	0	0.79131	1	0.36756	1	1	1	1	1	0.69517	0	0	0.353201	1	1	1	1
1135	ENSG00000186115.SE.chr19.15996863.15997052.15997118.16000233	1	1	1	1	1	1	0	na	1	na	0.306895	1	0.272921	1	1	1	0.488418	na	0	na	1	1	0.636734	1	na	1	1	1	1	1	na	1	1	1	0.480916	1	1	1	1	1	1	1	na	1	1	1	na	1
1136	ENSG00000186115.MX.chr19.16003392.16006316.16006460.16008836.16003392.16008224.16008422.16008836	1	1	na	1	1	1	0	na	1	na	0.306895	1	0.272921	1	1	1	0.488418	na	0	na	1	1	0.636734	1	na	1	1	1	1	1	na	1	1	1	0.480916	1	1	1	1	1	1	1	na	1	1	1	na	1
1137	ENSG00000186063.SE.chr1.222843331.222843475.222843592.222846655	1	0.996767	1	1	0.997707	1	1	1	0.985709	0.989662	1	1	1	1	1	1	1	1	1	0.963918	1	0.994352	1	1	1	0.990913	1	0.98317	0.960422	1	1	1	0.9872	1	1	0.990891	0.992074	0.977794	0.985038	0.959895	0.994543	1	0.996232	0.997316	1	0.961222	1	0.980653
1138	ENSG00000186017.AL.chr19.36947362.36947451.36967451.36963893.36964360.36967451	0.782618	1	1	0.287374	1	1	1	0.200262	na	na	0.586872	0.565291	0.774593	0.374023	0.342115	na	1	1	0	na	1	0	1	1	1	1	0.486575	0.758411	0.210991	0.697281	na	na	0.181656	0.463498	0.221694	1	0.340009	0	0.10581	0.792679	0.108684	1	1	0.193025	0	0.814223	0	1
1139	ENSG00000186017.AL.chr19.36937923.36940903.36967451.36963893.36964360.36967451	0.190154	1	1	0.513411	1	1	1	0.250836	1	1	0.857856	0.440722	0	0.171168	0.198627	1	1	1	0.62305	1	1	0.269313	na	1	1	1	0.219952	0.337472	0.138409	0.586217	1	1	0.282139	0.60639	0.423495	na	0.0399128	0.527223	0	0.507788	0.365885	1	1	0.508497	0.589613	0.78862	0.527845	1
1140	ENSG00000186017.AF.chr19.36967518.36980315.36980337.36967518.36980388.36980421	0.622364	1	1	0.762216	1	1	1	0.372077	1	1	0.897366	0.775357	0.648845	0.531281	0.349112	1	1	1	0.740087	1	1	0.540475	1	1	1	1	0.617371	0.565093	0.640998	0.782583	1	1	0.745597	0.622096	0.683535	1	0.407184	0.643578	0.126666	0.765467	0.521298	1	1	0.437703	0.810984	0.883362	0.630576	1
1141	ENSG00000186010.AL.chr19.19638579.19638816.19639013.19638579.19639365.19639863	0.924015	1	0.969255	1	0.977172	0.931579	1	1	1	1	1	0.969898	0.98749	1	1	1	1	1	1	1	1	1	1	1	1	1	1	1	1	1	1	1	1	1	1	1	1	1	0.966935	1	1	1	1	1	1	0.93362	1	1
1142	ENSG00000186001.AL.chr3.197602646.197607383.197610247.197602646.197610412.197611173	1	1	1	1	1	1	1	0.983668	1	1	1	1	1	1	1	1	1	1	1	1	1	1	1	1	1	1	1	1	1	1	1	1	1	1	1	1	1	1	1	1	1	1	1	1	1	1	1	1
1143	ENSG00000186001.AL.chr3.197602646.197607383.197607496.197602646.197610412.197611173	na	1	1	1	1	1	1	0.880778	1	1	1	1	1	na	1	1	na	1	1	1	1	1	1	1	na	na	1	1	1	1	1	1	1	1	1	1	1	1	1	1	1	na	1	1	1	1	na	1
1144	ENSG00000185989.SE.chr13.114795363.114806476.114806570.114817527	0.955994	1	1	1	1	1	1	1	1	1	1	1	1	1	1	1	1	1	1	1	1	1	1	1	1	1	1	1	1	1	1	1	1	1	1	1	1	1	1	1	1	1	1	1	1	1	1	1
1145	ENSG00000185958.AL.chr12.50720013.50721040.50724356.50721092.50721187.50724356	0.745634	1	0.838297	0.714071	0.584716	1	0.855914	1	0.473654	1	1	0.292535	0.769195	0.561818	0.628832	1	1	1	0.717524	0.653686	0.591134	0.587606	1	0.487397	0.281155	0.612132	0.76058	1	0.429371	1	0.716679	1	0.658146	0.776024	0.546746	0.77518	0.405825	0.882155	0.166129	0.45262	0.409516	0.56669	0.684644	0.313467	1	0.741266	0.766763	1
1146	ENSG00000185946.AF.chr1.104068379.104068445.104070317.104068593.104068884.104070317	0.898129	0.683746	0.690456	0.567538	0.62373	0.526928	0.788291	0.784698	0.612497	0.680548	0.763021	0.721757	0.64325	0.462208	0.611845	0.571786	0.741024	0.818115	0.814167	0.637423	0.631777	0.564603	0.826839	0.729115	0.578571	0.601704	0.649411	0.33251	0.703739	0.798961	0.338161	0.669083	0.586789	0.720385	0.643554	0.818464	0.581035	0.751316	0.692887	0.801732	0.647168	0.637625	0.714833	0.626451	0.564155	0.732301	0.473888	0.723836
1147	ENSG00000185920.AF.chr9.98268881.98270443.98270943.98268881.98278751.98279339	0.835183	1.13904e-06	0	0	0	0	0	1	1	na	0	0	0	0.949543	0	1	na	1	0	1	0	na	0.502123	1	1.1498e-07	na	0	0	0.653214	na	1	0	0	0.913379	0.596187	1	0.903994	0	1	0	1	1	1	0	na	0.504809	0	1
1148	ENSG00000185896.RI.chr13.113974660.113974785.113975719.113975785	0.407994	0.481162	0.103158	0.0331675	0.0803939	0.0440791	0.0542933	0.046658	0.0531506	0.100508	0.0282625	0.0724738	0.126923	0.148329	0.0436161	0.0745608	0.0291573	0.0765856	0.0623885	0.0443694	0.0977308	0.0364678	0.121647	0.0381781	0.0316975	0.0572048	0.0701708	0.133607	0.0418964	0.1447	0.00803547	0.0252013	0.0351868	0.0397587	0.0663287	0.0818452	0.064317	0.0444939	0.0986794	0.085607	0.0454501	0.0595588	0.0219274	0.033723	0.0158644	0.0566957	0.0403394	0.0178024
1149	ENSG00000185869.A5.chr19.37406153.37406698.37406153.37406913	0.535135	0.718276	0.53121	0.61032	0.659779	0.64608	0.774797	0.577858	0.730463	0.689937	0.427258	0.591566	0.575092	0.604161	0.69439	0.624942	0.661987	0.600203	0.63111	0.759844	0.641585	0.54074	0.776074	0.585322	0.721465	0.59268	0.729666	0.930675	0.536702	0.518491	0.831375	0.703259	0.574057	0.850193	0.660971	0.630984	0.549915	0.724775	0.651383	0.640327	0.634432	0.833567	0.863165	0.671047	0.838619	0.529613	0.889687	0.938389
1150	ENSG00000185864.A5.chr16.21858862.21863091.21858862.21863236	0.309474	0.583666	0	0	0	0	0	0	0	0	0	0	0	0.20336	0	0.617836	0	0	0	0	0	0	0	0	0	0	0	0	0	0	0.145254	0	0	0	0	0	0	0	0	0	0	0	0	0	0	0	0	0
1151	ENSG00000185847.AL.chr12.111376316.111381128.111381499.111376316.111395826.111396012	0.0645433	0.0470716	0.196686	0.315121	0.416523	0.255146	0.334617	0.181703	0.0652867	0.163985	0.28256	0.353466	0.370508	0.253272	0.350401	0.200405	0.2526	0	0.430846	0.0505145	0.149176	0.374447	0.295952	0.227061	0.132558	0.0348207	0.402149	0.374552	0.126201	0.188186	0.23442	0.107454	0.338093	0.0252109	0.294864	0.203519	0.145941	0.339205	0.345947	0.463393	0.304427	0.213928	0.397663	0.256645	0.275845	0.421795	0.275884	0.115817
1152	ENSG00000185842.SE.chr1.225117537.225139140.225139179.225140397	0	na	0	1	0	0.751266	na	0	0	na	0	0	0.84744	0.895523	na	0	0	0	na	0	na	0	0.924344	0	0	na	0	0.764618	0	0	na	0	1	0.313164	0	0	0.487056	0	0	0.803192	0	0.930474	0.979251	0.855763	0	0.924602	0	na
1153	ENSG00000185842.MX.chr1.225306996.225311229.225311316.225332099.225306996.225328433.225328723.225332099	0.235572	0	0	0	0.840036	0.787567	0.880041	na	0	0.91824	0	0	0.537079	0.686896	0.850804	0	0	0	0	na	0	1	0.818401	0.958772	1	na	0.968289	0.425243	na	0	0.895433	na	0	0.865847	0.811069	0	0.886431	na	0	0	0.944185	0.967077	0	0.960924	1	0.861071	1	0.419609
1154	ENSG00000185811.AF.chr7.50343720.50343955.50358644.50348350.50348502.50358644	0.173712	na	0.303255	0	0.334236	0	0	0.753722	0	0	na	0	0	0	0.308046	0	0	0	0	0	0	0	0	0	na	0	0	0.224982	na	1	0	0	0.485477	0.936591	0.339775	0.636373	0.308828	na	0	0	0.501537	0	0.15633	1	1	0.377884	0	0
1155	ENSG00000185787.AF.chr15.79166065.79166181.79170555.79170107.79170302.79170555	1	0	0	0.504519	0.291878	0	0.252562	0	0	0	0.81515	0.860127	0	na	0.588257	na	0	na	na	0	0.49736	1	0	0	0	0	0.0958908	1	0	0	0	0	0.374701	0	0	0	0	0	0	0.615166	0	na	0	0	na	0	0	0
1156	ENSG00000185787.AF.chr15.79165367.79165399.79170555.79170120.79170302.79170555	0.893497	1	1	1	1	1	1	1	1	0.924295	1	1	1	1	1	1	1	1	0.989119	1	1	1	0.996922	1	1	1	1	1	1	1	1	1	1	0.992498	1	1	1	1	1	1	1	1	1	1	1	1	0.989528	1
1157	ENSG00000185787.AF.chr15.79165367.79165399.79170555.79166065.79166181.79170555	0.809119	1	1	0.98422	0.986747	1	0.978143	1	1	1	0.945284	0.93839	1	1	0.964191	1	1	1	1	1	0.977215	0.983808	1	1	1	1	0.99632	0.962839	1	1	1	1	0.982082	1	1	1	1	1	1	0.951027	1	1	1	1	1	1	1	1
1158	ENSG00000185787.AF.chr15.79165326.79165399.79170555.79166065.79166181.79170555	0.312629	1	1	0.52519	0.640343	1	0.422871	1	1	1	0	0.357566	1	1	0	na	1	1	1	1	0.497657	0.427354	1	1	1	1	0.866502	0.844853	1	1	1	1	0.684444	1	1	1	1	1	1	0.337374	1	1	1	1	na	1	1	na
1159	ENSG00000185787.AF.chr15.79165315.79165399.79170555.79166065.79166181.79170555	0.198637	1	1	0.228738	0.463055	na	0.417102	1	1	na	0.250942	0.063308	1	1	0.0692804	1	na	1	1	1	0.256509	0.130855	1	1	1	na	0.789768	0.774361	1	1	1	1	0.36815	1	1	1	1	1	1	0.143836	na	1	1	1	1	1	1	1
1160	ENSG00000185787.AF.chr15.79165296.79165399.79170555.79166065.79166181.79170555	0.326056	na	1	0.0535319	0.364535	1	0.41633	1	1	1	0	0	1	na	0.108656	1	1	na	1	1	0.555218	0.272058	1	na	1	na	0.890858	0.568726	1	na	1	na	0.744586	1	1	1	na	1	na	0.182864	1	na	1	na	1	1	1	1
1161	ENSG00000185787.AF.chr15.79165156.79165399.79170555.79166065.79166181.79170555	0.570135	1	1	0.349443	0.799064	1	0.594388	1	1	1	0.582781	0.259163	1	1	0.466993	1	1	1	1	1	0.718106	0.7075	1	1	1	1	0.925353	0.780955	1	1	1	1	0.664158	1	1	1	1	1	1	0.389297	1	1	1	1	1	1	1	1
1162	ENSG00000185787.AF.chr15.79165118.79165399.79170555.79170120.79170302.79170555	0.67874	1	1	1	1	1	1	1	1	0.957803	1	1	1	1	1	1	1	1	0.983438	1	1	1	0.993474	1	1	1	1	1	1	1	1	1	1	0.989911	1	1	1	1	1	1	1	1	1	1	1	1	0.977311	1
1163	ENSG00000185787.AF.chr15.79165118.79165399.79170555.79166065.79166181.79170555	0.516323	1	1	0.940208	0.989187	1	0.961839	1	1	1	0.961457	0.90258	1	1	0.945081	1	1	1	1	1	0.957281	0.96337	1	1	1	1	0.9931	0.963675	1	1	1	1	0.962158	1	1	1	1	1	1	0.871089	1	1	1	1	1	1	1	1
1164	ENSG00000185787.A5.chr15.79165460.79170555.79165399.79170555	0.054178	0	0	0	0	0	0	0	0	0	0	0	0	0	0	0	0	0	0	0	0	0	0	0	0	0	0	0	0	0.00638757	0.00349	0	0	0	0.00404901	0	0	0	0	0	0	0	0	0.00322197	0	0.00329726	0	0
1165	ENSG00000185739.AF.chr16.4254635.4289635.4289744.4254635.4292008.4292081	0.144563	0.0793054	0.0174857	0	0.00347746	0	0.0188164	0	0.0596016	0	0.00361113	0	0.0112742	0	0.0067062	0	0	0	0.00706544	0	0.0161551	0.00297526	0.00374133	0.0157406	0	0	0.00191387	0.00860674	0.00955011	0	0	0	0.0150459	0	0.00784422	0	0	0.0104163	0.0215303	0.00658118	0.00316116	0	0	0.00273437	0.0021359	0.0113774	0.0173327	0.0307522
1166	ENSG00000185728.SE.chr8.64081970.64085212.64085357.64087890	0.127831	0.103122	0.0803847	0.0568905	0.110556	0.0589632	0.0514016	0.17068	0.118877	0.146081	0.0631988	0.0431866	0.193602	0.113839	0.0971521	0.0436608	0.049777	0.0669014	0.0497748	0.156305	0.175543	0.123242	0.0634163	0.0360049	0.0666197	0.0309397	0.114832	0.0491559	0.128296	0.116485	0.0644234	0.0760052	0.122565	0.0593011	0.0922396	0.0263102	0.025986	0.0572307	0.0863913	0.113972	0.0859029	0	0.0281783	0.0991655	0.0885481	0.0846011	0.0414982	0.0335385
1167	ENSG00000185728.AL.chr8.64087975.64098706.64099121.64087975.64122241.64125003	na	0	0	0.281426	0.316537	0.811161	0	0	0	0	0	0.773922	1	0	0.457728	0	0.933077	0	0.536459	0	0.612391	0.496166	0.43329	0	0	na	0	0	0.750379	0.404272	0	0	0.433509	0	0.384122	0.206988	0	0.491841	0	0.604838	0	0	0	0	0	0	0	0
1168	ENSG00000185728.AF.chr8.64081180.64081460.64081946.64081581.64081664.64081946	0.402425	0.441573	0.717667	1	0.183496	1	0.22371	0.44678	0.617892	0.101387	0.514526	1	0.100008	0.927783	0.988567	0.303027	1	0.626552	0.934545	0.121719	0.355379	1	0.99984	0.7048	0.622239	1	0.472687	0.778028	0.999998	0.387128	0.582335	0	0.999996	0.626794	0.417562	0.895456	0.859241	0.866534	0.705547	1	1	1	0.599686	0.426265	0.844489	1	0.999614	0.655592
1169	ENSG00000185697.AL.chr8.67476932.67477060.67478919.67477368.67477742.67478919	1	na	0.47489	1	0.797834	1	1	1	1	na	na	1	1	0	1	1	1	1	1	0.504885	1	1	0.584027	1	0	1	0.814586	0.453901	1	0.391146	0.867865	1	1	0.000201295	1	1	0.113906	0.910671	1	0.71996	1	0.290813	1	1	0.368947	1	1	0.469699
1170	ENSG00000185686.AF.chr22.22893511.22896251.22896603.22893511.22898257.22898347	1	1	1	na	na	0	na	na	1	na	na	na	na	0.602125	1	na	na	na	na	na	na	na	1	1	na	0	1	1	na	na	na	na	na	1	0	na	1	0	na	0	na	0	na	na	0	0	na	0
1171	ENSG00000185686.AF.chr22.22893511.22896251.22896600.22893511.22898257.22898347	1	na	1	na	na	0.328177	1	na	1	na	na	1	1	0	na	na	na	na	na	na	na	na	1	1	na	0	na	1	na	na	na	na	na	1	0	1	na	0	na	0	na	0	na	na	0.754344	0.391736	na	0
1172	ENSG00000185666.AF.chr22.33402809.33410386.33410514.33402809.33454278.33454358	1	1	1	1	1	1	1	1	1	1	1	0.988497	1	1	1	1	1	1	1	1	1	1	1	1	1	1	0.992404	0.992726	0.993979	1	1	1	1	0.978283	1	0.993401	1	0.992732	1	1	0.981548	1	1	0.969075	1	1	1	1
1173	ENSG00000185666.AF.chr22.33402809.33410386.33410514.33402809.33453521.33453844	0.955791	1	0.965639	1	0.944612	0.959605	0.979275	1	0.936439	1	1	0.947811	0.928227	0.988576	1	1	0.769229	1	0.963796	1	1	1	1	1	1	1	0.980146	0.995892	1	1	1	1	1	0.957382	1	1	0.994975	1	1	1	1	1	0.977951	1	1	0.958	1	0.840221
1174	ENSG00000185658.AL.chr21.40559172.40559343.40568424.40565743.40566677.40568424	0.0508405	1	1	1	1	1	1	1	1	1	0.951172	0.894899	1	1	0.948572	1	0.963284	0.721573	1	1	1	1	1	1	1	1	1	1	1	1	1	0.940806	1	1	1	1	1	1	1	1	1	1	1	1	1	1	1	1
1175	ENSG00000185634.SE.chr15.49135785.49143385.49143445.49148150	1	1	1	1	0.724298	0.924328	1	1	1	1	1	0.90687	0.836258	0.452182	1	1	1	1	1	1	1	1	1	1	0.590208	1	0.880542	0.530744	1	1	1	1	1	0.534946	0.693758	1	0.415579	0.884207	1	0.802404	1	0.259598	1	1	1	0.588837	1	0.410589
1176	ENSG00000185634.AF.chr15.49164339.49168745.49169686.49164339.49169765.49169826	1	1	1	1	0.687935	0.902203	1	1	1	1	1	0.773983	0.729362	0.264821	1	1	1	1	1	1	1	1	1	1	0.24052	1	0.860125	0.42424	1	1	1	1	1	0.457509	0.652882	1	0.34728	0.84834	1	0.778357	1	0.108215	1	1	1	0.475331	1	0.20867
1177	ENSG00000185630.AL.chr1.164790863.164815821.164816308.164790863.164853779.164854300	0.342864	0.345679	0.410869	0.669763	0.386735	0.523459	0.796253	0.688363	0.829285	0.389381	0.658252	0.321719	0.384056	0.513419	0.350777	0.190251	0.398875	0.943812	0.726407	0.771554	0.515482	0.386231	0.745705	0.333621	0.925043	1	0.641363	0.412193	0.600817	0.681606	0.777979	0.608078	0.783462	0.642369	0.632753	0.755376	0.816636	0.665366	0.770611	0.697931	0.649347	1	0.588594	0.438282	0.710898	0.609956	0.476914	0.454011
1178	ENSG00000185627.SE.chr11.250865.251820.251936.252505	0.641806	1	1	1	1	1	1	0.922157	1	1	1	na	1	1	1	1	0.718866	1	1	1	0.928618	1	1	1	1	1	0.945725	1	1	1	1	1	1	1	1	0.942525	1	1	1	1	1	1	1	1	1	0.91551	1	1
1179	ENSG00000185596.A3.chr15.102506430.102512796.102506430.102512799	1	na	na	1	1	1	1	0.498793	na	1	1	1	1	na	1	na	1	1	1	na	1	1	1	1	1	na	1	1	1	na	1	1	1	1	1	1	1	1	1	1	na	1	1	1	na	na	1	1
1180	ENSG00000185551.AF.chr15.96873946.96875776.96877305.96875794.96875850.96877305	1	0.470002	1	1	1	1	1	0	0.67955	0.317783	1	1	1	0.781274	1	0.388348	1	0.0580676	0.920527	0.140791	0.903759	1	1	0.6042	0.543698	0.785407	1	1	1	1	0.320018	1	1	1	1	1	0.600738	1	1	1	1	0.393351	0.601058	1	1	0.998082	1	1
1181	ENSG00000185518.AF.chr15.91643180.91643593.91795049.91769100.91769944.91795049	0.837016	0.792796	0	1	0.782955	0.670023	0.694395	0.523369	0.700172	0.669955	0.78779	0.999878	0.309811	0	0.516909	0.644598	0.491571	0.6219	0.643088	0.525751	1	0.503747	0.645871	1	0.521213	0.721169	0.679741	0.120939	0.561175	0.432757	0	0	0.158825	0.332613	0.67037	0.999999	0.582007	0.74061	0.738834	0.478569	0.791559	0.404602	0.439935	0.869998	0.116308	0.514602	0.660432	0.423705
1182	ENSG00000185515.AF.chrX.154299793.154299925.154305445.154301686.154301706.154305445	0	0.331592	0.633944	0.492105	0	0.605943	0.369959	0	0	na	na	0.138688	0	0	0.825955	na	0	0.920999	1	0.326787	0	1	0	0	na	0	0.738886	0.0472973	1	0.258796	0	0	0.441613	0	1	0.326924	0	0	1	0.369205	0.477788	0.571231	0	0.655328	1	0	0.746385	0.703704
1183	ENSG00000185513.A3.chr20.42144055.42144559.42144055.42144733	0	0	0	0	0.245788	0	0	na	0.356489	na	0	0.136884	0	na	0	0	0	0	0.577676	0	0	0	0	na	na	na	0	0.182476	0.293329	0.47532	0	na	0	0	0	0	0.596376	0	0.226592	0.881823	0.13619	na	na	0.372126	0	0	0	0
1184	ENSG00000185480.MX.chr12.102517819.102547647.102547767.102559507.102517819.102558216.102558386.102559507	0	0.167912	0	0	0.593997	na	0	na	0	0.7406	na	na	na	0	na	1	na	0	na	na	na	na	0.506777	1	na	1	0	0	na	na	1	na	1	1	0	0	na	1	na	0	1	na	na	0.750979	na	na	1	0
1185	ENSG00000185480.AF.chr12.102513973.102514064.102517664.102514161.102514269.102517664	0.0265911	0.23935	0.106857	0.119187	0.048374	0	0.0720454	0	0.179552	0.288931	0	0	0	0.123476	0	0	0	0.262188	0	0	0	0	0.0499111	0	0	0	0.0429575	0.0244875	0	0	0	0	0	0	0.0527948	0.0565382	0	0	0	0.0699504	0	0	0	0.127253	0	0	0	0.0533674
1186	ENSG00000185442.AL.chr15.93160678.93160955.93173444.93162349.93162689.93173444	0.713131	na	1	1	1	1	0.63549	na	1	1	1	1	1	1	0.757695	na	1	1	1	na	0.388468	1	1	1	1	1	0.794888	1	0.909074	1	na	na	0.615515	0.71485	0.751615	1	0.605076	0.572262	0.732389	1	0.664579	na	1	1	0.76598	0.704728	0.36675	0.868546
1187	ENSG00000185442.AF.chr15.93173575.93198546.93198581.93173575.93211128.93211273	0	0	na	na	1	na	1	na	na	na	na	1	1	1	na	0	na	na	na	na	1	na	1	0.988236	na	na	1	na	1	na	0	na	0.946118	0.939637	0	0.916754	na	na	1	na	0.886151	0	na	1	na	1	na	0
1188	ENSG00000185442.AF.chr15.93173575.93196366.93196440.93173575.93211128.93211273	0.5	0	na	na	na	na	1	na	na	na	na	na	na	na	1	0	na	na	na	na	1	na	na	0	na	na	1	na	1	na	0	na	0.893229	0.706305	0.484634	0	1	1	1	na	0.72117	0	na	na	1	1	1	0.62277
1189	ENSG00000185442.AF.chr15.93173575.93196366.93196440.93173575.93198546.93199188	0.0936666	0	0	0	0	0	0.564239	0	0	0	0	0	0	0	0.443032	0	0	0	0	0	0.51252	0	0	0	0	0	0.285443	0	0.0830185	0	0	0	0.441169	0.717779	0.440366	0	0.540324	0.471832	0.328717	0	0.401496	0	0	0	0.254335	0.303239	0.552359	0.285393
1190	ENSG00000185442.AF.chr15.93173575.93196366.93196440.93173575.93198361.93198634	0.494918	0	na	na	0	na	1	na	na	na	na	0	0	0	1	na	na	na	na	na	1	na	na	na	na	na	1	na	1	na	na	na	1	1	1	na	0.769853	1	0.48481	na	1	na	na	na	1	0.834217	1	1
1191	ENSG00000185442.AF.chr15.93173575.93188744.93188828.93173575.93196366.93196440	0.713131	na	1	1	1	1	0.63549	na	1	1	1	1	1	1	0.757695	na	1	1	1	na	0.388468	1	1	1	1	1	0.794888	1	0.909074	1	na	na	0.615515	0.71485	0.751615	1	0.605076	0.572262	0.732389	1	0.664579	na	1	1	0.76598	0.704728	0.36675	0.868546
1192	ENSG00000185442.A5.chr15.93173575.93198361.93173575.93198546	0.0954065	0.606311	0	0	0.0349944	0	0	0	0	0	0	0.0410323	0.0167581	0.0790236	0	0	0	0	0	0	0	0	0	0	0	0	0	0	0	0	0	0	0	0	0	0	0.260026	0	0.0472649	0	0	0	0	0	0	0.0493114	0	0
1193	ENSG00000185436.AF.chr1.24507344.24513681.24513751.24507344.24514292.24514449	0.550475	1	1	1	0.649327	1	1	1	1	1	1	1	0.774997	1	1	1	1	1	1	1	1	1	0.851498	1	1	1	1	1	1	1	1	1	1	1	0.921766	1	1	0.892885	1	1	1	1	1	1	1	1	1	1
1194	ENSG00000185420.SE.chr1.246027188.246078832.246078942.246091233	1	1	0.886074	1	0.851958	0.899485	1	0.959943	1	1	1	1	0.856812	1	1	1	1	1	1	1	0.92186	1	1	1	1	1	1	1	1	1	1	1	1	1	1	1	1	1	1	1	1	1	1	1	1	0.89642	1	1
1195	ENSG00000185420.AF.chr1.246518396.246580598.246580714.246518396.246670356.246670559	1	1	1	1	1	1	na	na	1	na	1	na	0.00244198	1	1	na	na	na	1	1	1	na	1	1	1	1	1	1	na	1	na	1	1	1	1	1	1	1	1	1	1	1	1	na	1	1	0.999833	na
1196	ENSG00000185420.AF.chr1.246518396.246518483.246518637.246518396.246670356.246670559	na	na	1	na	1	na	na	na	na	1	1	na	0.737188	1	na	1	na	na	1	1	1	na	na	na	1	na	1	1	na	na	na	na	1	na	na	1	1	na	1	1	na	na	1	na	na	na	0.999803	1
1197	ENSG00000185420.AF.chr1.246093239.246151696.246151840.246093239.246259546.246259725	0	0	0.257739	0	0.767334	1	0	0.237172	na	0	0	0	0.558274	4.31855e-07	0	na	0	na	0	0	0.251915	0	0	na	na	0	0	0	0	0	0	0	0	0	0	0	0	0	na	0	0	na	0	0	0	0.237917	0	na
1198	ENSG00000185418.SE.chr15.102226265.102239534.102239638.102241289	0.336727	0.309616	0.27577	0.197361	0.21319	0.20874	0.159072	0.166229	0.336917	0.0752081	0.201663	0.230193	0.188148	0.274199	0.246659	0.177201	0.308268	0.0951379	0.167972	0.327872	0.237962	0.269809	0.150859	0.244531	0.171777	0.124929	0.309457	0.084463	0.126013	0.242882	0.151661	0.237387	0.325481	0.231163	0.211319	0.20922	0.269715	0.232782	0.233261	0.352013	0.127411	0.219453	0.0389223	0.279488	0.243137	0.256731	0.159465	0.0812477
1199	ENSG00000185414.SE.chr2.99802717.99803382.99803481.99804640	0	0	0.135219	0.0992277	0.181205	0.118156	0.112282	0.151115	0.372326	0.134218	0.0855096	0.203618	0.161914	0.0986956	0.0794953	0.338768	0.146235	0	0.0684942	0.256477	0.0988821	0.142793	0.12993	0.304142	0.289121	0.194369	0.0709679	0.225363	0.0604768	0.155157	0.154994	0.298826	0.205569	0.094437	0.145818	0.225045	0.288775	0.123085	0.121885	0.154941	0.234743	0.499663	0.264518	0.189352	0.123766	0.123541	0.164266	0.206694
1200	ENSG00000185379.SE.chr17.33433500.33434007.33434141.33443878	0.505717	na	na	1	1	0.277007	0.29566	na	na	na	na	na	0.198539	0.196255	0	1	1	na	1	na	na	na	1	na	na	na	1	0.484363	1	na	na	na	0.0651716	na	na	na	na	0.0291246	1	0.0320288	0	na	na	0	na	0	1	na
1201	ENSG00000185379.AF.chr17.33446191.33446551.33446857.33446191.33448310.33448541	0.315433	0	0	0.0613842	0.320164	0.215356	0.544174	0	0	0	0	0	0.0887559	0.133603	0	0.169141	0.430415	0	0.317568	0	0	0	0.0596061	0	0	0	0.0566597	0.033803	0.100127	0	0	0	0.0385805	0	0	0	0	0.0796095	0.104185	0.063853	0	0	0	0	0	0	0.162595	0
1202	ENSG00000185345.SE.chr6.162683797.162864342.162864505.163148694	0.939136	1	1	1	1	1	0.939813	1	1	1	1	1	1	0.780727	1	1	1	1	1	1	1	1	0.942846	1	0.493927	1	0.96041	0.909374	1	0.729783	0.842846	1	0.614965	0.933508	1	1	0.846389	1	1	1	1	0.619572	0.632405	0.882056	0.86065	1	0.917182	1
1203	ENSG00000185345.SE.chr6.161771243.161781120.161781237.161807826	0.948775	1	1	1	1	1	0.979452	1	1	1	1	1	1	0.780727	1	1	1	1	1	1	1	1	0.986359	1	0.816589	1	0.981898	0.915832	1	0.889097	0.907023	1	0.729041	0.982288	1	1	0.911378	1	1	1	1	0.808779	0.934663	0.97463	0.952472	1	0.979619	1
1204	ENSG00000185345.MX.chr6.162622284.162683557.162683797.163148694.162622284.162864342.162864505.163148694	1	na	0	na	na	na	1	0	na	na	na	0	0	1	0	0	na	na	na	na	0	0	1	na	1	na	1	1	0	1	1	na	1	1	0	na	1	0	na	na	na	1	1	1	1	na	1	na
1205	ENSG00000185340.AL.chr22.29703143.29703336.29703789.29703143.29704077.29704510	1	na	1	na	0.782828	na	na	1	na	na	1	na	1	1	1	na	na	na	na	na	na	1	1	na	na	na	na	1	na	1	na	na	1	1	na	1	1	1	1	1	1	na	na	na	1	1	na	1
1206	ENSG00000185324.SE.chr16.89753205.89755660.89755732.89756961	0.0651519	na	1	1	1	na	1	na	na	1	1	na	0	na	1	1	1	na	1	na	1	1	1	1	1	1	1	na	1	na	1	na	1	1	1	1	1	0	na	na	1	1	na	1	1	1	1	1
1207	ENSG00000185304.AF.chr2.88118142.88125177.88125471.88118142.88285246.88285309	1	1.77399e-06	1	1	0.341005	1	0.388493	0.982865	1	1	1	1	1	1	0.800246	0.367586	na	0.715413	1	0.999994	1	0.995778	1	1	na	0	1	1	1	1	1	0.165371	1	1	0.352096	0.99968	0.999701	0.75266	1	1	1	0.572062	0.94385	1	1	0.997174	1	0.566886
1208	ENSG00000185278.AF.chr1.173837220.173837393.173838063.173837532.173837543.173838063	1	na	1	1	1	1	1	1	na	na	1	na	1	1	0	na	1	na	na	1	0.0718511	0.469628	0.678665	na	0	1	0	1	na	0.446813	na	1	0.309432	1	0.630719	na	0.22867	0	1	0.380845	0.269593	1	1	na	na	1	0	1
1209	ENSG00000185236.AF.chr19.8454865.8454940.8464747.8455083.8455340.8464747	0.316563	1	0.20471	0.680337	0	0.72172	0.736572	0.5871	0	0.116432	0.561785	0.0577354	0.42866	0	0.773812	0.802541	0.823744	1	0	1	0.842738	0.753052	0	0	0	0	0	0	0.385237	na	0	0	0.671265	0	0.36066	0.126231	0	0.691197	0.0648778	0.339354	0.532642	0	0	0.246464	0.604433	0.505661	0.545377	0.740863
1210	ENSG00000185201.AL.chr11.308438.309013.309395.308438.314922.315272	0.519231	1	0.267554	0.434087	0.386754	0.388038	0.371588	0.515691	0.269168	0.481751	0.451073	0.429786	0.577067	0.107026	0.391732	0.613601	0.729272	0.338791	0.515212	0.264659	0.347972	0.630657	0.55995	0.107702	0.139875	0.364243	0.313824	0.388716	0.634025	0.371422	0.502407	0.53559	0.384781	0.367802	0.55024	0.341788	0.348729	0.42046	0.302255	0.588708	0.211834	0.478535	0.248673	0.320116	0.270031	0.511951	0.263344	0.427328
1211	ENSG00000185128.SE.chr17.36291514.36292428.36292527.36292898	1	na	1	0.0835268	1	0.914391	0	0.167414	na	0	na	1	na	na	0.0128675	0	na	0	0	na	0.167618	na	0	0	0	0	0.0573577	1	1	0.0877399	0.0180277	0	1	0.0666718	0.370207	0	0	0.146096	0	0.00544743	0.0141014	0.0145464	0	0	1	0.110111	0.188005	0.479713
1212	ENSG00000185128.A5.chr17.36292720.36292898.36292527.36292898	0.253133	na	0.622467	0.652769	0.0891664	0.367452	na	0	na	0	na	0.103685	0.800736	na	0	0	0	na	0.999912	0	0.494473	1	0.238176	na	na	na	0.721969	0.405852	0.118174	0.606607	0	0	0.991583	0.146367	0.314585	0.596766	1	0.898822	1	0.884614	0.726386	0.905909	na	0.454838	0	0.196246	0.992603	0
1213	ENSG00000185100.AF.chr14.105190523.105190799.105201357.105196230.105196550.105201357	1	1	1	1	1	1	0.98679	1	1	1	1	1	1	1	1	1	1	1	1	1	1	0.995975	1	1	1	1	0.991265	1	0.955277	1	1	1	1	1	1	1	1	1	1	1	0.983492	1	1	0.986612	1	1	1	1
1214	ENSG00000185088.AF.chr15.63448720.63448986.63449480.63448720.63450115.63450220	0	0	0	0.0150752	0.0106692	0	0	0	0.0111928	0	0.0316785	0.0325829	0.00908571	0.0124206	0.00359717	0.00352265	0.0509643	0	0.0385527	0.0185775	0	0.000454225	0.0218813	0.0227886	0	0.0442586	0.0257962	0.00691468	0.0204956	0	0.0126985	0	0.0279342	0.0110446	0	0.022133	0.0073778	0.00928827	0	0.024401	0.0527613	0.0364955	0.0176064	0.0340215	0.0156215	0.0136816	0.0450077	0.0145907
1215	ENSG00000185088.AF.chr15.63448720.63448986.63449480.63448720.63449599.63450001	0	0	0	0.0778364	0.055016	0	0	0	0.119877	0	0.0853575	0.0859218	0.0552599	0.150957	0.0291852	0.0250038	0.228282	0	0.292122	0.101319	0	0.00319864	0.128398	0.127916	0	0.214993	0.181596	0.0191673	0.124483	0	0.0778246	0	0.15485	0.0595484	0	0.152441	0.0731165	0.0804195	0	0.113048	0.327764	0.271259	0.123891	0.144812	0.0892999	0.156722	0.232636	0.0569076
1216	ENSG00000185046.MX.chr12.99174981.99175268.99175276.99192712.99174981.99175904.99175915.99192712	0	0	0	0	0	0	0	0	0	0	0	0	0	0	0	0	0	0	0	0	0	0	0	0	0	0	0.121058	0	0	0	0	0	0	0	0	0	0	0	0	0	0	0	0	0	0.38258	0	0.37904	0
1217	ENSG00000185046.AL.chr12.99128462.99129412.99145133.99137752.99139624.99145133	0	1	0.563419	0.942884	0.244679	0	0.597916	0.389272	0.59941	1	0.785314	0.783144	0	0.552936	0	0.40172	0.956353	0.810235	0.87392	0.504873	0.0740574	0	0.457686	0.57252	0.339477	0.869084	0	0	0.315506	0.344209	0.0243122	0.999965	0	0.678182	0	0.399342	0	0	0.338388	0.433749	0.615037	0.592516	0.491877	0.755372	0.236774	0	na	0
1218	ENSG00000185046.AF.chr12.99225914.99288408.99288642.99225914.99288911.99288986	0	na	0	0	0.0288701	0	0	0.420205	na	1	0	8.27623e-09	0	na	0.225332	0	0.500091	0	0	0	0	0	0	0	0	0	0	na	0	0.130377	na	0	0	na	0	0	na	0	0	0	0	na	0	na	0	na	na	0
1219	ENSG00000185046.AF.chr12.99225914.99287317.99287494.99225914.99288408.99288642	na	na	na	1	0.797433	1	1	0	1	0	1	0	1	na	0.630488	na	0	1	1	1	1	1	1	1	na	na	1	1	1	0.510934	na	1	1	1	na	1	na	na	1	na	na	na	na	1	1	1	1	na
1220	ENSG00000185024.AF.chr14.105752713.105766783.105767615.105752713.105781659.105781827	0	na	1	1	na	0.718117	na	na	na	na	na	0.653577	1	na	1	na	1	na	na	na	1	na	1	na	na	na	1	na	1	1	na	na	1	1	1	na	na	1	1	na	1	na	na	na	1	0.770922	1	1
[truncated: 5,035 more rows]
[truncated: 5 more columns]
