# Supplementary material for: Discovery proteomics in aging human skeletal muscle finds change in spliceosome, immunity, proteostasis and mitochondria
Source: eLife. 2019 Oct 23;8:e49874. doi: 10.7554/eLife.49874 (PMC6810669; doi:10.7554/eLife.49874)
Supplement: Figure 4—source data 2. — Sheet 1. Age-associated negative splicing events. Sheet 2. Age associated positive splicing events. Sheet 3. Description of the column headers for the sheet1 and sheet2. [file elife-49874-fig4-data2.xlsx]

## Sheet: NegativeEvents
Table S5 (Related to Figure 5)
Age-associated negative splicing events
Alternative Splicing ID	Ensembl_gene_id	Events	AgeBetaCoefficient_ofPSIValue	P-value	Gene_name	Gene_biotype	Seqname	Gene_id	Alternative_transcripts	Total_transcripts
ENSG00000140319.AF.chr15.40330595.40330725.40331074.40330595.40331077.40331251	ENSG00000140319	AF	-2.31e-05	0.019017	SRP14	protein_coding	chr15	ENSG00000140319	ENST00000559439	ENST00000559439,ENST00000558720
ENSG00000152700.SE.chr5.133959727.133967767.133967885.133968418	ENSG00000152700	SE	-3.04e-05	0.0306677	SAR1B	protein_coding	chr5	ENSG00000152700	ENST00000439578	ENST00000439578,ENST00000402673
ENSG00000115561.SE.chr2.86756520.86769375.86769435.86790427	ENSG00000115561	SE	-3.08e-05	0.0290687	CHMP3	protein_coding	chr2	ENSG00000115561	ENST00000263856,ENST00000409727	ENST00000263856,ENST00000409727,ENST00000409225
ENSG00000083845.AF.chr19.58897874.58897989.58899504.58898636.58898706.58899504	ENSG00000083845	AF	-3.22e-05	0.0378606	RPS5	protein_coding	chr19	ENSG00000083845	ENST00000596314	ENST00000596314,ENST00000598495,ENST00000196551
ENSG00000008988.A5.chr8.56986327.56986619.56986327.56986940	ENSG00000008988	A5	-4.35e-05	0.0092883	RPS20	protein_coding	chr8	ENSG00000008988	ENST00000524349	ENST00000524349,ENST00000520627
ENSG00000185100.AF.chr14.105190523.105190799.105201357.105196230.105196550.105201357	ENSG00000185100	AF	-5.18e-05	0.0370673	ADSSL1	protein_coding	chr14	ENSG00000185100	ENST00000330877	ENST00000330877,ENST00000553540
ENSG00000139197.AF.chr12.7342180.7342346.7342958.7342441.7342576.7342958	ENSG00000139197	AF	-5.37e-05	0.0208681	PEX5	protein_coding	chr12	ENSG00000139197	ENST00000266563	ENST00000266563,ENST00000412720
ENSG00000150991.A5.chr12.125398320.125398916.125398320.125399133	ENSG00000150991	A5	-6.31e-05	0.0212452	UBC	protein_coding	chr12	ENSG00000150991	ENST00000540700	ENST00000540700,ENST00000538617,ENST00000546120,ENST00000339647,ENST00000542416
ENSG00000241956.A3.chr5.163781230.163913675.163781230.163913680	ENSG00000241956	A3	-6.5e-05	0.0160489	AC109466.1	antisense_RNA	chr5	ENSG00000241956	ENST00000517508,ENST00000522646,ENST00000486913	ENST00000517508,ENST00000522646,ENST00000486913,ENST00000523648,ENST00000524297,ENST00000523704,ENST00000522686,ENST00000519329
ENSG00000137955.SE.chr1.76251959.76252385.76252482.76253182	ENSG00000137955	SE	-7.14e-05	0.0333431	RABGGTB	protein_coding	chr1	ENSG00000137955	ENST00000473406	ENST00000473406,ENST00000535300,ENST00000496055,ENST00000319942,ENST00000485459,ENST00000370826,ENST00000497648
ENSG00000156482.AF.chr8.99057627.99057736.99057774.99057627.99057943.99058697	ENSG00000156482	AF	-7.58e-05	0.0261656	RPL30	protein_coding	chr8	ENSG00000156482	ENST00000523172	ENST00000523172,ENST00000521726
ENSG00000122034.A3.chr13.28004103.28004670.28004103.28004675	ENSG00000122034	A3	-7.99e-05	0.0367066	GTF3A	protein_coding	chr13	ENSG00000122034	ENST00000381140,ENST00000419181,ENST00000438571,ENST00000466776,ENST00000470606,ENST00000493903,ENST00000439403	ENST00000381140,ENST00000419181,ENST00000438571,ENST00000466776,ENST00000470606,ENST00000493903,ENST00000439403,ENST00000435781
ENSG00000140988.AF.chr16.2012910.2013150.2013257.2012910.2014277.2014357	ENSG00000140988	AF	-8.66e-05	0.010715	RPS2	protein_coding	chr16	ENSG00000140988	ENST00000526586	ENST00000526586,ENST00000533186
ENSG00000140988.RI.chr16.2012062.2012271.2012498.2012657	ENSG00000140988	RI	-8.66e-05	0.010715	RPS2	protein_coding	chr16	ENSG00000140988	ENST00000526586	ENST00000526586,ENST00000533186,ENST00000532746,ENST00000533872,ENST00000531065
ENSG00000118181.A3.chr11.118888255.118888668.118888143.118888668	ENSG00000118181	A3	-8.67e-05	0.0171504	RPS25	protein_coding	chr11	ENSG00000118181	ENST00000527673	ENST00000527673,ENST00000527791
ENSG00000133112.A3.chr13.45914955.45915177.45914920.45915177	ENSG00000133112	A3	-8.93e-05	0.0483054	TPT1	protein_coding	chr13	ENSG00000133112	ENST00000527226	ENST00000527226,ENST00000530705,ENST00000309246,ENST00000442760
ENSG00000125691.AF.chr17.37009358.37009555.37009681.37009358.37009951.37010096	ENSG00000125691	AF	-9.47e-05	0.0451819	RPL23	protein_coding	chr17	ENSG00000125691	ENST00000245857	ENST00000245857,ENST00000479035
ENSG00000113558.SE.chr5.133502934.133509392.133509457.133509617	ENSG00000113558	SE	-9.79e-05	0.0158239	SKP1	protein_coding	chr5	ENSG00000113558	ENST00000519054	ENST00000519054,ENST00000353411,ENST00000522552,ENST00000521216,ENST00000517625,ENST00000522855,ENST00000328392,ENST00000519321,ENST00000520417
ENSG00000115758.A5.chr2.10585390.10587600.10585390.10587754	ENSG00000115758	A5	-9.86e-05	0.0343193	ODC1	protein_coding	chr2	ENSG00000115758	ENST00000405333	ENST00000405333,ENST00000443218
ENSG00000185787.A5.chr15.79165460.79170555.79165399.79170555	ENSG00000185787	A5	-0.000101091	0.0361735	MORF4L1	protein_coding	chr15	ENSG00000185787	ENST00000559930	ENST00000559930,ENST00000426013,ENST00000331268,ENST00000557961,ENST00000558746,ENST00000558893,ENST00000558522,ENST00000559619,ENST00000561171,ENST00000559258
ENSG00000185666.AF.chr22.33402809.33410386.33410514.33402809.33454278.33454358	ENSG00000185666	AF	-0.000102082	0.0252774	SYN3	protein_coding	chr22	ENSG00000185666	ENST00000412575	ENST00000412575,ENST00000358763
ENSG00000213889.AF.chr19.46000509.46000601.46003207.46001731.46002669.46003207	ENSG00000213889	AF	-0.000106592	0.0433152	PPM1N	protein_coding	chr19	ENSG00000213889	ENST00000396737	ENST00000396737,ENST00000451287
ENSG00000196296.SE.chr16.28905564.28905826.28905928.28906143	ENSG00000196296	SE	-0.000112922	0.00686924	ATP2A1	protein_coding	chr16	ENSG00000196296	ENST00000357084,ENST00000395503,ENST00000536376	ENST00000357084,ENST00000395503,ENST00000536376,ENST00000564732
ENSG00000157399.AL.chrX.2867664.2867768.2871184.2870872.2871033.2871184	ENSG00000157399	AL	-0.000113539	0.0357166	ARSE	protein_coding	chrX	ENSG00000157399	ENST00000438544	ENST00000438544,ENST00000483425
ENSG00000165795.AF.chr14.21492255.21493188.21493299.21492255.21493630.21493649	ENSG00000165795	AF	-0.00011778	0.0169311	NDRG2	protein_coding	chr14	ENSG00000165795	ENST00000557676	ENST00000557676,ENST00000553442
ENSG00000143252.SE.chr1.161298287.161309352.161309378.161310384	ENSG00000143252	SE	-0.000121007	0.040676	SDHC	protein_coding	chr1	ENSG00000143252	ENST00000504963	ENST00000504963,ENST00000367975,ENST00000342751,ENST00000470743,ENST00000513700
ENSG00000099797.RI.chr19.14674794.14674909.14674994.14675099	ENSG00000099797	RI	-0.000128662	0.00608662	TECR	protein_coding	chr19	ENSG00000099797	ENST00000593637	ENST00000593637,ENST00000215567,ENST00000598298,ENST00000596073,ENST00000600083,ENST00000598987,ENST00000436007,ENST00000598333,ENST00000596953,ENST00000597607,ENST00000594545,ENST00000601461
ENSG00000179262.RI.chr19.13059500.13059627.13059895.13059973	ENSG00000179262	RI	-0.000129458	0.0351426	RAD23A	protein_coding	chr19	ENSG00000179262	ENST00000588329	ENST00000588329,ENST00000541222,ENST00000591499,ENST00000316856,ENST00000586534,ENST00000592268,ENST00000593114,ENST00000588826
ENSG00000167283.AL.chr11.118277812.118279715.118279914.118277812.118301739.118302211	ENSG00000167283	AL	-0.000129489	0.0300204	ATP5L	protein_coding	chr11	ENSG00000167283	ENST00000529770,ENST00000529460	ENST00000529770,ENST00000529460,ENST00000524422
ENSG00000146729.AF.chr7.56032274.56032394.56045819.56032655.56032902.56045819	ENSG00000146729	AF	-0.000129568	0.0152589	NIPSNAP2	protein_coding	chr7	ENSG00000146729	ENST00000322090,ENST00000446778	ENST00000322090,ENST00000446778,ENST00000437587
ENSG00000164237.SE.chr5.10280744.10282309.10282400.10286466	ENSG00000164237	SE	-0.000131843	0.0254687	CMBL	protein_coding	chr5	ENSG00000164237	ENST00000296658	ENST00000296658,ENST00000510532
ENSG00000140990.RI.chr16.2011498.2011637.2011798.2011976	ENSG00000140990	RI	-0.000136557	0.00929755	NDUFB10	protein_coding	chr16	ENSG00000140990	ENST00000543683	ENST00000543683,ENST00000268668,ENST00000569148
ENSG00000188958.SE.chr3.190986230.190991175.190991353.190993041	ENSG00000188958	SE	-0.00014058	0.00624084	UTS2B	protein_coding	chr3	ENSG00000188958	ENST00000446788,ENST00000425357	ENST00000446788,ENST00000425357,ENST00000340524,ENST00000440476,ENST00000427544
ENSG00000154723.AF.chr21.27102112.27107164.27107283.27102112.27107300.27107984	ENSG00000154723	AF	-0.000141611	0.0136943	ATP5J	protein_coding	chr21	ENSG00000154723	ENST00000284971	ENST00000284971,ENST00000400093
ENSG00000173575.SE.chr15.93472321.93480748.93480855.93482808	ENSG00000173575	SE	-0.000142912	0.0121167	CHD2	protein_coding	chr15	ENSG00000173575	ENST00000556930,ENST00000394196,ENST00000557381,ENST00000420239,ENST00000536619,ENST00000556270	ENST00000556930,ENST00000394196,ENST00000557381,ENST00000420239,ENST00000536619,ENST00000556270,ENST00000309818
ENSG00000165192.AF.chrX.15320929.15332491.15332681.15320929.15333547.15333778	ENSG00000165192	AF	-0.000149144	0.0453122	ASB11	protein_coding	chrX	ENSG00000165192	ENST00000537676,ENST00000344384	ENST00000537676,ENST00000344384,ENST00000480796
ENSG00000173744.A3.chr2.228398474.228399561.228398474.228399624	ENSG00000173744	A3	-0.000156786	0.0489595	AGFG1	protein_coding	chr2	ENSG00000173744	ENST00000409979,ENST00000310078,ENST00000373671,ENST00000409171	ENST00000409979,ENST00000310078,ENST00000373671,ENST00000409171,ENST00000409315
ENSG00000151773.AL.chr13.44410488.44411565.44432917.44428224.44430758.44432917	ENSG00000151773	AL	-0.000158332	0.0398046	CCDC122	protein_coding	chr13	ENSG00000151773	ENST00000444614	ENST00000444614,ENST00000476570
ENSG00000182718.AF.chr15.60678285.60690142.60690242.60678285.60690844.60690941	ENSG00000182718	AF	-0.000159452	0.0390448	ANXA2	protein_coding	chr15	ENSG00000182718	ENST00000451270	ENST00000451270,ENST00000559818
ENSG00000105048.SE.chr19.55649442.55652020.55652067.55652251	ENSG00000105048	SE	-0.000160755	0.0139119	TNNT1	protein_coding	chr19	ENSG00000105048	ENST00000592920	ENST00000592920,ENST00000587758,ENST00000356783,ENST00000588426,ENST00000291901,ENST00000536926,ENST00000588981,ENST00000593194,ENST00000589745,ENST00000587465,ENST00000585321,ENST00000587089,ENST00000593046,ENST00000589226,ENST00000588147
ENSG00000049883.SE.chr5.71622568.71627085.71627202.71630845	ENSG00000049883	SE	-0.000160901	0.00706462	PTCD2	protein_coding	chr5	ENSG00000049883	ENST00000380639,ENST00000486995,ENST00000308077	ENST00000380639,ENST00000486995,ENST00000308077,ENST00000510676
ENSG00000198363.AF.chr8.62596747.62602232.62602333.62596747.62626828.62627155	ENSG00000198363	AF	-0.000170382	0.00795905	ASPH	protein_coding	chr8	ENSG00000198363	ENST00000389204	ENST00000389204,ENST00000356457
ENSG00000214548.AL.chr14.101311870.101312213.101316136.101311870.101327028.101327345	ENSG00000214548	AL	-0.000176134	0.027953	MEG3	lincRNA	chr14	ENSG00000214548	ENST00000522771	ENST00000522771,ENST00000556736,ENST00000519709
ENSG00000073614.SE.chr12.475270.493197.493319.495063	ENSG00000073614	SE	-0.000176918	0.0412923	KDM5A	protein_coding	chr12	ENSG00000073614	ENST00000399788,ENST00000382815,ENST00000536014	ENST00000399788,ENST00000382815,ENST00000536014,ENST00000535014
ENSG00000006837.AL.chr5.133621932.133622250.133638281.133635116.133635441.133638281	ENSG00000006837	AL	-0.000181709	0.00398651	CDKL3	protein_coding	chr5	ENSG00000006837	ENST00000536186	ENST00000536186,ENST00000521118
ENSG00000108666.AF.chr17.30668303.30668882.30668971.30668303.30669019.30669228	ENSG00000108666	AF	-0.000200923	0.0227075	C17orf75	protein_coding	chr17	ENSG00000108666	ENST00000580558	ENST00000580558,ENST00000583221
ENSG00000198176.AF.chr13.114239056.114239203.114240089.114239588.114239742.114240089	ENSG00000198176	AF	-0.000203903	0.0396887	TFDP1	protein_coding	chr13	ENSG00000198176	ENST00000375370	ENST00000375370,ENST00000544902
ENSG00000134333.SE.chr11.18416183.18416671.18416820.18418366	ENSG00000134333	SE	-0.000204308	0.0169283	LDHA	protein_coding	chr11	ENSG00000134333	ENST00000535451	ENST00000535451,ENST00000422447,ENST00000469976,ENST00000545467,ENST00000430553,ENST00000396222,ENST00000494573,ENST00000539814,ENST00000543695,ENST00000536528,ENST00000541097,ENST00000545215,ENST00000227157
ENSG00000178104.AF.chr1.145021167.145039590.145039865.145021167.145075630.145076011	ENSG00000178104	AF	-0.000206494	0.0204405	PDE4DIP	protein_coding	chr1	ENSG00000178104	ENST00000485062	ENST00000485062,ENST00000527063
ENSG00000166840.AL.chr11.58711139.58714519.58714734.58711139.58715331.58715410	ENSG00000166840	AL	-0.000210032	0.0386255	GLYATL1	protein_coding	chr11	ENSG00000166840	ENST00000531245	ENST00000531245,ENST00000534674
ENSG00000099797.AF.chr19.14640422.14640523.14673337.14672779.14672933.14673337	ENSG00000099797	AF	-0.000210083	0.0141619	TECR	protein_coding	chr19	ENSG00000099797	ENST00000593637	ENST00000593637,ENST00000594545
ENSG00000176715.AL.chr16.89187321.89188782.89188800.89187321.89199544.89199670	ENSG00000176715	AL	-0.000210301	0.023534	ACSF3	protein_coding	chr16	ENSG00000176715	ENST00000538340	ENST00000538340,ENST00000540697
ENSG00000113658.AF.chr5.135468536.135468651.135483521.135468913.135469162.135483521	ENSG00000113658	AF	-0.000210703	0.0307823	SMAD5	protein_coding	chr5	ENSG00000113658	ENST00000511116,ENST00000545279	ENST00000511116,ENST00000545279,ENST00000509962
ENSG00000188825.SE.chr17.41459028.41465304.41465425.41465657	ENSG00000188825	SE	-0.000216396	0.0260508	LINC00910	lincRNA	chr17	ENSG00000188825	ENST00000588654	ENST00000588654,ENST00000341011,ENST00000592135,ENST00000592094
ENSG00000140319.RI.chr15.40330483.40330595.40331077.40331149	ENSG00000140319	RI	-0.000219563	0.0326416	SRP14	protein_coding	chr15	ENSG00000140319	ENST00000558243	ENST00000558243,ENST00000267884,ENST00000558527,ENST00000559475,ENST00000559081
ENSG00000109133.AL.chr4.41951402.41955777.41956038.41951402.41956087.41956874	ENSG00000109133	AL	-0.000221655	0.00880178	TMEM33	protein_coding	chr4	ENSG00000109133	ENST00000513558	ENST00000513558,ENST00000264452
ENSG00000117543.SE.chr1.101467143.101479266.101479374.101487197	ENSG00000117543	SE	-0.000221706	0.0163619	DPH5	protein_coding	chr1	ENSG00000117543	ENST00000370105,ENST00000370109,ENST00000481871,ENST00000342173,ENST00000466807,ENST00000488176	ENST00000370105,ENST00000370109,ENST00000481871,ENST00000342173,ENST00000466807,ENST00000488176,ENST00000477293
ENSG00000121851.SE.chr1.145457604.145457935.145458003.145459652	ENSG00000121851	SE	-0.000222921	0.0176072	POLR3GL	protein_coding	chr1	ENSG00000121851	ENST00000369314	ENST00000369314,ENST00000369313
ENSG00000198363.AF.chr8.62596747.62602232.62602333.62596747.62626828.62627118	ENSG00000198363	AF	-0.000223573	0.00282811	ASPH	protein_coding	chr8	ENSG00000198363	ENST00000389204	ENST00000389204,ENST00000379454
ENSG00000111404.A3.chr12.18237599.18238554.18237496.18238554	ENSG00000111404	A3	-0.000224423	0.0395886	RERGL	protein_coding	chr12	ENSG00000111404	ENST00000229002,ENST00000538724,ENST00000540148,ENST00000541632	ENST00000229002,ENST00000538724,ENST00000540148,ENST00000541632,ENST00000536890
ENSG00000072501.SE.chrX.53407651.53407939.53408008.53409153	ENSG00000072501	SE	-0.000232772	0.0341144	SMC1A	protein_coding	chrX	ENSG00000072501	ENST00000322213	ENST00000322213,ENST00000470241
ENSG00000109971.AF.chr11.122932037.122932772.122932844.122932037.122933458.122933938	ENSG00000109971	AF	-0.000242197	0.00351243	HSPA8	protein_coding	chr11	ENSG00000109971	ENST00000533540,ENST00000525463,ENST00000532167,ENST00000531063	ENST00000533540,ENST00000525463,ENST00000532167,ENST00000531063,ENST00000525624
ENSG00000167220.SE.chr18.44641719.44656615.44656699.44660867	ENSG00000167220	SE	-0.000243069	0.0207173	HDHD2	protein_coding	chr18	ENSG00000167220	ENST00000300605,ENST00000588183,ENST00000590815,ENST00000591480	ENST00000300605,ENST00000588183,ENST00000590815,ENST00000591480,ENST00000586546
ENSG00000186591.A3.chr7.129479175.129497351.129479115.129497351	ENSG00000186591	A3	-0.000249862	0.00304733	UBE2H	protein_coding	chr7	ENSG00000186591	ENST00000355621,ENST00000496698,ENST00000480245	ENST00000355621,ENST00000496698,ENST00000480245,ENST00000472396
ENSG00000237484.A5.chr21.25810757.25813483.25810747.25813483	ENSG00000237484	A5	-0.000255344	0.044644	LINC01684	lincRNA	chr21	ENSG00000237484	ENST00000423581	ENST00000423581,ENST00000453784
ENSG00000173715.AF.chr11.66511922.66512170.66515850.66512363.66512390.66515850	ENSG00000173715	AF	-0.000255802	0.0392935	C11orf80	protein_coding	chr11	ENSG00000173715	ENST00000534325	ENST00000534325,ENST00000532565
ENSG00000114054.SE.chr3.136035906.136045168.136045227.136045645	ENSG00000114054	SE	-0.000256739	0.0496527	PCCB	protein_coding	chr3	ENSG00000114054	ENST00000466072	ENST00000466072,ENST00000251654,ENST00000490504,ENST00000484181,ENST00000468777,ENST00000482086,ENST00000483687,ENST00000462637,ENST00000471595,ENST00000469217,ENST00000474833,ENST00000475214,ENST00000473073
ENSG00000150093.SE.chr10.33221528.33222410.33222511.33224420	ENSG00000150093	SE	-0.000263539	0.0235993	ITGB1	protein_coding	chr10	ENSG00000150093	ENST00000493758	ENST00000493758,ENST00000423113,ENST00000396033,ENST00000302278,ENST00000374956,ENST00000484088,ENST00000480226,ENST00000488494,ENST00000534049,ENST00000437302,ENST00000475184,ENST00000528877,ENST00000417122,ENST00000414670
ENSG00000115525.A3.chr2.86075504.86088304.86075327.86088304	ENSG00000115525	A3	-0.000267541	0.0322259	ST3GAL5	protein_coding	chr2	ENSG00000115525	ENST00000306262	ENST00000306262,ENST00000393808,ENST00000393805,ENST00000377332,ENST00000455892,ENST00000433665
ENSG00000163630.SE.chr3.63264418.63275051.63275175.63466508	ENSG00000163630	SE	-0.00026995	0.0112744	SYNPR	protein_coding	chr3	ENSG00000163630	ENST00000460142	ENST00000460142,ENST00000478300,ENST00000468110
ENSG00000114416.SE.chr3.180630524.180651122.180651174.180652926	ENSG00000114416	SE	-0.000272892	0.0307977	FXR1	protein_coding	chr3	ENSG00000114416	ENST00000357559,ENST00000479176,ENST00000445140,ENST00000472339	ENST00000357559,ENST00000479176,ENST00000445140,ENST00000472339,ENST00000468861
ENSG00000172590.SE.chr14.23299463.23300173.23300246.23302627	ENSG00000172590	SE	-0.000273159	0.0340878	MRPL52	protein_coding	chr14	ENSG00000172590	ENST00000553711,ENST00000461594,ENST00000555536	ENST00000553711,ENST00000461594,ENST00000555536,ENST00000355151,ENST00000556654,ENST00000397496,ENST00000555345,ENST00000432849,ENST00000556840
ENSG00000164405.A5.chr5.132202383.132202561.132202379.132202561	ENSG00000164405	A5	-0.000276743	0.0228742	UQCRQ	protein_coding	chr5	ENSG00000164405	ENST00000378667,ENST00000480372	ENST00000378667,ENST00000480372,ENST00000378670,ENST00000498309
ENSG00000104408.AF.chr8.109254142.109254341.109255062.109254142.109260842.109260994	ENSG00000104408	AF	-0.000277355	0.0187844	EIF3E	protein_coding	chr8	ENSG00000104408	ENST00000521614	ENST00000521614,ENST00000220849
ENSG00000132432.A5.chr7.54825287.54826731.54825287.54826851	ENSG00000132432	A5	-0.000290424	0.00204227	SEC61G	protein_coding	chr7	ENSG00000132432	ENST00000450622	ENST00000450622,ENST00000352861,ENST00000415949,ENST00000480303
ENSG00000069956.AF.chr15.52311398.52311573.52338027.52312119.52312229.52338027	ENSG00000069956	AF	-0.000290889	0.0214263	MAPK6	protein_coding	chr15	ENSG00000069956	ENST00000261845	ENST00000261845,ENST00000558841
ENSG00000119705.AL.chr14.78182222.78183839.78183941.78182222.78186859.78187450	ENSG00000119705	AL	-0.000295233	0.000445774	SLIRP	protein_coding	chr14	ENSG00000119705	ENST00000557342,ENST00000553981	ENST00000557342,ENST00000553981,ENST00000557623
ENSG00000147419.SE.chr8.27593762.27597989.27598034.27605594	ENSG00000147419	SE	-0.000299259	0.0024631	CCDC25	protein_coding	chr8	ENSG00000147419	ENST00000356537,ENST00000520486,ENST00000520202,ENST00000519509,ENST00000539095,ENST00000522915,ENST00000521220	ENST00000356537,ENST00000520486,ENST00000520202,ENST00000519509,ENST00000539095,ENST00000522915,ENST00000521220,ENST00000523841
ENSG00000010244.SE.chr17.30692506.30693684.30693776.30694791	ENSG00000010244	SE	-0.000303515	0.0402974	ZNF207	protein_coding	chr17	ENSG00000010244	ENST00000394670,ENST00000321233,ENST00000341711,ENST00000342555,ENST00000577908,ENST00000581531	ENST00000394670,ENST00000321233,ENST00000341711,ENST00000342555,ENST00000577908,ENST00000581531,ENST00000394673
ENSG00000204120.SE.chr2.233568199.233595832.233595968.233599865	ENSG00000204120	SE	-0.000305997	0.0251756	GIGYF2	protein_coding	chr2	ENSG00000204120	ENST00000429187	ENST00000429187,ENST00000373566,ENST00000373563,ENST00000456491,ENST00000409480,ENST00000492910,ENST00000488629,ENST00000475359,ENST00000423659,ENST00000409451,ENST00000463554,ENST00000440945,ENST00000489328,ENST00000424038
ENSG00000167315.AF.chr18.47329223.47339095.47339412.47329223.47340187.47340323	ENSG00000167315	AF	-0.000306183	0.0470906	ACAA2	protein_coding	chr18	ENSG00000167315	ENST00000589432	ENST00000589432,ENST00000587994
ENSG00000156968.SE.chr16.15490064.15493288.15493405.15494644	ENSG00000156968	SE	-0.000306976	0.0377076	MPV17L	protein_coding	chr16	ENSG00000156968	ENST00000564148	ENST00000564148,ENST00000396385
ENSG00000172172.SE.chr8.121437606.121444270.121444363.121455425	ENSG00000172172	SE	-0.000308886	0.0363028	MRPL13	protein_coding	chr8	ENSG00000172172	ENST00000306185,ENST00000518918	ENST00000306185,ENST00000518918,ENST00000518696,ENST00000520677
ENSG00000092931.AF.chr17.74733783.74733965.74734364.74734178.74734247.74734364	ENSG00000092931	AF	-0.00031151	0.0481823	MFSD11	protein_coding	chr17	ENSG00000092931	ENST00000355954,ENST00000336509	ENST00000355954,ENST00000336509,ENST00000588031
ENSG00000198176.AF.chr13.114239013.114239045.114240089.114239056.114239203.114240089	ENSG00000198176	AF	-0.000312976	0.0378638	TFDP1	protein_coding	chr13	ENSG00000198176	ENST00000538138	ENST00000538138,ENST00000375370
ENSG00000198363.AF.chr8.62596747.62602232.62602333.62596747.62626828.62627105	ENSG00000198363	AF	-0.00031751	0.00556009	ASPH	protein_coding	chr8	ENSG00000198363	ENST00000389204	ENST00000389204,ENST00000379449
ENSG00000119772.SE.chr2.25458694.25459805.25459874.25461999	ENSG00000119772	SE	-0.000322881	0.0352618	DNMT3A	protein_coding	chr2	ENSG00000119772	ENST00000380746,ENST00000321117,ENST00000264709,ENST00000380756,ENST00000402667,ENST00000482935	ENST00000380746,ENST00000321117,ENST00000264709,ENST00000380756,ENST00000402667,ENST00000482935,ENST00000474887
ENSG00000119414.SE.chr9.127933459.127934188.127934280.127951923	ENSG00000119414	SE	-0.000325188	0.0220356	PPP6C	protein_coding	chr9	ENSG00000119414	ENST00000456642	ENST00000456642,ENST00000373547,ENST00000415905,ENST00000373546
ENSG00000184500.AF.chr3.93646251.93677355.93677598.93646251.93692518.93692910	ENSG00000184500	AF	-0.000326408	0.0353383	PROS1	protein_coding	chr3	ENSG00000184500	ENST00000407433	ENST00000407433,ENST00000394236
ENSG00000147416.A3.chr8.20062050.20066944.20062050.20066952	ENSG00000147416	A3	-0.00032765	0.0302109	ATP6V1B2	protein_coding	chr8	ENSG00000147416	ENST00000276390,ENST00000523482,ENST00000520830,ENST00000519667	ENST00000276390,ENST00000523482,ENST00000520830,ENST00000519667,ENST00000523478
ENSG00000224877.AF.chr17.79213411.79213482.79214787.79213714.79214239.79214787	ENSG00000224877	AF	-0.000327756	0.038467	NDUFAF8	protein_coding	chr17	ENSG00000224877	ENST00000576002	ENST00000576002,ENST00000573173
ENSG00000078295.A3.chr5.7784562.7789755.7784562.7789772	ENSG00000078295	A3	-0.000351877	0.035357	ADCY2	protein_coding	chr5	ENSG00000078295	ENST00000338316,ENST00000537121,ENST00000382531	ENST00000338316,ENST00000537121,ENST00000382531,ENST00000493243
ENSG00000183281.A5.chr2.87243531.87244629.87243531.87244676	ENSG00000183281	A5	-0.000355937	0.0103117	PLGLB1	protein_coding	chr2	ENSG00000183281	ENST00000409795	ENST00000409795,ENST00000409310,ENST00000409801,ENST00000478636,ENST00000355705,ENST00000494194,ENST00000467745
ENSG00000149273.AL.chr11.75115912.75116658.75116736.75115912.75132771.75133324	ENSG00000149273	AL	-0.000356423	0.000135858	RPS3	protein_coding	chr11	ENSG00000149273	ENST00000528439,ENST00000530721,ENST00000532872,ENST00000526248,ENST00000525690	ENST00000528439,ENST00000530721,ENST00000532872,ENST00000526248,ENST00000525690,ENST00000527446
ENSG00000131100.SE.chr22.18096086.18102227.18102292.18111369	ENSG00000131100	SE	-0.00036208	0.00988506	ATP6V1E1	protein_coding	chr22	ENSG00000131100	ENST00000253413,ENST00000399796,ENST00000478963,ENST00000460085	ENST00000253413,ENST00000399796,ENST00000478963,ENST00000460085,ENST00000399798
ENSG00000134333.AF.chr11.18416133.18416183.18418366.18417825.18418157.18418366	ENSG00000134333	AF	-0.000362484	0.0301959	LDHA	protein_coding	chr11	ENSG00000134333	ENST00000227157	ENST00000227157,ENST00000379412
ENSG00000104408.AF.chr8.109254142.109254341.109255062.109254142.109260842.109260897	ENSG00000104408	AF	-0.000364163	0.0292938	EIF3E	protein_coding	chr8	ENSG00000104408	ENST00000521614	ENST00000521614,ENST00000521297
ENSG00000184009.SE.chr17.79478652.79478789.79478829.79478929	ENSG00000184009	SE	-0.000372807	0.0494064	ACTG1	protein_coding	chr17	ENSG00000184009	ENST00000572105	ENST00000572105,ENST00000331925,ENST00000573283,ENST00000575842,ENST00000576917,ENST00000576209,ENST00000575087,ENST00000576544,ENST00000571691,ENST00000575994,ENST00000575659,ENST00000571721
ENSG00000147274.RI.chrX.135961176.135961282.135961478.135961612	ENSG00000147274	RI	-0.000376027	0.0398295	RBMX	protein_coding	chrX	ENSG00000147274	ENST00000565907	ENST00000565907,ENST00000431446,ENST00000568578,ENST00000464781,ENST00000570135,ENST00000320676,ENST00000562646,ENST00000567262
ENSG00000257923.A3.chr7.101838883.101839914.101838883.101840220	ENSG00000257923	A3	-0.00037662	0.0464733	CUX1	protein_coding	chr7	ENSG00000257923	ENST00000360264,ENST00000292535,ENST00000550008,ENST00000549414	ENST00000360264,ENST00000292535,ENST00000550008,ENST00000549414,ENST00000556210,ENST00000546411
ENSG00000150093.SE.chr10.33221528.33222279.33222511.33224420	ENSG00000150093	SE	-0.000378114	0.0433475	ITGB1	protein_coding	chr10	ENSG00000150093	ENST00000474568,ENST00000472147	ENST00000474568,ENST00000472147,ENST00000423113,ENST00000396033,ENST00000302278,ENST00000374956,ENST00000484088,ENST00000480226,ENST00000488494,ENST00000534049,ENST00000437302,ENST00000475184,ENST00000528877,ENST00000417122,ENST00000414670
ENSG00000152377.SE.chr5.136602744.136834062.136834247.136834868	ENSG00000152377	SE	-0.000378571	0.0385276	SPOCK1	protein_coding	chr5	ENSG00000152377	ENST00000394945	ENST00000394945,ENST00000510689
ENSG00000029534.AL.chr8.41510745.41513272.41521177.41519400.41519459.41521177	ENSG00000029534	AL	-0.000381198	0.0198264	ANK1	protein_coding	chr8	ENSG00000029534	ENST00000457297,ENST00000379758	ENST00000457297,ENST00000379758,ENST00000518715
ENSG00000084234.AF.chr11.129939789.129939909.129979324.129978500.129978878.129979324	ENSG00000084234	AF	-0.00038685	0.0451717	APLP2	protein_coding	chr11	ENSG00000084234	ENST00000529235	ENST00000529235,ENST00000461918
ENSG00000125676.A5.chrX.122753287.122754226.122753287.122754758	ENSG00000125676	A5	-0.000387314	0.0118306	THOC2	protein_coding	chrX	ENSG00000125676	ENST00000432353	ENST00000432353,ENST00000448128,ENST00000245838,ENST00000416618,ENST00000355725,ENST00000491737
ENSG00000136715.A3.chr2.128774121.128775254.128774046.128775254	ENSG00000136715	A3	-0.000389023	0.0384961	SAP130	protein_coding	chr2	ENSG00000136715	ENST00000357702,ENST00000259235,ENST00000259234,ENST00000424298	ENST00000357702,ENST00000259235,ENST00000259234,ENST00000424298,ENST00000450957
ENSG00000139974.A3.chr14.61512885.61514869.61512885.61514966	ENSG00000139974	A3	-0.000389445	0.0309851	SLC38A6	protein_coding	chr14	ENSG00000139974	ENST00000526539	ENST00000526539,ENST00000527591
ENSG00000109906.AF.chr11.113930447.113930604.113933933.113930979.113931016.113933933	ENSG00000109906	AF	-0.0004106	0.0182244	ZBTB16	protein_coding	chr11	ENSG00000109906	ENST00000541602	ENST00000541602,ENST00000535700
ENSG00000153406.AF.chr16.4524167.4524411.4524456.4524167.4524555.4524626	ENSG00000153406	AF	-0.000410768	0.0426651	NMRAL1	protein_coding	chr16	ENSG00000153406	ENST00000576935	ENST00000576935,ENST00000575002
ENSG00000137776.SE.chr15.59204809.59205698.59205895.59209134	ENSG00000137776	SE	-0.000414115	0.046163	SLTM	protein_coding	chr15	ENSG00000137776	ENST00000380516,ENST00000536328,ENST00000557924,ENST00000558756,ENST00000249736,ENST00000559880,ENST00000557950	ENST00000380516,ENST00000536328,ENST00000557924,ENST00000558756,ENST00000249736,ENST00000559880,ENST00000557950,ENST00000492526,ENST00000560682
ENSG00000150527.A5.chr14.39746269.39748541.39746159.39748541	ENSG00000150527	A5	-0.000424758	0.0369138	CTAGE5	protein_coding	chr14	ENSG00000150527	ENST00000554392,ENST00000555716,ENST00000341749,ENST00000396165,ENST00000396158,ENST00000341502,ENST00000280083,ENST00000348007,ENST00000553352	ENST00000554392,ENST00000555716,ENST00000341749,ENST00000396165,ENST00000396158,ENST00000341502,ENST00000280083,ENST00000348007,ENST00000553352,ENST00000556148
ENSG00000175606.A5.chr8.74891110.74893390.74891096.74893390	ENSG00000175606	A5	-0.000429653	0.036076	TMEM70	protein_coding	chr8	ENSG00000175606	ENST00000517439	ENST00000517439,ENST00000312184
ENSG00000171033.AF.chr8.79428590.79428703.79510593.79503466.79503518.79510593	ENSG00000171033	AF	-0.000446746	0.0197486	PKIA	protein_coding	chr8	ENSG00000171033	ENST00000352966	ENST00000352966,ENST00000518467
ENSG00000125447.A3.chr17.73234470.73234733.73233739.73234733	ENSG00000125447	A3	-0.000452127	0.0282556	GGA3	protein_coding	chr17	ENSG00000125447	ENST00000537584,ENST00000351904,ENST00000584978,ENST00000245541,ENST00000578275,ENST00000582200	ENST00000537584,ENST00000351904,ENST00000584978,ENST00000245541,ENST00000578275,ENST00000582200,ENST00000582486
ENSG00000163904.SE.chr3.185316333.185316746.185316812.185318553	ENSG00000163904	SE	-0.000458612	0.0126614	SENP2	protein_coding	chr3	ENSG00000163904	ENST00000430355,ENST00000545472,ENST00000465201,ENST00000296257,ENST00000458551	ENST00000430355,ENST00000545472,ENST00000465201,ENST00000296257,ENST00000458551,ENST00000427465,ENST00000413407
ENSG00000136235.SE.chr7.23293931.23296511.23296684.23299599	ENSG00000136235	SE	-0.000460765	0.0157707	GPNMB	protein_coding	chr7	ENSG00000136235	ENST00000465673,ENST00000258733,ENST00000381990	ENST00000465673,ENST00000258733,ENST00000381990,ENST00000453162
ENSG00000102893.AF.chr16.47495238.47495337.47531310.47496578.47497904.47531310	ENSG00000102893	AF	-0.000469743	0.0052164	PHKB	protein_coding	chr16	ENSG00000102893	ENST00000323584	ENST00000323584,ENST00000564873
ENSG00000172456.AL.chr1.60223664.60228175.60228399.60223664.60232862.60233347	ENSG00000172456	AL	-0.000471139	0.0258032	FGGY	protein_coding	chr1	ENSG00000172456	ENST00000471169	ENST00000471169,ENST00000476939
ENSG00000111231.A5.chr12.110903019.110905931.110903019.110905961	ENSG00000111231	A5	-0.00047411	0.0244617	GPN3	protein_coding	chr12	ENSG00000111231	ENST00000537466	ENST00000537466,ENST00000228827,ENST00000547323,ENST00000549963
ENSG00000166136.AL.chr10.102283497.102283686.102286156.102283694.102283896.102286156	ENSG00000166136	AL	-0.000478546	0.0120911	NDUFB8	protein_coding	chr10	ENSG00000166136	ENST00000464651,ENST00000299166	ENST00000464651,ENST00000299166,ENST00000370320
ENSG00000104177.AF.chr15.48461036.48462042.48462107.48461036.48470274.48470513	ENSG00000104177	AF	-0.000479866	0.00490134	MYEF2	protein_coding	chr15	ENSG00000104177	ENST00000560157	ENST00000560157,ENST00000561351
ENSG00000237491.AL.chr1.719873.721773.722246.719873.736987.737256	ENSG00000237491	AL	-0.000480788	0.00015128	AL669831.5	lincRNA	chr1	ENSG00000237491	ENST00000586928	ENST00000586928,ENST00000585768
ENSG00000130758.AF.chr19.40710508.40711203.40711818.40711437.40711506.40711818	ENSG00000130758	AF	-0.00048243	0.0373178	MAP3K10	protein_coding	chr19	ENSG00000130758	ENST00000601702	ENST00000601702,ENST00000594569
ENSG00000049883.MX.chr5.71622568.71627085.71627202.71631621.71622568.71630845.71630923.71631621	ENSG00000049883	MX	-0.000484069	0.00828996	PTCD2	protein_coding	chr5	ENSG00000049883	ENST00000515198,ENST00000543322	ENST00000515198,ENST00000543322,ENST00000510676
ENSG00000060339.A5.chr10.70481420.70482212.70481039.70482212	ENSG00000060339	A5	-0.000485322	0.0457055	CCAR1	protein_coding	chr10	ENSG00000060339	ENST00000494903	ENST00000494903,ENST00000535016,ENST00000265872,ENST00000541012,ENST00000543229,ENST00000539539,ENST00000543225
ENSG00000103194.SE.chr16.84733717.84738346.84738466.84767041	ENSG00000103194	SE	-0.000486259	0.03109	USP10	protein_coding	chr16	ENSG00000103194	ENST00000570191	ENST00000570191,ENST00000219473,ENST00000563892,ENST00000540269,ENST00000563048,ENST00000570053
ENSG00000136444.A5.chr17.48560848.48561067.48560792.48561067	ENSG00000136444	A5	-0.000486727	0.0100605	RSAD1	protein_coding	chr17	ENSG00000136444	ENST00000258955,ENST00000504284	ENST00000258955,ENST00000504284,ENST00000506211
ENSG00000198898.A3.chr7.116546396.116550267.116546396.116550287	ENSG00000198898	A3	-0.000493583	0.0270516	CAPZA2	protein_coding	chr7	ENSG00000198898	ENST00000426421	ENST00000426421,ENST00000361183,ENST00000449080
ENSG00000205758.SE.chr21.34985912.34989012.34989056.34994302	ENSG00000205758	SE	-0.000495649	0.0296942	CRYZL1	protein_coding	chr21	ENSG00000205758	ENST00000381554,ENST00000381540,ENST00000361534,ENST00000420072,ENST00000440526,ENST00000426935,ENST00000431177,ENST00000417979,ENST00000490714	ENST00000381554,ENST00000381540,ENST00000361534,ENST00000420072,ENST00000440526,ENST00000426935,ENST00000431177,ENST00000417979,ENST00000490714,ENST00000290244,ENST00000429827
ENSG00000138303.SE.chr10.73892939.73912627.73912746.73921296	ENSG00000138303	SE	-0.000496535	0.00439743	ASCC1	protein_coding	chr10	ENSG00000138303	ENST00000394919,ENST00000342444,ENST00000317168,ENST00000486689,ENST00000530394,ENST00000545550,ENST00000317126,ENST00000394915	ENST00000394919,ENST00000342444,ENST00000317168,ENST00000486689,ENST00000530394,ENST00000545550,ENST00000317126,ENST00000394915,ENST00000525286
ENSG00000198363.AF.chr8.62596747.62602232.62602345.62596747.62626828.62627155	ENSG00000198363	AF	-0.000499469	0.009043	ASPH	protein_coding	chr8	ENSG00000198363	ENST00000522603	ENST00000522603,ENST00000356457
ENSG00000164172.SE.chr5.52396364.52397189.52397339.52397927	ENSG00000164172	SE	-0.000500487	0.00463562	MOCS2	protein_coding	chr5	ENSG00000164172	ENST00000396954,ENST00000450852,ENST00000527216	ENST00000396954,ENST00000450852,ENST00000527216,ENST00000361377
ENSG00000070540.SE.chr17.66429716.66430697.66430767.66431761	ENSG00000070540	SE	-0.000501241	0.0220844	WIPI1	protein_coding	chr17	ENSG00000070540	ENST00000262139,ENST00000589459,ENST00000589316,ENST00000546360,ENST00000591494	ENST00000262139,ENST00000589459,ENST00000589316,ENST00000546360,ENST00000591494,ENST00000586815
ENSG00000185739.AF.chr16.4254635.4289635.4289744.4254635.4292008.4292081	ENSG00000185739	AF	-0.00050237	0.00339902	SRL	protein_coding	chr16	ENSG00000185739	ENST00000537996	ENST00000537996,ENST00000399609
ENSG00000175984.SE.chr1.115161103.115164516.115164686.115165608	ENSG00000175984	SE	-0.000504447	0.0190802	DENND2C	protein_coding	chr1	ENSG00000175984	ENST00000393274,ENST00000393277,ENST00000481894	ENST00000393274,ENST00000393277,ENST00000481894,ENST00000393276
ENSG00000204308.AL.chr6.32147903.32148006.32148570.32147903.32151066.32151930	ENSG00000204308	AL	-0.000504847	0.0304651	RNF5	protein_coding	chr6	ENSG00000204308	ENST00000375094	ENST00000375094,ENST00000427134
ENSG00000112782.AL.chr6.45869498.45870992.45881965.45879361.45880476.45881965	ENSG00000112782	AL	-0.000529621	0.0402972	CLIC5	protein_coding	chr6	ENSG00000112782	ENST00000339561,ENST00000185206	ENST00000339561,ENST00000185206,ENST00000544153
ENSG00000167220.A3.chr18.44663709.44676749.44663667.44676749	ENSG00000167220	A3	-0.000532607	0.000946909	HDHD2	protein_coding	chr18	ENSG00000167220	ENST00000590815	ENST00000590815,ENST00000586546,ENST00000587388,ENST00000592591
ENSG00000154518.A3.chr2.176046211.176046384.176046194.176046384	ENSG00000154518	A3	-0.000533771	0.0257366	ATP5G3	protein_coding	chr2	ENSG00000154518	ENST00000409194	ENST00000409194,ENST00000284727,ENST00000497075,ENST00000472782
ENSG00000125447.A3.chr17.73233891.73234733.73233739.73234733	ENSG00000125447	A3	-0.000541886	0.0277429	GGA3	protein_coding	chr17	ENSG00000125447	ENST00000583282	ENST00000583282,ENST00000582486
ENSG00000175899.RI.chr12.9220308.9220435.9220779.9220820	ENSG00000175899	RI	-0.000542213	0.034318	A2M	protein_coding	chr12	ENSG00000175899	ENST00000495442	ENST00000495442,ENST00000495709,ENST00000318602
ENSG00000231170.AF.chr7.95225994.95226095.95242363.95239108.95239174.95242363	ENSG00000231170	AF	-0.00054354	0.0132994	AC002451.1	antisense_RNA	chr7	ENSG00000231170	ENST00000432265	ENST00000432265,ENST00000411728
ENSG00000086475.SE.chr10.13361356.13364835.13365047.13370351	ENSG00000086475	SE	-0.000543742	0.00144785	SEPHS1	protein_coding	chr10	ENSG00000086475	ENST00000327347,ENST00000537130	ENST00000327347,ENST00000537130,ENST00000378614
ENSG00000033627.SE.chr17.40618525.40620028.40620125.40622108	ENSG00000033627	SE	-0.000544439	0.0253999	ATP6V0A1	protein_coding	chr17	ENSG00000033627	ENST00000393829,ENST00000546249,ENST00000588629,ENST00000264649,ENST00000343619,ENST00000587824	ENST00000393829,ENST00000546249,ENST00000588629,ENST00000264649,ENST00000343619,ENST00000587824,ENST00000588901
ENSG00000170873.AF.chr8.125716432.125739802.125739857.125716432.125740125.125740514	ENSG00000170873	AF	-0.00054674	0.010052	MTSS1	protein_coding	chr8	ENSG00000170873	ENST00000522162	ENST00000522162,ENST00000325064
ENSG00000072778.RI.chr17.7127132.7127194.7127287.7127388	ENSG00000072778	RI	-0.000547377	0.0153122	ACADVL	protein_coding	chr17	ENSG00000072778	ENST00000579425	ENST00000579425,ENST00000543245,ENST00000356839,ENST00000322910,ENST00000350303,ENST00000583858,ENST00000542255,ENST00000579546,ENST00000583850
ENSG00000179387.AF.chr4.141445312.141445434.141446574.141445590.141445815.141446574	ENSG00000179387	AF	-0.000556344	0.0494093	ELMOD2	protein_coding	chr4	ENSG00000179387	ENST00000323570	ENST00000323570,ENST00000502397
ENSG00000107949.SE.chr10.127516207.127519131.127519220.127519989	ENSG00000107949	SE	-0.00056137	0.0241136	BCCIP	protein_coding	chr10	ENSG00000107949	ENST00000278100,ENST00000299130,ENST00000368759,ENST00000478798	ENST00000278100,ENST00000299130,ENST00000368759,ENST00000478798,ENST00000429863,ENST00000463330
ENSG00000259649.AF.chr15.81193306.81195438.81195510.81193306.81201841.81202101	ENSG00000259649	AF	-0.000565059	0.0314168	AC027808.2	antisense_RNA	chr15	ENSG00000259649	ENST00000561295	ENST00000561295,ENST00000558261
ENSG00000149179.SE.chr11.47008861.47025916.47026007.47073939	ENSG00000149179	SE	-0.000571475	0.0227324	C11orf49	protein_coding	chr11	ENSG00000149179	ENST00000532633	ENST00000532633,ENST00000536126,ENST00000528488,ENST00000522712,ENST00000278460,ENST00000378618,ENST00000532840,ENST00000395460,ENST00000378615,ENST00000526424
ENSG00000134759.A3.chr18.33744630.33747064.33744630.33747116	ENSG00000134759	A3	-0.00057317	0.0352756	ELP2	protein_coding	chr18	ENSG00000134759	ENST00000358232,ENST00000351393,ENST00000442325,ENST00000423854,ENST00000350494,ENST00000542824	ENST00000358232,ENST00000351393,ENST00000442325,ENST00000423854,ENST00000350494,ENST00000542824,ENST00000539560
ENSG00000089682.SE.chrX.106359284.106359381.106359474.106359880	ENSG00000089682	SE	-0.000576239	0.0445011	RBM41	protein_coding	chrX	ENSG00000089682	ENST00000485676	ENST00000485676,ENST00000372487,ENST00000495517,ENST00000372479,ENST00000434854,ENST00000203616,ENST00000471079
ENSG00000187097.A3.chr14.74453848.74454589.74453596.74454589	ENSG00000187097	A3	-0.000577394	0.0472462	ENTPD5	protein_coding	chr14	ENSG00000187097	ENST00000556242	ENST00000556242,ENST00000557325,ENST00000334696,ENST00000553284
ENSG00000198258.A5.chr19.9938740.9939003.9938660.9939003	ENSG00000198258	A5	-0.000578443	0.0205573	UBL5	protein_coding	chr19	ENSG00000198258	ENST00000358666	ENST00000358666,ENST00000586895,ENST00000589960,ENST00000593087,ENST00000588595,ENST00000588141,ENST00000589372
ENSG00000140416.AL.chr15.63354844.63358095.63358291.63354844.63363289.63364114	ENSG00000140416	AL	-0.000579426	0.00582146	TPM1	protein_coding	chr15	ENSG00000140416	ENST00000559108	ENST00000559108,ENST00000267996
ENSG00000164919.AF.chr8.100904280.100905671.100905850.100904280.100905867.100905925	ENSG00000164919	AF	-0.000582481	0.0220554	COX6C	protein_coding	chr8	ENSG00000164919	ENST00000520271	ENST00000520271,ENST00000518171
ENSG00000181061.AF.chr3.42835767.42845664.42845925.42835767.42845928.42846023	ENSG00000181061	AF	-0.000583725	0.0238083	HIGD1A	protein_coding	chr3	ENSG00000181061	ENST00000452906	ENST00000452906,ENST00000321331
ENSG00000141905.AF.chr19.3359681.3359683.3381710.3366581.3366664.3381710	ENSG00000141905	AF	-0.000586822	0.0187914	NFIC	protein_coding	chr19	ENSG00000141905	ENST00000586919	ENST00000586919,ENST00000590282
ENSG00000119013.SE.chr2.201936782.201937062.201937084.201943604	ENSG00000119013	SE	-0.000587817	0.00858297	NDUFB3	protein_coding	chr2	ENSG00000119013	ENST00000433898	ENST00000433898,ENST00000237889
ENSG00000078674.SE.chr8.17871545.17872093.17872349.17882870	ENSG00000078674	SE	-0.000588706	0.0445348	PCM1	protein_coding	chr8	ENSG00000078674	ENST00000325083,ENST00000519253,ENST00000327578,ENST00000522275,ENST00000519802	ENST00000325083,ENST00000519253,ENST00000327578,ENST00000522275,ENST00000519802,ENST00000518877
ENSG00000067798.AL.chr12.78334913.78341208.78341333.78334913.78344332.78344675	ENSG00000067798	AL	-0.000590483	0.00510425	NAV3	protein_coding	chr12	ENSG00000067798	ENST00000551277	ENST00000551277,ENST00000549369
ENSG00000125952.AF.chr14.65568290.65569022.65569105.65568290.65569227.65569408	ENSG00000125952	AF	-0.000591402	0.0373275	MAX	protein_coding	chr14	ENSG00000125952	ENST00000341653	ENST00000341653,ENST00000557277
ENSG00000157514.AF.chrX.106959180.106959545.106959775.106959180.106965089.106965502	ENSG00000157514	AF	-0.000591685	0.0328652	TSC22D3	protein_coding	chrX	ENSG00000157514	ENST00000372390	ENST00000372390,ENST00000372382
ENSG00000171604.AF.chr5.139030574.139030751.139059949.139059268.139059525.139059949	ENSG00000171604	AF	-0.00059429	0.0117195	CXXC5	protein_coding	chr5	ENSG00000171604	ENST00000512816	ENST00000512816,ENST00000511591
ENSG00000105048.A5.chr19.55658389.55658473.55658389.55658494	ENSG00000105048	A5	-0.000600136	0.0115572	TNNT1	protein_coding	chr19	ENSG00000105048	ENST00000592920	ENST00000592920,ENST00000587758,ENST00000356783,ENST00000588426,ENST00000291901,ENST00000536926,ENST00000588981,ENST00000593046,ENST00000589226,ENST00000588147,ENST00000586282
ENSG00000160908.AL.chr7.99090865.99092254.99097261.99096107.99096465.99097261	ENSG00000160908	AL	-0.000602984	0.0302562	ZNF394	protein_coding	chr7	ENSG00000160908	ENST00000426306	ENST00000426306,ENST00000485576
ENSG00000121579.A3.chr3.113442388.113442806.113442364.113442806	ENSG00000121579	A3	-0.000604768	0.0205394	NAA50	protein_coding	chr3	ENSG00000121579	ENST00000240922,ENST00000497525,ENST00000493454,ENST00000493900	ENST00000240922,ENST00000497525,ENST00000493454,ENST00000493900,ENST00000478020
ENSG00000254001.AF.chr8.79060336.79060517.79065773.79064557.79064688.79065773	ENSG00000254001	AF	-0.000606061	0.0334228	AC084706.1	lincRNA	chr8	ENSG00000254001	ENST00000521879	ENST00000521879,ENST00000520603
ENSG00000099783.SE.chr19.8551959.8552893.8552950.8553575	ENSG00000099783	SE	-0.000609877	0.0306584	HNRNPM	protein_coding	chr19	ENSG00000099783	ENST00000596295	ENST00000596295,ENST00000348943,ENST00000325495,ENST00000600806
ENSG00000147642.AF.chr8.110631268.110654957.110655904.110631268.110692940.110693234	ENSG00000147642	AF	-0.000610776	0.0334843	SYBU	protein_coding	chr8	ENSG00000147642	ENST00000399066	ENST00000399066,ENST00000408889
ENSG00000132849.SE.chr1.62456036.62483528.62483619.62503649	ENSG00000132849	SE	-0.000611271	0.0446055	PATJ	protein_coding	chr1	ENSG00000132849	ENST00000316485,ENST00000459752,ENST00000484562,ENST00000371158,ENST00000484937,ENST00000307297,ENST00000543708	ENST00000316485,ENST00000459752,ENST00000484562,ENST00000371158,ENST00000484937,ENST00000307297,ENST00000543708,ENST00000545929
ENSG00000091140.AF.chr7.107531619.107531734.107533645.107531875.107532058.107533645	ENSG00000091140	AF	-0.000619014	0.0304755	DLD	protein_coding	chr7	ENSG00000091140	ENST00000437604	ENST00000437604,ENST00000494441
ENSG00000198089.AF.chr22.32000300.32000390.32000855.32000555.32000657.32000855	ENSG00000198089	AF	-0.00061903	0.0486667	SFI1	protein_coding	chr22	ENSG00000198089	ENST00000488883	ENST00000488883,ENST00000466991
ENSG00000138071.SE.chr2.65467096.65469183.65469197.65473658	ENSG00000138071	SE	-0.000623681	0.0286325	ACTR2	protein_coding	chr2	ENSG00000138071	ENST00000377982	ENST00000377982,ENST00000260641
ENSG00000205981.AF.chr3.180706017.180707120.180707306.180706017.180707388.180707551	ENSG00000205981	AF	-0.00062677	0.0308802	DNAJC19	protein_coding	chr3	ENSG00000205981	ENST00000479269	ENST00000479269,ENST00000482363
ENSG00000185728.SE.chr8.64081970.64085212.64085357.64087890	ENSG00000185728	SE	-0.000628061	0.0451475	YTHDF3	protein_coding	chr8	ENSG00000185728	ENST00000518763,ENST00000517375,ENST00000523056,ENST00000517303	ENST00000518763,ENST00000517375,ENST00000523056,ENST00000517303,ENST00000521674,ENST00000539294,ENST00000519428,ENST00000517371,ENST00000521547,ENST00000520640
ENSG00000118515.AF.chr6.134495724.134495870.134496004.134495724.134498801.134499043	ENSG00000118515	AF	-0.000630048	0.0382961	SGK1	protein_coding	chr6	ENSG00000118515	ENST00000474427,ENST00000530421	ENST00000474427,ENST00000530421,ENST00000528577
ENSG00000246223.A3.chr14.98435884.98444314.98435807.98444314	ENSG00000246223	A3	-0.000631221	0.0494499	LINC01550	lincRNA	chr14	ENSG00000246223	ENST00000499006,ENST00000502187,ENST00000512901,ENST00000554822,ENST00000556138	ENST00000499006,ENST00000502187,ENST00000512901,ENST00000554822,ENST00000556138,ENST00000556462
ENSG00000164919.AL.chr8.100890377.100890493.100899718.100898220.100898610.100899718	ENSG00000164919	AL	-0.000631872	0.0448844	COX6C	protein_coding	chr8	ENSG00000164919	ENST00000520271,ENST00000517682	ENST00000520271,ENST00000517682,ENST00000518171
ENSG00000080823.SE.chr14.102700126.102704655.102704701.102706789	ENSG00000080823	SE	-0.00063581	0.0241142	MOK	protein_coding	chr14	ENSG00000080823	ENST00000517966	ENST00000517966,ENST00000559138,ENST00000523231,ENST00000524370,ENST00000524120
ENSG00000116750.AF.chr1.193020947.193028315.193028626.193020947.193028763.193029237	ENSG00000116750	AF	-0.000636765	0.0440557	UCHL5	protein_coding	chr1	ENSG00000116750	ENST00000367455,ENST00000367454	ENST00000367455,ENST00000367454,ENST00000367452
ENSG00000116750.AL.chr1.192981380.192985525.192990227.192989017.192989586.192990227	ENSG00000116750	AL	-0.000636765	0.0440557	UCHL5	protein_coding	chr1	ENSG00000116750	ENST00000367455	ENST00000367455,ENST00000367452
ENSG00000126773.A3.chr14.60582778.60585047.60582778.60585095	ENSG00000126773	A3	-0.000643042	0.0473424	PCNX4	protein_coding	chr14	ENSG00000126773	ENST00000317623,ENST00000406854,ENST00000406949,ENST00000404681,ENST00000553513	ENST00000317623,ENST00000406854,ENST00000406949,ENST00000404681,ENST00000553513,ENST00000483571
ENSG00000126777.AL.chr14.56146403.56150817.56151297.56146403.56168062.56168244	ENSG00000126777	AL	-0.000643286	0.0279489	KTN1	protein_coding	chr14	ENSG00000126777	ENST00000438792,ENST00000395314,ENST00000395311,ENST00000556631	ENST00000438792,ENST00000395314,ENST00000395311,ENST00000556631,ENST00000554294
ENSG00000182718.SE.chr15.60656722.60674541.60674640.60678227	ENSG00000182718	SE	-0.000643368	0.00884654	ANXA2	protein_coding	chr15	ENSG00000182718	ENST00000396024,ENST00000451270,ENST00000332680,ENST00000560014,ENST00000421017,ENST00000559818,ENST00000560367,ENST00000558503,ENST00000559559,ENST00000560389,ENST00000560165,ENST00000557906,ENST00000559350,ENST00000558558,ENST00000558986,ENST00000559467,ENST00000559956,ENST00000559780,ENST00000560468,ENST00000557937,ENST00000557904,ENST00000559370	ENST00000396024,ENST00000451270,ENST00000332680,ENST00000560014,ENST00000421017,ENST00000559818,ENST00000560367,ENST00000558503,ENST00000559559,ENST00000560389,ENST00000560165,ENST00000557906,ENST00000559350,ENST00000558558,ENST00000558986,ENST00000559467,ENST00000559956,ENST00000559780,ENST00000560468,ENST00000557937,ENST00000557904,ENST00000559370,ENST00000558985,ENST00000559113,ENST00000559725…
ENSG00000066382.SE.chr11.30517068.30526283.30526380.30557541	ENSG00000066382	SE	-0.000645738	0.04141	MPPED2	protein_coding	chr11	ENSG00000066382	ENST00000526437	ENST00000526437,ENST00000448418,ENST00000358117,ENST00000525519,ENST00000524636
ENSG00000123240.AF.chr10.13141449.13141958.13150138.13142173.13142302.13150138	ENSG00000123240	AF	-0.000652966	0.0080244	OPTN	protein_coding	chr10	ENSG00000123240	ENST00000263036	ENST00000263036,ENST00000378748,ENST00000378752
ENSG00000126091.SE.chr1.44303983.44345007.44345179.44360055	ENSG00000126091	SE	-0.000654129	0.0478058	ST3GAL3	protein_coding	chr1	ENSG00000126091	ENST00000533997	ENST00000533997,ENST00000335430,ENST00000351035,ENST00000262915,ENST00000330208,ENST00000545417,ENST00000353126,ENST00000372375,ENST00000372377,ENST00000361392,ENST00000361400,ENST00000347631,ENST00000361812,ENST00000372362,ENST00000531451,ENST00000372365,ENST00000372369,ENST00000530581,ENST00000469715,ENST00000372367,ENST00000533212,ENST00000528371,ENST00000533933,ENST00000531993,ENST00000372366…
ENSG00000101557.SE.chr18.166819.178933.179037.180236	ENSG00000101557	SE	-0.000657601	0.0120291	USP14	protein_coding	chr18	ENSG00000101557	ENST00000261601	ENST00000261601,ENST00000582707,ENST00000578942
ENSG00000166747.SE.chr16.71805155.71806863.71806956.71807124	ENSG00000166747	SE	-0.000657662	0.00677414	AP1G1	protein_coding	chr16	ENSG00000166747	ENST00000450149	ENST00000450149,ENST00000299980,ENST00000423132,ENST00000433195,ENST00000569748,ENST00000393512,ENST00000565009,ENST00000568327,ENST00000563259
ENSG00000185009.A5.chr10.75898140.75910093.75898140.75910513	ENSG00000185009	A5	-0.000659746	0.0170657	AP3M1	protein_coding	chr10	ENSG00000185009	ENST00000487653	ENST00000487653,ENST00000355264
ENSG00000139641.A3.chr12.56527657.56527864.56527657.56527894	ENSG00000139641	A3	-0.000660226	0.0351327	ESYT1	protein_coding	chr12	ENSG00000139641	ENST00000267113,ENST00000541590	ENST00000267113,ENST00000541590,ENST00000394048
ENSG00000167325.SE.chr11.4123311.4127276.4127453.4128665	ENSG00000167325	SE	-0.000662547	0.0480025	RRM1	protein_coding	chr11	ENSG00000167325	ENST00000300738,ENST00000526350	ENST00000300738,ENST00000526350,ENST00000533349,ENST00000423050
ENSG00000167930.A3.chr16.309598.309968.309598.309995	ENSG00000167930	A3	-0.000662835	0.0200586	FAM234A	protein_coding	chr16	ENSG00000167930	ENST00000399932,ENST00000301679,ENST00000453430,ENST00000442458,ENST00000420046,ENST00000301678,ENST00000450082,ENST00000421000	ENST00000399932,ENST00000301679,ENST00000453430,ENST00000442458,ENST00000420046,ENST00000301678,ENST00000450082,ENST00000421000,ENST00000438220,ENST00000449945
ENSG00000181163.SE.chr5.170815010.170817079.170817134.170818309	ENSG00000181163	SE	-0.000663398	0.033791	NPM1	protein_coding	chr5	ENSG00000181163	ENST00000523622	ENST00000523622,ENST00000521672
ENSG00000159915.AL.chr19.44771114.44771533.44772366.44771114.44777052.44779470	ENSG00000159915	AL	-0.000665447	0.022233	ZNF233	protein_coding	chr19	ENSG00000159915	ENST00000589522	ENST00000589522,ENST00000391958
ENSG00000186063.SE.chr1.222843331.222843475.222843592.222846655	ENSG00000186063	SE	-0.000665844	0.0181994	AIDA	protein_coding	chr1	ENSG00000186063	ENST00000340020,ENST00000474863,ENST00000541237	ENST00000340020,ENST00000474863,ENST00000541237,ENST00000495670
ENSG00000196418.AL.chr1.247285277.247287173.247322308.247301447.247302059.247322308	ENSG00000196418	AL	-0.000669053	0.0289644	ZNF124	protein_coding	chr1	ENSG00000196418	ENST00000472531	ENST00000472531,ENST00000491356
ENSG00000124831.AF.chr2.238536219.238536383.238617187.238600788.238601164.238617187	ENSG00000124831	AF	-0.000672663	0.044509	LRRFIP1	protein_coding	chr2	ENSG00000124831	ENST00000308482	ENST00000308482,ENST00000289175
ENSG00000155158.SE.chr9.15214247.15224338.15224503.15225915	ENSG00000155158	SE	-0.000672931	0.0448042	TTC39B	protein_coding	chr9	ENSG00000155158	ENST00000507285	ENST00000507285,ENST00000512701,ENST00000355694,ENST00000380850,ENST00000505732,ENST00000541445
ENSG00000113643.A3.chr5.167927725.167929006.167927725.167929008	ENSG00000113643	A3	-0.000678171	0.0173079	RARS	protein_coding	chr5	ENSG00000113643	ENST00000231572,ENST00000538719,ENST00000520013,ENST00000520421	ENST00000231572,ENST00000538719,ENST00000520013,ENST00000520421,ENST00000518757
ENSG00000140992.AF.chr16.2587965.2588137.2607704.2588165.2588772.2607704	ENSG00000140992	AF	-0.000678779	0.0160529	PDPK1	protein_coding	chr16	ENSG00000140992	ENST00000342085	ENST00000342085,ENST00000389224
ENSG00000117640.SE.chr1.26152902.26153106.26153317.26156000	ENSG00000117640	SE	-0.000681376	0.0321407	MTFR1L	protein_coding	chr1	ENSG00000117640	ENST00000424294,ENST00000374303,ENST00000472643,ENST00000478284,ENST00000524618,ENST00000374301,ENST00000464008,ENST00000526158,ENST00000374300	ENST00000424294,ENST00000374303,ENST00000472643,ENST00000478284,ENST00000524618,ENST00000374301,ENST00000464008,ENST00000526158,ENST00000374300,ENST00000531361
ENSG00000099341.RI.chr19.38866800.38866872.38866992.38867094	ENSG00000099341	RI	-0.000682287	0.00042547	PSMD8	protein_coding	chr19	ENSG00000099341	ENST00000591216	ENST00000591216,ENST00000215071,ENST00000602911,ENST00000592561,ENST00000592001,ENST00000592035,ENST00000591250
ENSG00000162616.AF.chr1.78444965.78445303.78478735.78470538.78471005.78478735	ENSG00000162616	AF	-0.000686889	0.0229902	DNAJB4	protein_coding	chr1	ENSG00000162616	ENST00000484662	ENST00000484662,ENST00000370763
ENSG00000136111.SE.chr13.75876537.75880449.75880607.75884078	ENSG00000136111	SE	-0.000691449	0.0323391	TBC1D4	protein_coding	chr13	ENSG00000136111	ENST00000377636,ENST00000377625,ENST00000431480	ENST00000377636,ENST00000377625,ENST00000431480,ENST00000425511
ENSG00000124356.A5.chr2.74074880.74076490.74074699.74076490	ENSG00000124356	A5	-0.000694182	0.0497716	STAMBP	protein_coding	chr2	ENSG00000124356	ENST00000339566,ENST00000409707,ENST00000432295,ENST00000394073,ENST00000394070,ENST00000478946	ENST00000339566,ENST00000409707,ENST00000432295,ENST00000394073,ENST00000394070,ENST00000478946,ENST00000536064
ENSG00000172943.A3.chrX.54069253.54071308.54069242.54071308	ENSG00000172943	A3	-0.000696711	0.027182	PHF8	protein_coding	chrX	ENSG00000172943	ENST00000357988,ENST00000453905	ENST00000357988,ENST00000453905,ENST00000437224
ENSG00000163719.SE.chr3.9704059.9710403.9710478.9711116	ENSG00000163719	SE	-0.000700641	0.0216986	MTMR14	protein_coding	chr3	ENSG00000163719	ENST00000353332,ENST00000296003,ENST00000351233,ENST00000449543	ENST00000353332,ENST00000296003,ENST00000351233,ENST00000449543,ENST00000430020
ENSG00000198363.AF.chr8.62596747.62602232.62602345.62596747.62626828.62627118	ENSG00000198363	AF	-0.000701903	0.00356581	ASPH	protein_coding	chr8	ENSG00000198363	ENST00000522603	ENST00000522603,ENST00000379454
ENSG00000226668.AL.chr9.95646908.95660664.95660887.95646908.95661581.95661890	ENSG00000226668	AL	-0.0007031	0.00927165	AL136981.1	transcribed_unprocessed_pseudogene	chr9	ENSG00000226668	ENST00000433000	ENST00000433000,ENST00000425090
ENSG00000113384.A5.chr5.32143986.32173852.32143986.32173916	ENSG00000113384	A5	-0.000703992	0.0316922	GOLPH3	protein_coding	chr5	ENSG00000113384	ENST00000503610	ENST00000503610,ENST00000265070
ENSG00000136450.A5.chr17.56082402.56082759.56082402.56082775	ENSG00000136450	A5	-0.000705238	0.0269383	SRSF1	protein_coding	chr17	ENSG00000136450	ENST00000584668	ENST00000584668,ENST00000584773
ENSG00000250722.AF.chr5.42808468.42811938.42811994.42808468.42887393.42887494	ENSG00000250722	AF	-0.000706766	0.0474948	SELENOP	protein_coding	chr5	ENSG00000250722	ENST00000512980,ENST00000507920,ENST00000506078,ENST00000515626,ENST00000508937	ENST00000512980,ENST00000507920,ENST00000506078,ENST00000515626,ENST00000508937,ENST00000514218
ENSG00000238217.SE.chr2.200472850.200489255.200489319.200493787	ENSG00000238217	SE	-0.000707341	0.0214957	LINC01877	lincRNA	chr2	ENSG00000238217	ENST00000419243	ENST00000419243,ENST00000427045
ENSG00000091527.A3.chr3.133305566.133306003.133305566.133306006	ENSG00000091527	A3	-0.000708717	0.0292258	CDV3	protein_coding	chr3	ENSG00000091527	ENST00000431519	ENST00000431519,ENST00000420115,ENST00000511392
ENSG00000091527.AF.chr3.133292820.133293128.133293883.133293301.133293436.133293883	ENSG00000091527	AF	-0.000720304	0.0277938	CDV3	protein_coding	chr3	ENSG00000091527	ENST00000431519	ENST00000431519,ENST00000420115
ENSG00000100097.A3.chr22.38073072.38074383.38073072.38074490	ENSG00000100097	A3	-0.000722733	0.0306934	LGALS1	protein_coding	chr22	ENSG00000100097	ENST00000472321	ENST00000472321,ENST00000215909,ENST00000425542,ENST00000489315
ENSG00000137409.RI.chr6.36938182.36938249.36938423.36938470	ENSG00000137409	RI	-0.000725626	0.0117272	MTCH1	protein_coding	chr6	ENSG00000137409	ENST00000492754	ENST00000492754,ENST00000373627,ENST00000373616,ENST00000418541,ENST00000460219,ENST00000538808
ENSG00000011638.MX.chr16.21185469.21188458.21188648.21190796.21185469.21190118.21190253.21190796	ENSG00000011638	MX	-0.000727087	0.0485367	TMEM159	protein_coding	chr16	ENSG00000011638	ENST00000573688	ENST00000573688,ENST00000573487
ENSG00000128463.MX.chr15.34517401.34517737.34517851.34521954.34517401.34519894.34520047.34521954	ENSG00000128463	MX	-0.000728798	0.0124309	EMC4	protein_coding	chr15	ENSG00000128463	ENST00000559421	ENST00000559421,ENST00000558102
ENSG00000198363.AF.chr8.62596747.62602232.62602345.62596747.62626828.62627105	ENSG00000198363	AF	-0.000729286	0.0325076	ASPH	protein_coding	chr8	ENSG00000198363	ENST00000522603	ENST00000522603,ENST00000379449
ENSG00000214097.A5.chr3.196236540.196241975.196236540.196242031	ENSG00000214097	A5	-0.000730173	0.0317805	SMCO1	protein_coding	chr3	ENSG00000214097	ENST00000452776	ENST00000452776,ENST00000397537
ENSG00000101493.SE.chr18.74074512.74082483.74082550.74083422	ENSG00000101493	SE	-0.000735865	0.0218271	ZNF516	protein_coding	chr18	ENSG00000101493	ENST00000443185,ENST00000524431	ENST00000443185,ENST00000524431,ENST00000529449
ENSG00000178104.AF.chr1.145021167.145039590.145039851.145021167.145075630.145075891	ENSG00000178104	AF	-0.000735926	0.0324158	PDE4DIP	protein_coding	chr1	ENSG00000178104	ENST00000530940	ENST00000530940,ENST00000533396
ENSG00000177731.SE.chr17.18156772.18156913.18157033.18157393	ENSG00000177731	SE	-0.000737418	0.0462235	FLII	protein_coding	chr17	ENSG00000177731	ENST00000577626	ENST00000577626,ENST00000584444
ENSG00000224597.AL.chr10.29704341.29709420.29711301.29704341.29747203.29747329	ENSG00000224597	AL	-0.000740625	0.0209068	SVIL-AS1	antisense_RNA	chr10	ENSG00000224597	ENST00000427063	ENST00000427063,ENST00000430295
ENSG00000160961.A3.chr19.14817585.14825550.14817585.14826194	ENSG00000160961	A3	-0.000742214	0.0480341	ZNF333	protein_coding	chr19	ENSG00000160961	ENST00000598161	ENST00000598161,ENST00000536363,ENST00000597007,ENST00000540689,ENST00000292530,ENST00000597301
ENSG00000172845.AF.chr2.174820960.174828489.174828947.174820960.174829133.174829281	ENSG00000172845	AF	-0.000746867	0.0433704	SP3	protein_coding	chr2	ENSG00000172845	ENST00000418194	ENST00000418194,ENST00000416195
ENSG00000092531.AF.chr15.42785040.42785155.42804031.42787840.42787911.42804031	ENSG00000092531	AF	-0.00074857	0.00563837	SNAP23	protein_coding	chr15	ENSG00000092531	ENST00000568451	ENST00000568451,ENST00000567094
ENSG00000197045.SE.chr14.54948176.54948871.54948920.54950389	ENSG00000197045	SE	-0.000761469	0.0477973	GMFB	protein_coding	chr14	ENSG00000197045	ENST00000358056,ENST00000554163,ENST00000553333,ENST00000553566	ENST00000358056,ENST00000554163,ENST00000553333,ENST00000553566,ENST00000554908,ENST00000554247
ENSG00000182134.A5.chr1.151755525.151762856.151755525.151762875	ENSG00000182134	A5	-0.000771471	0.0429133	TDRKH	protein_coding	chr1	ENSG00000182134	ENST00000525790,ENST00000368827,ENST00000368825,ENST00000368824,ENST00000486986,ENST00000530202,ENST00000463553	ENST00000525790,ENST00000368827,ENST00000368825,ENST00000368824,ENST00000486986,ENST00000530202,ENST00000463553,ENST00000368823
ENSG00000163812.AF.chr3.45000952.45011101.45011423.45000952.45017425.45017669	ENSG00000163812	AF	-0.000772342	0.0361251	ZDHHC3	protein_coding	chr3	ENSG00000163812	ENST00000478669	ENST00000478669,ENST00000424952
ENSG00000221823.AF.chr2.68444263.68478123.68478280.68444263.68479257.68479663	ENSG00000221823	AF	-0.00077522	0.0307125	PPP3R1	protein_coding	chr2	ENSG00000221823	ENST00000409377	ENST00000409377,ENST00000234310
ENSG00000092010.A5.chr14.24607777.24607945.24607769.24607945	ENSG00000092010	A5	-0.000779586	0.0459322	PSME1	protein_coding	chr14	ENSG00000092010	ENST00000561435	ENST00000561435,ENST00000206451,ENST00000559123,ENST00000561142,ENST00000559741,ENST00000558112
ENSG00000160714.RI.chr1.154524880.154524940.154525212.154525296	ENSG00000160714	RI	-0.00078455	0.0123973	UBE2Q1	protein_coding	chr1	ENSG00000160714	ENST00000483639	ENST00000483639,ENST00000292211,ENST00000467683
ENSG00000119048.SE.chr5.133724104.133724668.133724743.133725916	ENSG00000119048	SE	-0.000799627	0.017537	UBE2B	protein_coding	chr5	ENSG00000119048	ENST00000506787	ENST00000506787,ENST00000265339,ENST00000510021,ENST00000507277,ENST00000499038,ENST00000503080
ENSG00000093144.AL.chr6.127611195.127611422.127635961.127634211.127634736.127635961	ENSG00000093144	AL	-0.000799705	0.0416311	ECHDC1	protein_coding	chr6	ENSG00000093144	ENST00000436638	ENST00000436638,ENST00000461239
ENSG00000104660.AF.chr8.29952996.29953044.29959414.29953165.29953404.29959414	ENSG00000104660	AF	-0.000806742	0.0257372	LEPROTL1	protein_coding	chr8	ENSG00000104660	ENST00000523116	ENST00000523116,ENST00000518192
ENSG00000173726.SE.chr1.235277225.235282654.235282721.235283133	ENSG00000173726	SE	-0.000814186	0.0394607	TOMM20	protein_coding	chr1	ENSG00000173726	ENST00000467767	ENST00000467767,ENST00000366607,ENST00000473132
ENSG00000149273.SE.chr11.75110621.75111738.75111821.75112684	ENSG00000149273	SE	-0.000816761	0.0319634	RPS3	protein_coding	chr11	ENSG00000149273	ENST00000530721	ENST00000530721,ENST00000422465
ENSG00000050426.A5.chr12.51442301.51442817.51442261.51442817	ENSG00000050426	A5	-0.000823887	0.0425001	LETMD1	protein_coding	chr12	ENSG00000050426	ENST00000547555	ENST00000547555,ENST00000547318,ENST00000550446,ENST00000262055,ENST00000550442,ENST00000549340,ENST00000548390,ENST00000546992,ENST00000551261,ENST00000548209,ENST00000548251,ENST00000550715,ENST00000380123,ENST00000418425,ENST00000547008,ENST00000550100,ENST00000380135
ENSG00000204628.SE.chr5.180666582.180668492.180668563.180669170	ENSG00000204628	SE	-0.000827351	0.0368068	RACK1	protein_coding	chr5	ENSG00000204628	ENST00000503081	ENST00000503081,ENST00000511900
ENSG00000165983.SE.chr10.16528616.16547019.16547159.16553045	ENSG00000165983	SE	-0.000829125	0.0418169	PTER	protein_coding	chr10	ENSG00000165983	ENST00000535784,ENST00000378000,ENST00000298942	ENST00000535784,ENST00000378000,ENST00000298942,ENST00000423462
ENSG00000141905.AL.chr19.3452664.3456548.3456598.3452664.3462750.3463253	ENSG00000141905	AL	-0.000831522	0.00897782	NFIC	protein_coding	chr19	ENSG00000141905	ENST00000586919	ENST00000586919,ENST00000589537
ENSG00000109819.AF.chr4.23886554.23891527.23891700.23886554.23905617.23905712	ENSG00000109819	AF	-0.000831594	0.0497311	PPARGC1A	protein_coding	chr4	ENSG00000109819	ENST00000264867	ENST00000264867,ENST00000514494
ENSG00000130764.SE.chr1.3699327.3700334.3700475.3700560	ENSG00000130764	SE	-0.000834588	0.0429843	LRRC47	protein_coding	chr1	ENSG00000130764	ENST00000479239	ENST00000479239,ENST00000378251,ENST00000462356
ENSG00000138381.A3.chr2.190528680.190530102.190528680.190530148	ENSG00000138381	A3	-0.00084372	0.0493879	ASNSD1	protein_coding	chr2	ENSG00000138381	ENST00000607062,ENST00000260952,ENST00000606910,ENST00000607829	ENST00000607062,ENST00000260952,ENST00000606910,ENST00000607829,ENST00000425590,ENST00000607690
ENSG00000080823.AL.chr14.102690993.102691131.102698872.102698083.102698158.102698872	ENSG00000080823	AL	-0.00084687	0.0306543	MOK	protein_coding	chr14	ENSG00000080823	ENST00000559838	ENST00000559838,ENST00000520046
ENSG00000108984.AF.chr17.67410839.67411141.67501921.67498295.67498558.67501921	ENSG00000108984	AF	-0.000849137	0.0458579	MAP2K6	protein_coding	chr17	ENSG00000108984	ENST00000590474	ENST00000590474,ENST00000589295
ENSG00000133835.SE.chr5.118792063.118807331.118807395.118809603	ENSG00000133835	SE	-0.000853506	0.0403299	HSD17B4	protein_coding	chr5	ENSG00000133835	ENST00000510025,ENST00000504811	ENST00000510025,ENST00000504811,ENST00000256216,ENST00000511186,ENST00000442060,ENST00000515235,ENST00000519184,ENST00000512841,ENST00000414835,ENST00000503168,ENST00000507695
ENSG00000168385.SE.chr2.242255397.242263631.242263656.242265408	ENSG00000168385	SE	-0.000855837	0.0387526	43345	protein_coding	chr2	ENSG00000168385	ENST00000391971,ENST00000482304,ENST00000475474,ENST00000457335,ENST00000473479,ENST00000467971	ENST00000391971,ENST00000482304,ENST00000475474,ENST00000457335,ENST00000473479,ENST00000467971,ENST00000407971
ENSG00000117335.SE.chr1.207925654.207930359.207930547.207930885	ENSG00000117335	SE	-0.000860443	0.00358211	CD46	protein_coding	chr1	ENSG00000117335	ENST00000357714,ENST00000367042,ENST00000358170,ENST00000361067,ENST00000441839,ENST00000367041,ENST00000322875,ENST00000354848,ENST00000322918,ENST00000469535,ENST00000360212,ENST00000480003	ENST00000357714,ENST00000367042,ENST00000358170,ENST00000361067,ENST00000441839,ENST00000367041,ENST00000322875,ENST00000354848,ENST00000322918,ENST00000469535,ENST00000360212,ENST00000480003,ENST00000367047
ENSG00000136930.SE.chr9.127146935.127167596.127167711.127174631	ENSG00000136930	SE	-0.000862467	0.0278627	PSMB7	protein_coding	chr9	ENSG00000136930	ENST00000259457	ENST00000259457,ENST00000498485,ENST00000536392
ENSG00000131725.SE.chrX.117570787.117575331.117575522.117576207	ENSG00000131725	SE	-0.000866261	0.00990912	WDR44	protein_coding	chrX	ENSG00000131725	ENST00000254029,ENST00000371825,ENST00000371848	ENST00000254029,ENST00000371825,ENST00000371848,ENST00000371822
ENSG00000176834.SE.chr12.118533619.118540794.118540975.118541398	ENSG00000176834	SE	-0.000866524	0.0005177	VSIG10	protein_coding	chr12	ENSG00000176834	ENST00000536905	ENST00000536905,ENST00000359236,ENST00000538357
ENSG00000119772.SE.chr2.25462084.25463171.25463319.25463509	ENSG00000119772	SE	-0.000870089	0.0400611	DNMT3A	protein_coding	chr2	ENSG00000119772	ENST00000380746,ENST00000321117,ENST00000264709,ENST00000402667,ENST00000474887,ENST00000482935,ENST00000466601,ENST00000461228	ENST00000380746,ENST00000321117,ENST00000264709,ENST00000402667,ENST00000474887,ENST00000482935,ENST00000466601,ENST00000461228,ENST00000491288
ENSG00000152795.SE.chr4.83346036.83346716.83346820.83347190	ENSG00000152795	SE	-0.00087014	0.0199455	HNRNPDL	protein_coding	chr4	ENSG00000152795	ENST00000602300,ENST00000502762	ENST00000602300,ENST00000502762,ENST00000295470,ENST00000349655
ENSG00000143156.SE.chr1.169268001.169271208.169271291.169272383	ENSG00000143156	SE	-0.000882638	0.0320725	NME7	protein_coding	chr1	ENSG00000143156	ENST00000491225	ENST00000491225,ENST00000472647,ENST00000367811,ENST00000525440,ENST00000483228,ENST00000528517,ENST00000480478,ENST00000524967,ENST00000485609,ENST00000472984
ENSG00000163848.A5.chr3.125032500.125042153.125032500.125042232	ENSG00000163848	A5	-0.000886062	0.0202743	ZNF148	protein_coding	chr3	ENSG00000163848	ENST00000360647,ENST00000492394,ENST00000465763,ENST00000495019,ENST00000471196	ENST00000360647,ENST00000492394,ENST00000465763,ENST00000495019,ENST00000471196,ENST00000484491
ENSG00000174059.AL.chr1.208057594.208057890.208062027.208059884.208061268.208062027	ENSG00000174059	AL	-0.00089102	0.0100643	CD34	protein_coding	chr1	ENSG00000174059	ENST00000485761	ENST00000485761,ENST00000367036,ENST00000310833
ENSG00000251364.A3.chr11.7479190.7482470.7479174.7482470	ENSG00000251364	A3	-0.000894534	0.0368489	AC107884.1	antisense_RNA	chr11	ENSG00000251364	ENST00000530169,ENST00000504206	ENST00000530169,ENST00000504206,ENST00000526706
ENSG00000243406.MX.chr13.52754789.52758111.52758249.52760818.52754789.52758408.52758543.52760818	ENSG00000243406	MX	-0.000895272	0.0394687	MRPS31P5	transcribed_unprocessed_pseudogene	chr13	ENSG00000243406	ENST00000416599	ENST00000416599,ENST00000423686
ENSG00000009307.AF.chr1.115292828.115300546.115300590.115292828.115301197.115301297	ENSG00000009307	AF	-0.000898444	0.00223448	CSDE1	protein_coding	chr1	ENSG00000009307	ENST00000525132	ENST00000525132,ENST00000525878
ENSG00000100628.SE.chr14.94417590.94419698.94419853.94420663	ENSG00000100628	SE	-0.000899362	0.0277551	ASB2	protein_coding	chr14	ENSG00000100628	ENST00000555019,ENST00000315988,ENST00000555507	ENST00000555019,ENST00000315988,ENST00000555507,ENST00000556062
ENSG00000010244.SE.chr17.30687986.30688487.30688534.30689933	ENSG00000010244	SE	-0.000900378	0.0331469	ZNF207	protein_coding	chr17	ENSG00000010244	ENST00000394670,ENST00000394673,ENST00000341711,ENST00000342555,ENST00000577908,ENST00000394679,ENST00000581531	ENST00000394670,ENST00000394673,ENST00000341711,ENST00000342555,ENST00000577908,ENST00000394679,ENST00000581531,ENST00000321233
ENSG00000168283.AF.chr10.22610140.22610625.22615360.22614599.22614651.22615360	ENSG00000168283	AF	-0.000905227	0.03995	BMI1	protein_coding	chr10	ENSG00000168283	ENST00000376663	ENST00000376663,ENST00000602358
ENSG00000129757.A3.chr11.2905145.2905229.2905140.2905229	ENSG00000129757	A3	-0.000906768	0.0362767	CDKN1C	protein_coding	chr11	ENSG00000129757	ENST00000380725,ENST00000414822,ENST00000440480,ENST00000471157	ENST00000380725,ENST00000414822,ENST00000440480,ENST00000471157,ENST00000313407,ENST00000430149
ENSG00000162769.SE.chr1.213037211.213046020.213046160.213056713	ENSG00000162769	SE	-0.000912408	0.0386352	FLVCR1	protein_coding	chr1	ENSG00000162769	ENST00000366971	ENST00000366971,ENST00000419102
ENSG00000130770.AL.chr1.28562963.28564348.28564611.28562963.28573100.28573417	ENSG00000130770	AL	-0.000912797	0.00145707	ATPIF1	protein_coding	chr1	ENSG00000130770	ENST00000335514	ENST00000335514,ENST00000468425
ENSG00000126777.AL.chr14.56146403.56150817.56151294.56146403.56168062.56168244	ENSG00000126777	AL	-0.000915875	0.0235609	KTN1	protein_coding	chr14	ENSG00000126777	ENST00000555573,ENST00000555172	ENST00000555573,ENST00000555172,ENST00000554294
ENSG00000197013.AL.chr19.21688882.21690322.21690466.21688882.21701377.21701790	ENSG00000197013	AL	-0.000916073	0.0171241	ZNF429	protein_coding	chr19	ENSG00000197013	ENST00000598747	ENST00000598747,ENST00000596237
ENSG00000138190.AF.chr10.94594467.94594581.94653106.94608242.94608391.94653106	ENSG00000138190	AF	-0.000917164	0.0421684	EXOC6	protein_coding	chr10	ENSG00000138190	ENST00000371552	ENST00000371552,ENST00000371543
ENSG00000001631.A5.chr7.91874909.91875158.91874909.91875220	ENSG00000001631	A5	-0.000919101	0.0469952	KRIT1	protein_coding	chr7	ENSG00000001631	ENST00000466166	ENST00000466166,ENST00000394507,ENST00000458177
ENSG00000165795.SE.chr14.21490656.21491023.21491064.21491400	ENSG00000165795	SE	-0.000919992	0.0275832	NDRG2	protein_coding	chr14	ENSG00000165795	ENST00000298687,ENST00000397858,ENST00000397853,ENST00000556147,ENST00000397851,ENST00000397847,ENST00000553867,ENST00000555695,ENST00000555733,ENST00000555384,ENST00000553741,ENST00000553784,ENST00000554398,ENST00000554472,ENST00000556457,ENST00000556688,ENST00000557318,ENST00000554419,ENST00000556561,ENST00000554833,ENST00000554415	ENST00000298687,ENST00000397858,ENST00000397853,ENST00000556147,ENST00000397851,ENST00000397847,ENST00000553867,ENST00000555695,ENST00000555733,ENST00000555384,ENST00000553741,ENST00000553784,ENST00000554398,ENST00000554472,ENST00000556457,ENST00000556688,ENST00000557318,ENST00000554419,ENST00000556561,ENST00000554833,ENST00000554415,ENST00000350792,ENST00000555158,ENST00000553503,ENST00000360463…
ENSG00000108100.SE.chr10.35723148.35744285.35744391.35772332	ENSG00000108100	SE	-0.000926283	0.0292784	CCNY	protein_coding	chr10	ENSG00000108100	ENST00000493157	ENST00000493157,ENST00000470025
ENSG00000205981.AF.chr3.180706017.180707120.180707306.180706017.180707388.180707529	ENSG00000205981	AF	-0.000927659	0.0156358	DNAJC19	protein_coding	chr3	ENSG00000205981	ENST00000479269	ENST00000479269,ENST00000478723
ENSG00000040341.AL.chr8.74585374.74585477.74621267.74600886.74601048.74621267	ENSG00000040341	AL	-0.000930263	2.91e-05	STAU2	protein_coding	chr8	ENSG00000040341	ENST00000520945	ENST00000520945,ENST00000520872
ENSG00000125447.AF.chr17.73242877.73257629.73257681.73242877.73258363.73258442	ENSG00000125447	AF	-0.000933063	0.0272511	GGA3	protein_coding	chr17	ENSG00000125447	ENST00000351904	ENST00000351904,ENST00000578348,ENST00000582486
ENSG00000182923.AF.chr3.134204897.134205044.134214138.134205047.134205398.134214138	ENSG00000182923	AF	-0.000946039	0.00907834	CEP63	protein_coding	chr3	ENSG00000182923	ENST00000337090	ENST00000337090,ENST00000512894
ENSG00000173933.AF.chr11.66384102.66384528.66407171.66406169.66406223.66407171	ENSG00000173933	AF	-0.000953725	0.0387775	RBM4	protein_coding	chr11	ENSG00000173933	ENST00000503028	ENST00000503028,ENST00000483858,ENST00000398692
ENSG00000058404.SE.chr7.44274275.44279188.44279262.44280306	ENSG00000058404	SE	-0.000956132	0.00669127	CAMK2B	protein_coding	chr7	ENSG00000058404	ENST00000350811,ENST00000395749,ENST00000523845,ENST00000502837,ENST00000440254,ENST00000497584,ENST00000347193,ENST00000433930	ENST00000350811,ENST00000395749,ENST00000523845,ENST00000502837,ENST00000440254,ENST00000497584,ENST00000347193,ENST00000433930,ENST00000258682
ENSG00000181852.SE.chr12.56607854.56610213.56610397.56615544	ENSG00000181852	SE	-0.000962434	0.0372184	RNF41	protein_coding	chr12	ENSG00000181852	ENST00000345093,ENST00000547967,ENST00000394013,ENST00000548225	ENST00000345093,ENST00000547967,ENST00000394013,ENST00000548225,ENST00000552244
ENSG00000162599.SE.chr1.61554352.61743192.61743257.61798184	ENSG00000162599	SE	-0.000966839	0.0411146	NFIA	protein_coding	chr1	ENSG00000162599	ENST00000371191,ENST00000476646,ENST00000407417,ENST00000371189,ENST00000403491,ENST00000371187,ENST00000485903	ENST00000371191,ENST00000476646,ENST00000407417,ENST00000371189,ENST00000403491,ENST00000371187,ENST00000485903,ENST00000371185
ENSG00000114416.RI.chr3.180680671.180680728.180680816.180680878	ENSG00000114416	RI	-0.000972307	0.0426068	FXR1	protein_coding	chr3	ENSG00000114416	ENST00000475315,ENST00000472339	ENST00000475315,ENST00000472339,ENST00000357559,ENST00000305586,ENST00000491062,ENST00000468861,ENST00000445140,ENST00000480918,ENST00000498658,ENST00000476672
ENSG00000138592.A5.chr15.50769194.50769473.50769190.50769473	ENSG00000138592	A5	-0.000978955	0.0364469	USP8	protein_coding	chr15	ENSG00000138592	ENST00000560730	ENST00000560730,ENST00000307179,ENST00000433963,ENST00000396444,ENST00000425032,ENST00000559329
ENSG00000106462.A5.chr7.148516779.148523546.148516779.148523561	ENSG00000106462	A5	-0.000984731	0.0245282	EZH2	protein_coding	chr7	ENSG00000106462	ENST00000320356	ENST00000320356,ENST00000492143,ENST00000478654,ENST00000460911,ENST00000350995,ENST00000541220,ENST00000476773,ENST00000483967,ENST00000498186,ENST00000483012,ENST00000536783
ENSG00000159023.SE.chr1.29320054.29323727.29323831.29338377	ENSG00000159023	SE	-0.000986341	0.0146012	EPB41	protein_coding	chr1	ENSG00000159023	ENST00000356093,ENST00000343067,ENST00000398863,ENST00000349460,ENST00000373800,ENST00000373798,ENST00000373797	ENST00000356093,ENST00000343067,ENST00000398863,ENST00000349460,ENST00000373800,ENST00000373798,ENST00000373797,ENST00000347529
ENSG00000182400.SE.chr14.39621043.39623415.39623498.39627489	ENSG00000182400	SE	-0.000988931	0.0285501	TRAPPC6B	protein_coding	chr14	ENSG00000182400	ENST00000469361,ENST00000330149,ENST00000555269	ENST00000469361,ENST00000330149,ENST00000555269,ENST00000347691,ENST00000554018,ENST00000556765
ENSG00000154723.AF.chr21.27102112.27107164.27107283.27102112.27107300.27107338	ENSG00000154723	AF	-0.000994368	0.000634664	ATP5J	protein_coding	chr21	ENSG00000154723	ENST00000284971	ENST00000284971,ENST00000400099
ENSG00000183801.A3.chr11.7507235.7509358.7507235.7509362	ENSG00000183801	A3	-0.000994647	0.0431509	OLFML1	protein_coding	chr11	ENSG00000183801	ENST00000530135,ENST00000329293,ENST00000528308,ENST00000528758	ENST00000530135,ENST00000329293,ENST00000528308,ENST00000528758,ENST00000534244
ENSG00000104325.SE.chr8.91013789.91017676.91017959.91029352	ENSG00000104325	SE	-0.000997636	0.0267776	DECR1	protein_coding	chr8	ENSG00000104325	ENST00000520227	ENST00000520227,ENST00000220764,ENST00000519007,ENST00000518725
ENSG00000133731.AF.chr8.82593819.82597998.82598286.82593819.82598487.82598517	ENSG00000133731	AF	-0.00100131	0.0261086	IMPA1	protein_coding	chr8	ENSG00000133731	ENST00000522997	ENST00000522997,ENST00000519816
ENSG00000151623.AF.chr4.149358014.149363312.149363523.149358014.149365678.149365850	ENSG00000151623	AF	-0.00100297	0.030319	NR3C2	protein_coding	chr4	ENSG00000151623	ENST00000342437	ENST00000342437,ENST00000344721
ENSG00000185345.SE.chr6.161771243.161781120.161781237.161807826	ENSG00000185345	SE	-0.00100453	0.0240053	PRKN	protein_coding	chr6	ENSG00000185345	ENST00000366898,ENST00000366897,ENST00000366896,ENST00000366894,ENST00000338468	ENST00000366898,ENST00000366897,ENST00000366896,ENST00000366894,ENST00000338468,ENST00000479615
ENSG00000068615.AF.chr2.86509365.86563845.86564188.86509365.86564602.86564777	ENSG00000068615	AF	-0.00100943	0.00170868	REEP1	protein_coding	chr2	ENSG00000068615	ENST00000475475	ENST00000475475,ENST00000165698,ENST00000541910
ENSG00000143748.SE.chr1.224418998.224420903.224420991.224424208	ENSG00000143748	SE	-0.00101073	0.0297944	NVL	protein_coding	chr1	ENSG00000143748	ENST00000493060,ENST00000469968,ENST00000391875,ENST00000281701,ENST00000469075,ENST00000340871,ENST00000482491,ENST00000496393	ENST00000493060,ENST00000469968,ENST00000391875,ENST00000281701,ENST00000469075,ENST00000340871,ENST00000482491,ENST00000496393,ENST00000489194
ENSG00000166340.RI.chr11.6640007.6640146.6640427.6640498	ENSG00000166340	RI	-0.00101135	0.0151917	TPP1	protein_coding	chr11	ENSG00000166340	ENST00000528917	ENST00000528917,ENST00000299427,ENST00000436873,ENST00000428886
ENSG00000170579.AL.chr18.3679844.3680212.3729135.3727709.3727936.3729135	ENSG00000170579	AL	-0.00101195	0.0285585	DLGAP1	protein_coding	chr18	ENSG00000170579	ENST00000485480	ENST00000485480,ENST00000486430
ENSG00000113300.SE.chr5.179921763.179956275.179956388.179976931	ENSG00000113300	SE	-0.00101255	0.0375879	CNOT6	protein_coding	chr5	ENSG00000113300	ENST00000261951,ENST00000502447	ENST00000261951,ENST00000502447,ENST00000507016
ENSG00000074621.SE.chr15.65936851.65937950.65938041.65942720	ENSG00000074621	SE	-0.00101319	0.0424129	SLC24A1	protein_coding	chr15	ENSG00000074621	ENST00000434116,ENST00000537259,ENST00000339868,ENST00000261892,ENST00000399033,ENST00000546330,ENST00000449142	ENST00000434116,ENST00000537259,ENST00000339868,ENST00000261892,ENST00000399033,ENST00000546330,ENST00000449142,ENST00000539516
ENSG00000125124.A3.chr16.56532605.56533690.56532480.56533690	ENSG00000125124	A3	-0.00101414	0.00784433	BBS2	protein_coding	chr16	ENSG00000125124	ENST00000566410	ENST00000566410,ENST00000568104,ENST00000245157,ENST00000569192,ENST00000566495
ENSG00000141279.A5.chr17.45656877.45660108.45656821.45660108	ENSG00000141279	A5	-0.0010158	0.0473593	NPEPPS	protein_coding	chr17	ENSG00000141279	ENST00000525007,ENST00000525037,ENST00000530173,ENST00000532729,ENST00000322157	ENST00000525007,ENST00000525037,ENST00000530173,ENST00000532729,ENST00000322157,ENST00000526247,ENST00000527298,ENST00000527824
ENSG00000165912.SE.chr11.47204620.47205871.47206048.47207900	ENSG00000165912	SE	-0.00102022	0.0282095	PACSIN3	protein_coding	chr11	ENSG00000165912	ENST00000524509	ENST00000524509,ENST00000298838,ENST00000532457,ENST00000530513,ENST00000531226
ENSG00000236778.AL.chr13.52042503.52042908.52043129.52042503.52045974.52046211	ENSG00000236778	AL	-0.00102493	0.0354802	INTS6-AS1	antisense_RNA	chr13	ENSG00000236778	ENST00000594604	ENST00000594604,ENST00000594488
ENSG00000178104.AF.chr1.145021167.145039590.145039865.145021167.145075630.145075891	ENSG00000178104	AF	-0.00102805	0.0207586	PDE4DIP	protein_coding	chr1	ENSG00000178104	ENST00000485062	ENST00000485062,ENST00000533396
ENSG00000155729.A5.chr2.201371814.201374351.201371814.201374734	ENSG00000155729	A5	-0.00103537	0.0278282	KCTD18	protein_coding	chr2	ENSG00000155729	ENST00000359878	ENST00000359878,ENST00000409157,ENST00000478816,ENST00000447556
ENSG00000116984.SE.chr1.236959037.236966728.236966942.236969444	ENSG00000116984	SE	-0.00103841	0.0498197	MTR	protein_coding	chr1	ENSG00000116984	ENST00000366577,ENST00000463959,ENST00000535889	ENST00000366577,ENST00000463959,ENST00000535889,ENST00000418145
ENSG00000181027.SE.chr19.47249347.47250491.47250562.47251284	ENSG00000181027	SE	-0.00103941	0.0373562	FKRP	protein_coding	chr19	ENSG00000181027	ENST00000600977,ENST00000600872,ENST00000602250,ENST00000600629,ENST00000600005	ENST00000600977,ENST00000600872,ENST00000602250,ENST00000600629,ENST00000600005,ENST00000596974,ENST00000601299,ENST00000318584,ENST00000595570,ENST00000593995,ENST00000598271,ENST00000597313,ENST00000391909,ENST00000600646,ENST00000600681,ENST00000600227,ENST00000594467,ENST00000597339,ENST00000596460
ENSG00000197756.AF.chr2.217363573.217363600.217363993.217363863.217363903.217363993	ENSG00000197756	AF	-0.0010404	0.0445625	RPL37A	protein_coding	chr2	ENSG00000197756	ENST00000600880	ENST00000600880,ENST00000441179
ENSG00000165795.AF.chr14.21492255.21493223.21493298.21492255.21493836.21493935	ENSG00000165795	AF	-0.00104173	0.0096952	NDRG2	protein_coding	chr14	ENSG00000165795	ENST00000555142	ENST00000555142,ENST00000298687
ENSG00000083845.AF.chr19.58897874.58897989.58899504.58898631.58898706.58899504	ENSG00000083845	AF	-0.00104216	0.0367667	RPS5	protein_coding	chr19	ENSG00000083845	ENST00000596314	ENST00000596314,ENST00000598098
ENSG00000189308.SE.chr4.83891622.83900036.83900159.83905314	ENSG00000189308	SE	-0.00104899	0.0145197	LIN54	protein_coding	chr4	ENSG00000189308	ENST00000340417,ENST00000505397	ENST00000340417,ENST00000505397,ENST00000395282,ENST00000508171
ENSG00000155729.AF.chr2.201371814.201374351.201374786.201371814.201384421.201384507	ENSG00000155729	AF	-0.00105366	0.00848432	KCTD18	protein_coding	chr2	ENSG00000155729	ENST00000359878	ENST00000359878,ENST00000468413
ENSG00000141551.AL.chr17.80200543.80202707.80206751.80203894.80203915.80206751	ENSG00000141551	AL	-0.00105755	0.0421393	CSNK1D	protein_coding	chr17	ENSG00000141551	ENST00000314028	ENST00000314028,ENST00000403276
ENSG00000106733.SE.chr9.77684018.77684658.77684729.77684811	ENSG00000106733	SE	-0.00106054	0.043284	NMRK1	protein_coding	chr9	ENSG00000106733	ENST00000376811,ENST00000361092	ENST00000376811,ENST00000361092,ENST00000376808
ENSG00000110777.AF.chr11.111229643.111229997.111230131.111229643.111249887.111250417	ENSG00000110777	AF	-0.00106242	0.00973868	POU2AF1	protein_coding	chr11	ENSG00000110777	ENST00000525584	ENST00000525584,ENST00000393067
ENSG00000053254.SE.chr14.89647150.89656731.89656793.89747294	ENSG00000053254	SE	-0.00106497	0.0301472	FOXN3	protein_coding	chr14	ENSG00000053254	ENST00000553840	ENST00000553840,ENST00000557258,ENST00000555353,ENST00000557718
ENSG00000173933.AF.chr11.66384102.66384528.66407171.66406138.66406223.66407171	ENSG00000173933	AF	-0.00106766	0.0307745	RBM4	protein_coding	chr11	ENSG00000173933	ENST00000503028	ENST00000503028,ENST00000396053
ENSG00000173933.AL.chr11.66407594.66410921.66412103.66407594.66433327.66434153	ENSG00000173933	AL	-0.00106766	0.0307745	RBM4	protein_coding	chr11	ENSG00000173933	ENST00000503028	ENST00000503028,ENST00000396053
ENSG00000107447.A3.chr10.98092353.98095648.98092353.98095651	ENSG00000107447	A3	-0.0010685	0.0372894	DNTT	protein_coding	chr10	ENSG00000107447	ENST00000371174	ENST00000371174,ENST00000419175
ENSG00000036257.AF.chr2.225422573.225434406.225434542.225422573.225449661.225450065	ENSG00000036257	AF	-0.00106881	0.0439912	CUL3	protein_coding	chr2	ENSG00000036257	ENST00000409096	ENST00000409096,ENST00000264414
ENSG00000073969.AF.chr17.44668035.44668153.44701610.44679808.44679889.44701610	ENSG00000073969	AF	-0.00107525	0.0427036	NSF	protein_coding	chr17	ENSG00000073969	ENST00000398238	ENST00000398238,ENST00000571172
ENSG00000104765.AF.chr8.26240713.26240746.26248759.26247878.26248033.26248759	ENSG00000104765	AF	-0.00107837	0.00780891	BNIP3L	protein_coding	chr8	ENSG00000104765	ENST00000523949	ENST00000523949,ENST00000518611
ENSG00000180071.A3.chr9.38573126.38575473.38572056.38575473	ENSG00000180071	A3	-0.00107837	0.03856	ANKRD18A	protein_coding	chr9	ENSG00000180071	ENST00000602295	ENST00000602295,ENST00000399703
ENSG00000048991.SE.chr2.136467801.136473120.136473264.136479494	ENSG00000048991	SE	-0.00108102	0.0203714	R3HDM1	protein_coding	chr2	ENSG00000048991	ENST00000409478,ENST00000329971,ENST00000264160,ENST00000410054,ENST00000409606,ENST00000429703	ENST00000409478,ENST00000329971,ENST00000264160,ENST00000410054,ENST00000409606,ENST00000429703,ENST00000445855
ENSG00000130816.AF.chr19.10292753.10294999.10295235.10292753.10305496.10305580	ENSG00000130816	AF	-0.00108685	0.0302898	DNMT1	protein_coding	chr19	ENSG00000130816	ENST00000586086	ENST00000586086,ENST00000586988
ENSG00000187109.AF.chr12.76461253.76462689.76462773.76461253.76478347.76478515	ENSG00000187109	AF	-0.00108956	0.0277231	NAP1L1	protein_coding	chr12	ENSG00000187109	ENST00000552056	ENST00000552056,ENST00000548273
ENSG00000164171.SE.chr5.52371134.52374602.52374704.52376341	ENSG00000164171	SE	-0.00108963	0.0110134	ITGA2	protein_coding	chr5	ENSG00000164171	ENST00000296585,ENST00000503810,ENST00000513685,ENST00000509814,ENST00000509960	ENST00000296585,ENST00000503810,ENST00000513685,ENST00000509814,ENST00000509960,ENST00000510722
ENSG00000147162.AF.chrX.70752933.70753186.70756028.70754151.70754223.70756028	ENSG00000147162	AF	-0.00109383	0.0495519	OGT	protein_coding	chrX	ENSG00000147162	ENST00000373719	ENST00000373719,ENST00000444774
ENSG00000143420.A5.chr1.150598284.150599788.150598284.150599874	ENSG00000143420	A5	-0.00109994	0.0236442	ENSA	protein_coding	chr1	ENSG00000143420	ENST00000503345	ENST00000503345,ENST00000369009,ENST00000356527
ENSG00000049449.AF.chr11.31833939.31834045.32118690.32112450.32112996.32118690	ENSG00000049449	AF	-0.00110304	0.00999007	RCN1	protein_coding	chr11	ENSG00000049449	ENST00000530348	ENST00000530348,ENST00000054950
ENSG00000164828.SE.chr7.893255.894557.894643.895995	ENSG00000164828	SE	-0.00110425	0.0279007	SUN1	protein_coding	chr7	ENSG00000164828	ENST00000456758,ENST00000389574,ENST00000452783,ENST00000405266,ENST00000413171,ENST00000401592,ENST00000425407,ENST00000429178,ENST00000433212,ENST00000475971	ENST00000456758,ENST00000389574,ENST00000452783,ENST00000405266,ENST00000413171,ENST00000401592,ENST00000425407,ENST00000429178,ENST00000433212,ENST00000475971,ENST00000457861
ENSG00000165219.A5.chr9.128083841.128086077.128083778.128086077	ENSG00000165219	A5	-0.00110469	0.0230001	GAPVD1	protein_coding	chr9	ENSG00000165219	ENST00000497580,ENST00000394105,ENST00000394104,ENST00000265956,ENST00000470056,ENST00000495955,ENST00000467750,ENST00000297933,ENST00000431329	ENST00000497580,ENST00000394105,ENST00000394104,ENST00000265956,ENST00000470056,ENST00000495955,ENST00000467750,ENST00000297933,ENST00000431329,ENST00000394083,ENST00000312123,ENST00000436712
ENSG00000159433.RI.chr15.42954992.42955089.42955479.42956115	ENSG00000159433	RI	-0.00110631	0.0436465	STARD9	protein_coding	chr15	ENSG00000159433	ENST00000564158	ENST00000564158,ENST00000568493
ENSG00000145730.A3.chr5.102355547.102360835.102355547.102360838	ENSG00000145730	A3	-0.00111204	0.0435045	PAM	protein_coding	chr5	ENSG00000145730	ENST00000438793,ENST00000379787,ENST00000348126,ENST00000304400,ENST00000515456,ENST00000504691	ENST00000438793,ENST00000379787,ENST00000348126,ENST00000304400,ENST00000515456,ENST00000504691,ENST00000345721,ENST00000274392,ENST00000504456
ENSG00000152601.SE.chr3.152163328.152165409.152165562.152174056	ENSG00000152601	SE	-0.00111493	0.00427703	MBNL1	protein_coding	chr3	ENSG00000152601	ENST00000282488,ENST00000355460,ENST00000485910	ENST00000282488,ENST00000355460,ENST00000485910,ENST00000324196,ENST00000485509
ENSG00000134851.AF.chr4.56262124.56262563.56277781.56269410.56269505.56277781	ENSG00000134851	AF	-0.00111862	0.0110171	TMEM165	protein_coding	chr4	ENSG00000134851	ENST00000381334	ENST00000381334,ENST00000502797
ENSG00000108953.SE.chr17.1248793.1251256.1251302.1257505	ENSG00000108953	SE	-0.00112271	0.0471401	YWHAE	protein_coding	chr17	ENSG00000108953	ENST00000496706	ENST00000496706,ENST00000264335,ENST00000466227,ENST00000571732,ENST00000573196
ENSG00000004897.A5.chr17.45259003.45266512.45259003.45266627	ENSG00000004897	A5	-0.00112592	0.0356836	CDC27	protein_coding	chr17	ENSG00000004897	ENST00000066544,ENST00000526866	ENST00000066544,ENST00000526866,ENST00000532575
ENSG00000108406.SE.chr17.57644155.57647879.57648024.57650477	ENSG00000108406	SE	-0.00112713	0.0440598	DHX40	protein_coding	chr17	ENSG00000108406	ENST00000251241,ENST00000451169,ENST00000580030	ENST00000251241,ENST00000451169,ENST00000580030,ENST00000580218
ENSG00000081913.AF.chr18.60382683.60384492.60497268.60446632.60446801.60497268	ENSG00000081913	AF	-0.00112732	0.0458418	PHLPP1	protein_coding	chr18	ENSG00000081913	ENST00000262719	ENST00000262719,ENST00000497351
ENSG00000109846.AF.chr11.111782646.111783458.111783651.111782646.111783829.111784071	ENSG00000109846	AF	-0.00113137	0.00391097	CRYAB	protein_coding	chr11	ENSG00000109846	ENST00000528628	ENST00000528628,ENST00000527899
ENSG00000132313.AL.chr2.86437736.86439549.86439961.86437736.86440751.86440861	ENSG00000132313	AL	-0.00113197	0.0298685	MRPL35	protein_coding	chr2	ENSG00000132313	ENST00000254644	ENST00000254644,ENST00000409180
ENSG00000004766.A3.chr7.92882088.92883173.92882088.92883176	ENSG00000004766	A3	-0.0011322	0.0364195	VPS50	protein_coding	chr7	ENSG00000004766	ENST00000251739,ENST00000305866,ENST00000438395,ENST00000544910,ENST00000485994,ENST00000436177,ENST00000317751	ENST00000251739,ENST00000305866,ENST00000438395,ENST00000544910,ENST00000485994,ENST00000436177,ENST00000317751,ENST00000458530,ENST00000477935
ENSG00000213614.SE.chr15.72640475.72641420.72641600.72642859	ENSG00000213614	SE	-0.00113661	0.0227347	HEXA	protein_coding	chr15	ENSG00000213614	ENST00000268097,ENST00000567411,ENST00000566304,ENST00000457859,ENST00000567027,ENST00000568777,ENST00000567159,ENST00000566672,ENST00000429918,ENST00000569410	ENST00000268097,ENST00000567411,ENST00000566304,ENST00000457859,ENST00000567027,ENST00000568777,ENST00000567159,ENST00000566672,ENST00000429918,ENST00000569410,ENST00000563762
ENSG00000124092.AF.chr20.56099272.56100084.56100163.56099272.56100530.56100635	ENSG00000124092	AF	-0.00113812	0.00412113	CTCFL	protein_coding	chr20	ENSG00000124092	ENST00000423479	ENST00000423479,ENST00000371196
ENSG00000197847.SE.chr11.64985159.64988467.64988635.64989944	ENSG00000197847	SE	-0.00114099	0.0479341	SLC22A20P	transcribed_unitary_pseudogene	chr11	ENSG00000197847	ENST00000525437,ENST00000530038,ENST00000529062	ENST00000525437,ENST00000530038,ENST00000529062,ENST00000525264
ENSG00000166136.AL.chr10.102283500.102283686.102286156.102283694.102283896.102286156	ENSG00000166136	AL	-0.00114779	0.0139763	NDUFB8	protein_coding	chr10	ENSG00000166136	ENST00000370322	ENST00000370322,ENST00000370320
ENSG00000166164.A3.chr16.50354688.50355893.50354685.50355893	ENSG00000166164	A3	-0.00115181	0.0314332	BRD7	protein_coding	chr16	ENSG00000166164	ENST00000394689	ENST00000394689,ENST00000394688
ENSG00000257923.AF.chr7.101462201.101462259.101559395.101556068.101556718.101559395	ENSG00000257923	AF	-0.00115277	0.00888034	CUX1	protein_coding	chr7	ENSG00000257923	ENST00000558469	ENST00000558469,ENST00000560541
ENSG00000114686.SE.chr3.131208924.131217023.131217121.131219274	ENSG00000114686	SE	-0.00115331	0.0400038	MRPL3	protein_coding	chr3	ENSG00000114686	ENST00000264995,ENST00000511168,ENST00000425847,ENST00000507669,ENST00000506946	ENST00000264995,ENST00000511168,ENST00000425847,ENST00000507669,ENST00000506946,ENST00000512877
ENSG00000166971.A5.chr16.53534241.53537030.53534241.53537059	ENSG00000166971	A5	-0.00115858	0.0377644	AKTIP	protein_coding	chr16	ENSG00000166971	ENST00000570004,ENST00000561799	ENST00000570004,ENST00000561799,ENST00000394657,ENST00000563108,ENST00000566045
ENSG00000115207.AL.chr2.27548721.27549085.27550044.27549259.27549760.27550044	ENSG00000115207	AL	-0.00116449	0.0100517	GTF3C2	protein_coding	chr2	ENSG00000115207	ENST00000457098	ENST00000457098,ENST00000495298
ENSG00000132507.A5.chr17.7211071.7212934.7210728.7212934	ENSG00000132507	A5	-0.00116498	0.0132415	EIF5A	protein_coding	chr17	ENSG00000132507	ENST00000336458	ENST00000336458,ENST00000355068
ENSG00000073050.SE.chr19.44065172.44079062.44079154.44079560	ENSG00000073050	SE	-0.0011728	0.0185726	XRCC1	protein_coding	chr19	ENSG00000073050	ENST00000262887,ENST00000595789	ENST00000262887,ENST00000595789,ENST00000543982
ENSG00000164209.A3.chr5.110092459.110096904.110092459.110097147	ENSG00000164209	A3	-0.00117653	0.0309746	SLC25A46	protein_coding	chr5	ENSG00000164209	ENST00000509442,ENST00000513807,ENST00000355943,ENST00000504098,ENST00000502462,ENST00000513706,ENST00000509432	ENST00000509442,ENST00000513807,ENST00000355943,ENST00000504098,ENST00000502462,ENST00000513706,ENST00000509432,ENST00000447245
ENSG00000112110.A5.chr6.160211819.160211972.160211671.160211972	ENSG00000112110	A5	-0.00118272	0.0018418	MRPL18	protein_coding	chr6	ENSG00000112110	ENST00000480842	ENST00000480842,ENST00000367034
ENSG00000204147.SE.chr10.52502770.52504888.52505034.52509103	ENSG00000204147	SE	-0.00118581	0.0117222	ASAH2B	protein_coding	chr10	ENSG00000204147	ENST00000374007,ENST00000185907	ENST00000374007,ENST00000185907,ENST00000483649
ENSG00000241369.SE.chr3.162917542.162917662.162917739.162919326	ENSG00000241369	SE	-0.00119034	0.0130098	LINC01192	lincRNA	chr3	ENSG00000241369	ENST00000474168,ENST00000494897,ENST00000492553,ENST00000462928	ENST00000474168,ENST00000494897,ENST00000492553,ENST00000462928,ENST00000470546,ENST00000489012
ENSG00000175061.AL.chr17.16344444.16344682.16345342.16344444.16373616.16373767	ENSG00000175061	AL	-0.00119036	0.0403685	LRRC75A-AS1	processed_transcript	chr17	ENSG00000175061	ENST00000481898,ENST00000475953	ENST00000481898,ENST00000475953,ENST00000584177
ENSG00000155975.RI.chr8.17137748.17137806.17137884.17137952	ENSG00000155975	RI	-0.00119451	0.00512274	VPS37A	protein_coding	chr8	ENSG00000155975	ENST00000425020	ENST00000425020,ENST00000324849,ENST00000520140,ENST00000521829,ENST00000521976
ENSG00000230155.SE.chr20.34064500.34068958.34069076.34078682	ENSG00000230155	SE	-0.00119594	0.0226843	FO393401.1	antisense_RNA	chr20	ENSG00000230155	ENST00000444933	ENST00000444933,ENST00000453914
ENSG00000119686.AF.chr14.76044960.76045984.76088422.76071805.76071967.76088422	ENSG00000119686	AF	-0.00119721	0.044904	FLVCR2	protein_coding	chr14	ENSG00000119686	ENST00000238667	ENST00000238667,ENST00000539311
ENSG00000114416.AL.chr3.180688146.180688863.180689604.180688146.180693910.180694333	ENSG00000114416	AL	-0.00120198	0.0446356	FXR1	protein_coding	chr3	ENSG00000114416	ENST00000481383	ENST00000481383,ENST00000468861
ENSG00000224660.SE.chr3.15299113.15299616.15299690.15300053	ENSG00000224660	SE	-0.00120205	0.0465431	SH3BP5-AS1	antisense_RNA	chr3	ENSG00000224660	ENST00000436602	ENST00000436602,ENST00000413977
ENSG00000074603.SE.chr15.65748709.65756099.65756244.65759016	ENSG00000074603	SE	-0.00120513	0.0483866	DPP8	protein_coding	chr15	ENSG00000074603	ENST00000341861,ENST00000300141,ENST00000321147,ENST00000339244,ENST00000559233,ENST00000395652,ENST00000558559	ENST00000341861,ENST00000300141,ENST00000321147,ENST00000339244,ENST00000559233,ENST00000395652,ENST00000558559,ENST00000558363
ENSG00000145390.SE.chr4.120183019.120187455.120187488.120188475	ENSG00000145390	SE	-0.00120608	0.0471103	USP53	protein_coding	chr4	ENSG00000145390	ENST00000509769	ENST00000509769,ENST00000274030,ENST00000450251,ENST00000507906
ENSG00000237037.SE.chr22.42487604.42488123.42488236.42520052	ENSG00000237037	SE	-0.00121051	0.0139389	NDUFA6-AS1	processed_transcript	chr22	ENSG00000237037	ENST00000416037,ENST00000434834	ENST00000416037,ENST00000434834,ENST00000417327,ENST00000439129,ENST00000536447
ENSG00000147996.MX.chr9.70467530.70470996.70471140.70473437.70467530.70472572.70472659.70473437	ENSG00000147996	MX	-0.00121514	0.00499696	CBWD5	protein_coding	chr9	ENSG00000147996	ENST00000486221,ENST00000496364	ENST00000486221,ENST00000496364,ENST00000480229,ENST00000497250,ENST00000476161,ENST00000468198,ENST00000472916
ENSG00000130520.SE.chr19.18420671.18420920.18421024.18423414	ENSG00000130520	SE	-0.00121611	0.00394494	LSM4	protein_coding	chr19	ENSG00000130520	ENST00000600289	ENST00000600289,ENST00000593829,ENST00000252816,ENST00000594828,ENST00000597776
ENSG00000003756.A5.chr3.50131308.50137415.50131216.50137415	ENSG00000003756	A5	-0.00122058	0.0185558	RBM5	protein_coding	chr3	ENSG00000003756	ENST00000347869,ENST00000469838,ENST00000441305,ENST00000438369,ENST00000464087,ENST00000417905,ENST00000395174	ENST00000347869,ENST00000469838,ENST00000441305,ENST00000438369,ENST00000464087,ENST00000417905,ENST00000395174,ENST00000404526,ENST00000433556
ENSG00000174953.A3.chr3.154013128.154017627.154013086.154017627	ENSG00000174953	A3	-0.00123197	0.0380661	DHX36	protein_coding	chr3	ENSG00000174953	ENST00000496811,ENST00000308361,ENST00000481941	ENST00000496811,ENST00000308361,ENST00000481941,ENST00000329463
ENSG00000117385.AL.chr1.43215572.43216007.43217945.43217396.43217505.43217945	ENSG00000117385	AL	-0.00123284	0.0119114	P3H1	protein_coding	chr1	ENSG00000117385	ENST00000481465	ENST00000481465,ENST00000447502
ENSG00000249017.AF.chr5.101836245.101836530.101841132.101840973.101841036.101841132	ENSG00000249017	AF	-0.00123709	0.0213291	AC094108.1	antisense_RNA	chr5	ENSG00000249017	ENST00000502494	ENST00000502494,ENST00000509656
ENSG00000075945.SE.chr1.170008429.170010818.170010981.170015853	ENSG00000075945	SE	-0.00123846	0.0119245	KIFAP3	protein_coding	chr1	ENSG00000075945	ENST00000538366	ENST00000538366,ENST00000367765,ENST00000367767,ENST00000361580,ENST00000490550
ENSG00000185480.AF.chr12.102513973.102514064.102517664.102514161.102514269.102517664	ENSG00000185480	AF	-0.0012405	0.0103477	PARPBP	protein_coding	chr12	ENSG00000185480	ENST00000543784	ENST00000543784,ENST00000541668
ENSG00000164056.AF.chr4.124317956.124318087.124322692.124319340.124319668.124322692	ENSG00000164056	AF	-0.00124115	0.029059	SPRY1	protein_coding	chr4	ENSG00000164056	ENST00000339241	ENST00000339241,ENST00000507703
ENSG00000111237.SE.chr12.110929927.110930801.110931036.110933817	ENSG00000111237	SE	-0.00124889	0.0118361	VPS29	protein_coding	chr12	ENSG00000111237	ENST00000549578,ENST00000360579,ENST00000552130,ENST00000447578,ENST00000546588,ENST00000549970	ENST00000549578,ENST00000360579,ENST00000552130,ENST00000447578,ENST00000546588,ENST00000549970,ENST00000548539
ENSG00000115364.AL.chr2.75882043.75882190.75884986.75882043.75897705.75897933	ENSG00000115364	AL	-0.00124974	0.0232056	MRPL19	protein_coding	chr2	ENSG00000115364	ENST00000393909	ENST00000393909,ENST00000492255
ENSG00000032219.AF.chr14.58765274.58765418.58766516.58766049.58766409.58766516	ENSG00000032219	AF	-0.00125437	0.0386723	ARID4A	protein_coding	chr14	ENSG00000032219	ENST00000395168	ENST00000395168,ENST00000424658
ENSG00000137692.AL.chr11.102932805.102933143.102936998.102935004.102935106.102936998	ENSG00000137692	AL	-0.00126004	0.0336518	DCUN1D5	protein_coding	chr11	ENSG00000137692	ENST00000527260	ENST00000527260,ENST00000527779
ENSG00000009765.AL.chr6.150716702.150717607.150717952.150716702.150719191.150719245	ENSG00000009765	AL	-0.00126257	0.0369472	IYD	protein_coding	chr6	ENSG00000009765	ENST00000392255	ENST00000392255,ENST00000367335
ENSG00000167355.AL.chr11.5326206.5326907.5367003.5361768.5362592.5367003	ENSG00000167355	AL	-0.00126559	0.0198885	AC087380.1	processed_transcript	chr11	ENSG00000167355	ENST00000420465	ENST00000420465,ENST00000415970
ENSG00000146007.AF.chr5.140078265.140078416.140080404.140079919.140080063.140080404	ENSG00000146007	AF	-0.00126992	0.0116152	ZMAT2	protein_coding	chr5	ENSG00000146007	ENST00000519913	ENST00000519913,ENST00000274712
ENSG00000137571.AF.chr8.70745404.70745701.70745863.70745404.70747089.70747299	ENSG00000137571	AF	-0.00127006	0.0279471	SLCO5A1	protein_coding	chr8	ENSG00000137571	ENST00000531422	ENST00000531422,ENST00000260126
ENSG00000116489.SE.chr1.113162505.113189377.113189416.113189832	ENSG00000116489	SE	-0.00127035	0.039217	CAPZA1	protein_coding	chr1	ENSG00000116489	ENST00000498626	ENST00000498626,ENST00000263168,ENST00000485542,ENST00000476936
ENSG00000177359.SE.chr12.31267861.31268137.31268637.31269291	ENSG00000177359	SE	-0.00127439	0.0381989	AC024940.1	protein_coding	chr12	ENSG00000177359	ENST00000542490	ENST00000542490,ENST00000518559,ENST00000542925,ENST00000398963,ENST00000535072,ENST00000391394
ENSG00000047346.AF.chr15.52970319.52970901.52970953.52970319.52971025.52971569	ENSG00000047346	AF	-0.00128	0.0422872	FAM214A	protein_coding	chr15	ENSG00000047346	ENST00000399202,ENST00000562135	ENST00000399202,ENST00000562135,ENST00000561543
ENSG00000100916.AL.chr14.36337238.36339566.36341169.36337238.36400929.36401531	ENSG00000100916	AL	-0.00128174	0.0383806	BRMS1L	protein_coding	chr14	ENSG00000100916	ENST00000216807	ENST00000216807,ENST00000551774
ENSG00000066382.AF.chr11.30602041.30605673.30605750.30602041.30607589.30607828	ENSG00000066382	AF	-0.0012854	0.0135136	MPPED2	protein_coding	chr11	ENSG00000066382	ENST00000526437	ENST00000526437,ENST00000448418
ENSG00000157540.SE.chr21.38877892.38878402.38878657.38884214	ENSG00000157540	SE	-0.00128707	0.00793895	DYRK1A	protein_coding	chr21	ENSG00000157540	ENST00000338785	ENST00000338785,ENST00000398956
ENSG00000185418.SE.chr15.102226265.102239534.102239638.102241289	ENSG00000185418	SE	-0.00128799	0.0251312	TARSL2	protein_coding	chr15	ENSG00000185418	ENST00000558533	ENST00000558533,ENST00000335968,ENST00000539112
ENSG00000204120.MX.chr2.233568199.233595832.233595968.233599865.233568199.233599127.233599196.233599865	ENSG00000204120	MX	-0.00128991	0.0493564	GIGYF2	protein_coding	chr2	ENSG00000204120	ENST00000429187	ENST00000429187,ENST00000476995,ENST00000490612,ENST00000409547,ENST00000483164,ENST00000490229,ENST00000464805
ENSG00000118007.SE.chr3.136170989.136183723.136183830.136191255	ENSG00000118007	SE	-0.0012911	0.0478877	STAG1	protein_coding	chr3	ENSG00000118007	ENST00000383202,ENST00000236698,ENST00000483235,ENST00000434713,ENST00000487065	ENST00000383202,ENST00000236698,ENST00000483235,ENST00000434713,ENST00000487065,ENST00000536929,ENST00000492318
ENSG00000171574.AF.chr19.58912871.58913029.58926891.58920056.58920532.58926891	ENSG00000171574	AF	-0.00130086	0.0283034	ZNF584	protein_coding	chr19	ENSG00000171574	ENST00000596921	ENST00000596921,ENST00000596281
ENSG00000011009.SE.chr1.24119250.24119498.24119529.24119641	ENSG00000011009	SE	-0.00130179	0.0497789	LYPLA2	protein_coding	chr1	ENSG00000011009	ENST00000374514,ENST00000400061,ENST00000374505,ENST00000495365,ENST00000374503,ENST00000374502,ENST00000421070	ENST00000374514,ENST00000400061,ENST00000374505,ENST00000495365,ENST00000374503,ENST00000374502,ENST00000421070,ENST00000420982,ENST00000492577
ENSG00000186439.SE.chr6.123545276.123573557.123573580.123576226	ENSG00000186439	SE	-0.00130219	0.0411524	TRDN	protein_coding	chr6	ENSG00000186439	ENST00000398178	ENST00000398178,ENST00000334268
ENSG00000138814.SE.chr4.102020879.102029231.102029318.102030111	ENSG00000138814	SE	-0.00130938	0.0267548	PPP3CA	protein_coding	chr4	ENSG00000138814	ENST00000492351	ENST00000492351,ENST00000394854,ENST00000323055,ENST00000394853,ENST00000507176,ENST00000523694,ENST00000510292,ENST00000529324,ENST00000525819
ENSG00000131725.SE.chrX.117512415.117521303.117521377.117526595	ENSG00000131725	SE	-0.00131844	0.0214092	WDR44	protein_coding	chrX	ENSG00000131725	ENST00000254029,ENST00000371825	ENST00000254029,ENST00000371825,ENST00000371822
ENSG00000138674.SE.chr4.83740406.83742190.83742261.83745708	ENSG00000138674	SE	-0.00132743	0.0374933	SEC31A	protein_coding	chr4	ENSG00000138674	ENST00000503937,ENST00000348405,ENST00000513858,ENST00000395310,ENST00000443462,ENST00000509142,ENST00000432794,ENST00000448323,ENST00000326950,ENST00000311785,ENST00000505472,ENST00000500777,ENST00000508502,ENST00000355196,ENST00000264405,ENST00000505984	ENST00000503937,ENST00000348405,ENST00000513858,ENST00000395310,ENST00000443462,ENST00000509142,ENST00000432794,ENST00000448323,ENST00000326950,ENST00000311785,ENST00000505472,ENST00000500777,ENST00000508502,ENST00000355196,ENST00000264405,ENST00000505984,ENST00000515062
ENSG00000237945.AF.chr21.35303464.35304046.35318114.35315929.35316180.35318114	ENSG00000237945	AF	-0.00132816	0.0412266	LINC00649	antisense_RNA	chr21	ENSG00000237945	ENST00000427447	ENST00000427447,ENST00000594370
ENSG00000238276.SE.chr10.120004946.120005058.120005145.120007211	ENSG00000238276	SE	-0.00133268	0.00777564	AL354863.1	processed_transcript	chr10	ENSG00000238276	ENST00000431695	ENST00000431695,ENST00000436975,ENST00000436430
ENSG00000049245.AF.chr1.7831329.7831445.7833502.7832767.7833258.7833502	ENSG00000049245	AF	-0.00133475	0.0441458	VAMP3	protein_coding	chr1	ENSG00000049245	ENST00000054666	ENST00000054666,ENST00000470357
ENSG00000162244.AF.chr3.52029485.52029795.52029831.52029485.52029873.52029958	ENSG00000162244	AF	-0.00133481	0.0488645	RPL29	protein_coding	chr3	ENSG00000162244	ENST00000475248	ENST00000475248,ENST00000294189
ENSG00000168827.A5.chr3.158362670.158363418.158362504.158363418	ENSG00000168827	A5	-0.00133665	0.00828592	GFM1	protein_coding	chr3	ENSG00000168827	ENST00000464732	ENST00000464732,ENST00000486715,ENST00000478576,ENST00000478254,ENST00000264263
ENSG00000129197.RI.chr17.5329291.5329402.5329556.5329619	ENSG00000129197	RI	-0.00133708	0.0205751	RPAIN	protein_coding	chr17	ENSG00000129197	ENST00000571613,ENST00000571043,ENST00000570883	ENST00000571613,ENST00000571043,ENST00000570883,ENST00000381209,ENST00000381208,ENST00000405578
ENSG00000258301.SE.chr14.77249119.77250036.77250194.77252428	ENSG00000258301	SE	-0.00134299	0.0284138	VASH1-AS1	lincRNA	chr14	ENSG00000258301	ENST00000554058	ENST00000554058,ENST00000556072
ENSG00000147654.AF.chr8.110551940.110552148.110563039.110552414.110552690.110563039	ENSG00000147654	AF	-0.00134485	0.0183558	EBAG9	protein_coding	chr8	ENSG00000147654	ENST00000395785	ENST00000395785,ENST00000527709
ENSG00000185442.A5.chr15.93173575.93198361.93173575.93198546	ENSG00000185442	A5	-0.00134981	0.0382212	FAM174B	protein_coding	chr15	ENSG00000185442	ENST00000555748	ENST00000555748,ENST00000327355,ENST00000555613
ENSG00000093167.SE.chr3.37107433.37107715.37107816.37116515	ENSG00000093167	SE	-0.00135072	0.00785796	LRRFIP2	protein_coding	chr3	ENSG00000093167	ENST00000440742	ENST00000440742,ENST00000354379,ENST00000421276,ENST00000440230
ENSG00000047346.AF.chr15.52970319.52970627.52970757.52970319.52971025.52971569	ENSG00000047346	AF	-0.00136152	0.0218098	FAM214A	protein_coding	chr15	ENSG00000047346	ENST00000562351	ENST00000562351,ENST00000561543
ENSG00000048540.AF.chr12.16753802.16757799.16757990.16753802.16763442.16763528	ENSG00000048540	AF	-0.00136432	0.0135248	LMO3	protein_coding	chr12	ENSG00000048540	ENST00000439600	ENST00000439600,ENST00000541846
ENSG00000077522.SE.chr1.236894614.236897733.236897818.236898935	ENSG00000077522	SE	-0.00137032	0.0167978	ACTN2	protein_coding	chr1	ENSG00000077522	ENST00000492634	ENST00000492634,ENST00000366578
ENSG00000173041.SE.chr7.64004810.64021324.64021651.64023303	ENSG00000173041	SE	-0.00137199	0.0320406	ZNF680	protein_coding	chr7	ENSG00000173041	ENST00000473601	ENST00000473601,ENST00000309683,ENST00000447137
ENSG00000119537.SE.chr18.60999134.61002490.61002591.61006033	ENSG00000119537	SE	-0.00137264	0.00949937	KDSR	protein_coding	chr18	ENSG00000119537	ENST00000406396,ENST00000586791,ENST00000589592,ENST00000326575	ENST00000406396,ENST00000586791,ENST00000589592,ENST00000326575,ENST00000591902
ENSG00000257923.A3.chr7.101813830.101821749.101813830.101821755	ENSG00000257923	A3	-0.00137921	0.0215392	CUX1	protein_coding	chr7	ENSG00000257923	ENST00000292538,ENST00000547394,ENST00000360264,ENST00000425244,ENST00000292535,ENST00000556210,ENST00000550008,ENST00000546411,ENST00000549414,ENST00000560541,ENST00000558836	ENST00000292538,ENST00000547394,ENST00000360264,ENST00000425244,ENST00000292535,ENST00000556210,ENST00000550008,ENST00000546411,ENST00000549414,ENST00000560541,ENST00000558836,ENST00000437600,ENST00000393824
ENSG00000112319.MX.chr6.133844315.133846153.133846253.133849863.133844315.133846292.133846392.133849863	ENSG00000112319	MX	-0.00138406	0.0369836	EYA4	protein_coding	chr6	ENSG00000112319	ENST00000452339,ENST00000355167,ENST00000525849,ENST00000431403	ENST00000452339,ENST00000355167,ENST00000525849,ENST00000431403,ENST00000367895,ENST00000355286,ENST00000531901
ENSG00000124831.AF.chr2.238536250.238536383.238617187.238601137.238601164.238617187	ENSG00000124831	AF	-0.00138446	0.0449482	LRRFIP1	protein_coding	chr2	ENSG00000124831	ENST00000465870	ENST00000465870,ENST00000473815
ENSG00000234545.SE.chr7.92210917.92214612.92214710.92219582	ENSG00000234545	SE	-0.00138853	0.047162	FAM133B	protein_coding	chr7	ENSG00000234545	ENST00000438306	ENST00000438306,ENST00000445716,ENST00000415397,ENST00000481407,ENST00000480397
ENSG00000142208.AL.chr14.105235729.105235963.105237082.105236530.105236757.105237082	ENSG00000142208	AL	-0.00139174	0.0393115	AKT1	protein_coding	chr14	ENSG00000142208	ENST00000555458	ENST00000555458,ENST00000554585
ENSG00000103707.SE.chr15.65312610.65313852.65313954.65316010	ENSG00000103707	SE	-0.00139589	0.0366925	MTFMT	protein_coding	chr15	ENSG00000103707	ENST00000220058,ENST00000558460	ENST00000220058,ENST00000558460,ENST00000558614
ENSG00000103194.SE.chr16.84733717.84766659.84766711.84767041	ENSG00000103194	SE	-0.00140081	0.0192831	USP10	protein_coding	chr16	ENSG00000103194	ENST00000562743	ENST00000562743,ENST00000219473,ENST00000563892,ENST00000540269,ENST00000563048,ENST00000570053
ENSG00000108559.SE.chr17.5320002.5321335.5321436.5322674	ENSG00000108559	SE	-0.00140362	0.00358427	NUP88	protein_coding	chr17	ENSG00000108559	ENST00000572290	ENST00000572290,ENST00000573584,ENST00000225696,ENST00000574867
ENSG00000075303.A3.chr7.87485704.87487946.87485666.87487946	ENSG00000075303	A3	-0.00140465	0.0318156	SLC25A40	protein_coding	chr7	ENSG00000075303	ENST00000429674,ENST00000444363,ENST00000491499	ENST00000429674,ENST00000444363,ENST00000491499,ENST00000341119
ENSG00000185896.RI.chr13.113974660.113974785.113975719.113975785	ENSG00000185896	RI	-0.00141536	0.0255098	LAMP1	protein_coding	chr13	ENSG00000185896	ENST00000472564	ENST00000472564,ENST00000332556,ENST00000397181
ENSG00000088986.A3.chr12.120934019.120934205.120934019.120934219	ENSG00000088986	A3	-0.00141762	0.0364675	DYNLL1	protein_coding	chr12	ENSG00000088986	ENST00000392508,ENST00000550845	ENST00000392508,ENST00000550845,ENST00000242577,ENST00000548214,ENST00000552870
ENSG00000078795.AF.chr5.137223657.137224883.137226170.137225126.137225211.137226170	ENSG00000078795	AF	-0.00142015	0.017224	PKD2L2	protein_coding	chr5	ENSG00000078795	ENST00000503015	ENST00000503015,ENST00000508638
ENSG00000171530.SE.chr5.76989177.77001391.77001459.77004067	ENSG00000171530	SE	-0.00142053	0.0489114	TBCA	protein_coding	chr5	ENSG00000171530	ENST00000518338	ENST00000518338,ENST00000380377,ENST00000518218,ENST00000517679,ENST00000306388,ENST00000522370
ENSG00000256771.SE.chr19.19976808.19990860.19990955.20002283	ENSG00000256771	SE	-0.00142497	0.0415267	ZNF253	protein_coding	chr19	ENSG00000256771	ENST00000592725	ENST00000592725,ENST00000355650
ENSG00000140263.SE.chr15.45335619.45353265.45353424.45357469	ENSG00000140263	SE	-0.00143289	0.0341969	SORD	protein_coding	chr15	ENSG00000140263	ENST00000267814,ENST00000558580	ENST00000267814,ENST00000558580,ENST00000558789
ENSG00000143702.A5.chr1.243388623.243418342.243388623.243418349	ENSG00000143702	A5	-0.00143436	0.0131954	CEP170	protein_coding	chr1	ENSG00000143702	ENST00000366542,ENST00000366544,ENST00000366543,ENST00000522522,ENST00000523581	ENST00000366542,ENST00000366544,ENST00000366543,ENST00000522522,ENST00000523581,ENST00000522995
ENSG00000126749.AF.chr12.7072408.7072511.7083501.7080105.7080253.7083501	ENSG00000126749	AF	-0.00143489	0.0251488	EMG1	protein_coding	chr12	ENSG00000126749	ENST00000607161	ENST00000607161,ENST00000539535
ENSG00000079459.A3.chr8.11679387.11683509.11679387.11683533	ENSG00000079459	A3	-0.0014376	0.0201388	FDFT1	protein_coding	chr8	ENSG00000079459	ENST00000528729	ENST00000528729,ENST00000538689,ENST00000220584,ENST00000525283,ENST00000525607,ENST00000529464,ENST00000525900,ENST00000528812,ENST00000530664,ENST00000525954,ENST00000531249,ENST00000528643,ENST00000525777
ENSG00000139116.A5.chr12.39703568.39705217.39703568.39705219	ENSG00000139116	A5	-0.00144615	0.0336883	KIF21A	protein_coding	chr12	ENSG00000139116	ENST00000547745	ENST00000547745,ENST00000547733,ENST00000361961,ENST00000395670,ENST00000551264,ENST00000552961,ENST00000544797,ENST00000361418,ENST00000541463
ENSG00000074181.SE.chr19.15292612.15295106.15295261.15295717	ENSG00000074181	SE	-0.00144748	0.0356761	NOTCH3	protein_coding	chr19	ENSG00000074181	ENST00000263388	ENST00000263388,ENST00000601011
ENSG00000014919.AL.chr10.101471601.101473236.101476105.101473272.101474475.101476105	ENSG00000014919	AL	-0.00145022	0.00573329	COX15	protein_coding	chr10	ENSG00000014919	ENST00000370483	ENST00000370483,ENST00000016171
ENSG00000131115.AF.chr19.44711700.44712036.44717243.44716691.44716738.44717243	ENSG00000131115	AF	-0.0014526	0.0392891	ZNF227	protein_coding	chr19	ENSG00000131115	ENST00000590871	ENST00000590871,ENST00000588567,ENST00000586228,ENST00000588219,ENST00000313040
ENSG00000126749.AF.chr12.7072408.7072511.7083501.7080056.7080253.7083501	ENSG00000126749	AF	-0.00145422	0.00558123	EMG1	protein_coding	chr12	ENSG00000126749	ENST00000607161	ENST00000607161,ENST00000546220
ENSG00000123064.A5.chr12.113617810.113618734.113617810.113618786	ENSG00000123064	A5	-0.00145527	0.0197887	DDX54	protein_coding	chr12	ENSG00000123064	ENST00000306014,ENST00000314045,ENST00000552375	ENST00000306014,ENST00000314045,ENST00000552375,ENST00000551344
ENSG00000027075.AF.chr14.61654277.61654386.61952220.61943885.61943963.61952220	ENSG00000027075	AF	-0.0014563	0.0272476	PRKCH	protein_coding	chr14	ENSG00000027075	ENST00000555185	ENST00000555185,ENST00000536400
ENSG00000177853.AF.chr10.97889829.97889875.97892343.97890436.97890579.97892343	ENSG00000177853	AF	-0.00145734	0.0347994	ZNF518A	protein_coding	chr10	ENSG00000177853	ENST00000563195	ENST00000563195,ENST00000484770
ENSG00000006576.SE.chr7.77569619.77569845.77569976.77572017	ENSG00000006576	SE	-0.00146034	0.00899469	PHTF2	protein_coding	chr7	ENSG00000006576	ENST00000422959,ENST00000307305,ENST00000275575,ENST00000416283,ENST00000248550	ENST00000422959,ENST00000307305,ENST00000275575,ENST00000416283,ENST00000248550,ENST00000470215
ENSG00000058673.A5.chr1.203765729.203770703.203765624.203770703	ENSG00000058673	A5	-0.00146165	0.0480475	ZC3H11A	protein_coding	chr1	ENSG00000058673	ENST00000432282,ENST00000367214	ENST00000432282,ENST00000367214,ENST00000466470,ENST00000367212,ENST00000332127
ENSG00000228065.AL.chr10.67375519.67387771.67388661.67375519.67429843.67430594	ENSG00000228065	AL	-0.0014617	0.0285505	LINC01515	lincRNA	chr10	ENSG00000228065	ENST00000601389	ENST00000601389,ENST00000601888
ENSG00000161813.SE.chr12.50794811.50810129.50810217.50821545	ENSG00000161813	SE	-0.00146468	0.00510884	LARP4	protein_coding	chr12	ENSG00000161813	ENST00000548993	ENST00000548993,ENST00000293618,ENST00000429001,ENST00000398473,ENST00000522085,ENST00000551886,ENST00000347328
ENSG00000125629.A5.chr2.118854376.118860773.118854002.118860773	ENSG00000125629	A5	-0.00146645	0.0274962	INSIG2	protein_coding	chr2	ENSG00000125629	ENST00000245787	ENST00000245787,ENST00000485520,ENST00000467223
ENSG00000109775.A5.chr4.186339661.186339741.186339661.186339766	ENSG00000109775	A5	-0.00146671	0.0203523	UFSP2	protein_coding	chr4	ENSG00000109775	ENST00000264689,ENST00000510755,ENST00000502428,ENST00000502282,ENST00000505357	ENST00000264689,ENST00000510755,ENST00000502428,ENST00000502282,ENST00000505357,ENST00000514247
ENSG00000166444.AF.chr11.8772272.8793221.8793466.8772272.8832064.8832563	ENSG00000166444	AF	-0.0014686	0.0352186	ST5	protein_coding	chr11	ENSG00000166444	ENST00000531093	ENST00000531093,ENST00000530438
ENSG00000116698.A5.chr1.183511637.183513488.183511499.183513488	ENSG00000116698	A5	-0.00147078	0.0256148	SMG7	protein_coding	chr1	ENSG00000116698	ENST00000508461,ENST00000347615	ENST00000508461,ENST00000347615,ENST00000456731,ENST00000367537,ENST00000419169,ENST00000507469,ENST00000515829
ENSG00000152082.SE.chr2.130940025.130940200.130940348.130948042	ENSG00000152082	SE	-0.00147631	0.0344432	MZT2B	protein_coding	chr2	ENSG00000152082	ENST00000281871	ENST00000281871,ENST00000455239
ENSG00000003509.A5.chr2.37465010.37468721.37464978.37468721	ENSG00000003509	A5	-0.00147904	0.0401159	NDUFAF7	protein_coding	chr2	ENSG00000003509	ENST00000474154,ENST00000002125,ENST00000336237,ENST00000431821,ENST00000416653,ENST00000469831,ENST00000439218,ENST00000432075	ENST00000474154,ENST00000002125,ENST00000336237,ENST00000431821,ENST00000416653,ENST00000469831,ENST00000439218,ENST00000432075,ENST00000455230,ENST00000483999
ENSG00000171202.A5.chr11.85365300.85366638.85365278.85366638	ENSG00000171202	A5	-0.00148198	0.00206583	TMEM126A	protein_coding	chr11	ENSG00000171202	ENST00000528105,ENST00000304511,ENST00000532180	ENST00000528105,ENST00000304511,ENST00000532180,ENST00000525353,ENST00000531366
ENSG00000078328.AF.chr16.7382751.7383089.7568149.7472779.7473029.7568149	ENSG00000078328	AF	-0.00148584	0.0207178	RBFOX1	protein_coding	chr16	ENSG00000078328	ENST00000436368,ENST00000311745,ENST00000355637,ENST00000340209	ENST00000436368,ENST00000311745,ENST00000355637,ENST00000340209,ENST00000569889
ENSG00000205937.A5.chr16.2314761.2317176.2314761.2317201	ENSG00000205937	A5	-0.00148934	0.0340539	RNPS1	protein_coding	chr16	ENSG00000205937	ENST00000565678,ENST00000301730,ENST00000564764,ENST00000562690,ENST00000569709	ENST00000565678,ENST00000301730,ENST00000564764,ENST00000562690,ENST00000569709,ENST00000565333
ENSG00000166971.A5.chr16.53534241.53536612.53534241.53537059	ENSG00000166971	A5	-0.00149213	0.0203987	AKTIP	protein_coding	chr16	ENSG00000166971	ENST00000568596	ENST00000568596,ENST00000394657,ENST00000563108,ENST00000566045
ENSG00000166783.A3.chr16.15692974.15694285.15692881.15694285	ENSG00000166783	A3	-0.00149523	0.00419255	MARF1	protein_coding	chr16	ENSG00000166783	ENST00000551878	ENST00000551878,ENST00000396368,ENST00000540441,ENST00000552771,ENST00000344181,ENST00000548025,ENST00000551742,ENST00000602337,ENST00000552553,ENST00000549337
ENSG00000150712.SE.chr5.32274228.32276788.32276848.32312864	ENSG00000150712	SE	-0.00149699	0.0366226	MTMR12	protein_coding	chr5	ENSG00000150712	ENST00000280285,ENST00000382142,ENST00000264934	ENST00000280285,ENST00000382142,ENST00000264934,ENST00000505419
ENSG00000100938.AF.chr14.24701848.24701994.24702425.24702078.24702183.24702425	ENSG00000100938	AF	-0.00150199	0.0468132	GMPR2	protein_coding	chr14	ENSG00000100938	ENST00000559801	ENST00000559801,ENST00000399440
ENSG00000151779.SE.chr2.15307447.15319112.15319240.15326866	ENSG00000151779	SE	-0.00150318	0.00408364	NBAS	protein_coding	chr2	ENSG00000151779	ENST00000441750,ENST00000281513,ENST00000417461,ENST00000442506	ENST00000441750,ENST00000281513,ENST00000417461,ENST00000442506,ENST00000433283
ENSG00000140153.AF.chr14.102606318.102606509.102661275.102645279.102645313.102661275	ENSG00000140153	AF	-0.00150872	0.0362897	WDR20	protein_coding	chr14	ENSG00000140153	ENST00000557186	ENST00000557186,ENST00000558448
ENSG00000198363.AF.chr8.62596747.62602232.62602408.62596747.62626828.62627118	ENSG00000198363	AF	-0.00150978	0.0318912	ASPH	protein_coding	chr8	ENSG00000198363	ENST00000541428,ENST00000518306	ENST00000541428,ENST00000518306,ENST00000379454
ENSG00000244687.RI.chr20.48713020.48713071.48713209.48713357	ENSG00000244687	RI	-0.00151202	0.0430576	UBE2V1	protein_coding	chr20	ENSG00000244687	ENST00000490555	ENST00000490555,ENST00000483534,ENST00000470565
ENSG00000124783.SE.chr6.7290164.7295321.7295335.7295625	ENSG00000124783	SE	-0.00151509	0.00263524	SSR1	protein_coding	chr6	ENSG00000124783	ENST00000474597,ENST00000397511	ENST00000474597,ENST00000397511,ENST00000244763,ENST00000534851,ENST00000489567
ENSG00000125247.SE.chr13.101321048.101322537.101322823.101326998	ENSG00000125247	SE	-0.00151523	0.0304548	TMTC4	protein_coding	chr13	ENSG00000125247	ENST00000423847	ENST00000423847,ENST00000376234,ENST00000328767,ENST00000440120
ENSG00000145687.AF.chr5.80946158.81046519.81046576.80946158.81046800.81047072	ENSG00000145687	AF	-0.00151993	0.0429982	SSBP2	protein_coding	chr5	ENSG00000145687	ENST00000512098	ENST00000512098,ENST00000320672
ENSG00000158296.AL.chr20.45211550.45212308.45216698.45214337.45214382.45216698	ENSG00000158296	AL	-0.00152115	0.047366	SLC13A3	protein_coding	chr20	ENSG00000158296	ENST00000464518	ENST00000464518,ENST00000372121
ENSG00000008282.SE.chr7.105732385.105733010.105733115.105733395	ENSG00000008282	SE	-0.00152187	0.0110943	SYPL1	protein_coding	chr7	ENSG00000008282	ENST00000470347	ENST00000470347,ENST00000455385,ENST00000011473,ENST00000460770
ENSG00000113712.SE.chr5.148889516.148891357.148891435.148892633	ENSG00000113712	SE	-0.00152809	0.00215788	CSNK1A1	protein_coding	chr5	ENSG00000113712	ENST00000261798,ENST00000377843,ENST00000515435,ENST00000504676,ENST00000606719,ENST00000515768,ENST00000606826,ENST00000503350	ENST00000261798,ENST00000377843,ENST00000515435,ENST00000504676,ENST00000606719,ENST00000515768,ENST00000606826,ENST00000503350,ENST00000606299
ENSG00000070814.RI.chr5.149755284.149755472.149755645.149755893	ENSG00000070814	RI	-0.00153328	0.0424686	TCOF1	protein_coding	chr5	ENSG00000070814	ENST00000515035	ENST00000515035,ENST00000451292,ENST00000377797,ENST00000445265,ENST00000323668,ENST00000439160,ENST00000394269,ENST00000427724,ENST00000504761,ENST00000513346,ENST00000514442
ENSG00000171723.SE.chr14.67610166.67626132.67626205.67631879	ENSG00000171723	SE	-0.00153467	0.00885755	GPHN	protein_coding	chr14	ENSG00000171723	ENST00000315266,ENST00000478722,ENST00000543237,ENST00000305960,ENST00000544752,ENST00000555503,ENST00000557678	ENST00000315266,ENST00000478722,ENST00000543237,ENST00000305960,ENST00000544752,ENST00000555503,ENST00000557678,ENST00000555527
ENSG00000126602.AF.chr16.3739138.3740828.3741134.3739138.3767422.3767514	ENSG00000126602	AF	-0.00154192	0.0484508	TRAP1	protein_coding	chr16	ENSG00000126602	ENST00000571538	ENST00000571538,ENST00000538171
ENSG00000197912.AF.chr16.89573910.89574148.89576898.89574985.89575008.89576898	ENSG00000197912	AF	-0.00154435	0.048786	SPG7	protein_coding	chr16	ENSG00000197912	ENST00000566371	ENST00000566371,ENST00000569363
ENSG00000227124.SE.chr3.75790887.75834066.75834153.75834535	ENSG00000227124	SE	-0.00154579	0.00619394	ZNF717	protein_coding	chr3	ENSG00000227124	ENST00000471541	ENST00000471541,ENST00000478296
ENSG00000225484.A5.chr10.81565878.81568515.81565878.81568519	ENSG00000225484	A5	-0.00154729	0.011597	NUTM2B-AS1	antisense_RNA	chr10	ENSG00000225484	ENST00000484794,ENST00000477192,ENST00000483080,ENST00000470445	ENST00000484794,ENST00000477192,ENST00000483080,ENST00000470445,ENST00000495430
ENSG00000198898.SE.chr7.116502704.116520121.116520201.116528181	ENSG00000198898	SE	-0.00154919	0.040143	CAPZA2	protein_coding	chr7	ENSG00000198898	ENST00000449080	ENST00000449080,ENST00000361183,ENST00000458284,ENST00000490693,ENST00000426421,ENST00000461878,ENST00000417431,ENST00000464669
ENSG00000213614.SE.chr15.72638666.72640027.72640099.72640389	ENSG00000213614	SE	-0.00154972	0.0492787	HEXA	protein_coding	chr15	ENSG00000213614	ENST00000568777	ENST00000568777,ENST00000457859,ENST00000567027,ENST00000563762
ENSG00000101290.SE.chr20.5107795.5108796.5109396.5154169	ENSG00000101290	SE	-0.00155329	0.0235727	CDS2	protein_coding	chr20	ENSG00000101290	ENST00000468817	ENST00000468817,ENST00000460006,ENST00000486875
ENSG00000073969.AF.chr17.44668035.44668153.44701610.44668387.44668613.44701610	ENSG00000073969	AF	-0.00155475	0.0424192	NSF	protein_coding	chr17	ENSG00000073969	ENST00000398238	ENST00000398238,ENST00000576040
ENSG00000103544.SE.chr16.19586444.19589626.19589680.19590374	ENSG00000103544	SE	-0.00155598	0.0355864	C16orf62	protein_coding	chr16	ENSG00000103544	ENST00000539322,ENST00000538853	ENST00000539322,ENST00000538853,ENST00000544670,ENST00000438132,ENST00000542263,ENST00000417362,ENST00000251143,ENST00000513947
ENSG00000166432.SE.chrX.101159303.101173486.101173606.101186690	ENSG00000166432	SE	-0.00155678	0.0392104	ZMAT1	protein_coding	chrX	ENSG00000166432	ENST00000372782	ENST00000372782,ENST00000458570,ENST00000488347
ENSG00000108443.SE.chr17.58007535.58007719.58007793.58008983	ENSG00000108443	SE	-0.00155904	0.0448137	RPS6KB1	protein_coding	chr17	ENSG00000108443	ENST00000489824	ENST00000489824,ENST00000443572,ENST00000406116,ENST00000225577,ENST00000393021
ENSG00000146918.A3.chr7.158447481.158447810.158447386.158447810	ENSG00000146918	A3	-0.00155967	0.0464631	NCAPG2	protein_coding	chr7	ENSG00000146918	ENST00000432615	ENST00000432615,ENST00000541468,ENST00000356309,ENST00000409423,ENST00000441982,ENST00000275830,ENST00000467785,ENST00000409339,ENST00000449727
ENSG00000214046.SE.chr19.16758072.16763416.16763772.16764846	ENSG00000214046	SE	-0.00156111	0.00581774	SMIM7	protein_coding	chr19	ENSG00000214046	ENST00000487803	ENST00000487803,ENST00000481671,ENST00000594662,ENST00000597781,ENST00000593409,ENST00000487416,ENST00000593404,ENST00000599310,ENST00000397349,ENST00000600740,ENST00000461488,ENST00000463051
ENSG00000113658.AF.chr5.135468536.135468651.135489281.135483109.135483595.135489281	ENSG00000113658	AF	-0.00156267	0.0497431	SMAD5	protein_coding	chr5	ENSG00000113658	ENST00000507118,ENST00000545620	ENST00000507118,ENST00000545620,ENST00000507245
ENSG00000140365.RI.chr15.75630403.75630474.75630696.75630761	ENSG00000140365	RI	-0.00156472	0.0139788	COMMD4	protein_coding	chr15	ENSG00000140365	ENST00000566230,ENST00000567399,ENST00000563220	ENST00000566230,ENST00000567399,ENST00000563220,ENST00000267935,ENST00000567195,ENST00000562610,ENST00000338995,ENST00000567023,ENST00000567720,ENST00000480484,ENST00000568301
ENSG00000196967.SE.chr19.37606067.37641737.37641781.37646767	ENSG00000196967	SE	-0.00156753	0.0180052	ZNF585A	protein_coding	chr19	ENSG00000196967	ENST00000587817	ENST00000587817,ENST00000588723
ENSG00000074201.AL.chr11.77327295.77327740.77330651.77329578.77329732.77330651	ENSG00000074201	AL	-0.00156898	0.00146308	CLNS1A	protein_coding	chr11	ENSG00000074201	ENST00000526009	ENST00000526009,ENST00000528364
ENSG00000179583.AL.chr16.10998669.11000356.11002744.10998669.11004045.11004100	ENSG00000179583	AL	-0.00157167	0.0223877	CIITA	protein_coding	chr16	ENSG00000179583	ENST00000573309	ENST00000573309,ENST00000537380
ENSG00000158158.AF.chr2.97426639.97428138.97462749.97454356.97454537.97462749	ENSG00000158158	AF	-0.00157251	0.040546	CNNM4	protein_coding	chr2	ENSG00000158158	ENST00000377075	ENST00000377075,ENST00000493384
ENSG00000125970.SE.chr20.32619410.32652850.32652966.32659872	ENSG00000125970	SE	-0.00157895	0.0488572	RALY	protein_coding	chr20	ENSG00000125970	ENST00000448364	ENST00000448364,ENST00000375114,ENST00000246194,ENST00000333552,ENST00000442805
ENSG00000172775.SE.chr16.57207781.57208081.57208198.57219733	ENSG00000172775	SE	-0.00158082	0.00498207	FAM192A	protein_coding	chr16	ENSG00000172775	ENST00000565760	ENST00000565760,ENST00000309137
ENSG00000164898.AF.chr7.139024203.139024252.139030247.139025878.139026268.139030247	ENSG00000164898	AF	-0.00158107	0.0198101	FMC1	protein_coding	chr7	ENSG00000164898	ENST00000468383	ENST00000468383,ENST00000297534
ENSG00000167264.SE.chr16.68072052.68083408.68083453.68087467	ENSG00000167264	SE	-0.00158124	0.0466672	DUS2	protein_coding	chr16	ENSG00000167264	ENST00000571081,ENST00000570709,ENST00000575677,ENST00000576994,ENST00000566306,ENST00000565263,ENST00000358896,ENST00000564975,ENST00000568099,ENST00000567100,ENST00000432752,ENST00000562246	ENST00000571081,ENST00000570709,ENST00000575677,ENST00000576994,ENST00000566306,ENST00000565263,ENST00000358896,ENST00000564975,ENST00000568099,ENST00000567100,ENST00000432752,ENST00000562246,ENST00000561965
ENSG00000197217.AL.chr8.23243296.23243558.23291830.23286665.23290667.23291830	ENSG00000197217	AL	-0.00158243	0.0307281	ENTPD4	protein_coding	chr8	ENSG00000197217	ENST00000356206	ENST00000356206,ENST00000358689
ENSG00000020577.AF.chr14.55034637.55034830.55168780.55154715.55155018.55168780	ENSG00000020577	AF	-0.00159039	0.0208061	SAMD4A	protein_coding	chr14	ENSG00000020577	ENST00000357634	ENST00000357634,ENST00000557692
ENSG00000196150.SE.chr8.146105843.146112225.146112287.146114966	ENSG00000196150	SE	-0.00159763	0.0206308	ZNF250	protein_coding	chr8	ENSG00000196150	ENST00000543949,ENST00000342660,ENST00000533543,ENST00000529780	ENST00000543949,ENST00000342660,ENST00000533543,ENST00000529780,ENST00000528258
ENSG00000227372.RI.chr1.3652548.3654418.3656797.3656951	ENSG00000227372	RI	-0.00160254	0.0319437	TP73-AS1	transcribed_unitary_pseudogene	chr1	ENSG00000227372	ENST00000452079	ENST00000452079,ENST00000418088
ENSG00000140416.AL.chr15.63354844.63358095.63358291.63354844.63362069.63362831	ENSG00000140416	AL	-0.00160543	0.0149424	TPM1	protein_coding	chr15	ENSG00000140416	ENST00000559108	ENST00000559108,ENST00000334895
ENSG00000248494.AL.chr4.54459239.54460012.54460270.54459239.54469704.54470214	ENSG00000248494	AL	-0.00160977	0.034037	LNX1-AS2	sense_intronic	chr4	ENSG00000248494	ENST00000502410	ENST00000502410,ENST00000509974
ENSG00000120509.SE.chrX.69509204.69509372.69509443.69509710	ENSG00000120509	SE	-0.00161033	0.0447203	PDZD11	protein_coding	chrX	ENSG00000120509	ENST00000374454	ENST00000374454,ENST00000239666
ENSG00000014641.SE.chr2.63821720.63822557.63822653.63824533	ENSG00000014641	SE	-0.00162547	0.0338267	MDH1	protein_coding	chr2	ENSG00000014641	ENST00000485781,ENST00000233114,ENST00000436321,ENST00000454035,ENST00000432309,ENST00000539945,ENST00000394423	ENST00000485781,ENST00000233114,ENST00000436321,ENST00000454035,ENST00000432309,ENST00000539945,ENST00000394423,ENST00000472098,ENST00000421012,ENST00000544381
ENSG00000259134.SE.chr15.96041229.96041622.96041708.96044737	ENSG00000259134	SE	-0.00162686	0.0202785	LINC00924	lincRNA	chr15	ENSG00000259134	ENST00000556053	ENST00000556053,ENST00000554837
ENSG00000134851.AL.chr4.56290810.56291543.56291798.56290810.56318406.56319564	ENSG00000134851	AL	-0.00162919	0.0364954	TMEM165	protein_coding	chr4	ENSG00000134851	ENST00000515591	ENST00000515591,ENST00000608091
ENSG00000032219.AF.chr14.58765103.58765418.58766516.58766049.58766409.58766516	ENSG00000032219	AF	-0.00163127	0.0407487	ARID4A	protein_coding	chr14	ENSG00000032219	ENST00000355431	ENST00000355431,ENST00000424658
ENSG00000116688.SE.chr1.12049400.12052336.12052520.12052612	ENSG00000116688	SE	-0.00163609	0.00538369	MFN2	protein_coding	chr1	ENSG00000116688	ENST00000497302	ENST00000497302,ENST00000444836,ENST00000235329,ENST00000412236
ENSG00000127314.A3.chr12.69004823.69042450.69004823.69042479	ENSG00000127314	A3	-0.00164021	0.0420575	RAP1B	protein_coding	chr12	ENSG00000127314	ENST00000485252	ENST00000485252,ENST00000250559,ENST00000460800,ENST00000501412,ENST00000450214,ENST00000540209,ENST00000535492,ENST00000542145,ENST00000543697,ENST00000541216
ENSG00000167191.A3.chr16.19871866.19873159.19869867.19873159	ENSG00000167191	A3	-0.00164216	0.00681559	GPRC5B	protein_coding	chr16	ENSG00000167191	ENST00000300571	ENST00000300571,ENST00000535671
ENSG00000166783.A3.chr16.15716983.15718626.15716914.15718626	ENSG00000166783	A3	-0.00164462	0.0375721	MARF1	protein_coding	chr16	ENSG00000166783	ENST00000551742	ENST00000551742,ENST00000540441
ENSG00000166783.SE.chr16.15719030.15719229.15719654.15724189	ENSG00000166783	SE	-0.00164462	0.0375721	MARF1	protein_coding	chr16	ENSG00000166783	ENST00000551742	ENST00000551742,ENST00000540441
ENSG00000109458.SE.chr4.144361535.144378833.144378922.144380538	ENSG00000109458	SE	-0.00164706	0.0267627	GAB1	protein_coding	chr4	ENSG00000109458	ENST00000262995,ENST00000507070,ENST00000508833	ENST00000262995,ENST00000507070,ENST00000508833,ENST00000262994,ENST00000505913,ENST00000510615
ENSG00000179240.A5.chr11.76093254.76114704.76092418.76114704	ENSG00000179240	A5	-0.00165048	0.0193574	AP002360.1	protein_coding	chr11	ENSG00000179240	ENST00000321844	ENST00000321844,ENST00000531207
ENSG00000106823.AL.chr9.95256365.95256431.95263009.95257594.95258765.95263009	ENSG00000106823	AL	-0.00165106	0.030738	ECM2	protein_coding	chr9	ENSG00000106823	ENST00000444490	ENST00000444490,ENST00000344604
ENSG00000116729.AF.chr1.68659910.68697386.68697508.68659910.68697877.68698266	ENSG00000116729	AF	-0.00165521	0.0215078	WLS	protein_coding	chr1	ENSG00000116729	ENST00000527864	ENST00000527864,ENST00000540432
ENSG00000116729.SE.chr1.68659910.68693904.68693938.68697877	ENSG00000116729	SE	-0.00165646	0.0151952	WLS	protein_coding	chr1	ENSG00000116729	ENST00000491076	ENST00000491076,ENST00000540432,ENST00000262348,ENST00000370971
ENSG00000000419.SE.chr20.49557470.49557642.49557746.49558568	ENSG00000000419	SE	-0.00165649	0.00332967	DPM1	protein_coding	chr20	ENSG00000000419	ENST00000371584	ENST00000371584,ENST00000371588
ENSG00000150456.AF.chr13.21331756.21347996.21348057.21331756.21348060.21348097	ENSG00000150456	AF	-0.00166262	0.0344407	EEF1AKMT1	protein_coding	chr13	ENSG00000150456	ENST00000382754	ENST00000382754,ENST00000460374
ENSG00000198363.AF.chr8.62596747.62602232.62602408.62596747.62626828.62627105	ENSG00000198363	AF	-0.00166308	0.0316906	ASPH	protein_coding	chr8	ENSG00000198363	ENST00000541428,ENST00000518306	ENST00000541428,ENST00000518306,ENST00000379449
ENSG00000112851.SE.chr5.65350779.65364705.65364848.65370852	ENSG00000112851	SE	-0.00166412	0.0197612	ERBIN	protein_coding	chr5	ENSG00000112851	ENST00000506030	ENST00000506030,ENST00000380943,ENST00000380936,ENST00000380939,ENST00000380938,ENST00000511297
ENSG00000146592.AF.chr7.28448954.28449042.28527793.28452144.28452536.28527793	ENSG00000146592	AF	-0.00166456	0.0201171	CREB5	protein_coding	chr7	ENSG00000146592	ENST00000469531	ENST00000469531,ENST00000357727
ENSG00000108406.SE.chr17.57643144.57643988.57644155.57647879	ENSG00000108406	SE	-0.00166461	0.0165661	DHX40	protein_coding	chr17	ENSG00000108406	ENST00000251241,ENST00000451169	ENST00000251241,ENST00000451169,ENST00000584385
ENSG00000140416.AL.chr15.63354844.63362069.63362831.63354844.63363289.63364114	ENSG00000140416	AL	-0.00166471	0.0458329	TPM1	protein_coding	chr15	ENSG00000140416	ENST00000334895	ENST00000334895,ENST00000267996
ENSG00000157916.SE.chr1.2323397.2327047.2327087.2327223	ENSG00000157916	SE	-0.00166529	0.0154536	RER1	protein_coding	chr1	ENSG00000157916	ENST00000306256	ENST00000306256,ENST00000378518,ENST00000605895,ENST00000378513,ENST00000493207,ENST00000378512
ENSG00000119616.A3.chr14.75181646.75182654.75181646.75182697	ENSG00000119616	A3	-0.00166543	0.0356492	FCF1	protein_coding	chr14	ENSG00000119616	ENST00000554590,ENST00000341162,ENST00000534938,ENST00000553615	ENST00000554590,ENST00000341162,ENST00000534938,ENST00000553615,ENST00000556814
ENSG00000006451.AF.chr7.39663082.39663424.39726230.39663485.39664026.39726230	ENSG00000006451	AF	-0.00166752	0.0490898	RALA	protein_coding	chr7	ENSG00000006451	ENST00000005257	ENST00000005257,ENST00000436179
ENSG00000107581.AF.chr10.120833449.120839892.120840031.120833449.120840140.120840316	ENSG00000107581	AF	-0.00167122	0.0173344	EIF3A	protein_coding	chr10	ENSG00000107581	ENST00000541549	ENST00000541549,ENST00000369144
ENSG00000196091.SE.chr12.102074307.102078160.102078202.102079360	ENSG00000196091	SE	-0.00167231	0.0302633	MYBPC1	protein_coding	chr12	ENSG00000196091	ENST00000360610,ENST00000361685,ENST00000549145,ENST00000553190,ENST00000551300	ENST00000360610,ENST00000361685,ENST00000549145,ENST00000553190,ENST00000551300,ENST00000392934,ENST00000549608
ENSG00000141449.AF.chr18.18822203.18822354.18945988.18943554.18943821.18945988	ENSG00000141449	AF	-0.00167281	0.040324	GREB1L	protein_coding	chr18	ENSG00000141449	ENST00000584446,ENST00000431264,ENST00000400483,ENST00000424526	ENST00000584446,ENST00000431264,ENST00000400483,ENST00000424526,ENST00000580732
ENSG00000117523.A3.chr1.171481339.171482134.171481339.171482140	ENSG00000117523	A3	-0.00167335	0.00708658	PRRC2C	protein_coding	chr1	ENSG00000117523	ENST00000392078,ENST00000476522,ENST00000367742	ENST00000392078,ENST00000476522,ENST00000367742,ENST00000426496,ENST00000338920,ENST00000467601
ENSG00000080802.AF.chr7.135123171.135194303.135194441.135123171.135194637.135194824	ENSG00000080802	AF	-0.00167419	0.0126106	CNOT4	protein_coding	chr7	ENSG00000080802	ENST00000491203	ENST00000491203,ENST00000428680,ENST00000315544
ENSG00000166783.SE.chr16.15696060.15696357.15696599.15698025	ENSG00000166783	SE	-0.00167672	0.0210357	MARF1	protein_coding	chr16	ENSG00000166783	ENST00000344181	ENST00000344181,ENST00000396368,ENST00000540441,ENST00000548025,ENST00000551742,ENST00000602337,ENST00000552553,ENST00000547936
ENSG00000167522.AF.chr16.89371752.89379725.89379844.89371752.89383341.89383550	ENSG00000167522	AF	-0.00167901	0.0227163	ANKRD11	protein_coding	chr16	ENSG00000167522	ENST00000564553	ENST00000564553,ENST00000330736
ENSG00000140153.AF.chr14.102637718.102637847.102661275.102645279.102645313.102661275	ENSG00000140153	AF	-0.00168177	0.0482216	WDR20	protein_coding	chr14	ENSG00000140153	ENST00000559708	ENST00000559708,ENST00000558448
ENSG00000196092.SE.chr9.36840633.36846840.36846926.36882001	ENSG00000196092	SE	-0.00168285	0.0320816	PAX5	protein_coding	chr9	ENSG00000196092	ENST00000358127,ENST00000377840,ENST00000522003,ENST00000414447,ENST00000523493,ENST00000524340	ENST00000358127,ENST00000377840,ENST00000522003,ENST00000414447,ENST00000523493,ENST00000524340,ENST00000377853,ENST00000520281
ENSG00000075151.SE.chr1.21307720.21308881.21308901.21329206	ENSG00000075151	SE	-0.00168338	0.0415225	EIF4G3	protein_coding	chr1	ENSG00000075151	ENST00000602326,ENST00000374937	ENST00000602326,ENST00000374937,ENST00000264211,ENST00000400422,ENST00000374935,ENST00000374927,ENST00000438975
ENSG00000055955.A3.chr3.52860030.52860557.52859994.52860557	ENSG00000055955	A3	-0.001687	0.0291583	ITIH4	protein_coding	chr3	ENSG00000055955	ENST00000266041,ENST00000346281,ENST00000485816,ENST00000406595,ENST00000491663,ENST00000537897,ENST00000434759	ENST00000266041,ENST00000346281,ENST00000485816,ENST00000406595,ENST00000491663,ENST00000537897,ENST00000434759,ENST00000441637
ENSG00000119772.AF.chr2.25471121.25472487.25472572.25471121.25475063.25475180	ENSG00000119772	AF	-0.0016895	0.0343655	DNMT3A	protein_coding	chr2	ENSG00000119772	ENST00000470983	ENST00000470983,ENST00000402667
ENSG00000121579.AF.chr3.113442942.113464589.113464641.113442942.113464789.113465121	ENSG00000121579	AF	-0.00169299	0.0157425	NAA50	protein_coding	chr3	ENSG00000121579	ENST00000497525	ENST00000497525,ENST00000240922
ENSG00000258754.SE.chr15.94304356.94344674.94344856.94364220	ENSG00000258754	SE	-0.0016974	0.00334063	LINC01579	lincRNA	chr15	ENSG00000258754	ENST00000553818	ENST00000553818,ENST00000557481
ENSG00000213753.SE.chr19.59097723.59102865.59102991.59110334	ENSG00000213753	SE	-0.00169931	0.0354596	CENPBD1P1	transcribed_processed_pseudogene	chr19	ENSG00000213753	ENST00000487264	ENST00000487264,ENST00000473164
ENSG00000100478.SE.chr14.31494993.31502177.31502212.31535332	ENSG00000100478	SE	-0.00170072	0.0461425	AP4S1	protein_coding	chr14	ENSG00000100478	ENST00000556232	ENST00000556232,ENST00000542754,ENST00000313566,ENST00000216366,ENST00000334725,ENST00000554609,ENST00000554345
ENSG00000126602.AF.chr16.3726146.3726432.3726947.3726146.3727499.3727571	ENSG00000126602	AF	-0.00170085	0.0466251	TRAP1	protein_coding	chr16	ENSG00000126602	ENST00000576788	ENST00000576788,ENST00000574175
ENSG00000143952.A3.chr2.64209021.64210998.64208985.64210998	ENSG00000143952	A3	-0.00170105	0.0267074	VPS54	protein_coding	chr2	ENSG00000143952	ENST00000272322	ENST00000272322,ENST00000409558
ENSG00000148516.AF.chr10.31608054.31608221.31749966.31610550.31610780.31749966	ENSG00000148516	AF	-0.00170224	0.0492255	ZEB1	protein_coding	chr10	ENSG00000148516	ENST00000320985	ENST00000320985,ENST00000606671
ENSG00000094914.A3.chr12.53709270.53709511.53709210.53709511	ENSG00000094914	A3	-0.00170269	0.0224902	AAAS	protein_coding	chr12	ENSG00000094914	ENST00000549450	ENST00000549450,ENST00000209873,ENST00000552876,ENST00000394384,ENST00000547757,ENST00000549983,ENST00000547238,ENST00000549821,ENST00000548258,ENST00000551724,ENST00000552161
ENSG00000001629.SE.chr7.92020658.92021555.92021606.92025679	ENSG00000001629	SE	-0.00170307	0.0477083	ANKIB1	protein_coding	chr7	ENSG00000001629	ENST00000265742	ENST00000265742,ENST00000422095
ENSG00000095485.SE.chr10.101995521.101996607.101996726.101997779	ENSG00000095485	SE	-0.0017038	0.0471533	CWF19L1	protein_coding	chr10	ENSG00000095485	ENST00000468709,ENST00000354105,ENST00000482452,ENST00000478047	ENST00000468709,ENST00000354105,ENST00000482452,ENST00000478047,ENST00000370379
ENSG00000153207.SE.chr1.247014744.247015207.247015340.247016393	ENSG00000153207	SE	-0.00170611	0.0103653	AHCTF1	protein_coding	chr1	ENSG00000153207	ENST00000483900	ENST00000483900,ENST00000470300,ENST00000366508,ENST00000326225,ENST00000391829
ENSG00000176018.A3.chr5.89815301.89820852.89814826.89820852	ENSG00000176018	A3	-0.00170696	0.0102229	LYSMD3	protein_coding	chr5	ENSG00000176018	ENST00000315948	ENST00000315948,ENST00000500869
ENSG00000020577.AF.chr14.55034635.55034830.55168780.55154715.55155018.55168780	ENSG00000020577	AF	-0.00171095	0.0308873	SAMD4A	protein_coding	chr14	ENSG00000020577	ENST00000392067	ENST00000392067,ENST00000557692
ENSG00000078403.SE.chr10.21827841.21860904.21860955.21875223	ENSG00000078403	SE	-0.00171153	0.0409647	MLLT10	protein_coding	chr10	ENSG00000078403	ENST00000480415	ENST00000480415,ENST00000446906,ENST00000377072,ENST00000307729,ENST00000377059,ENST00000476557
ENSG00000133731.AF.chr8.82593819.82597998.82598286.82593819.82598487.82598928	ENSG00000133731	AF	-0.00171367	0.0113536	IMPA1	protein_coding	chr8	ENSG00000133731	ENST00000522997	ENST00000522997,ENST00000256108
ENSG00000169189.AF.chr16.27268902.27279721.27279900.27268902.27280027.27280115	ENSG00000169189	AF	-0.0017138	0.0332058	NSMCE1	protein_coding	chr16	ENSG00000169189	ENST00000564342	ENST00000564342,ENST00000361439
ENSG00000173226.A5.chr3.121547819.121553096.121547819.121553238	ENSG00000173226	A5	-0.00172471	0.00471728	IQCB1	protein_coding	chr3	ENSG00000173226	ENST00000462442	ENST00000462442,ENST00000310864,ENST00000349820,ENST00000393650,ENST00000460108,ENST00000498104
ENSG00000164548.SE.chr7.23561459.23561740.23562051.23571408	ENSG00000164548	SE	-0.00172701	0.0327047	TRA2A	protein_coding	chr7	ENSG00000164548	ENST00000490942	ENST00000490942,ENST00000297071
ENSG00000114125.A5.chr3.141457358.141462351.141457351.141462351	ENSG00000114125	A5	-0.0017371	0.0140655	RNF7	protein_coding	chr3	ENSG00000114125	ENST00000273480	ENST00000273480,ENST00000393000
ENSG00000143401.AF.chr1.150204264.150206927.150207026.150204264.150208081.150208504	ENSG00000143401	AF	-0.00174173	0.02605	ANP32E	protein_coding	chr1	ENSG00000143401	ENST00000369119	ENST00000369119,ENST00000314136
ENSG00000198909.A3.chr17.61766241.61766647.61766241.61766904	ENSG00000198909	A3	-0.00174933	0.0094255	MAP3K3	protein_coding	chr17	ENSG00000198909	ENST00000577784	ENST00000577784,ENST00000579585,ENST00000584573,ENST00000361733,ENST00000361357,ENST00000577395,ENST00000577597,ENST00000578622,ENST00000577839
ENSG00000026950.A3.chr6.26402640.26405586.26402640.26405600	ENSG00000026950	A3	-0.00175313	0.0176953	BTN3A1	protein_coding	chr6	ENSG00000026950	ENST00000506698	ENST00000506698,ENST00000289361,ENST00000425234,ENST00000414912,ENST00000082468
ENSG00000086200.SE.chr5.61770291.61772510.61772580.61778928	ENSG00000086200	SE	-0.00175782	0.00482812	IPO11	protein_coding	chr5	ENSG00000086200	ENST00000424533,ENST00000325324,ENST00000409296	ENST00000424533,ENST00000325324,ENST00000409296,ENST00000507640
ENSG00000164604.A3.chr7.112726164.112726377.112726161.112726377	ENSG00000164604	A3	-0.00176015	0.0218757	GPR85	protein_coding	chr7	ENSG00000164604	ENST00000424100	ENST00000424100,ENST00000438062
ENSG00000138688.A5.chr4.123255700.123257347.123255595.123257347	ENSG00000138688	A5	-0.00176985	0.0165307	KIAA1109	protein_coding	chr4	ENSG00000138688	ENST00000264501,ENST00000388738	ENST00000264501,ENST00000388738,ENST00000438707,ENST00000306802
ENSG00000106080.SE.chr7.30058739.30059829.30059920.30062281	ENSG00000106080	SE	-0.00177104	0.0181434	FKBP14	protein_coding	chr7	ENSG00000106080	ENST00000412494	ENST00000412494,ENST00000222803
ENSG00000174093.RI.chr17.36361697.36361804.36365055.36365176	ENSG00000174093	RI	-0.00177124	0.0486885	NA	NA	chr17	ENSG00000174093	ENST00000400815	ENST00000400815,ENST00000544906,ENST00000523052,ENST00000520237,ENST00000312412,ENST00000518004
ENSG00000144579.AF.chr2.219264794.219264880.219266287.219265785.219265838.219266287	ENSG00000144579	AF	-0.00177337	0.0449334	CTDSP1	protein_coding	chr2	ENSG00000144579	ENST00000497677	ENST00000497677,ENST00000488627
ENSG00000128016.A5.chr19.39897749.39898383.39897568.39898383	ENSG00000128016	A5	-0.00177448	0.0298218	ZFP36	protein_coding	chr19	ENSG00000128016	ENST00000594045	ENST00000594045,ENST00000597629,ENST00000248673
ENSG00000144559.SE.chr3.11832055.11849307.11849369.11850991	ENSG00000144559	SE	-0.00177825	0.0470046	TAMM41	protein_coding	chr3	ENSG00000144559	ENST00000498127,ENST00000455809,ENST00000414736	ENST00000498127,ENST00000455809,ENST00000414736,ENST00000273037
ENSG00000119703.A5.chr14.75536651.75537258.75536452.75537258	ENSG00000119703	A5	-0.00177937	0.0120477	ZC2HC1C	protein_coding	chr14	ENSG00000119703	ENST00000526130	ENST00000526130,ENST00000524913,ENST00000238686,ENST00000439583
ENSG00000235314.AF.chr7.44078770.44078882.44079493.44079122.44079298.44079493	ENSG00000235314	AF	-0.00178142	0.0251236	LINC00957	lincRNA	chr7	ENSG00000235314	ENST00000416824	ENST00000416824,ENST00000441052
ENSG00000066926.AL.chr18.55233780.55233813.55238624.55235077.55235108.55238624	ENSG00000066926	AL	-0.00178823	0.0117154	FECH	protein_coding	chr18	ENSG00000066926	ENST00000585699	ENST00000585699,ENST00000585747
ENSG00000116171.SE.chr1.53480715.53493641.53493743.53504589	ENSG00000116171	SE	-0.0017903	0.0273785	SCP2	protein_coding	chr1	ENSG00000116171	ENST00000371514,ENST00000478631,ENST00000528311,ENST00000371509,ENST00000407246,ENST00000478274,ENST00000435345	ENST00000371514,ENST00000478631,ENST00000528311,ENST00000371509,ENST00000407246,ENST00000478274,ENST00000435345,ENST00000533119
ENSG00000137941.A3.chr1.84383373.84385382.84383369.84385382	ENSG00000137941	A3	-0.00179057	0.0391671	TTLL7	protein_coding	chr1	ENSG00000137941	ENST00000480174,ENST00000477524,ENST00000260505,ENST00000474957,ENST00000485638	ENST00000480174,ENST00000477524,ENST00000260505,ENST00000474957,ENST00000485638,ENST00000472688
ENSG00000136631.SE.chr1.150082742.150115016.150115109.150116887	ENSG00000136631	SE	-0.00179229	0.0112317	VPS45	protein_coding	chr1	ENSG00000136631	ENST00000369128	ENST00000369128,ENST00000369130,ENST00000535106,ENST00000491789,ENST00000484306
ENSG00000259118.AL.chr14.65557365.65558564.65558583.65557365.65560350.65560588	ENSG00000259118	AL	-0.00179268	0.0365445	AL139022.1	antisense_RNA	chr14	ENSG00000259118	ENST00000556127	ENST00000556127,ENST00000555898
ENSG00000124333.SE.chrX.155119275.155125286.155125343.155127776	ENSG00000124333	SE	-0.00179306	0.000646921	VAMP7	protein_coding	chrX	ENSG00000124333	ENST00000286448,ENST00000262640	ENST00000286448,ENST00000262640,ENST00000488344
ENSG00000152463.AF.chr10.15074252.15074349.15089125.15085962.15085985.15089125	ENSG00000152463	AF	-0.00179576	0.00194261	OLAH	protein_coding	chr10	ENSG00000152463	ENST00000413672	ENST00000413672,ENST00000378217
ENSG00000070269.SE.chr14.57052630.57070533.57070710.57072288	ENSG00000070269	SE	-0.00180063	0.027351	TMEM260	protein_coding	chr14	ENSG00000070269	ENST00000556422,ENST00000261556,ENST00000557657,ENST00000557626,ENST00000539559,ENST00000538838,ENST00000556079	ENST00000556422,ENST00000261556,ENST00000557657,ENST00000557626,ENST00000539559,ENST00000538838,ENST00000556079,ENST00000555497,ENST00000536419,ENST00000556929
ENSG00000136271.A3.chr7.44608604.44608729.44608591.44608729	ENSG00000136271	A3	-0.00180355	0.0312228	DDX56	protein_coding	chr7	ENSG00000136271	ENST00000433257,ENST00000415758	ENST00000433257,ENST00000415758,ENST00000258772,ENST00000446987,ENST00000421223,ENST00000485367,ENST00000467318,ENST00000431640,ENST00000448192
ENSG00000101972.AF.chrX.123094410.123094716.123156381.123095589.123095706.123156381	ENSG00000101972	AF	-0.00180433	0.0397405	STAG2	protein_coding	chrX	ENSG00000101972	ENST00000483575	ENST00000483575,ENST00000458176
ENSG00000239415.A3.chr21.47672035.47672344.47671743.47672344	ENSG00000239415	A3	-0.00180488	0.0144533	AP001469.3	antisense_RNA	chr21	ENSG00000239415	ENST00000430259	ENST00000430259,ENST00000447037
ENSG00000198898.A3.chr7.116544437.116550267.116544437.116550287	ENSG00000198898	A3	-0.00180522	0.0211739	CAPZA2	protein_coding	chr7	ENSG00000198898	ENST00000417431	ENST00000417431,ENST00000458284
ENSG00000159079.SE.chr21.33976593.33979959.33980026.33982148	ENSG00000159079	SE	-0.00181821	0.0410234	C21orf59	protein_coding	chr21	ENSG00000159079	ENST00000440966,ENST00000382549,ENST00000290155,ENST00000458138	ENST00000440966,ENST00000382549,ENST00000290155,ENST00000458138,ENST00000300260
ENSG00000100600.SE.chr14.93199160.93209254.93209366.93214834	ENSG00000100600	SE	-0.00182065	0.00502339	LGMN	protein_coding	chr14	ENSG00000100600	ENST00000553918	ENST00000553918,ENST00000555699,ENST00000334869,ENST00000557434,ENST00000557609,ENST00000556097,ENST00000554189,ENST00000553802,ENST00000557694,ENST00000557315
ENSG00000164056.AF.chr4.124317956.124318087.124322692.124321123.124321535.124322692	ENSG00000164056	AF	-0.00182546	0.0165117	SPRY1	protein_coding	chr4	ENSG00000164056	ENST00000339241	ENST00000339241,ENST00000508849
ENSG00000146416.SE.chr6.143486320.143507807.143507952.143508766	ENSG00000146416	SE	-0.00182731	0.0413134	AIG1	protein_coding	chr6	ENSG00000146416	ENST00000470265	ENST00000470265,ENST00000494282
ENSG00000198363.AF.chr8.62596747.62602232.62602408.62596747.62626828.62627155	ENSG00000198363	AF	-0.00183053	0.0055266	ASPH	protein_coding	chr8	ENSG00000198363	ENST00000541428,ENST00000518306	ENST00000541428,ENST00000518306,ENST00000356457
ENSG00000119185.SE.chr2.9547034.9547578.9547727.9548242	ENSG00000119185	SE	-0.00183334	0.00819964	ITGB1BP1	protein_coding	chr2	ENSG00000119185	ENST00000360635,ENST00000355346,ENST00000490426,ENST00000464228,ENST00000460720	ENST00000360635,ENST00000355346,ENST00000490426,ENST00000464228,ENST00000460720,ENST00000238091,ENST00000483795,ENST00000497031,ENST00000465527,ENST00000488451,ENST00000470507
ENSG00000182118.AF.chr1.231155872.231164205.231164478.231155872.231175667.231175992	ENSG00000182118	AF	-0.00183991	0.00805482	FAM89A	protein_coding	chr1	ENSG00000182118	ENST00000466258	ENST00000466258,ENST00000366654
ENSG00000036549.A3.chr1.78047576.78047664.78047573.78047664	ENSG00000036549	A3	-0.00184412	0.00608018	ZZZ3	protein_coding	chr1	ENSG00000036549	ENST00000370801,ENST00000476275,ENST00000370798	ENST00000370801,ENST00000476275,ENST00000370798,ENST00000481346,ENST00000476195,ENST00000474746
ENSG00000232973.AF.chr2.38346040.38346167.38349127.38348316.38348664.38349127	ENSG00000232973	AF	-0.0018444	0.0111296	CYP1B1-AS1	antisense_RNA	chr2	ENSG00000232973	ENST00000609128,ENST00000610172	ENST00000609128,ENST00000610172,ENST00000606100
ENSG00000235194.SE.chr14.23768750.23769316.23769348.23769967	ENSG00000235194	SE	-0.00185005	0.0297315	PPP1R3E	protein_coding	chr14	ENSG00000235194	ENST00000561437	ENST00000561437,ENST00000452015,ENST00000558058,ENST00000559314
ENSG00000166012.A3.chr11.93465479.93466253.93465457.93466253	ENSG00000166012	A3	-0.00185213	0.0328258	TAF1D	protein_coding	chr11	ENSG00000166012	ENST00000540232,ENST00000527169	ENST00000540232,ENST00000527169,ENST00000323981,ENST00000526015,ENST00000546088,ENST00000393259,ENST00000525928,ENST00000529435,ENST00000530089
ENSG00000138036.SE.chr2.44010693.44014320.44014389.44016772	ENSG00000138036	SE	-0.00185515	0.0154987	DYNC2LI1	protein_coding	chr2	ENSG00000138036	ENST00000260605,ENST00000496980,ENST00000406852,ENST00000398823,ENST00000489222,ENST00000605786,ENST00000462426,ENST00000378587	ENST00000260605,ENST00000496980,ENST00000406852,ENST00000398823,ENST00000489222,ENST00000605786,ENST00000462426,ENST00000378587,ENST00000479242,ENST00000443170
ENSG00000182923.AF.chr3.134204633.134204894.134214138.134205047.134205398.134214138	ENSG00000182923	AF	-0.00185676	0.0414412	CEP63	protein_coding	chr3	ENSG00000182923	ENST00000354446	ENST00000354446,ENST00000512894
ENSG00000116698.SE.chr1.183515472.183516238.183516387.183518343	ENSG00000116698	SE	-0.00185853	0.0127183	SMG7	protein_coding	chr1	ENSG00000116698	ENST00000367537,ENST00000508461,ENST00000507469	ENST00000367537,ENST00000508461,ENST00000507469,ENST00000456731,ENST00000347615,ENST00000515829
ENSG00000119685.A3.chr14.76249873.76259256.76249873.76259259	ENSG00000119685	A3	-0.00186051	0.0237594	TTLL5	protein_coding	chr14	ENSG00000119685	ENST00000557636	ENST00000557636,ENST00000298832,ENST00000556893,ENST00000554510
ENSG00000244687.SE.chr20.48713357.48725510.48725648.48729644	ENSG00000244687	SE	-0.00186073	0.00191585	UBE2V1	protein_coding	chr20	ENSG00000244687	ENST00000486653	ENST00000486653,ENST00000371657,ENST00000371674,ENST00000490555,ENST00000467839,ENST00000470565,ENST00000490289,ENST00000461960
ENSG00000138813.SE.chr4.100451115.100457121.100457313.100458826	ENSG00000138813	SE	-0.0018618	0.0193174	C4orf17	protein_coding	chr4	ENSG00000138813	ENST00000477187	ENST00000477187,ENST00000326581,ENST00000514652
ENSG00000103194.SE.chr16.84767109.84773915.84773975.84778239	ENSG00000103194	SE	-0.00186458	0.0357637	USP10	protein_coding	chr16	ENSG00000103194	ENST00000219473,ENST00000562743,ENST00000562283,ENST00000570191,ENST00000563386,ENST00000566512	ENST00000219473,ENST00000562743,ENST00000562283,ENST00000570191,ENST00000563386,ENST00000566512,ENST00000540269,ENST00000563023
ENSG00000234741.SE.chr1.173833842.173834367.173834420.173834648	ENSG00000234741	SE	-0.00186529	0.00726953	GAS5	processed_transcript	chr1	ENSG00000234741	ENST00000414075,ENST00000448718,ENST00000456812,ENST00000430245,ENST00000422183,ENST00000422008	ENST00000414075,ENST00000448718,ENST00000456812,ENST00000430245,ENST00000422183,ENST00000422008,ENST00000449289
ENSG00000066136.SE.chr1.41157539.41189361.41189464.41204508	ENSG00000066136	SE	-0.00186557	0.00657754	NFYC	protein_coding	chr1	ENSG00000066136	ENST00000453631	ENST00000453631,ENST00000467203,ENST00000424419,ENST00000427410,ENST00000447388,ENST00000425457,ENST00000456393
ENSG00000001631.A5.chr7.91874485.91874779.91874485.91875220	ENSG00000001631	A5	-0.00187082	0.0417778	KRIT1	protein_coding	chr7	ENSG00000001631	ENST00000489087	ENST00000489087,ENST00000458493,ENST00000425919,ENST00000444960
ENSG00000130816.AF.chr19.10292753.10294999.10295235.10292753.10341880.10341949	ENSG00000130816	AF	-0.00187158	0.0201039	DNMT1	protein_coding	chr19	ENSG00000130816	ENST00000586086	ENST00000586086,ENST00000592342
ENSG00000153113.AF.chr5.95865525.95865584.96011243.95998107.95998201.96011243	ENSG00000153113	AF	-0.00187287	0.0152347	CAST	protein_coding	chr5	ENSG00000153113	ENST00000505143	ENST00000505143,ENST00000515160,ENST00000507487
ENSG00000143842.AF.chr1.204042732.204042839.204082043.204047257.204047313.204082043	ENSG00000143842	AF	-0.00187497	0.0418113	SOX13	protein_coding	chr1	ENSG00000143842	ENST00000367204	ENST00000367204,ENST00000528591
ENSG00000158985.A5.chr5.130695251.130721236.130695240.130721236	ENSG00000158985	A5	-0.00188206	0.00369115	CDC42SE2	protein_coding	chr5	ENSG00000158985	ENST00000503291	ENST00000503291,ENST00000395246,ENST00000360515,ENST00000505065
ENSG00000073111.AF.chr3.127317066.127317315.127318161.127317705.127317991.127318161	ENSG00000073111	AF	-0.00188585	0.028692	MCM2	protein_coding	chr3	ENSG00000073111	ENST00000265056	ENST00000265056,ENST00000480910
ENSG00000185946.AF.chr1.104068379.104068445.104070317.104068593.104068884.104070317	ENSG00000185946	AF	-0.00189339	0.045701	RNPC3	protein_coding	chr1	ENSG00000185946	ENST00000527062	ENST00000527062,ENST00000423855
ENSG00000122970.SE.chr12.110566935.110570352.110570441.110572753	ENSG00000122970	SE	-0.00189369	0.0133939	IFT81	protein_coding	chr12	ENSG00000122970	ENST00000361948,ENST00000552912,ENST00000242591,ENST00000550156	ENST00000361948,ENST00000552912,ENST00000242591,ENST00000550156,ENST00000546374
ENSG00000163156.A5.chr1.151138728.151138947.151138679.151138947	ENSG00000163156	A5	-0.00189966	0.00441107	SCNM1	protein_coding	chr1	ENSG00000163156	ENST00000368902	ENST00000368902,ENST00000461862,ENST00000368905,ENST00000471039
ENSG00000003056.A3.chr12.9094536.9095012.9093465.9095012	ENSG00000003056	A3	-0.00190187	0.0335256	M6PR	protein_coding	chr12	ENSG00000003056	ENST00000541507,ENST00000000412	ENST00000541507,ENST00000000412,ENST00000539143
ENSG00000091831.AF.chr6.152128686.152129499.152163732.152130242.152130406.152163732	ENSG00000091831	AF	-0.00190265	0.0337552	ESR1	protein_coding	chr6	ENSG00000091831	ENST00000206249	ENST00000206249,ENST00000427531
ENSG00000164830.AF.chr8.107593202.107593479.107691438.107630354.107630411.107691438	ENSG00000164830	AF	-0.00190987	0.0296909	OXR1	protein_coding	chr8	ENSG00000164830	ENST00000517686	ENST00000517686,ENST00000497705
ENSG00000185864.A5.chr16.21858862.21863091.21858862.21863236	ENSG00000185864	A5	-0.0019104	0.0361882	NPIPB4	protein_coding	chr16	ENSG00000185864	ENST00000529969	ENST00000529969,ENST00000539318,ENST00000543654,ENST00000520808,ENST00000536041
ENSG00000073921.A3.chr11.85701442.85707869.85701421.85707869	ENSG00000073921	A3	-0.00191049	0.0326488	PICALM	protein_coding	chr11	ENSG00000073921	ENST00000393346,ENST00000356360,ENST00000530542	ENST00000393346,ENST00000356360,ENST00000530542,ENST00000526033,ENST00000526961
ENSG00000077522.SE.chr1.236897818.236898935.236899020.236900422	ENSG00000077522	SE	-0.00191346	0.0195244	ACTN2	protein_coding	chr1	ENSG00000077522	ENST00000492634	ENST00000492634,ENST00000542672,ENST00000546208
ENSG00000139132.AF.chr12.32552790.32552893.32717071.32655094.32655272.32717071	ENSG00000139132	AF	-0.00191961	0.0452637	FGD4	protein_coding	chr12	ENSG00000139132	ENST00000550091	ENST00000550091,ENST00000427716
ENSG00000176406.MX.chr8.104898451.104922362.104922429.104924281.104898451.104922549.104922757.104924281	ENSG00000176406	MX	-0.00192317	0.0311017	RIMS2	protein_coding	chr8	ENSG00000176406	ENST00000504942,ENST00000406091,ENST00000515551,ENST00000507740,ENST00000408894,ENST00000436393	ENST00000504942,ENST00000406091,ENST00000515551,ENST00000507740,ENST00000408894,ENST00000436393,ENST00000262231
ENSG00000169714.A3.chr3.128890381.128890498.128890351.128890498	ENSG00000169714	A3	-0.00192577	0.0478573	CNBP	protein_coding	chr3	ENSG00000169714	ENST00000502976,ENST00000446936	ENST00000502976,ENST00000446936,ENST00000500450
ENSG00000120837.AF.chr12.104529310.104531154.104531795.104529310.104531919.104532067	ENSG00000120837	AF	-0.00192732	0.041549	NFYB	protein_coding	chr12	ENSG00000120837	ENST00000551727	ENST00000551727,ENST00000240055
ENSG00000085274.SE.chr3.169501348.169502410.169502496.169504204	ENSG00000085274	SE	-0.00192925	0.0100733	MYNN	protein_coding	chr3	ENSG00000085274	ENST00000349841,ENST00000602751,ENST00000356716	ENST00000349841,ENST00000602751,ENST00000356716,ENST00000544106
ENSG00000237765.AF.chr4.15683379.15683591.15687859.15686305.15686388.15687859	ENSG00000237765	AF	-0.00193563	0.0219661	FAM200B	protein_coding	chr4	ENSG00000237765	ENST00000512855	ENST00000512855,ENST00000506610
ENSG00000112245.AF.chr6.64281917.64282624.64286341.64283143.64283518.64286341	ENSG00000112245	AF	-0.00193739	0.0187873	PTP4A1	protein_coding	chr6	ENSG00000112245	ENST00000370651	ENST00000370651,ENST00000473334
ENSG00000230442.AF.chr7.123263214.123264597.123264777.123263214.123264950.123265011	ENSG00000230442	AF	-0.00193778	0.020816	AC006333.1	antisense_RNA	chr7	ENSG00000230442	ENST00000418409	ENST00000418409,ENST00000440504
ENSG00000116690.SE.chr1.186270843.186273240.186273389.186275450	ENSG00000116690	SE	-0.00193804	0.0471829	PRG4	protein_coding	chr1	ENSG00000116690	ENST00000367486	ENST00000367486,ENST00000367482,ENST00000367485
ENSG00000172239.AF.chr5.43556101.43556305.43556480.43556101.43556921.43557195	ENSG00000172239	AF	-0.00193807	0.0468444	PAIP1	protein_coding	chr5	ENSG00000172239	ENST00000508537	ENST00000508537,ENST00000436644
ENSG00000150527.SE.chr14.39748741.39760223.39760300.39762475	ENSG00000150527	SE	-0.00194064	0.0351964	CTAGE5	protein_coding	chr14	ENSG00000150527	ENST00000341749,ENST00000557038,ENST00000396165,ENST00000556990,ENST00000341502,ENST00000280083,ENST00000348007,ENST00000553352	ENST00000341749,ENST00000557038,ENST00000396165,ENST00000556990,ENST00000341502,ENST00000280083,ENST00000348007,ENST00000553352,ENST00000555716
ENSG00000114544.AF.chr3.125787089.125789044.125789259.125787089.125802936.125802967	ENSG00000114544	AF	-0.00194231	0.0227325	SLC41A3	protein_coding	chr3	ENSG00000114544	ENST00000509452	ENST00000509452,ENST00000514023,ENST00000505996
ENSG00000130770.AL.chr1.28562963.28564272.28564616.28562963.28573100.28573417	ENSG00000130770	AL	-0.00194349	0.0356664	ATPIF1	protein_coding	chr1	ENSG00000130770	ENST00000497986	ENST00000497986,ENST00000468425
ENSG00000088766.AF.chr20.5986736.5987198.5990421.5987902.5988045.5990421	ENSG00000088766	AF	-0.00195014	0.0418659	CRLS1	protein_coding	chr20	ENSG00000088766	ENST00000378863	ENST00000378863,ENST00000609154
ENSG00000158158.A3.chr2.97474479.97474969.97474479.97475057	ENSG00000158158	A3	-0.0019538	0.0231563	CNNM4	protein_coding	chr2	ENSG00000158158	ENST00000540067	ENST00000540067,ENST00000377075
ENSG00000065357.SE.chr12.56325128.56329089.56329188.56330207	ENSG00000065357	SE	-0.00195391	0.0233007	DGKA	protein_coding	chr12	ENSG00000065357	ENST00000555090	ENST00000555090,ENST00000547015,ENST00000331886,ENST00000549629,ENST00000555218,ENST00000548479,ENST00000547324,ENST00000553084,ENST00000547358
ENSG00000147164.A5.chrX.70282799.70287992.70282799.70288004	ENSG00000147164	A5	-0.0019552	0.00491601	SNX12	protein_coding	chrX	ENSG00000147164	ENST00000374274,ENST00000490561,ENST00000465030	ENST00000374274,ENST00000490561,ENST00000465030,ENST00000276105
ENSG00000164941.A5.chr8.95877928.95878386.95877918.95878386	ENSG00000164941	A5	-0.00195575	0.0149154	INTS8	protein_coding	chr8	ENSG00000164941	ENST00000524333,ENST00000343161	ENST00000524333,ENST00000343161,ENST00000523731,ENST00000447247,ENST00000523206,ENST00000520526,ENST00000520315,ENST00000517918,ENST00000520853
ENSG00000072609.A3.chr12.133428323.133430017.133428320.133430017	ENSG00000072609	A3	-0.00195873	0.0144119	CHFR	protein_coding	chr12	ENSG00000072609	ENST00000315585,ENST00000443047,ENST00000450056,ENST00000537522,ENST00000541837,ENST00000432561	ENST00000315585,ENST00000443047,ENST00000450056,ENST00000537522,ENST00000541837,ENST00000432561,ENST00000266880,ENST00000544268
ENSG00000213160.AL.chr2.170598047.170605932.170608398.170598047.170632951.170633499	ENSG00000213160	AL	-0.00196003	0.0245792	KLHL23	protein_coding	chr2	ENSG00000213160	ENST00000392647	ENST00000392647,ENST00000448589
ENSG00000092531.AF.chr15.42785040.42785155.42804031.42787835.42787911.42804031	ENSG00000092531	AF	-0.00196012	0.0019499	SNAP23	protein_coding	chr15	ENSG00000092531	ENST00000568451	ENST00000568451,ENST00000349777
ENSG00000168300.AL.chr8.52732900.52733278.52744004.52739489.52739921.52744004	ENSG00000168300	AL	-0.0019613	0.0379664	PCMTD1	protein_coding	chr8	ENSG00000168300	ENST00000522514	ENST00000522514,ENST00000519554
ENSG00000258130.AF.chr16.30218221.30218352.30218503.30218221.30219849.30220392	ENSG00000258130	AF	-0.0019663	0.034166	AC106782.1	protein_coding	chr16	ENSG00000258130	ENST00000550538	ENST00000550538,ENST00000568109
ENSG00000130520.SE.chr19.18423512.18426834.18426875.18433828	ENSG00000130520	SE	-0.00196775	0.0206547	LSM4	protein_coding	chr19	ENSG00000130520	ENST00000593829,ENST00000600289,ENST00000594828,ENST00000593564	ENST00000593829,ENST00000600289,ENST00000594828,ENST00000593564,ENST00000252816
ENSG00000170634.MX.chr2.54365885.54450134.54450220.54531825.54365885.54494433.54494502.54531825	ENSG00000170634	MX	-0.00197135	0.0308502	ACYP2	protein_coding	chr2	ENSG00000170634	ENST00000494922	ENST00000494922,ENST00000303536
ENSG00000247498.AL.chr12.13132556.13132934.13133241.13132556.13136511.13136747	ENSG00000247498	AL	-0.0019743	0.0236813	GPRC5D-AS1	antisense_RNA	chr12	ENSG00000247498	ENST00000545914	ENST00000545914,ENST00000542078
ENSG00000105821.SE.chr7.102964110.102964929.102965009.102966990	ENSG00000105821	SE	-0.00198652	0.0188481	DNAJC2	protein_coding	chr7	ENSG00000105821	ENST00000249270,ENST00000475065,ENST00000379263,ENST00000454277,ENST00000379257	ENST00000249270,ENST00000475065,ENST00000379263,ENST00000454277,ENST00000379257,ENST00000426036
ENSG00000155229.A3.chr10.99230618.99236440.99230591.99236440	ENSG00000155229	A3	-0.00198837	0.0117839	MMS19	protein_coding	chr10	ENSG00000155229	ENST00000415383,ENST00000438925,ENST00000370782,ENST00000327238,ENST00000327277,ENST00000355839,ENST00000441194,ENST00000483626,ENST00000422685	ENST00000415383,ENST00000438925,ENST00000370782,ENST00000327238,ENST00000327277,ENST00000355839,ENST00000441194,ENST00000483626,ENST00000422685,ENST00000437002
ENSG00000090372.A3.chr19.47228905.47230709.47228889.47230709	ENSG00000090372	A3	-0.00198966	0.0233391	STRN4	protein_coding	chr19	ENSG00000090372	ENST00000263280,ENST00000391910,ENST00000539396,ENST00000595357,ENST00000601631,ENST00000594357,ENST00000600358,ENST00000435164,ENST00000602223	ENST00000263280,ENST00000391910,ENST00000539396,ENST00000595357,ENST00000601631,ENST00000594357,ENST00000600358,ENST00000435164,ENST00000602223,ENST00000594287
ENSG00000185345.SE.chr6.162683797.162864342.162864505.163148694	ENSG00000185345	SE	-0.00198992	0.0160387	PRKN	protein_coding	chr6	ENSG00000185345	ENST00000366898,ENST00000366897,ENST00000338468,ENST00000366892	ENST00000366898,ENST00000366897,ENST00000338468,ENST00000366892,ENST00000479615
ENSG00000138381.A3.chr2.190528680.190530083.190528680.190530148	ENSG00000138381	A3	-0.00199221	0.0327509	ASNSD1	protein_coding	chr2	ENSG00000138381	ENST00000605941	ENST00000605941,ENST00000425590,ENST00000607690
ENSG00000136147.SE.chr13.50070231.50080771.50080892.50087195	ENSG00000136147	SE	-0.00199545	0.0343552	PHF11	protein_coding	chr13	ENSG00000136147	ENST00000482487,ENST00000378319,ENST00000496623	ENST00000482487,ENST00000378319,ENST00000496623,ENST00000481509,ENST00000476953,ENST00000426879
ENSG00000255090.AF.chr11.122163111.122238204.122238580.122163111.122293400.122293579	ENSG00000255090	AF	-0.00199826	0.00661336	NA	NA	chr11	ENSG00000255090	ENST00000529733	ENST00000529733,ENST00000526674
ENSG00000138380.SE.chr2.203782766.203802997.203803118.203806583	ENSG00000138380	SE	-0.00200328	0.000142175	CARF	protein_coding	chr2	ENSG00000138380	ENST00000414490	ENST00000414490,ENST00000402905,ENST00000444724,ENST00000414857,ENST00000471271,ENST00000428585,ENST00000545262,ENST00000447539
ENSG00000108823.A5.chr17.48243497.48244729.48243438.48244729	ENSG00000108823	A5	-0.00200684	0.0358629	SGCA	protein_coding	chr17	ENSG00000108823	ENST00000514934	ENST00000514934,ENST00000513821,ENST00000344627,ENST00000543315,ENST00000262018,ENST00000451235,ENST00000502555
ENSG00000145687.AF.chr5.80946158.81046519.81046576.80946158.81046800.81046835	ENSG00000145687	AF	-0.00200706	0.0437918	SSBP2	protein_coding	chr5	ENSG00000145687	ENST00000512098	ENST00000512098,ENST00000508912
ENSG00000072736.SE.chr16.68119687.68155890.68157024.68160351	ENSG00000072736	SE	-0.00200776	0.00894723	NFATC3	protein_coding	chr16	ENSG00000072736	ENST00000575270,ENST00000349223,ENST00000379165,ENST00000329524,ENST00000346183	ENST00000575270,ENST00000349223,ENST00000379165,ENST00000329524,ENST00000346183,ENST00000562171
ENSG00000232295.AL.chr6.72012669.72012748.72019999.72017729.72017894.72019999	ENSG00000232295	AL	-0.00201318	0.0161548	AL589935.1	processed_transcript	chr6	ENSG00000232295	ENST00000587397	ENST00000587397,ENST00000586974
ENSG00000085788.SE.chr8.38095145.38095607.38095727.38097793	ENSG00000085788	SE	-0.00201512	0.041128	DDHD2	protein_coding	chr8	ENSG00000085788	ENST00000397166,ENST00000526237,ENST00000520272	ENST00000397166,ENST00000526237,ENST00000520272,ENST00000527415
ENSG00000135537.SE.chr6.108645252.108665979.108666065.108668192	ENSG00000135537	SE	-0.00201555	0.0423504	AFG1L	protein_coding	chr6	ENSG00000135537	ENST00000430458	ENST00000430458,ENST00000368977,ENST00000437715
ENSG00000112249.SE.chr6.101296583.101311940.101312090.101315784	ENSG00000112249	SE	-0.00201792	0.0320506	ASCC3	protein_coding	chr6	ENSG00000112249	ENST00000369162,ENST00000522650,ENST00000468245,ENST00000324723	ENST00000369162,ENST00000522650,ENST00000468245,ENST00000324723,ENST00000324696
ENSG00000075415.MX.chr12.98987913.98989211.98989335.98991634.98987913.98989505.98989626.98991634	ENSG00000075415	MX	-0.00202076	0.0445715	SLC25A3	protein_coding	chr12	ENSG00000075415	ENST00000228318,ENST00000551917,ENST00000548046,ENST00000550695	ENST00000228318,ENST00000551917,ENST00000548046,ENST00000550695,ENST00000401722,ENST00000188376,ENST00000552981,ENST00000547534,ENST00000549338,ENST00000548847
ENSG00000033867.SE.chr3.27462278.27463113.27463270.27465528	ENSG00000033867	SE	-0.00202126	0.00845566	SLC4A7	protein_coding	chr3	ENSG00000033867	ENST00000428386,ENST00000295736,ENST00000438530,ENST00000457377,ENST00000455077,ENST00000454389,ENST00000435667,ENST00000437179,ENST00000440156,ENST00000425128,ENST00000446700,ENST00000445684,ENST00000437266	ENST00000428386,ENST00000295736,ENST00000438530,ENST00000457377,ENST00000455077,ENST00000454389,ENST00000435667,ENST00000437179,ENST00000440156,ENST00000425128,ENST00000446700,ENST00000445684,ENST00000437266,ENST00000419036,ENST00000388777
ENSG00000143420.AF.chr1.150600068.150601476.150601615.150600068.150601890.150602072	ENSG00000143420	AF	-0.00202972	0.0209609	ENSA	protein_coding	chr1	ENSG00000143420	ENST00000354702	ENST00000354702,ENST00000369014,ENST00000369009
ENSG00000170248.SE.chr3.33840429.33852589.33852683.33853564	ENSG00000170248	SE	-0.00203191	0.0327775	PDCD6IP	protein_coding	chr3	ENSG00000170248	ENST00000430877	ENST00000430877,ENST00000307296,ENST00000457054,ENST00000413073,ENST00000477798
ENSG00000100902.AF.chr14.35747839.35747924.35777200.35761657.35761806.35777200	ENSG00000100902	AF	-0.00203259	0.0033448	PSMA6	protein_coding	chr14	ENSG00000100902	ENST00000540871	ENST00000540871,ENST00000555764
ENSG00000013374.A5.chr7.151039051.151042434.151038932.151042434	ENSG00000013374	A5	-0.00203422	0.0202499	NUB1	protein_coding	chr7	ENSG00000013374	ENST00000470229	ENST00000470229,ENST00000413040,ENST00000568733,ENST00000566856,ENST00000355851,ENST00000468404
ENSG00000243716.SE.chr16.22525242.22530459.22530590.22535141	ENSG00000243716	SE	-0.0020361	0.0397172	NPIPB5	protein_coding	chr16	ENSG00000243716	ENST00000545375,ENST00000521555	ENST00000545375,ENST00000521555,ENST00000415654,ENST00000415833,ENST00000543407,ENST00000541154,ENST00000538606,ENST00000424340,ENST00000517539,ENST00000528249
ENSG00000066084.SE.chr12.51034635.51048794.51048823.51053977	ENSG00000066084	SE	-0.00204501	0.00863445	DIP2B	protein_coding	chr12	ENSG00000066084	ENST00000546719	ENST00000546719,ENST00000549620,ENST00000301180
ENSG00000081154.SE.chr3.101293123.101298634.101298848.101304281	ENSG00000081154	SE	-0.00204504	0.0246455	PCNP	protein_coding	chr3	ENSG00000081154	ENST00000265260,ENST00000296024	ENST00000265260,ENST00000296024,ENST00000469941
ENSG00000175581.SE.chr11.73516124.73519358.73519395.73536753	ENSG00000175581	SE	-0.00204507	0.00522467	MRPL48	protein_coding	chr11	ENSG00000175581	ENST00000310614,ENST00000497094,ENST00000411840,ENST00000535277,ENST00000542303	ENST00000310614,ENST00000497094,ENST00000411840,ENST00000535277,ENST00000542303,ENST00000544140,ENST00000544819,ENST00000398483
ENSG00000196141.SE.chr2.201171324.201173610.201173813.201194154	ENSG00000196141	SE	-0.00204868	0.00210772	SPATS2L	protein_coding	chr2	ENSG00000196141	ENST00000451764	ENST00000451764,ENST00000409988,ENST00000444012,ENST00000360760,ENST00000423749,ENST00000428692,ENST00000471601,ENST00000457757
ENSG00000089335.A3.chr19.35173802.35174057.35173802.35174060	ENSG00000089335	A3	-0.00204882	0.0499084	ZNF302	protein_coding	chr19	ENSG00000089335	ENST00000506901,ENST00000507959	ENST00000506901,ENST00000507959,ENST00000502743,ENST00000457781,ENST00000505163,ENST00000505242,ENST00000423823,ENST00000446502,ENST00000505365,ENST00000509196
ENSG00000214872.A5.chr11.57310847.57311097.57310814.57311097	ENSG00000214872	A5	-0.00204964	0.0206479	SMTNL1	protein_coding	chr11	ENSG00000214872	ENST00000457912,ENST00000527972	ENST00000457912,ENST00000527972,ENST00000399154
ENSG00000105221.AF.chr19.40771258.40790956.40790999.40771258.40791088.40791302	ENSG00000105221	AF	-0.00205552	0.0304503	AKT2	protein_coding	chr19	ENSG00000105221	ENST00000596634	ENST00000596634,ENST00000392038
ENSG00000090372.AL.chr19.47236457.47236493.47240080.47239462.47239525.47240080	ENSG00000090372	AL	-0.00205703	0.0194526	STRN4	protein_coding	chr19	ENSG00000090372	ENST00000596012	ENST00000596012,ENST00000600710
ENSG00000125676.AL.chrX.122734412.122735189.122744769.122744049.122744144.122744769	ENSG00000125676	AL	-0.0020588	0.0499896	THOC2	protein_coding	chrX	ENSG00000125676	ENST00000448128	ENST00000448128,ENST00000416618,ENST00000355725
ENSG00000196781.A5.chr9.84226874.84228292.84226874.84228337	ENSG00000196781	A5	-0.00206374	0.0412808	TLE1	protein_coding	chr9	ENSG00000196781	ENST00000376499,ENST00000376484,ENST00000376472	ENST00000376499,ENST00000376484,ENST00000376472,ENST00000491534
ENSG00000131943.SE.chr19.30193884.30199161.30199330.30206032	ENSG00000131943	SE	-0.00206749	0.0041957	C19orf12	protein_coding	chr19	ENSG00000131943	ENST00000323670,ENST00000592153	ENST00000323670,ENST00000592153,ENST00000392276
ENSG00000001631.A5.chr7.91874485.91874779.91874485.91875104	ENSG00000001631	A5	-0.00206796	0.0196143	KRIT1	protein_coding	chr7	ENSG00000001631	ENST00000489087	ENST00000489087,ENST00000394505,ENST00000394503
ENSG00000140153.SE.chr14.102606509.102659800.102659851.102661275	ENSG00000140153	SE	-0.0020697	0.0125938	WDR20	protein_coding	chr14	ENSG00000140153	ENST00000499851,ENST00000555879	ENST00000499851,ENST00000555879,ENST00000335263,ENST00000322340,ENST00000342702,ENST00000558567,ENST00000454394,ENST00000557186
ENSG00000122882.SE.chr10.74899495.74901145.74901243.74906034	ENSG00000122882	SE	-0.00207315	0.0148879	ECD	protein_coding	chr10	ENSG00000122882	ENST00000430082	ENST00000430082,ENST00000372979,ENST00000484976,ENST00000454759
ENSG00000166710.AF.chr15.45003711.45003811.45007621.45004157.45004218.45007621	ENSG00000166710	AF	-0.00207363	0.0493703	B2M	protein_coding	chr15	ENSG00000166710	ENST00000559916	ENST00000559916,ENST00000560681
ENSG00000177479.MX.chr3.48960244.48964895.48965246.48999045.48960244.48982415.48982614.48999045	ENSG00000177479	MX	-0.00207972	0.0303089	ARIH2	protein_coding	chr3	ENSG00000177479	ENST00000430423,ENST00000356401	ENST00000430423,ENST00000356401,ENST00000474618
ENSG00000174953.AF.chr3.154033952.154036870.154037073.154033952.154041963.154042205	ENSG00000174953	AF	-0.00208261	0.0187383	DHX36	protein_coding	chr3	ENSG00000174953	ENST00000481941	ENST00000481941,ENST00000329463
ENSG00000135052.AF.chr9.88694256.88714326.88714473.88694256.88714940.88715088	ENSG00000135052	AF	-0.00208274	0.0408753	GOLM1	protein_coding	chr9	ENSG00000135052	ENST00000388712	ENST00000388712,ENST00000472919
ENSG00000177200.SE.chr16.53352252.53353725.53353863.53355438	ENSG00000177200	SE	-0.00208417	0.0432014	CHD9	protein_coding	chr16	ENSG00000177200	ENST00000564600	ENST00000564600,ENST00000447540,ENST00000566029,ENST00000564845,ENST00000398510,ENST00000219084
ENSG00000131115.SE.chr19.44732725.44733886.44733969.44738855	ENSG00000131115	SE	-0.00208503	0.0490608	ZNF227	protein_coding	chr19	ENSG00000131115	ENST00000586228,ENST00000313040,ENST00000589005,ENST00000391961	ENST00000586228,ENST00000313040,ENST00000589005,ENST00000391961,ENST00000588219,ENST00000588394
ENSG00000132463.A5.chr4.71702031.71704945.71702031.71705188	ENSG00000132463	A5	-0.00209025	0.0150381	GRSF1	protein_coding	chr4	ENSG00000132463	ENST00000439371,ENST00000499044	ENST00000439371,ENST00000499044,ENST00000254799,ENST00000505068
ENSG00000178104.AF.chr1.145021167.145039590.145039786.145021167.145075630.145075891	ENSG00000178104	AF	-0.00209474	0.0357663	PDE4DIP	protein_coding	chr1	ENSG00000178104	ENST00000478649	ENST00000478649,ENST00000533396
ENSG00000136521.AL.chr3.179334832.179336203.179336310.179334832.179341708.179342286	ENSG00000136521	AL	-0.00209742	0.0458986	NDUFB5	protein_coding	chr3	ENSG00000136521	ENST00000491054	ENST00000491054,ENST00000471112
ENSG00000154222.SE.chr1.52819319.52820037.52820126.52820280	ENSG00000154222	SE	-0.0020993	0.0437226	CC2D1B	protein_coding	chr1	ENSG00000154222	ENST00000491136	ENST00000491136,ENST00000470844,ENST00000371586,ENST00000284376,ENST00000438021,ENST00000460261,ENST00000450942,ENST00000460370
ENSG00000256061.SE.chr15.55742565.55759128.55759359.55783321	ENSG00000256061	SE	-0.00210212	0.0326732	DNAAF4	protein_coding	chr15	ENSG00000256061	ENST00000448430,ENST00000380679,ENST00000457155,ENST00000348518,ENST00000321149	ENST00000448430,ENST00000380679,ENST00000457155,ENST00000348518,ENST00000321149,ENST00000524160
ENSG00000165487.SE.chr13.22141083.22176883.22176957.22178078	ENSG00000165487	SE	-0.00210278	0.0159373	MICU2	protein_coding	chr13	ENSG00000165487	ENST00000469058	ENST00000469058,ENST00000382374,ENST00000468222
ENSG00000143702.A3.chr1.243319757.243327586.243319649.243327586	ENSG00000143702	A3	-0.00210705	0.0103379	CEP170	protein_coding	chr1	ENSG00000143702	ENST00000366542,ENST00000366544,ENST00000336415	ENST00000366542,ENST00000366544,ENST00000336415,ENST00000366543,ENST00000413359
ENSG00000196091.SE.chr12.101988873.102010980.102011021.102023212	ENSG00000196091	SE	-0.00211366	0.0110547	MYBPC1	protein_coding	chr12	ENSG00000196091	ENST00000541119	ENST00000541119,ENST00000547405
ENSG00000237765.AF.chr4.15683341.15683407.15687859.15683429.15683524.15687859	ENSG00000237765	AF	-0.00211492	0.0134668	FAM200B	protein_coding	chr4	ENSG00000237765	ENST00000504137	ENST00000504137,ENST00000422728
ENSG00000149179.AL.chr11.47182741.47183015.47183059.47182741.47185644.47185936	ENSG00000149179	AL	-0.00212435	0.0263243	C11orf49	protein_coding	chr11	ENSG00000149179	ENST00000534581	ENST00000534581,ENST00000378618
ENSG00000205302.A3.chr5.122161888.122163074.122161888.122163270	ENSG00000205302	A3	-0.00212471	0.0453648	SNX2	protein_coding	chr5	ENSG00000205302	ENST00000514030	ENST00000514030,ENST00000506847
ENSG00000172575.SE.chr15.38782889.38786583.38786968.38790995	ENSG00000172575	SE	-0.00212501	0.019756	RASGRP1	protein_coding	chr15	ENSG00000172575	ENST00000310803,ENST00000558432,ENST00000539159,ENST00000561180,ENST00000414708,ENST00000450598	ENST00000310803,ENST00000558432,ENST00000539159,ENST00000561180,ENST00000414708,ENST00000450598,ENST00000559830
ENSG00000153113.AF.chr5.95865525.95865584.96011243.95998132.95998201.96011243	ENSG00000153113	AF	-0.00212677	0.0167962	CAST	protein_coding	chr5	ENSG00000153113	ENST00000505143	ENST00000505143,ENST00000507836
ENSG00000166986.A5.chr12.57909941.57910028.57909774.57910028	ENSG00000166986	A5	-0.00212785	0.0498048	MARS	protein_coding	chr12	ENSG00000166986	ENST00000551172	ENST00000551172,ENST00000537638,ENST00000262027,ENST00000552914,ENST00000547665
ENSG00000139233.AF.chr12.66522893.66524236.66524482.66522893.66524485.66524548	ENSG00000139233	AF	-0.00212843	0.032943	LLPH	protein_coding	chr12	ENSG00000139233	ENST00000446587	ENST00000446587,ENST00000266604
ENSG00000151689.AF.chr2.191208296.191208687.191224765.191221243.191221343.191224765	ENSG00000151689	AF	-0.00213072	0.00953102	INPP1	protein_coding	chr2	ENSG00000151689	ENST00000322522	ENST00000322522,ENST00000409027
ENSG00000116001.A3.chr2.70441626.70442503.70441623.70442503	ENSG00000116001	A3	-0.00213101	0.00318298	TIA1	protein_coding	chr2	ENSG00000116001	ENST00000433529,ENST00000415783,ENST00000495774,ENST00000454815	ENST00000433529,ENST00000415783,ENST00000495774,ENST00000454815,ENST00000282574,ENST00000468787
ENSG00000151623.AF.chr4.149358014.149363312.149363376.149358014.149365678.149365850	ENSG00000151623	AF	-0.00213428	0.0328359	NR3C2	protein_coding	chr4	ENSG00000151623	ENST00000512865	ENST00000512865,ENST00000344721
ENSG00000204852.A5.chr12.111082948.111085016.111082934.111085016	ENSG00000204852	A5	-0.00213434	0.00518116	TCTN1	protein_coding	chr12	ENSG00000204852	ENST00000463313	ENST00000463313,ENST00000551590,ENST00000397656,ENST00000495659,ENST00000397655,ENST00000377654,ENST00000464809,ENST00000480648,ENST00000547461,ENST00000552038,ENST00000485445,ENST00000491068
ENSG00000168300.SE.chr8.52758323.52773405.52773806.52811490	ENSG00000168300	SE	-0.00213758	0.0348972	PCMTD1	protein_coding	chr8	ENSG00000168300	ENST00000522514	ENST00000522514,ENST00000519559
ENSG00000063127.SE.chr19.49809389.49812558.49812668.49812908	ENSG00000063127	SE	-0.0021389	0.0369639	SLC6A16	protein_coding	chr19	ENSG00000063127	ENST00000597969	ENST00000597969,ENST00000594917
ENSG00000081189.AF.chr5.88119744.88173755.88173794.88119744.88178772.88178991	ENSG00000081189	AF	-0.0021393	0.029508	MEF2C	protein_coding	chr5	ENSG00000081189	ENST00000508610	ENST00000508610,ENST00000511086
ENSG00000165795.SE.chr14.21491480.21492189.21492255.21493836	ENSG00000165795	SE	-0.00213961	0.0148418	NDRG2	protein_coding	chr14	ENSG00000165795	ENST00000298687,ENST00000350792	ENST00000298687,ENST00000350792,ENST00000397858,ENST00000360463,ENST00000397847,ENST00000557669
ENSG00000162104.A3.chr16.4042364.4043407.4042271.4043407	ENSG00000162104	A3	-0.00214168	0.0202819	ADCY9	protein_coding	chr16	ENSG00000162104	ENST00000294016	ENST00000294016,ENST00000571889
ENSG00000138785.MX.chr4.106621171.106624043.106624180.106629795.106621171.106624805.106624966.106629795	ENSG00000138785	MX	-0.00214227	0.0111724	INTS12	protein_coding	chr4	ENSG00000138785	ENST00000503746	ENST00000503746,ENST00000340139
ENSG00000048028.SE.chr11.113725057.113745239.113745522.113746167	ENSG00000048028	SE	-0.00214269	0.0155626	USP28	protein_coding	chr11	ENSG00000048028	ENST00000540925	ENST00000540925,ENST00000003302,ENST00000260188,ENST00000540438,ENST00000537706,ENST00000542033
ENSG00000125450.A3.chr17.73230883.73231195.73230883.73231211	ENSG00000125450	A3	-0.00214508	0.0458504	NUP85	protein_coding	chr17	ENSG00000125450	ENST00000245544,ENST00000579324,ENST00000541827,ENST00000579298,ENST00000583070,ENST00000540768,ENST00000579900	ENST00000245544,ENST00000579324,ENST00000541827,ENST00000579298,ENST00000583070,ENST00000540768,ENST00000579900,ENST00000578987
ENSG00000104324.AF.chr8.97657455.97657630.97797092.97744520.97744622.97797092	ENSG00000104324	AF	-0.00215002	0.016377	CPQ	protein_coding	chr8	ENSG00000104324	ENST00000220763	ENST00000220763,ENST00000525310
ENSG00000116161.AF.chr1.174968300.174968825.174973750.174968869.174969331.174973750	ENSG00000116161	AF	-0.00215084	0.0352418	CACYBP	protein_coding	chr1	ENSG00000116161	ENST00000367681	ENST00000367681,ENST00000367679
ENSG00000114779.A3.chr3.52005908.52007981.52005714.52007981	ENSG00000114779	A3	-0.00215654	0.0114659	ABHD14B	protein_coding	chr3	ENSG00000114779	ENST00000395008	ENST00000395008,ENST00000483233,ENST00000315877,ENST00000361143,ENST00000461108,ENST00000473912
ENSG00000140416.AL.chr15.63354844.63356263.63357027.63354844.63362069.63362831	ENSG00000140416	AL	-0.00215853	0.00982696	TPM1	protein_coding	chr15	ENSG00000140416	ENST00000558910	ENST00000558910,ENST00000334895
ENSG00000152818.SE.chr6.145142154.145148484.145148522.145148747	ENSG00000152818	SE	-0.00215971	0.0299875	UTRN	protein_coding	chr6	ENSG00000152818	ENST00000367545,ENST00000367526,ENST00000432686	ENST00000367545,ENST00000367526,ENST00000432686,ENST00000367524,ENST00000417142,ENST00000455022
ENSG00000184007.SE.chr1.32374561.32375639.32375713.32377297	ENSG00000184007	SE	-0.00216836	0.0234384	PTP4A2	protein_coding	chr1	ENSG00000184007	ENST00000602725,ENST00000344035,ENST00000457805,ENST00000532001	ENST00000602725,ENST00000344035,ENST00000457805,ENST00000532001,ENST00000602683
ENSG00000164329.SE.chr5.78908898.78910898.78910986.78915435	ENSG00000164329	SE	-0.00216894	0.0013324	PAPD4	protein_coding	chr5	ENSG00000164329	ENST00000428308	ENST00000428308,ENST00000505571,ENST00000453514,ENST00000423041,ENST00000504233,ENST00000515807,ENST00000296783,ENST00000514095
ENSG00000124356.AF.chr2.74056086.74056123.74057972.74056147.74056637.74057972	ENSG00000124356	AF	-0.00216901	0.0354735	STAMBP	protein_coding	chr2	ENSG00000124356	ENST00000339566	ENST00000339566,ENST00000394070
ENSG00000115053.AF.chr2.232328027.232328871.232328910.232328027.232329047.232329090	ENSG00000115053	AF	-0.00217308	0.0496779	NCL	protein_coding	chr2	ENSG00000115053	ENST00000417652	ENST00000417652,ENST00000484328
ENSG00000048052.SE.chr7.18633652.18668973.18669104.18674250	ENSG00000048052	SE	-0.00217606	0.00989544	HDAC9	protein_coding	chr7	ENSG00000048052	ENST00000405010,ENST00000406451,ENST00000523867,ENST00000432645,ENST00000441542,ENST00000456174	ENST00000405010,ENST00000406451,ENST00000523867,ENST00000432645,ENST00000441542,ENST00000456174,ENST00000417496,ENST00000461159,ENST00000428307,ENST00000406072,ENST00000401921,ENST00000524023
ENSG00000163719.SE.chr3.9726931.9729505.9729575.9730380	ENSG00000163719	SE	-0.00218242	0.0479249	MTMR14	protein_coding	chr3	ENSG00000163719	ENST00000353332,ENST00000420925,ENST00000296003,ENST00000351233,ENST00000414996	ENST00000353332,ENST00000420925,ENST00000296003,ENST00000351233,ENST00000414996,ENST00000447144
ENSG00000196323.A3.chr11.130108502.130109707.130108451.130109707	ENSG00000196323	A3	-0.00218987	0.0223622	ZBTB44	protein_coding	chr11	ENSG00000196323	ENST00000445008,ENST00000525842,ENST00000397753,ENST00000357899,ENST00000530205,ENST00000529982	ENST00000445008,ENST00000525842,ENST00000397753,ENST00000357899,ENST00000530205,ENST00000529982,ENST00000528448
ENSG00000103066.SE.chr16.68283349.68287325.68287420.68288822	ENSG00000103066	SE	-0.00219175	0.0428806	PLA2G15	protein_coding	chr16	ENSG00000103066	ENST00000564827	ENST00000564827,ENST00000565744,ENST00000219345,ENST00000566978,ENST00000566188,ENST00000562966,ENST00000568082
ENSG00000242808.SE.chr3.181417671.181492036.181492203.181496323	ENSG00000242808	SE	-0.00219472	0.0010777	SOX2-OT	sense_overlapping	chr3	ENSG00000242808	ENST00000595287	ENST00000595287,ENST00000597651,ENST00000598474,ENST00000600778
ENSG00000238160.AL.chr5.131755108.131755441.131761974.131761073.131761304.131761974	ENSG00000238160	AL	-0.00219596	0.00821996	AC116366.2	antisense_RNA	chr5	ENSG00000238160	ENST00000454380	ENST00000454380,ENST00000422204
ENSG00000109819.AF.chr4.23886554.23891527.23891655.23886554.23905617.23905712	ENSG00000109819	AF	-0.00219688	0.0298309	PPARGC1A	protein_coding	chr4	ENSG00000109819	ENST00000506055	ENST00000506055,ENST00000514494
ENSG00000040341.AF.chr8.74652103.74659018.74659053.74652103.74659622.74659708	ENSG00000040341	AF	-0.00219808	0.0411636	STAU2	protein_coding	chr8	ENSG00000040341	ENST00000522962	ENST00000522962,ENST00000520872
ENSG00000165322.SE.chr10.32141525.32142994.32143134.32150323	ENSG00000165322	SE	-0.00219965	0.0412039	ARHGAP12	protein_coding	chr10	ENSG00000165322	ENST00000375250,ENST00000344936,ENST00000396144	ENST00000375250,ENST00000344936,ENST00000396144,ENST00000311380,ENST00000375245
ENSG00000205339.SE.chr11.9406394.9424837.9424918.9430033	ENSG00000205339	SE	-0.00220189	0.0427156	IPO7	protein_coding	chr11	ENSG00000205339	ENST00000379719	ENST00000379719,ENST00000527431
ENSG00000244479.AF.chr7.144047917.144052431.144052494.144047917.144052993.144053274	ENSG00000244479	AF	-0.00220397	0.00496968	OR2A1-AS1	antisense_RNA	chr7	ENSG00000244479	ENST00000468575	ENST00000468575,ENST00000488041
ENSG00000011295.AL.chr17.15930016.15930688.15932226.15930016.15947817.15948329	ENSG00000011295	AL	-0.00220495	0.0459208	TTC19	protein_coding	chr17	ENSG00000011295	ENST00000261647	ENST00000261647,ENST00000470649
ENSG00000168904.A3.chr15.99828156.99874128.99828156.99874223	ENSG00000168904	A3	-0.00220689	0.0286017	LRRC28	protein_coding	chr15	ENSG00000168904	ENST00000301981,ENST00000559433,ENST00000447360,ENST00000561276,ENST00000558861	ENST00000301981,ENST00000559433,ENST00000447360,ENST00000561276,ENST00000558861,ENST00000442993,ENST00000558771
ENSG00000175166.SE.chr3.184024283.184024539.184024622.184025145	ENSG00000175166	SE	-0.00220709	0.00207548	PSMD2	protein_coding	chr3	ENSG00000175166	ENST00000310118,ENST00000435761,ENST00000439383,ENST00000496925	ENST00000310118,ENST00000435761,ENST00000439383,ENST00000496925,ENST00000432855
ENSG00000088387.MX.chr13.99489863.99497583.99497626.99500846.99489863.99498178.99498314.99500846	ENSG00000088387	MX	-0.00220752	0.0271068	DOCK9	protein_coding	chr13	ENSG00000088387	ENST00000449796	ENST00000449796,ENST00000450257
ENSG00000121310.SE.chr1.53377462.53379567.53379767.53387225	ENSG00000121310	SE	-0.00221259	0.0144415	ECHDC2	protein_coding	chr1	ENSG00000121310	ENST00000541281,ENST00000544365	ENST00000541281,ENST00000544365,ENST00000371522,ENST00000460612,ENST00000358358,ENST00000467988,ENST00000495920
ENSG00000135452.A5.chr12.58139014.58139528.58139000.58139528	ENSG00000135452	A5	-0.00221516	0.0164395	TSPAN31	protein_coding	chr12	ENSG00000135452	ENST00000552816,ENST00000548093	ENST00000552816,ENST00000548093,ENST00000257910,ENST00000547992,ENST00000553089,ENST00000549052,ENST00000546993
ENSG00000161956.A3.chr17.7470285.7470287.7470285.7470290	ENSG00000161956	A3	-0.00221659	0.0398264	SENP3	protein_coding	chr17	ENSG00000161956	ENST00000429205	ENST00000429205,ENST00000321337
ENSG00000165409.A3.chr14.81534672.81554249.81534672.81554298	ENSG00000165409	A3	-0.00221849	0.0277394	TSHR	protein_coding	chr14	ENSG00000165409	ENST00000555326	ENST00000555326,ENST00000541158,ENST00000342443,ENST00000298171,ENST00000554263,ENST00000554435
ENSG00000141449.A3.chr18.18946097.18963471.18946097.18963477	ENSG00000141449	A3	-0.00222102	0.00642483	GREB1L	protein_coding	chr18	ENSG00000141449	ENST00000584446,ENST00000431264,ENST00000400483,ENST00000424526,ENST00000269218,ENST00000578368	ENST00000584446,ENST00000431264,ENST00000400483,ENST00000424526,ENST00000269218,ENST00000578368,ENST00000580732
ENSG00000067177.SE.chrX.71839155.71840575.71840751.71842959	ENSG00000067177	SE	-0.0022299	0.0226988	PHKA1	protein_coding	chrX	ENSG00000067177	ENST00000373542,ENST00000339490,ENST00000373539	ENST00000373542,ENST00000339490,ENST00000373539,ENST00000373545,ENST00000541944
ENSG00000008394.AF.chr12.16500076.16500118.16507165.16500731.16500832.16507165	ENSG00000008394	AF	-0.00223209	0.0461547	MGST1	protein_coding	chr12	ENSG00000008394	ENST00000536371,ENST00000010404	ENST00000536371,ENST00000010404,ENST00000540126
ENSG00000184584.A3.chr5.138858789.138860375.138858093.138860375	ENSG00000184584	A3	-0.00223236	0.0491054	TMEM173	protein_coding	chr5	ENSG00000184584	ENST00000507297	ENST00000507297,ENST00000330794,ENST00000509573,ENST00000512606,ENST00000503287,ENST00000511886,ENST00000502825,ENST00000510817,ENST00000514119,ENST00000515507
ENSG00000231898.SE.chr2.171200166.171200851.171200948.171201309	ENSG00000231898	SE	-0.00223239	0.0383343	AC012594.1	antisense_RNA	chr2	ENSG00000231898	ENST00000593578,ENST00000608503,ENST00000607977	ENST00000593578,ENST00000608503,ENST00000607977,ENST00000599635,ENST00000600436,ENST00000593861,ENST00000600365,ENST00000596641,ENST00000598749,ENST00000424391,ENST00000609996,ENST00000608716,ENST00000609097,ENST00000608325,ENST00000609666,ENST00000609532,ENST00000608050,ENST00000610113,ENST00000608085,ENST00000609725
ENSG00000162104.AF.chr16.4057559.4065563.4065683.4057559.4163751.4164027	ENSG00000162104	AF	-0.00223731	0.0449963	ADCY9	protein_coding	chr16	ENSG00000162104	ENST00000575550	ENST00000575550,ENST00000572288
ENSG00000175455.A5.chr3.123667979.123671442.123667979.123674690	ENSG00000175455	A5	-0.00224166	0.0367611	CCDC14	protein_coding	chr3	ENSG00000175455	ENST00000485727	ENST00000485727,ENST00000488653,ENST00000409657,ENST00000495381,ENST00000489746,ENST00000409697,ENST00000438440,ENST00000417438
ENSG00000109971.A3.chr11.122932037.122932772.122931966.122932772	ENSG00000109971	A3	-0.00224382	0.0343518	HSPA8	protein_coding	chr11	ENSG00000109971	ENST00000533540,ENST00000534624,ENST00000453788,ENST00000533238,ENST00000527983,ENST00000525463,ENST00000532167,ENST00000531063	ENST00000533540,ENST00000534624,ENST00000453788,ENST00000533238,ENST00000527983,ENST00000525463,ENST00000532167,ENST00000531063,ENST00000528292
ENSG00000198663.A3.chr6.36867409.36869997.36867409.36870056	ENSG00000198663	A3	-0.00224416	0.0473001	C6orf89	protein_coding	chr6	ENSG00000198663	ENST00000359359,ENST00000480824,ENST00000355190,ENST00000373685	ENST00000359359,ENST00000480824,ENST00000355190,ENST00000373685,ENST00000510325
ENSG00000151553.AL.chr10.116621093.116621194.116624472.116621093.116659249.116659591	ENSG00000151553	AL	-0.00224543	0.00934693	FAM160B1	protein_coding	chr10	ENSG00000151553	ENST00000369248	ENST00000369248,ENST00000369250
ENSG00000197826.AL.chr4.81504337.81570054.81570360.81504337.81711529.81711661	ENSG00000197826	AL	-0.00224592	0.0404431	C4orf22	protein_coding	chr4	ENSG00000197826	ENST00000514249	ENST00000514249,ENST00000502497
ENSG00000068745.A5.chr3.48731673.48732127.48731673.48732523	ENSG00000068745	A5	-0.00224613	0.0387238	IP6K2	protein_coding	chr3	ENSG00000068745	ENST00000433104	ENST00000433104,ENST00000340879,ENST00000413298,ENST00000450045,ENST00000455545
ENSG00000100614.AF.chr14.60715986.60716395.60749402.60723480.60723584.60749402	ENSG00000100614	AF	-0.00224983	0.0359313	PPM1A	protein_coding	chr14	ENSG00000100614	ENST00000395076	ENST00000395076,ENST00000531937
ENSG00000092199.SE.chr14.21679465.21679565.21679725.21679969	ENSG00000092199	SE	-0.0022499	0.0188285	HNRNPC	protein_coding	chr14	ENSG00000092199	ENST00000320084,ENST00000449098,ENST00000554969,ENST00000554455,ENST00000430246,ENST00000557442,ENST00000556628,ENST00000555883,ENST00000553444,ENST00000557201,ENST00000553300,ENST00000556897,ENST00000420743,ENST00000557157,ENST00000554539	ENST00000320084,ENST00000449098,ENST00000554969,ENST00000554455,ENST00000430246,ENST00000557442,ENST00000556628,ENST00000555883,ENST00000553444,ENST00000557201,ENST00000553300,ENST00000556897,ENST00000420743,ENST00000557157,ENST00000554539,ENST00000556142,ENST00000556513
ENSG00000160710.A5.chr1.154575102.154600331.154575102.154600430	ENSG00000160710	A5	-0.00225019	0.0302244	ADAR	protein_coding	chr1	ENSG00000160710	ENST00000292205,ENST00000368471	ENST00000292205,ENST00000368471,ENST00000463920,ENST00000471068
ENSG00000104635.AF.chr8.22224762.22224921.22262209.22255741.22255824.22262209	ENSG00000104635	AF	-0.0022542	0.0429513	SLC39A14	protein_coding	chr8	ENSG00000104635	ENST00000359741	ENST00000359741,ENST00000519960
ENSG00000146540.SE.chr7.1049779.1148964.1149097.1166893	ENSG00000146540	SE	-0.00225672	0.00277066	C7orf50	protein_coding	chr7	ENSG00000146540	ENST00000488073	ENST00000488073,ENST00000357429,ENST00000397100,ENST00000397098,ENST00000491163
ENSG00000128581.A3.chr7.100962344.100964952.100962313.100964952	ENSG00000128581	A3	-0.00225776	0.0309162	IFT22	protein_coding	chr7	ENSG00000128581	ENST00000430911	ENST00000430911,ENST00000422177,ENST00000315322,ENST00000440362,ENST00000437644
ENSG00000204054.AF.chr9.132251379.132251578.132265602.132265281.132265418.132265602	ENSG00000204054	AF	-0.0022582	0.00393427	LINC00963	processed_transcript	chr9	ENSG00000204054	ENST00000419300	ENST00000419300,ENST00000412141
ENSG00000146918.SE.chr7.158457442.158461088.158461184.158464206	ENSG00000146918	SE	-0.00226381	0.0199264	NCAPG2	protein_coding	chr7	ENSG00000146918	ENST00000432615	ENST00000432615,ENST00000356309,ENST00000409423,ENST00000441982,ENST00000275830,ENST00000467785,ENST00000409339,ENST00000449727
ENSG00000198522.AF.chr2.27851515.27851581.27852726.27851891.27852036.27852726	ENSG00000198522	AF	-0.00226832	0.038411	GPN1	protein_coding	chr2	ENSG00000198522	ENST00000424214,ENST00000458167	ENST00000424214,ENST00000458167,ENST00000436280
ENSG00000198855.AL.chr12.108911050.108912177.108914987.108911050.108919366.108919609	ENSG00000198855	AL	-0.00226899	0.0225815	FICD	protein_coding	chr12	ENSG00000198855	ENST00000552695	ENST00000552695,ENST00000549641
ENSG00000072682.RI.chr5.131552890.131553041.131553445.131553541	ENSG00000072682	RI	-0.00226996	0.0238905	P4HA2	protein_coding	chr5	ENSG00000072682	ENST00000478055	ENST00000478055,ENST00000401867,ENST00000379086,ENST00000166534,ENST00000360568,ENST00000379104,ENST00000379100,ENST00000417528,ENST00000431054,ENST00000439698,ENST00000395164,ENST00000453286,ENST00000428369,ENST00000418055
ENSG00000111348.AF.chr12.15103658.15114088.15114200.15103658.15114471.15114603	ENSG00000111348	AF	-0.00227419	0.0315362	ARHGDIB	protein_coding	chr12	ENSG00000111348	ENST00000541380	ENST00000541380,ENST00000228945
ENSG00000184911.A3.chrX.72065839.72066719.72065839.72066964	ENSG00000184911	A3	-0.0022776	0.024024	DMRTC1B	protein_coding	chrX	ENSG00000184911	ENST00000472595	ENST00000472595,ENST00000481112
ENSG00000251095.AL.chr4.90612556.90613566.90615087.90612556.90640977.90641323	ENSG00000251095	AL	-0.00228873	0.0294575	AC097478.1	antisense_RNA	chr4	ENSG00000251095	ENST00000513572	ENST00000513572,ENST00000507916
ENSG00000149925.A5.chr16.30076105.30078555.30075826.30078555	ENSG00000149925	A5	-0.00229164	0.0347191	ALDOA	protein_coding	chr16	ENSG00000149925	ENST00000412304	ENST00000412304,ENST00000338110,ENST00000566897,ENST00000568435,ENST00000562168,ENST00000563060,ENST00000564521
ENSG00000082258.A5.chr2.135711949.135712051.135710838.135712051	ENSG00000082258	A5	-0.00229351	0.0397659	CCNT2	protein_coding	chr2	ENSG00000082258	ENST00000537343,ENST00000452839,ENST00000295238	ENST00000537343,ENST00000452839,ENST00000295238,ENST00000452521
ENSG00000108312.A5.chr17.42284965.42285067.42284965.42285071	ENSG00000108312	A5	-0.00230005	0.00869376	UBTF	protein_coding	chr17	ENSG00000108312	ENST00000343638,ENST00000302904,ENST00000533177,ENST00000436088,ENST00000393606,ENST00000526094,ENST00000529383,ENST00000529947	ENST00000343638,ENST00000302904,ENST00000533177,ENST00000436088,ENST00000393606,ENST00000526094,ENST00000529383,ENST00000529947,ENST00000527034
ENSG00000001460.A5.chr1.24706313.24710357.24706313.24710392	ENSG00000001460	A5	-0.0023065	0.010157	STPG1	protein_coding	chr1	ENSG00000001460	ENST00000497384	ENST00000497384,ENST00000374409,ENST00000440416,ENST00000003583,ENST00000468303,ENST00000337248,ENST00000435187
ENSG00000007237.AF.chr17.9923214.9929467.9929602.9923214.9939751.9940064	ENSG00000007237	AF	-0.0023079	0.0450251	GAS7	protein_coding	chr17	ENSG00000007237	ENST00000437099,ENST00000396115	ENST00000437099,ENST00000396115,ENST00000585266
ENSG00000178104.AF.chr1.145021167.145039590.145039865.145021167.145075630.145075901	ENSG00000178104	AF	-0.00230951	0.0395572	PDE4DIP	protein_coding	chr1	ENSG00000178104	ENST00000485062	ENST00000485062,ENST00000369359,ENST00000530740
ENSG00000122085.SE.chr2.242036842.242040579.242040636.242041668	ENSG00000122085	SE	-0.00231283	0.0286733	MTERF4	protein_coding	chr2	ENSG00000122085	ENST00000439144	ENST00000439144,ENST00000455202,ENST00000493169,ENST00000406593,ENST00000460915
ENSG00000174428.SE.chr7.74541771.74542143.74542186.74548943	ENSG00000174428	SE	-0.00231343	0.0090084	GTF2IRD2B	protein_coding	chr7	ENSG00000174428	ENST00000356115,ENST00000312575,ENST00000472837	ENST00000356115,ENST00000312575,ENST00000472837,ENST00000430511,ENST00000423666
ENSG00000115380.A3.chr2.56150074.56150846.56149582.56150846	ENSG00000115380	A3	-0.00231637	0.0331048	EFEMP1	protein_coding	chr2	ENSG00000115380	ENST00000497698	ENST00000497698,ENST00000394555,ENST00000424836,ENST00000452161,ENST00000480016
ENSG00000164197.AF.chr5.63461709.63461780.63496635.63461989.63462088.63496635	ENSG00000164197	AF	-0.00231725	0.018728	RNF180	protein_coding	chr5	ENSG00000164197	ENST00000389100	ENST00000389100,ENST00000504296
ENSG00000040275.A5.chr5.169015579.169018052.169015494.169018052	ENSG00000040275	A5	-0.00232051	0.0409963	SPDL1	protein_coding	chr5	ENSG00000040275	ENST00000265295,ENST00000506574,ENST00000515224,ENST00000510751,ENST00000508247,ENST00000513941,ENST00000513795	ENST00000265295,ENST00000506574,ENST00000515224,ENST00000510751,ENST00000508247,ENST00000513941,ENST00000513795,ENST00000507232
ENSG00000169764.AF.chr2.64068138.64068366.64083440.64069572.64069605.64083440	ENSG00000169764	AF	-0.00232492	0.024023	UGP2	protein_coding	chr2	ENSG00000169764	ENST00000483108	ENST00000483108,ENST00000475462
ENSG00000018408.AF.chr3.149387678.149388555.149388696.149387678.149420911.149421060	ENSG00000018408	AF	-0.00232681	0.0110299	WWTR1	protein_coding	chr3	ENSG00000018408	ENST00000475579	ENST00000475579,ENST00000465804
ENSG00000100099.AL.chr22.26840193.26840660.26853825.26848049.26849370.26853825	ENSG00000100099	AL	-0.00232825	0.0378864	HPS4	protein_coding	chr22	ENSG00000100099	ENST00000493455	ENST00000493455,ENST00000429411,ENST00000464362,ENST00000402105,ENST00000336873,ENST00000439453,ENST00000466781
ENSG00000071626.AF.chr19.1407612.1407801.1417499.1415739.1415939.1417499	ENSG00000071626	AF	-0.00232846	0.0187167	DAZAP1	protein_coding	chr19	ENSG00000071626	ENST00000233078	ENST00000233078,ENST00000587833
ENSG00000146535.AF.chr7.2834777.2854511.2854892.2834777.2883487.2883958	ENSG00000146535	AF	-0.00233467	0.0488026	GNA12	protein_coding	chr7	ENSG00000146535	ENST00000447791	ENST00000447791,ENST00000275364
ENSG00000175287.A5.chr9.131702994.131703724.131702776.131703724	ENSG00000175287	A5	-0.00233877	0.0283286	PHYHD1	protein_coding	chr9	ENSG00000175287	ENST00000487504	ENST00000487504,ENST00000442837,ENST00000419872
ENSG00000182534.AF.chr17.74684258.74705580.74705679.74684258.74706687.74707098	ENSG00000182534	AF	-0.00234387	0.0434532	MXRA7	protein_coding	chr17	ENSG00000182534	ENST00000588114	ENST00000588114,ENST00000449428
ENSG00000143761.A5.chr1.228270551.228284779.228270466.228284779	ENSG00000143761	A5	-0.00234729	0.00235544	ARF1	protein_coding	chr1	ENSG00000143761	ENST00000540651,ENST00000478424	ENST00000540651,ENST00000478424,ENST00000272102,ENST00000477821,ENST00000470670
ENSG00000111358.SE.chr12.124118419.124123811.124123890.124130002	ENSG00000111358	SE	-0.00234803	0.0379443	GTF2H3	protein_coding	chr12	ENSG00000111358	ENST00000542279,ENST00000537368,ENST00000543341,ENST00000537695,ENST00000536375	ENST00000542279,ENST00000537368,ENST00000543341,ENST00000537695,ENST00000536375,ENST00000543005,ENST00000228955
ENSG00000082781.SE.chr3.124567405.124576079.124576160.124578089	ENSG00000082781	SE	-0.00235813	0.0478506	ITGB5	protein_coding	chr3	ENSG00000082781	ENST00000465464	ENST00000465464,ENST00000296181,ENST00000608657,ENST00000483168,ENST00000608107
ENSG00000186260.AL.chr16.14234617.14263998.14264327.14234617.14304100.14304155	ENSG00000186260	AL	-0.00235876	0.0272895	MKL2	protein_coding	chr16	ENSG00000186260	ENST00000573434	ENST00000573434,ENST00000574998
ENSG00000183943.SE.chrX.3526986.3529263.3529375.3530218	ENSG00000183943	SE	-0.00236151	0.0457726	PRKX	protein_coding	chrX	ENSG00000183943	ENST00000462736	ENST00000462736,ENST00000262848
ENSG00000159208.A3.chr1.150255028.150255618.150255028.150255872	ENSG00000159208	A3	-0.00237146	0.0136641	CIART	protein_coding	chr1	ENSG00000159208	ENST00000369095	ENST00000369095,ENST00000369094
ENSG00000160961.AL.chr19.14828545.14829040.14831605.14828545.14841987.14844558	ENSG00000160961	AL	-0.00237199	0.041033	ZNF333	protein_coding	chr19	ENSG00000160961	ENST00000598161	ENST00000598161,ENST00000540689
ENSG00000126777.AL.chr14.56146403.56150817.56151301.56146403.56168062.56168244	ENSG00000126777	AL	-0.00237203	0.0365479	KTN1	protein_coding	chr14	ENSG00000126777	ENST00000413890,ENST00000334975	ENST00000413890,ENST00000334975,ENST00000554294
ENSG00000154277.SE.chr4.41263817.41263893.41263940.41265242	ENSG00000154277	SE	-0.00237451	0.00494656	UCHL1	protein_coding	chr4	ENSG00000154277	ENST00000503431,ENST00000284440,ENST00000381760,ENST00000512419,ENST00000512788,ENST00000472501,ENST00000514764,ENST00000510566	ENST00000503431,ENST00000284440,ENST00000381760,ENST00000512419,ENST00000512788,ENST00000472501,ENST00000514764,ENST00000510566,ENST00000508768
ENSG00000100814.AF.chr14.20794952.20797333.20797536.20794952.20801413.20801457	ENSG00000100814	AF	-0.00237602	0.0246461	CCNB1IP1	protein_coding	chr14	ENSG00000100814	ENST00000398163	ENST00000398163,ENST00000353689
ENSG00000172765.A3.chr3.129547351.129551617.129546920.129551617	ENSG00000172765	A3	-0.00237674	0.0218297	TMCC1	protein_coding	chr3	ENSG00000172765	ENST00000393238	ENST00000393238,ENST00000426664,ENST00000505616,ENST00000505924,ENST00000513411
ENSG00000140545.SE.chr15.89442763.89442887.89443042.89444782	ENSG00000140545	SE	-0.00237776	0.0321578	MFGE8	protein_coding	chr15	ENSG00000140545	ENST00000539437,ENST00000558018,ENST00000268150,ENST00000566497,ENST00000560937,ENST00000542878	ENST00000539437,ENST00000558018,ENST00000268150,ENST00000566497,ENST00000560937,ENST00000542878,ENST00000268151
ENSG00000042317.SE.chr14.88881076.88881549.88881610.88883055	ENSG00000042317	SE	-0.0023859	0.0357863	SPATA7	protein_coding	chr14	ENSG00000042317	ENST00000555515,ENST00000553908	ENST00000555515,ENST00000553908,ENST00000555356
ENSG00000154217.SE.chr17.65548461.65549726.65549733.65574302	ENSG00000154217	SE	-0.0023902	0.0237665	PITPNC1	protein_coding	chr17	ENSG00000154217	ENST00000580974,ENST00000581322,ENST00000584471,ENST00000584554	ENST00000580974,ENST00000581322,ENST00000584471,ENST00000584554,ENST00000581923
ENSG00000162669.A5.chr1.91844037.91844616.91844037.91844620	ENSG00000162669	A5	-0.00239094	0.0183686	HFM1	protein_coding	chr1	ENSG00000162669	ENST00000481900	ENST00000481900,ENST00000370425,ENST00000294696,ENST00000370424,ENST00000488023
ENSG00000257923.AF.chr7.101459291.101459373.101559395.101556068.101556718.101559395	ENSG00000257923	AF	-0.00239315	0.0140623	CUX1	protein_coding	chr7	ENSG00000257923	ENST00000360264	ENST00000360264,ENST00000560541
ENSG00000120798.AF.chr12.95461167.95466416.95466793.95461167.95467156.95467479	ENSG00000120798	AF	-0.00239837	0.0216139	NR2C1	protein_coding	chr12	ENSG00000120798	ENST00000547469	ENST00000547469,ENST00000333003
ENSG00000170873.AF.chr8.125716432.125739802.125739857.125716432.125740125.125740259	ENSG00000170873	AF	-0.0023992	0.0477458	MTSS1	protein_coding	chr8	ENSG00000170873	ENST00000522162	ENST00000522162,ENST00000378017,ENST00000472084
ENSG00000182534.AF.chr17.74684258.74705580.74705679.74684258.74706687.74707037	ENSG00000182534	AF	-0.00240716	0.00254512	MXRA7	protein_coding	chr17	ENSG00000182534	ENST00000588114	ENST00000588114,ENST00000355797
ENSG00000153071.SE.chr5.39394523.39423806.39423999.39424906	ENSG00000153071	SE	-0.00240804	0.0160436	DAB2	protein_coding	chr5	ENSG00000153071	ENST00000503513	ENST00000503513,ENST00000339788,ENST00000320816,ENST00000545653,ENST00000507539
ENSG00000211460.SE.chr2.122513421.122514816.122514909.122516286	ENSG00000211460	SE	-0.00241144	0.0413126	TSN	protein_coding	chr2	ENSG00000211460	ENST00000389682,ENST00000536142	ENST00000389682,ENST00000536142,ENST00000495112
ENSG00000169045.AL.chr5.179046102.179046408.179047893.179046470.179047038.179047893	ENSG00000169045	AL	-0.00241206	0.0344696	HNRNPH1	protein_coding	chr5	ENSG00000169045	ENST00000522958	ENST00000522958,ENST00000524180
ENSG00000133961.SE.chr14.73744001.73745989.73746132.73749067	ENSG00000133961	SE	-0.0024122	0.0245097	NUMB	protein_coding	chr14	ENSG00000133961	ENST00000557597,ENST00000555238,ENST00000556772,ENST00000355058,ENST00000359560,ENST00000535282	ENST00000557597,ENST00000555238,ENST00000556772,ENST00000355058,ENST00000359560,ENST00000535282,ENST00000554546,ENST00000356296,ENST00000555394,ENST00000454166,ENST00000560335,ENST00000555738,ENST00000554014
ENSG00000087884.AF.chr11.77532190.77532287.77553525.77552065.77552106.77553525	ENSG00000087884	AF	-0.00241604	0.00631841	AAMDC	protein_coding	chr11	ENSG00000087884	ENST00000393427	ENST00000393427,ENST00000533193
ENSG00000177707.A5.chr3.110791357.110830877.110791024.110830877	ENSG00000177707	A5	-0.00241702	0.00300079	NECTIN3	protein_coding	chr3	ENSG00000177707	ENST00000493615	ENST00000493615,ENST00000485303,ENST00000319792,ENST00000486596
ENSG00000101892.SE.chrX.119500644.119504570.119504698.119504961	ENSG00000101892	SE	-0.00242085	0.0272203	ATP1B4	protein_coding	chrX	ENSG00000101892	ENST00000218008	ENST00000218008,ENST00000539306
ENSG00000050405.AF.chr12.50599851.50614306.50614339.50599851.50615804.50616488	ENSG00000050405	AF	-0.00242113	0.0253014	LIMA1	protein_coding	chr12	ENSG00000050405	ENST00000552008	ENST00000552008,ENST00000552783
ENSG00000167930.A3.chr16.299653.304328.299653.304380	ENSG00000167930	A3	-0.00242154	0.0467638	FAM234A	protein_coding	chr16	ENSG00000167930	ENST00000426695	ENST00000426695,ENST00000399932,ENST00000301679,ENST00000453430,ENST00000442458,ENST00000449945,ENST00000420046,ENST00000420500
ENSG00000016864.SE.chr3.52730056.52730250.52730334.52730558	ENSG00000016864	SE	-0.00242875	0.0414026	GLT8D1	protein_coding	chr3	ENSG00000016864	ENST00000478968,ENST00000394783,ENST00000407584,ENST00000266014,ENST00000491606,ENST00000484163,ENST00000463827	ENST00000478968,ENST00000394783,ENST00000407584,ENST00000266014,ENST00000491606,ENST00000484163,ENST00000463827,ENST00000481643,ENST00000480080
ENSG00000131023.AF.chr6.150016357.150022915.150023099.150016357.150038985.150039170	ENSG00000131023	AF	-0.00243025	0.0466424	LATS1	protein_coding	chr6	ENSG00000131023	ENST00000542747	ENST00000542747,ENST00000458696
ENSG00000172995.AF.chr3.35683657.35683900.35721279.35685113.35685314.35721279	ENSG00000172995	AF	-0.0024303	0.0422156	ARPP21	protein_coding	chr3	ENSG00000172995	ENST00000187397	ENST00000187397,ENST00000419330
ENSG00000104472.SE.chr8.141521745.141524468.141524594.141525225	ENSG00000104472	SE	-0.00243205	0.00683663	CHRAC1	protein_coding	chr8	ENSG00000104472	ENST00000220913	ENST00000220913,ENST00000519533
ENSG00000164197.AF.chr5.63461671.63461780.63496635.63461989.63462088.63496635	ENSG00000164197	AF	-0.00244548	0.0260169	RNF180	protein_coding	chr5	ENSG00000164197	ENST00000296615,ENST00000381081	ENST00000296615,ENST00000381081,ENST00000504296
ENSG00000134480.A5.chr5.86707163.86708252.86707163.86708495	ENSG00000134480	A5	-0.00244876	0.000521739	CCNH	protein_coding	chr5	ENSG00000134480	ENST00000504878	ENST00000504878,ENST00000256897,ENST00000513499,ENST00000510020,ENST00000505230
ENSG00000163104.A3.chr4.95199884.95200074.95199884.95200080	ENSG00000163104	A3	-0.0024508	0.0413524	SMARCAD1	protein_coding	chr4	ENSG00000163104	ENST00000359052,ENST00000457823,ENST00000394961	ENST00000359052,ENST00000457823,ENST00000394961,ENST00000354268,ENST00000509418
ENSG00000175324.SE.chr8.38027435.38028461.38028530.38029483	ENSG00000175324	SE	-0.00245226	0.0146399	LSM1	protein_coding	chr8	ENSG00000175324	ENST00000523511	ENST00000523511,ENST00000311351,ENST00000522515,ENST00000520286
ENSG00000165629.SE.chr10.7830226.7838084.7838118.7839010	ENSG00000165629	SE	-0.00245438	0.00236672	ATP5C1	protein_coding	chr10	ENSG00000165629	ENST00000356708,ENST00000335698,ENST00000460820,ENST00000472202	ENST00000356708,ENST00000335698,ENST00000460820,ENST00000472202,ENST00000493053,ENST00000541227
ENSG00000031003.AF.chr5.137356886.137368471.137368720.137356886.137387567.137387604	ENSG00000031003	AF	-0.00245764	0.0156106	FAM13B	protein_coding	chr5	ENSG00000031003	ENST00000033079	ENST00000033079,ENST00000508403
ENSG00000150527.AF.chr14.39734488.39734625.39746138.39736350.39736726.39746138	ENSG00000150527	AF	-0.00245941	0.0188285	CTAGE5	protein_coding	chr14	ENSG00000150527	ENST00000554392	ENST00000554392,ENST00000280083
ENSG00000156931.SE.chr3.184603944.184611022.184611200.184612491	ENSG00000156931	SE	-0.00246785	0.0145888	VPS8	protein_coding	chr3	ENSG00000156931	ENST00000458721	ENST00000458721,ENST00000437079,ENST00000287546,ENST00000436792,ENST00000421069,ENST00000492449
ENSG00000136536.A5.chr2.160569172.160585520.160569117.160585520	ENSG00000136536	A5	-0.00247069	0.00671022	43166	protein_coding	chr2	ENSG00000136536	ENST00000473749	ENST00000473749,ENST00000539065,ENST00000259050
ENSG00000167004.MX.chr15.44038904.44043782.44043956.44046022.44038904.44045000.44045144.44046022	ENSG00000167004	MX	-0.00247238	0.00152331	PDIA3	protein_coding	chr15	ENSG00000167004	ENST00000538521,ENST00000434494	ENST00000538521,ENST00000434494,ENST00000446523
ENSG00000211445.A3.chr5.150407092.150407383.150407092.150407470	ENSG00000211445	A3	-0.00247411	0.00923649	GPX3	protein_coding	chr5	ENSG00000211445	ENST00000520059	ENST00000520059,ENST00000388825,ENST00000517973
ENSG00000048991.AF.chr2.136289083.136289203.136360070.136343820.136344076.136360070	ENSG00000048991	AF	-0.00247626	0.0145556	R3HDM1	protein_coding	chr2	ENSG00000048991	ENST00000329971,ENST00000264160	ENST00000329971,ENST00000264160,ENST00000410054
ENSG00000164830.AF.chr8.107593202.107593479.107691438.107670082.107670413.107691438	ENSG00000164830	AF	-0.00247729	0.0176187	OXR1	protein_coding	chr8	ENSG00000164830	ENST00000517686	ENST00000517686,ENST00000312046
ENSG00000197223.AF.chr2.68274451.68290077.68290126.68274451.68337459.68338080	ENSG00000197223	AF	-0.00247807	0.0167449	C1D	protein_coding	chr2	ENSG00000197223	ENST00000485709	ENST00000485709,ENST00000470189
ENSG00000139197.SE.chr12.7342346.7342958.7343120.7343484	ENSG00000139197	SE	-0.00247846	0.0216299	PEX5	protein_coding	chr12	ENSG00000139197	ENST00000266563	ENST00000266563,ENST00000545220
ENSG00000172456.A5.chr1.60139467.60139711.60139462.60139711	ENSG00000172456	A5	-0.00247922	0.0311958	FGGY	protein_coding	chr1	ENSG00000172456	ENST00000471169	ENST00000471169,ENST00000472783
ENSG00000065809.AF.chr10.14595386.14613762.14614154.14595386.14654488.14654551	ENSG00000065809	AF	-0.00247935	0.0343333	FAM107B	protein_coding	chr10	ENSG00000065809	ENST00000495292	ENST00000495292,ENST00000442012
ENSG00000085382.A3.chr6.105224985.105225081.105224972.105225081	ENSG00000085382	A3	-0.00247985	0.032654	HACE1	protein_coding	chr6	ENSG00000085382	ENST00000262903,ENST00000369127,ENST00000416605,ENST00000518503	ENST00000262903,ENST00000369127,ENST00000416605,ENST00000518503,ENST00000517995,ENST00000517424
ENSG00000143947.AF.chr2.55459039.55459244.55459944.55459568.55459654.55459944	ENSG00000143947	AF	-0.00248094	0.0315819	RPS27A	protein_coding	chr2	ENSG00000143947	ENST00000402285	ENST00000402285,ENST00000449323
ENSG00000197756.AF.chr2.217362912.217363600.217363993.217363863.217363903.217363993	ENSG00000197756	AF	-0.00248246	0.0276725	RPL37A	protein_coding	chr2	ENSG00000197756	ENST00000491306	ENST00000491306,ENST00000441179
ENSG00000214967.SE.chr16.16485953.16486450.16486519.16487313	ENSG00000214967	SE	-0.00248392	0.000686796	NPIPA7	protein_coding	chr16	ENSG00000214967	ENST00000344087	ENST00000344087,ENST00000530217,ENST00000327792
ENSG00000213463.SE.chr14.70842488.70855187.70855323.70883617	ENSG00000213463	SE	-0.0024847	0.0357914	SYNJ2BP	protein_coding	chr14	ENSG00000213463	ENST00000256366	ENST00000256366,ENST00000554216
ENSG00000162736.A3.chr1.160318912.160319276.160318912.160319339	ENSG00000162736	A3	-0.00248522	0.000949473	NCSTN	protein_coding	chr1	ENSG00000162736	ENST00000437169	ENST00000437169,ENST00000294785,ENST00000368063,ENST00000421914,ENST00000535857,ENST00000438008,ENST00000467837,ENST00000491332,ENST00000392212
ENSG00000100353.SE.chr22.36922178.36922867.36922952.36925123	ENSG00000100353	SE	-0.00249745	0.015233	EIF3D	protein_coding	chr22	ENSG00000100353	ENST00000455547	ENST00000455547,ENST00000216190,ENST00000541106,ENST00000432675,ENST00000496875
ENSG00000008710.A3.chr16.2155708.2155866.2155475.2155866	ENSG00000008710	A3	-0.00250069	2.23e-05	PKD1	protein_coding	chr16	ENSG00000008710	ENST00000496574	ENST00000496574,ENST00000423118,ENST00000262304,ENST00000487932,ENST00000415938,ENST00000483731,ENST00000561991,ENST00000565639,ENST00000564890
ENSG00000116539.A3.chr1.155349922.155365250.155349907.155365250	ENSG00000116539	A3	-0.00250151	0.035314	ASH1L	protein_coding	chr1	ENSG00000116539	ENST00000368346	ENST00000368346,ENST00000392403
ENSG00000132549.AL.chr8.100205285.100221820.100222015.100205285.100253098.100253730	ENSG00000132549	AL	-0.0025025	0.0428228	VPS13B	protein_coding	chr8	ENSG00000132549	ENST00000355155	ENST00000355155,ENST00000521932
ENSG00000132434.SE.chr7.55433922.55447340.55447526.55459486	ENSG00000132434	SE	-0.00250748	0.0110191	LANCL2	protein_coding	chr7	ENSG00000132434	ENST00000452107	ENST00000452107,ENST00000254770
ENSG00000172995.AF.chr3.35681081.35681890.35721279.35682913.35683195.35721279	ENSG00000172995	AF	-0.00250943	0.0398895	ARPP21	protein_coding	chr3	ENSG00000172995	ENST00000428373	ENST00000428373,ENST00000449196
ENSG00000127314.A5.chr12.69004832.69042479.69004823.69042479	ENSG00000127314	A5	-0.0025125	0.0498003	RAP1B	protein_coding	chr12	ENSG00000127314	ENST00000393436,ENST00000539091	ENST00000393436,ENST00000539091,ENST00000250559,ENST00000460800,ENST00000501412,ENST00000450214,ENST00000540209,ENST00000535492,ENST00000542145,ENST00000543697,ENST00000541216
ENSG00000169764.AF.chr2.64069459.64069571.64083440.64073208.64073308.64083440	ENSG00000169764	AF	-0.00251318	0.0254751	UGP2	protein_coding	chr2	ENSG00000169764	ENST00000445915	ENST00000445915,ENST00000491621
ENSG00000151623.AF.chr4.149358014.149363312.149363672.149358014.149365678.149365850	ENSG00000151623	AF	-0.00251372	0.0371968	NR3C2	protein_coding	chr4	ENSG00000151623	ENST00000355292,ENST00000358102	ENST00000355292,ENST00000358102,ENST00000344721
ENSG00000100897.SE.chr14.24584958.24586126.24586253.24586475	ENSG00000100897	SE	-0.00251625	0.0333174	DCAF11	protein_coding	chr14	ENSG00000100897	ENST00000559017,ENST00000559115,ENST00000557810,ENST00000446197,ENST00000561041,ENST00000559593,ENST00000396936	ENST00000559017,ENST00000559115,ENST00000557810,ENST00000446197,ENST00000561041,ENST00000559593,ENST00000396936,ENST00000558706,ENST00000560614,ENST00000559451
ENSG00000171735.SE.chr1.6845635.6880241.6880310.6885152	ENSG00000171735	SE	-0.00251792	0.0203916	CAMTA1	protein_coding	chr1	ENSG00000171735	ENST00000303635,ENST00000473578,ENST00000557126,ENST00000439411,ENST00000461311	ENST00000303635,ENST00000473578,ENST00000557126,ENST00000439411,ENST00000461311,ENST00000490738,ENST00000476163
ENSG00000259235.SE.chr15.48481706.48482237.48482354.48483130	ENSG00000259235	SE	-0.0025198	0.0402135	AC066612.1	lincRNA	chr15	ENSG00000259235	ENST00000560623	ENST00000560623,ENST00000560339
ENSG00000182177.AF.chr2.237159378.237162465.237162814.237159378.237172784.237173003	ENSG00000182177	AF	-0.00252279	0.0448938	ASB18	protein_coding	chr2	ENSG00000182177	ENST00000469508	ENST00000469508,ENST00000487961
ENSG00000136147.A5.chr13.50070736.50071192.50070618.50071192	ENSG00000136147	A5	-0.00252366	0.0204766	PHF11	protein_coding	chr13	ENSG00000136147	ENST00000496612	ENST00000496612,ENST00000357596,ENST00000485919,ENST00000465045
ENSG00000156042.RI.chr10.75053021.75053146.75056800.75056931	ENSG00000156042	RI	-0.00252812	0.00888985	CFAP70	protein_coding	chr10	ENSG00000156042	ENST00000493787	ENST00000493787,ENST00000310715,ENST00000401621,ENST00000355577,ENST00000394865
ENSG00000087301.SE.chr14.52923892.52929530.52929688.52936755	ENSG00000087301	SE	-0.00252933	0.0268552	TXNDC16	protein_coding	chr14	ENSG00000087301	ENST00000555312	ENST00000555312,ENST00000281741
ENSG00000131051.AF.chr20.34326939.34328447.34328519.34326939.34328746.34328759	ENSG00000131051	AF	-0.00252973	0.00493896	RBM39	protein_coding	chr20	ENSG00000131051	ENST00000425184	ENST00000425184,ENST00000426951
ENSG00000146054.AF.chr5.180630640.180631022.180631340.180630640.180631589.180632172	ENSG00000146054	AF	-0.00252984	0.0179669	TRIM7	protein_coding	chr5	ENSG00000146054	ENST00000361809,ENST00000422067	ENST00000361809,ENST00000422067,ENST00000274773
ENSG00000135365.SE.chr11.46113774.46139473.46139665.46140293	ENSG00000135365	SE	-0.00253761	0.0215109	PHF21A	protein_coding	chr11	ENSG00000135365	ENST00000525438,ENST00000528893	ENST00000525438,ENST00000528893,ENST00000529782,ENST00000533757
ENSG00000196591.AF.chr6.114281182.114291644.114291888.114281182.114292021.114292301	ENSG00000196591	AF	-0.00253792	0.0305141	HDAC2	protein_coding	chr6	ENSG00000196591	ENST00000519108	ENST00000519108,ENST00000520170
ENSG00000113161.AF.chr5.74633071.74633125.74638408.74635357.74635546.74638408	ENSG00000113161	AF	-0.00254121	0.0231629	HMGCR	protein_coding	chr5	ENSG00000113161	ENST00000509431	ENST00000509431,ENST00000442032
ENSG00000129158.A5.chr11.18029623.18034049.18029623.18034398	ENSG00000129158	A5	-0.00254532	0.00948243	SERGEF	protein_coding	chr11	ENSG00000129158	ENST00000529728	ENST00000529728,ENST00000527494,ENST00000532265,ENST00000530925,ENST00000533328
ENSG00000141013.A3.chr16.90094130.90097598.90094130.90097707	ENSG00000141013	A3	-0.00255089	0.0498209	GAS8	protein_coding	chr16	ENSG00000141013	ENST00000565957,ENST00000565062	ENST00000565957,ENST00000565062,ENST00000563936,ENST00000536122,ENST00000564392,ENST00000268699,ENST00000537797
ENSG00000155508.AF.chr5.154238214.154238376.154242767.154239227.154239397.154242767	ENSG00000155508	AF	-0.00255769	0.0382378	CNOT8	protein_coding	chr5	ENSG00000155508	ENST00000521729	ENST00000521729,ENST00000521402
ENSG00000171723.SE.chr14.67389655.67390911.67391009.67431908	ENSG00000171723	SE	-0.00256129	0.0265281	GPHN	protein_coding	chr14	ENSG00000171723	ENST00000478722,ENST00000459628,ENST00000544752	ENST00000478722,ENST00000459628,ENST00000544752,ENST00000315266,ENST00000543237,ENST00000305960,ENST00000555456
ENSG00000119688.A3.chr14.74759982.74761851.74759951.74761851	ENSG00000119688	A3	-0.00256815	0.0150488	ABCD4	protein_coding	chr14	ENSG00000119688	ENST00000553998	ENST00000553998,ENST00000356924,ENST00000481935,ENST00000553486,ENST00000496015,ENST00000556119
ENSG00000205572.AF.chr5.69321183.69321285.69322234.69321361.69321558.69322234	ENSG00000205572	AF	-0.00257329	0.0382968	SERF1B	protein_coding	chr5	ENSG00000205572	ENST00000503931	ENST00000503931,ENST00000515588
ENSG00000205572.AL.chr5.69322342.69325593.69325949.69322342.69337351.69337835	ENSG00000205572	AL	-0.00257329	0.0382968	SERF1B	protein_coding	chr5	ENSG00000205572	ENST00000503931	ENST00000503931,ENST00000515588
ENSG00000106263.RI.chr7.2405952.2406083.2406160.2406226	ENSG00000106263	RI	-0.00257821	0.00934147	EIF3B	protein_coding	chr7	ENSG00000106263	ENST00000468250	ENST00000468250,ENST00000360876,ENST00000397011
ENSG00000124786.A5.chr6.8434663.8435310.8434663.8435672	ENSG00000124786	A5	-0.0025809	0.0482934	SLC35B3	protein_coding	chr6	ENSG00000124786	ENST00000379660	ENST00000379660,ENST00000339306
ENSG00000137767.AF.chr15.45926919.45927092.45951105.45938079.45938206.45951105	ENSG00000137767	AF	-0.00258749	0.0349823	SQOR	protein_coding	chr15	ENSG00000137767	ENST00000561735	ENST00000561735,ENST00000561493
ENSG00000152104.SE.chr1.214571344.214575028.214575115.214576226	ENSG00000152104	SE	-0.00258882	0.00673227	PTPN14	protein_coding	chr1	ENSG00000152104	ENST00000366956	ENST00000366956,ENST00000543945
ENSG00000066926.SE.chr18.55247431.55253096.55253205.55253786	ENSG00000066926	SE	-0.00258955	0.034635	FECH	protein_coding	chr18	ENSG00000066926	ENST00000591215	ENST00000591215,ENST00000262093,ENST00000382873,ENST00000585494,ENST00000592699,ENST00000585747,ENST00000585878,ENST00000592111
ENSG00000066382.AL.chr11.30406040.30410503.30435775.30431618.30433133.30435775	ENSG00000066382	AL	-0.00259137	0.0102209	MPPED2	protein_coding	chr11	ENSG00000066382	ENST00000448418	ENST00000448418,ENST00000358117
ENSG00000157538.SE.chr21.38610910.38612797.38612940.38639539	ENSG00000157538	SE	-0.00259236	0.0369021	DSCR3	protein_coding	chr21	ENSG00000157538	ENST00000309117,ENST00000399000,ENST00000288304,ENST00000476950,ENST00000480452,ENST00000475009	ENST00000309117,ENST00000399000,ENST00000288304,ENST00000476950,ENST00000480452,ENST00000475009,ENST00000398998,ENST00000492514
ENSG00000132680.A3.chr1.155891419.155891652.155891318.155891652	ENSG00000132680	A3	-0.00259342	0.0178154	KHDC4	protein_coding	chr1	ENSG00000132680	ENST00000368321,ENST00000368320,ENST00000478002	ENST00000368321,ENST00000368320,ENST00000478002,ENST00000483237,ENST00000368319,ENST00000482337
ENSG00000171631.AF.chr11.72976275.72976510.73006775.72982567.72983511.73006775	ENSG00000171631	AF	-0.00259493	0.0424429	P2RY6	protein_coding	chr11	ENSG00000171631	ENST00000544437	ENST00000544437,ENST00000540124
ENSG00000169018.AF.chr15.68570141.68571003.68581945.68581593.68581699.68581945	ENSG00000169018	AF	-0.00259499	0.0116223	FEM1B	protein_coding	chr15	ENSG00000169018	ENST00000306917	ENST00000306917,ENST00000566739
ENSG00000153303.AF.chr6.168479704.168479786.168479857.168479704.168482023.168482209	ENSG00000153303	AF	-0.00259751	0.019984	FRMD1	protein_coding	chr6	ENSG00000153303	ENST00000358587	ENST00000358587,ENST00000468647,ENST00000509157
ENSG00000111907.AF.chr6.125474911.125475116.125541224.125475335.125475678.125541224	ENSG00000111907	AF	-0.00259906	0.0433012	TPD52L1	protein_coding	chr6	ENSG00000111907	ENST00000368388	ENST00000368388,ENST00000532978,ENST00000532429
ENSG00000234741.AF.chr1.173836181.173836860.173836953.173836181.173837098.173837127	ENSG00000234741	AF	-0.00259945	0.0232628	GAS5	processed_transcript	chr1	ENSG00000234741	ENST00000454068	ENST00000454068,ENST00000449289,ENST00000431268,ENST00000436656,ENST00000449589,ENST00000455838,ENST00000443799
ENSG00000112237.AL.chr6.99991165.99991485.99992988.99991656.99992149.99992988	ENSG00000112237	AL	-0.00260651	0.00093155	CCNC	protein_coding	chr6	ENSG00000112237	ENST00000523961	ENST00000523961,ENST00000484049,ENST00000518714
ENSG00000029534.SE.chr8.41519082.41519394.41519459.41521177	ENSG00000029534	SE	-0.00260721	0.0499927	ANK1	protein_coding	chr8	ENSG00000029534	ENST00000289734,ENST00000314214,ENST00000520299	ENST00000289734,ENST00000314214,ENST00000520299,ENST00000352337,ENST00000335651
ENSG00000163050.A3.chr1.227170464.227170595.227170464.227171253	ENSG00000163050	A3	-0.00260925	0.0379457	COQ8A	protein_coding	chr1	ENSG00000163050	ENST00000478406	ENST00000478406,ENST00000433743
ENSG00000145623.A5.chr5.38846489.38869134.38846228.38869134	ENSG00000145623	A5	-0.0026117	0.0174755	OSMR	protein_coding	chr5	ENSG00000145623	ENST00000274276	ENST00000274276,ENST00000502536
ENSG00000164197.SE.chr5.63507987.63509385.63510344.63513188	ENSG00000164197	SE	-0.00261219	0.0343282	RNF180	protein_coding	chr5	ENSG00000164197	ENST00000296615,ENST00000389100	ENST00000296615,ENST00000389100,ENST00000381081
ENSG00000149256.AF.chr11.79008588.79150006.79150244.79008588.79151553.79151992	ENSG00000149256	AF	-0.00261291	0.0176483	TENM4	protein_coding	chr11	ENSG00000149256	ENST00000528688	ENST00000528688,ENST00000531583
ENSG00000102316.RI.chrX.54841681.54842123.54842314.54842440	ENSG00000102316	RI	-0.00261385	0.0486381	MAGED2	protein_coding	chrX	ENSG00000102316	ENST00000347546	ENST00000347546,ENST00000375068,ENST00000375058
ENSG00000148773.A3.chr10.129899965.129900843.129899889.129900843	ENSG00000148773	A3	-0.00261701	0.019032	MKI67	protein_coding	chr10	ENSG00000148773	ENST00000368653,ENST00000368654	ENST00000368653,ENST00000368654,ENST00000464771
ENSG00000182903.AF.chr4.466490.467770.467956.466490.492845.492945	ENSG00000182903	AF	-0.00261742	0.0477202	ZNF721	protein_coding	chr4	ENSG00000182903	ENST00000505900	ENST00000505900,ENST00000511833
ENSG00000104763.AF.chr8.17933096.17941490.17941879.17933096.17942185.17942494	ENSG00000104763	AF	-0.00261777	0.0471393	ASAH1	protein_coding	chr8	ENSG00000104763	ENST00000262097,ENST00000520781	ENST00000262097,ENST00000520781,ENST00000314146
ENSG00000173705.SE.chr3.33195525.33216378.33216566.33249300	ENSG00000173705	SE	-0.00262526	0.0287012	SUSD5	protein_coding	chr3	ENSG00000173705	ENST00000309558	ENST00000309558,ENST00000412539
ENSG00000129353.SE.chr19.10753127.10753573.10753697.10753955	ENSG00000129353	SE	-0.00262839	0.00629432	SLC44A2	protein_coding	chr19	ENSG00000129353	ENST00000586549	ENST00000586549,ENST00000407327,ENST00000335757,ENST00000589561,ENST00000591194,ENST00000590475
ENSG00000134014.AF.chr8.27947748.27947849.27954736.27950629.27950750.27954736	ENSG00000134014	AF	-0.00263282	0.0319992	ELP3	protein_coding	chr8	ENSG00000134014	ENST00000521015	ENST00000521015,ENST00000523760
ENSG00000111652.AF.chr12.6833237.6833318.6833780.6833464.6833496.6833780	ENSG00000111652	AF	-0.00263726	0.0485199	COPS7A	protein_coding	chr12	ENSG00000111652	ENST00000229251	ENST00000229251,ENST00000534877
ENSG00000168807.SE.chr16.69279718.69293953.69294163.69304046	ENSG00000168807	SE	-0.00264297	0.0412378	SNTB2	protein_coding	chr16	ENSG00000168807	ENST00000336278	ENST00000336278,ENST00000467311
ENSG00000135679.AF.chr12.69201956.69202271.69202988.69202804.69202866.69202988	ENSG00000135679	AF	-0.00264458	0.010158	MDM2	protein_coding	chr12	ENSG00000135679	ENST00000462284	ENST00000462284,ENST00000393416
ENSG00000165185.SE.chr9.115337531.115380151.115380234.115407930	ENSG00000165185	SE	-0.00264486	0.014053	KIAA1958	protein_coding	chr9	ENSG00000165185	ENST00000536272	ENST00000536272,ENST00000337530
ENSG00000076344.RI.chr16.324214.324265.324976.325082	ENSG00000076344	RI	-0.00265517	0.0250186	RGS11	protein_coding	chr16	ENSG00000076344	ENST00000493449	ENST00000493449,ENST00000397770,ENST00000316163,ENST00000397768
ENSG00000183283.SE.chr12.51634245.51634683.51634900.51636114	ENSG00000183283	SE	-0.0026572	0.0165824	DAZAP2	protein_coding	chr12	ENSG00000183283	ENST00000436900	ENST00000436900,ENST00000439799
ENSG00000163479.AF.chr1.155989958.155990215.155990636.155989958.155990679.155990741	ENSG00000163479	AF	-0.00265768	0.0142749	SSR2	protein_coding	chr1	ENSG00000163479	ENST00000467041	ENST00000467041,ENST00000368311
ENSG00000164347.SE.chr5.74059591.74060860.74060977.74062763	ENSG00000164347	SE	-0.00265788	0.0380139	GFM2	protein_coding	chr5	ENSG00000164347	ENST00000509430	ENST00000509430,ENST00000296805,ENST00000345239,ENST00000427854,ENST00000509097
ENSG00000198039.AL.chr7.64378670.64383764.64384809.64378670.64388032.64391344	ENSG00000198039	AL	-0.00265899	0.0294073	ZNF273	protein_coding	chr7	ENSG00000198039	ENST00000489672	ENST00000489672,ENST00000395375
ENSG00000185379.AF.chr17.33446191.33446551.33446857.33446191.33448310.33448541	ENSG00000185379	AF	-0.00265933	0.00135371	RAD51D	protein_coding	chr17	ENSG00000185379	ENST00000587977	ENST00000587977,ENST00000415064
ENSG00000170791.A3.chr8.57127226.57128948.57127226.57128992	ENSG00000170791	A3	-0.00266436	0.0175845	CHCHD7	protein_coding	chr8	ENSG00000170791	ENST00000521831,ENST00000523532,ENST00000523667,ENST00000522166,ENST00000518801,ENST00000521524,ENST00000519367	ENST00000521831,ENST00000523532,ENST00000523667,ENST00000522166,ENST00000518801,ENST00000521524,ENST00000519367,ENST00000355315,ENST00000303759,ENST00000517636,ENST00000517933,ENST00000521982,ENST00000523975,ENST00000396723,ENST00000523061,ENST00000518944
ENSG00000136861.SE.chr9.123291075.123292256.123292418.123298650	ENSG00000136861	SE	-0.00266519	0.0155594	CDK5RAP2	protein_coding	chr9	ENSG00000136861	ENST00000360822,ENST00000359309,ENST00000349780,ENST00000360190,ENST00000473282,ENST00000480112,ENST00000483412	ENST00000360822,ENST00000359309,ENST00000349780,ENST00000360190,ENST00000473282,ENST00000480112,ENST00000483412,ENST00000472883
ENSG00000160194.SE.chr21.44313491.44317037.44317157.44323292	ENSG00000160194	SE	-0.00266879	0.027033	NDUFV3	protein_coding	chr21	ENSG00000160194	ENST00000354250	ENST00000354250,ENST00000460740
ENSG00000170525.MX.chr10.6266176.6266469.6266586.6268155.6266176.6267124.6267211.6268155	ENSG00000170525	MX	-0.00267264	0.00120588	PFKFB3	protein_coding	chr10	ENSG00000170525	ENST00000475881	ENST00000475881,ENST00000461744,ENST00000467491,ENST00000477914,ENST00000490474
ENSG00000116747.SE.chr1.193028906.193044950.193045170.193045631	ENSG00000116747	SE	-0.00267307	0.029433	TROVE2	protein_coding	chr1	ENSG00000116747	ENST00000432079	ENST00000432079,ENST00000460715
ENSG00000106992.AF.chr9.130636928.130637156.130637286.130636928.130639902.130640022	ENSG00000106992	AF	-0.00267337	0.0137619	AK1	protein_coding	chr9	ENSG00000106992	ENST00000373156	ENST00000373156,ENST00000373176
ENSG00000120451.SE.chr11.130749606.130750517.130750701.130773150	ENSG00000120451	SE	-0.00267372	0.010339	SNX19	protein_coding	chr11	ENSG00000120451	ENST00000265909,ENST00000534726,ENST00000545537,ENST00000533318,ENST00000539184,ENST00000528555,ENST00000530356	ENST00000265909,ENST00000534726,ENST00000545537,ENST00000533318,ENST00000539184,ENST00000528555,ENST00000530356,ENST00000526579
ENSG00000155096.AF.chr8.103870378.103876035.103876965.103870378.103884505.103884640	ENSG00000155096	AF	-0.00267466	0.0267713	AZIN1	protein_coding	chr8	ENSG00000155096	ENST00000337198	ENST00000337198,ENST00000520402
ENSG00000048740.RI.chr10.11370889.11371060.11372419.11374591	ENSG00000048740	RI	-0.00267489	0.037893	CELF2	protein_coding	chr10	ENSG00000048740	ENST00000379261	ENST00000379261,ENST00000450189,ENST00000427450
ENSG00000224597.AL.chr10.29704341.29709420.29711238.29704341.29747203.29747329	ENSG00000224597	AL	-0.00267514	0.0344112	SVIL-AS1	antisense_RNA	chr10	ENSG00000224597	ENST00000537908	ENST00000537908,ENST00000430295
ENSG00000005194.SE.chr16.57468124.57470568.57470644.57473094	ENSG00000005194	SE	-0.00268061	0.0333931	CIAPIN1	protein_coding	chr16	ENSG00000005194	ENST00000394391,ENST00000567518,ENST00000569370,ENST00000568940,ENST00000569979,ENST00000570000,ENST00000565786,ENST00000569246,ENST00000565368,ENST00000566284	ENST00000394391,ENST00000567518,ENST00000569370,ENST00000568940,ENST00000569979,ENST00000570000,ENST00000565786,ENST00000569246,ENST00000565368,ENST00000566284,ENST00000563561
ENSG00000250075.SE.chr4.68284709.68285612.68285767.68286616	ENSG00000250075	SE	-0.00268368	0.0165145	AC104806.2	lincRNA	chr4	ENSG00000250075	ENST00000503987	ENST00000503987,ENST00000502400
ENSG00000170271.AF.chr5.154214494.154215703.154215882.154214494.154230043.154230163	ENSG00000170271	AF	-0.00268386	0.0293695	FAXDC2	protein_coding	chr5	ENSG00000170271	ENST00000523997	ENST00000523997,ENST00000518651
ENSG00000170271.AL.chr5.154203121.154203152.154210361.154204021.154204117.154210361	ENSG00000170271	AL	-0.00268386	0.0293695	FAXDC2	protein_coding	chr5	ENSG00000170271	ENST00000523997	ENST00000523997,ENST00000518651
ENSG00000111145.SE.chr12.96588483.96591804.96591920.96617343	ENSG00000111145	SE	-0.00268629	0.0217429	ELK3	protein_coding	chr12	ENSG00000111145	ENST00000547249	ENST00000547249,ENST00000228741,ENST00000552142
ENSG00000100564.AL.chr14.68056523.68056889.68059352.68058526.68059153.68059352	ENSG00000100564	AL	-0.002687	0.0410049	PIGH	protein_coding	chr14	ENSG00000100564	ENST00000560722	ENST00000560722,ENST00000559581
ENSG00000171204.MX.chr11.85339732.85340176.85340306.85342731.85339732.85342189.85342360.85342731	ENSG00000171204	MX	-0.0026875	0.00912108	TMEM126B	protein_coding	chr11	ENSG00000171204	ENST00000531477	ENST00000531477,ENST00000531718,ENST00000528361,ENST00000529197,ENST00000393375
ENSG00000196141.AF.chr2.201170709.201170883.201194154.201171431.201171645.201194154	ENSG00000196141	AF	-0.00269127	0.0417358	SPATS2L	protein_coding	chr2	ENSG00000196141	ENST00000358677	ENST00000358677,ENST00000409140
ENSG00000147862.AF.chr9.14307519.14313481.14313984.14307519.14398523.14398982	ENSG00000147862	AF	-0.00269202	0.0107493	NFIB	protein_coding	chr9	ENSG00000147862	ENST00000380959	ENST00000380959,ENST00000380934
ENSG00000101972.AF.chrX.123094410.123094716.123156381.123097020.123097251.123156381	ENSG00000101972	AF	-0.0026952	0.00184807	STAG2	protein_coding	chrX	ENSG00000101972	ENST00000483575	ENST00000483575,ENST00000394478
ENSG00000231738.SE.chr12.85423751.85428911.85429034.85429982	ENSG00000231738	SE	-0.00269527	0.0331461	TSPAN19	protein_coding	chr12	ENSG00000231738	ENST00000547836	ENST00000547836,ENST00000532498,ENST00000532628,ENST00000433494,ENST00000552392
ENSG00000165959.AF.chr14.95696470.95773851.95774110.95696470.95786048.95786243	ENSG00000165959	AF	-0.00269651	0.00268079	CLMN	protein_coding	chr14	ENSG00000165959	ENST00000555615	ENST00000555615,ENST00000298912
ENSG00000147140.SE.chrX.70503571.70504247.70504303.70510479	ENSG00000147140	SE	-0.00269841	0.00375329	NONO	protein_coding	chrX	ENSG00000147140	ENST00000276079,ENST00000413858,ENST00000486613	ENST00000276079,ENST00000413858,ENST00000486613,ENST00000373841
ENSG00000169504.SE.chr1.25072116.25119668.25119704.25124233	ENSG00000169504	SE	-0.00270061	0.0279171	CLIC4	protein_coding	chr1	ENSG00000169504	ENST00000497755	ENST00000497755,ENST00000374379,ENST00000488683,ENST00000489758
ENSG00000109929.A3.chr11.121175202.121177095.121175202.121177168	ENSG00000109929	A3	-0.00270146	0.0170503	SC5D	protein_coding	chr11	ENSG00000109929	ENST00000264027,ENST00000531140,ENST00000527762,ENST00000534230,ENST00000392789	ENST00000264027,ENST00000531140,ENST00000527762,ENST00000534230,ENST00000392789,ENST00000528991
ENSG00000067225.AF.chr15.72511451.72511731.72511766.72511451.72523241.72523684	ENSG00000067225	AF	-0.00270532	0.0334109	PKM	protein_coding	chr15	ENSG00000067225	ENST00000564178	ENST00000564178,ENST00000319622
ENSG00000111328.AF.chr12.123751829.123752716.123752831.123751829.123756704.123756881	ENSG00000111328	AF	-0.00270744	0.0266188	CDK2AP1	protein_coding	chr12	ENSG00000111328	ENST00000535796	ENST00000535796,ENST00000544658
ENSG00000234456.SE.chr7.79088315.79088723.79088769.79088852	ENSG00000234456	SE	-0.00271119	0.00468172	MAGI2-AS3	processed_transcript	chr7	ENSG00000234456	ENST00000424477	ENST00000424477,ENST00000429408,ENST00000422093,ENST00000451809,ENST00000448636,ENST00000452320
ENSG00000163131.SE.chr1.150720355.150720641.150720761.150722482	ENSG00000163131	SE	-0.00271464	0.0495095	CTSS	protein_coding	chr1	ENSG00000163131	ENST00000483930	ENST00000483930,ENST00000368985,ENST00000472977,ENST00000448301
ENSG00000124784.A3.chr6.7393536.7395254.7393536.7395286	ENSG00000124784	A3	-0.00271549	0.0238012	RIOK1	protein_coding	chr6	ENSG00000124784	ENST00000475351	ENST00000475351,ENST00000379834
ENSG00000143621.A3.chr1.153641052.153642312.153641033.153642312	ENSG00000143621	A3	-0.00271804	0.00327042	ILF2	protein_coding	chr1	ENSG00000143621	ENST00000368684	ENST00000368684,ENST00000361891,ENST00000368681
ENSG00000198130.AL.chr2.191109628.191109694.191110880.191110028.191110096.191110880	ENSG00000198130	AL	-0.00271863	0.0293619	HIBCH	protein_coding	chr2	ENSG00000198130	ENST00000392333	ENST00000392333,ENST00000485992
ENSG00000251022.MX.chr4.83816927.83819142.83819215.83821230.83816927.83820866.83820890.83821230	ENSG00000251022	MX	-0.00271922	0.00377256	THAP9-AS1	antisense_RNA	chr4	ENSG00000251022	ENST00000504520	ENST00000504520,ENST00000504792
ENSG00000225241.SE.chr1.144594483.144595835.144595952.144598512	ENSG00000225241	SE	-0.00272851	0.0197748	NA	NA	chr1	ENSG00000225241	ENST00000421407,ENST00000428365	ENST00000421407,ENST00000428365,ENST00000419820
ENSG00000165983.SE.chr10.16479046.16479356.16479489.16526336	ENSG00000165983	SE	-0.00273177	0.0434798	PTER	protein_coding	chr10	ENSG00000165983	ENST00000378000	ENST00000378000,ENST00000535784,ENST00000423462
ENSG00000161016.A5.chr8.146017525.146017630.146017525.146017751	ENSG00000161016	A5	-0.00273208	0.0346614	RPL8	protein_coding	chr8	ENSG00000161016	ENST00000394920	ENST00000394920,ENST00000527914,ENST00000262584,ENST00000525232,ENST00000531767
ENSG00000235978.AF.chr3.4872702.4872960.4873033.4872702.4927407.4927472	ENSG00000235978	AF	-0.00273246	0.049436	AC018816.1	antisense_RNA	chr3	ENSG00000235978	ENST00000489771	ENST00000489771,ENST00000449914
ENSG00000197798.A3.chr11.126126747.126131320.126126747.126131323	ENSG00000197798	A3	-0.00273597	0.0187048	FAM118B	protein_coding	chr11	ENSG00000197798	ENST00000533050,ENST00000529731	ENST00000533050,ENST00000529731,ENST00000528985,ENST00000360194
ENSG00000134516.AL.chr5.169267856.169268405.169268539.169267856.169302230.169302881	ENSG00000134516	AL	-0.00273799	0.0275708	DOCK2	protein_coding	chr5	ENSG00000134516	ENST00000520836	ENST00000520836,ENST00000520181
ENSG00000150779.SE.chr11.111956186.111956691.111957034.111957364	ENSG00000150779	SE	-0.00273942	0.0418267	TIMM8B	protein_coding	chr11	ENSG00000150779	ENST00000507614	ENST00000507614,ENST00000504148,ENST00000541231
ENSG00000087274.SE.chr4.2910331.2911066.2911158.2916611	ENSG00000087274	SE	-0.00274599	0.00959356	ADD1	protein_coding	chr4	ENSG00000087274	ENST00000355842	ENST00000355842,ENST00000264758,ENST00000446856,ENST00000398125,ENST00000513328,ENST00000503455,ENST00000398123,ENST00000398129,ENST00000514940,ENST00000541051
ENSG00000131725.SE.chrX.117578457.117581023.117581077.117582856	ENSG00000131725	SE	-0.00275172	0.0466378	WDR44	protein_coding	chrX	ENSG00000131725	ENST00000371848	ENST00000371848,ENST00000371822,ENST00000254029,ENST00000371825
ENSG00000197756.AF.chr2.217363548.217363600.217363993.217363863.217363903.217363993	ENSG00000197756	AF	-0.00275399	0.00747087	RPL37A	protein_coding	chr2	ENSG00000197756	ENST00000490649	ENST00000490649,ENST00000441179
ENSG00000196091.SE.chr12.101988873.102020650.102020688.102023212	ENSG00000196091	SE	-0.00276151	0.0308478	MYBPC1	protein_coding	chr12	ENSG00000196091	ENST00000392934	ENST00000392934,ENST00000547405
ENSG00000086730.AL.chr7.73639090.73639273.73640838.73639090.73643274.73644161	ENSG00000086730	AL	-0.0027628	0.00890459	LAT2	protein_coding	chr7	ENSG00000086730	ENST00000398475	ENST00000398475,ENST00000344995,ENST00000460943,ENST00000488266,ENST00000275635
ENSG00000137693.SE.chr11.102033302.102056749.102056862.102076624	ENSG00000137693	SE	-0.00277357	0.0270995	YAP1	protein_coding	chr11	ENSG00000137693	ENST00000282441,ENST00000537274,ENST00000531439,ENST00000524575	ENST00000282441,ENST00000537274,ENST00000531439,ENST00000524575,ENST00000526343,ENST00000345877
ENSG00000170074.AL.chr5.177189930.177190511.177207450.177206557.177206718.177207450	ENSG00000170074	AL	-0.00277844	0.0336928	FAM153A	protein_coding	chr5	ENSG00000170074	ENST00000503136	ENST00000503136,ENST00000506229
ENSG00000114770.SE.chr3.183655848.183660221.183660303.183660515	ENSG00000114770	SE	-0.00278668	0.000558396	ABCC5	protein_coding	chr3	ENSG00000114770	ENST00000443497	ENST00000443497,ENST00000334444,ENST00000437205,ENST00000265586
ENSG00000142405.SE.chr19.54308704.54308848.54309037.54310749	ENSG00000142405	SE	-0.0027877	0.00696808	NLRP12	protein_coding	chr19	ENSG00000142405	ENST00000492915	ENST00000492915,ENST00000324134,ENST00000351894,ENST00000535162,ENST00000354278,ENST00000391775,ENST00000391773,ENST00000391772,ENST00000345770
ENSG00000237978.SE.chr3.178467024.178474868.178474924.178519581	ENSG00000237978	SE	-0.00278842	0.0237728	KCNMB2-AS1	antisense_RNA	chr3	ENSG00000237978	ENST00000451742	ENST00000451742,ENST00000421498
ENSG00000137752.AF.chr11.104905201.104905834.104905876.104905201.104972135.104972158	ENSG00000137752	AF	-0.00279275	0.0363416	CASP1	protein_coding	chr11	ENSG00000137752	ENST00000533400,ENST00000525825	ENST00000533400,ENST00000525825,ENST00000594519,ENST00000593315,ENST00000415981,ENST00000598974
ENSG00000172531.AF.chr11.67168670.67169199.67169259.67168670.67174550.67174735	ENSG00000172531	AF	-0.00279438	0.0332406	PPP1CA	protein_coding	chr11	ENSG00000172531	ENST00000527663	ENST00000527663,ENST00000537694
ENSG00000159322.SE.chr15.73052868.73067213.73067438.73075800	ENSG00000159322	SE	-0.00279919	0.0259995	ADPGK	protein_coding	chr15	ENSG00000159322	ENST00000567733	ENST00000567733,ENST00000569534,ENST00000569058
ENSG00000154222.A5.chr1.52826804.52827150.52826804.52827185	ENSG00000154222	A5	-0.00280107	0.0350918	CC2D1B	protein_coding	chr1	ENSG00000154222	ENST00000491136	ENST00000491136,ENST00000371586,ENST00000284376,ENST00000438831
ENSG00000154222.RI.chr1.52826096.52826221.52826646.52826804	ENSG00000154222	RI	-0.00280107	0.0350918	CC2D1B	protein_coding	chr1	ENSG00000154222	ENST00000491136	ENST00000491136,ENST00000371586,ENST00000284376,ENST00000438831
ENSG00000184988.A3.chr17.41363941.41364246.41363941.41364334	ENSG00000184988	A3	-0.00280317	0.0147865	TMEM106A	protein_coding	chr17	ENSG00000184988	ENST00000541594,ENST00000331615,ENST00000592564	ENST00000541594,ENST00000331615,ENST00000592564,ENST00000588693
ENSG00000173486.AF.chr11.64008475.64008604.64009856.64008628.64008710.64009856	ENSG00000173486	AF	-0.00280426	0.00181839	FKBP2	protein_coding	chr11	ENSG00000173486	ENST00000536642	ENST00000536642,ENST00000449942
ENSG00000168159.AL.chr1.228680975.228681584.228681971.228680975.228682293.228682670	ENSG00000168159	AL	-0.00280607	0.0134968	RNF187	protein_coding	chr1	ENSG00000168159	ENST00000484293	ENST00000484293,ENST00000493597
ENSG00000187118.AF.chr3.28283109.28283303.28357824.28304603.28304871.28357824	ENSG00000187118	AF	-0.00280821	0.0443711	CMC1	protein_coding	chr3	ENSG00000187118	ENST00000423894	ENST00000423894,ENST00000396610
ENSG00000101972.AF.chrX.123094369.123094716.123156381.123095568.123095706.123156381	ENSG00000101972	AF	-0.00281134	0.0224248	STAG2	protein_coding	chrX	ENSG00000101972	ENST00000455404	ENST00000455404,ENST00000371157
ENSG00000254363.A5.chr5.139547062.139547266.139547058.139547266	ENSG00000254363	A5	-0.00281383	0.0231826	AC011379.2	processed_transcript	chr5	ENSG00000254363	ENST00000607850	ENST00000607850,ENST00000523154
ENSG00000119979.A3.chr10.120892121.120895983.120892121.120896569	ENSG00000119979	A3	-0.00281728	0.0421364	FAM45A	protein_coding	chr10	ENSG00000119979	ENST00000361432,ENST00000489988	ENST00000361432,ENST00000489988,ENST00000498549
ENSG00000135930.SE.chr2.233421240.233422594.233422728.233428957	ENSG00000135930	SE	-0.00281832	0.00609988	EIF4E2	protein_coding	chr2	ENSG00000135930	ENST00000258416,ENST00000409514,ENST00000409098,ENST00000409495,ENST00000454501	ENST00000258416,ENST00000409514,ENST00000409098,ENST00000409495,ENST00000454501,ENST00000409167,ENST00000409322,ENST00000409394
ENSG00000163312.A5.chr4.84375098.84376422.84375098.84376550	ENSG00000163312	A5	-0.00281883	0.00439243	HELQ	protein_coding	chr4	ENSG00000163312	ENST00000440639	ENST00000440639,ENST00000508591,ENST00000295488,ENST00000510985
ENSG00000073331.SE.chr4.113218625.113223495.113223564.113236957	ENSG00000073331	SE	-0.00282232	0.0134521	ALPK1	protein_coding	chr4	ENSG00000073331	ENST00000426472	ENST00000426472,ENST00000458497,ENST00000177648,ENST00000502366,ENST00000509722,ENST00000504176,ENST00000505127,ENST00000504488,ENST00000509688,ENST00000515330,ENST00000515106
ENSG00000121579.AF.chr3.113442939.113458273.113458434.113442939.113464789.113465096	ENSG00000121579	AF	-0.00282258	0.0233315	NAA50	protein_coding	chr3	ENSG00000121579	ENST00000493454	ENST00000493454,ENST00000478020,ENST00000467022
ENSG00000134253.RI.chr1.117653682.117653834.117654717.117655075	ENSG00000134253	RI	-0.00282479	0.044489	TRIM45	protein_coding	chr1	ENSG00000134253	ENST00000256649,ENST00000369464	ENST00000256649,ENST00000369464,ENST00000497970
ENSG00000153922.SE.chr5.98204339.98204718.98204981.98205458	ENSG00000153922	SE	-0.0028337	0.0105048	CHD1	protein_coding	chr5	ENSG00000153922	ENST00000511067	ENST00000511067,ENST00000514344,ENST00000284049
ENSG00000007392.RI.chr16.238968.239338.239967.240134	ENSG00000007392	RI	-0.00283901	0.00895946	LUC7L	protein_coding	chr16	ENSG00000007392	ENST00000337351	ENST00000337351,ENST00000426094,ENST00000293872
ENSG00000130731.A3.chr16.685063.685281.684956.685281	ENSG00000130731	A3	-0.00284261	0.0440463	METTL26	protein_coding	chr16	ENSG00000130731	ENST00000456420,ENST00000564039	ENST00000456420,ENST00000564039,ENST00000301686,ENST00000568077,ENST00000568830
ENSG00000162819.SE.chr1.222903519.222904699.222904858.222905970	ENSG00000162819	SE	-0.0028432	0.00794076	BROX	protein_coding	chr1	ENSG00000162819	ENST00000340934,ENST00000539697	ENST00000340934,ENST00000539697,ENST00000537020
ENSG00000101126.SE.chr20.49520538.49545188.49545362.49547363	ENSG00000101126	SE	-0.00284354	0.033649	ADNP	protein_coding	chr20	ENSG00000101126	ENST00000396029	ENST00000396029,ENST00000396032
ENSG00000147044.A3.chrX.41394226.41401944.41394211.41401944	ENSG00000147044	A3	-0.00284451	0.0408572	CASK	protein_coding	chrX	ENSG00000147044	ENST00000421587,ENST00000378163,ENST00000378179,ENST00000378168	ENST00000421587,ENST00000378163,ENST00000378179,ENST00000378168,ENST00000318588,ENST00000361962,ENST00000378158,ENST00000378166,ENST00000442742
ENSG00000067167.A5.chr8.71512317.71520312.71512317.71520498	ENSG00000067167	A5	-0.00284597	0.0479705	TRAM1	protein_coding	chr8	ENSG00000067167	ENST00000262213,ENST00000521049	ENST00000262213,ENST00000521049,ENST00000520700
ENSG00000177565.AF.chr3.176816329.176914128.176914266.176816329.176914909.176914980	ENSG00000177565	AF	-0.00284942	0.00896012	TBL1XR1	protein_coding	chr3	ENSG00000177565	ENST00000430069	ENST00000430069,ENST00000431674
ENSG00000113966.SE.chr3.97483821.97484835.97484933.97486925	ENSG00000113966	SE	-0.00284971	0.00357727	ARL6	protein_coding	chr3	ENSG00000113966	ENST00000493990,ENST00000335979	ENST00000493990,ENST00000335979,ENST00000463745,ENST00000496713
ENSG00000114209.SE.chr3.167438061.167452002.167452138.167452594	ENSG00000114209	SE	-0.00285512	0.041794	PDCD10	protein_coding	chr3	ENSG00000114209	ENST00000492139	ENST00000492139,ENST00000497056,ENST00000481136
ENSG00000159176.RI.chr1.201454411.201454504.201457983.201458112	ENSG00000159176	RI	-0.00286098	0.0153666	CSRP1	protein_coding	chr1	ENSG00000159176	ENST00000532313	ENST00000532313,ENST00000367306,ENST00000527662,ENST00000340006,ENST00000532460,ENST00000533432,ENST00000530120,ENST00000526723,ENST00000524951
ENSG00000090621.SE.chr1.40037021.40037279.40037377.40038065	ENSG00000090621	SE	-0.00286447	0.0391984	PABPC4	protein_coding	chr1	ENSG00000090621	ENST00000474378	ENST00000474378,ENST00000372862,ENST00000372858,ENST00000372857,ENST00000372856,ENST00000421687,ENST00000470443
ENSG00000010278.AF.chr12.6309615.6309731.6334592.6334152.6334379.6334592	ENSG00000010278	AF	-0.00286552	0.0144436	CD9	protein_coding	chr12	ENSG00000010278	ENST00000009180	ENST00000009180,ENST00000481267
ENSG00000178104.SE.chr1.144871881.144873877.144874029.144874681	ENSG00000178104	SE	-0.0028703	0.0129019	PDE4DIP	protein_coding	chr1	ENSG00000178104	ENST00000524974,ENST00000369354,ENST00000369356,ENST00000369359	ENST00000524974,ENST00000369354,ENST00000369356,ENST00000369359,ENST00000530740
ENSG00000119953.AF.chr10.112063345.112064151.112064455.112063345.112064506.112064696	ENSG00000119953	AF	-0.00288004	0.0164672	SMNDC1	protein_coding	chr10	ENSG00000119953	ENST00000369592	ENST00000369592,ENST00000471297
ENSG00000165119.AF.chr9.86593367.86595068.86595165.86593367.86595418.86595519	ENSG00000165119	AF	-0.00288127	0.0202557	HNRNPK	protein_coding	chr9	ENSG00000165119	ENST00000360384	ENST00000360384,ENST00000376281
ENSG00000119865.AL.chr2.68511303.68511616.68544289.68520142.68521158.68544289	ENSG00000119865	AL	-0.00288442	0.0421923	CNRIP1	protein_coding	chr2	ENSG00000119865	ENST00000409559	ENST00000409559,ENST00000263655
ENSG00000160216.AF.chr21.45285067.45285226.45323838.45287123.45287227.45323838	ENSG00000160216	AF	-0.00288465	0.0426689	AGPAT3	protein_coding	chr21	ENSG00000160216	ENST00000291572	ENST00000291572,ENST00000448287
ENSG00000153898.SE.chr1.85431391.85437619.85437717.85462479	ENSG00000153898	SE	-0.00288663	0.0149709	MCOLN2	protein_coding	chr1	ENSG00000153898	ENST00000531874	ENST00000531874,ENST00000370608,ENST00000463065,ENST00000531325
ENSG00000168802.AF.chr16.69155396.69165992.69166054.69155396.69166387.69166473	ENSG00000168802	AF	-0.00289542	0.00378743	CHTF8	protein_coding	chr16	ENSG00000168802	ENST00000520529	ENST00000520529,ENST00000306585,ENST00000448552
ENSG00000109790.AL.chr4.39116950.39122630.39123826.39116950.39128314.39128477	ENSG00000109790	AL	-0.00289642	0.0379776	KLHL5	protein_coding	chr4	ENSG00000109790	ENST00000261426	ENST00000261426,ENST00000515612
ENSG00000183426.AF.chr16.15031271.15031507.15035669.15032072.15032215.15035669	ENSG00000183426	AF	-0.00289732	0.0135459	NPIPA1	protein_coding	chr16	ENSG00000183426	ENST00000545831	ENST00000545831,ENST00000424549
ENSG00000154845.SE.chr18.9577189.9583115.9583273.9584513	ENSG00000154845	SE	-0.00289772	0.0164226	PPP4R1	protein_coding	chr18	ENSG00000154845	ENST00000400556,ENST00000400555,ENST00000285124	ENST00000400556,ENST00000400555,ENST00000285124,ENST00000580583
ENSG00000101972.AF.chrX.123095568.123095706.123156381.123097020.123097251.123156381	ENSG00000101972	AF	-0.0028983	0.00779464	STAG2	protein_coding	chrX	ENSG00000101972	ENST00000371157	ENST00000371157,ENST00000394478
ENSG00000106976.SE.chr9.131008782.131009216.131009402.131009654	ENSG00000106976	SE	-0.00289832	0.0307106	DNM1	protein_coding	chr9	ENSG00000106976	ENST00000493925	ENST00000493925,ENST00000475805,ENST00000341179,ENST00000372923,ENST00000393594,ENST00000486160,ENST00000441149
ENSG00000070190.SE.chr4.100761579.100774375.100774505.100782735	ENSG00000070190	SE	-0.00289909	0.0324278	DAPP1	protein_coding	chr4	ENSG00000070190	ENST00000296414,ENST00000512369	ENST00000296414,ENST00000512369,ENST00000507994
ENSG00000196591.AF.chr6.114281182.114291644.114291888.114281182.114292021.114292359	ENSG00000196591	AF	-0.00290526	0.0161754	HDAC2	protein_coding	chr6	ENSG00000196591	ENST00000519108	ENST00000519108,ENST00000398283
ENSG00000115355.SE.chr2.55543250.55544342.55544485.55544700	ENSG00000115355	SE	-0.00290727	0.0119693	CCDC88A	protein_coding	chr2	ENSG00000115355	ENST00000336838,ENST00000263630,ENST00000436346,ENST00000412148,ENST00000413716,ENST00000426576,ENST00000456975	ENST00000336838,ENST00000263630,ENST00000436346,ENST00000412148,ENST00000413716,ENST00000426576,ENST00000456975,ENST00000474059
ENSG00000150867.SE.chr10.22856818.22857942.22857983.22862240	ENSG00000150867	SE	-0.00290784	0.0288102	PIP4K2A	protein_coding	chr10	ENSG00000150867	ENST00000323883	ENST00000323883,ENST00000376573,ENST00000545335,ENST00000604912,ENST00000422321
ENSG00000178163.SE.chr4.10448163.10456429.10456612.10458941	ENSG00000178163	SE	-0.00291021	0.0424956	ZNF518B	protein_coding	chr4	ENSG00000178163	ENST00000326756	ENST00000326756,ENST00000507515
ENSG00000100129.AF.chr22.38245424.38245489.38246022.38245627.38245720.38246022	ENSG00000100129	AF	-0.00291166	0.0355592	EIF3L	protein_coding	chr22	ENSG00000100129	ENST00000476955,ENST00000381683	ENST00000476955,ENST00000381683,ENST00000451427
ENSG00000250317.AF.chr4.25915931.25916044.25930776.25929837.25929991.25930776	ENSG00000250317	AF	-0.00291231	0.0013251	SMIM20	protein_coding	chr4	ENSG00000250317	ENST00000514384	ENST00000514384,ENST00000522137
ENSG00000130159.SE.chr19.11625036.11629890.11630008.11639560	ENSG00000130159	SE	-0.00291738	0.00442199	ECSIT	protein_coding	chr19	ENSG00000130159	ENST00000591104	ENST00000591104,ENST00000592665
ENSG00000008710.A5.chr16.2152971.2153254.2152971.2153267	ENSG00000008710	A5	-0.00292424	0.0357961	PKD1	protein_coding	chr16	ENSG00000008710	ENST00000471603	ENST00000471603,ENST00000423118,ENST00000262304,ENST00000487932,ENST00000562297,ENST00000486339,ENST00000496574,ENST00000480227
ENSG00000134897.AF.chr13.103451399.103451871.103468778.103459894.103460095.103468778	ENSG00000134897	AF	-0.00292495	0.0122864	BIVM	protein_coding	chr13	ENSG00000134897	ENST00000448849	ENST00000448849,ENST00000474443
ENSG00000166881.SE.chr12.57457127.57457854.57457968.57458429	ENSG00000166881	SE	-0.00292917	0.0165015	NEMP1	protein_coding	chr12	ENSG00000166881	ENST00000379391,ENST00000300128	ENST00000379391,ENST00000300128,ENST00000554340
ENSG00000096717.SE.chr10.69651312.69665920.69666044.69666547	ENSG00000096717	SE	-0.00292998	0.0326841	SIRT1	protein_coding	chr10	ENSG00000096717	ENST00000406900	ENST00000406900,ENST00000212015,ENST00000432464,ENST00000473922
ENSG00000051382.SE.chr3.138478201.138515305.138515409.138553537	ENSG00000051382	SE	-0.00293054	0.0408948	PIK3CB	protein_coding	chr3	ENSG00000051382	ENST00000461451	ENST00000461451,ENST00000477593,ENST00000462898
ENSG00000119333.SE.chr9.131398717.131399197.131399306.131402970	ENSG00000119333	SE	-0.00293242	0.0479991	WDR34	protein_coding	chr9	ENSG00000119333	ENST00000372715,ENST00000451652	ENST00000372715,ENST00000451652,ENST00000480613,ENST00000419989
ENSG00000136261.AF.chr7.16700839.16700877.16705062.16700897.16700937.16705062	ENSG00000136261	AF	-0.00293425	0.00756942	BZW2	protein_coding	chr7	ENSG00000136261	ENST00000480517	ENST00000480517,ENST00000438834
ENSG00000003147.SE.chr7.8261028.8263118.8263189.8268231	ENSG00000003147	SE	-0.00293654	0.0101817	ICA1	protein_coding	chr7	ENSG00000003147	ENST00000457755	ENST00000457755,ENST00000402384,ENST00000406470,ENST00000265577,ENST00000396675,ENST00000339809,ENST00000401396,ENST00000422063,ENST00000407906,ENST00000317367,ENST00000447326,ENST00000430867
ENSG00000180747.SE.chr16.21495856.21498899.21498937.21531149	ENSG00000180747	SE	-0.00293714	0.0357423	SMG1P3	transcribed_unprocessed_pseudogene	chr16	ENSG00000180747	ENST00000437413	ENST00000437413,ENST00000522841
ENSG00000140153.AF.chr14.102606230.102606509.102661275.102645249.102645313.102661275	ENSG00000140153	AF	-0.0029374	0.0415031	WDR20	protein_coding	chr14	ENSG00000140153	ENST00000342702	ENST00000342702,ENST00000558135
ENSG00000154222.RI.chr1.52823453.52823588.52824003.52824133	ENSG00000154222	RI	-0.002941	0.0412619	CC2D1B	protein_coding	chr1	ENSG00000154222	ENST00000491136	ENST00000491136,ENST00000371586,ENST00000438831
ENSG00000205560.AF.chr22.51016363.51016815.51016846.51016363.51016978.51017096	ENSG00000205560	AF	-0.00294726	0.0338595	CPT1B	protein_coding	chr22	ENSG00000205560	ENST00000312108	ENST00000312108,ENST00000440709,ENST00000360719,ENST00000457250
ENSG00000085733.A5.chr11.70281850.70282388.70281661.70282388	ENSG00000085733	A5	-0.00295836	0.0473333	CTTN	protein_coding	chr11	ENSG00000085733	ENST00000376561	ENST00000376561,ENST00000529736
ENSG00000140307.SE.chr15.59931356.59934335.59934461.59942868	ENSG00000140307	SE	-0.00295838	0.013337	GTF2A2	protein_coding	chr15	ENSG00000140307	ENST00000396060,ENST00000396063,ENST00000396061	ENST00000396060,ENST00000396063,ENST00000396061,ENST00000396064
ENSG00000160209.AF.chr21.45141573.45141787.45152020.45148798.45148891.45152020	ENSG00000160209	AF	-0.00295904	0.0423861	PDXK	protein_coding	chr21	ENSG00000160209	ENST00000438837	ENST00000438837,ENST00000476313
ENSG00000070269.AL.chr14.57103316.57113961.57116233.57103316.57116790.57117324	ENSG00000070269	AL	-0.00295952	0.0481169	TMEM260	protein_coding	chr14	ENSG00000070269	ENST00000556422,ENST00000261556	ENST00000556422,ENST00000261556,ENST00000555046
ENSG00000099797.AF.chr19.14640372.14640523.14673337.14656571.14656700.14673337	ENSG00000099797	AF	-0.00296597	0.000982148	TECR	protein_coding	chr19	ENSG00000099797	ENST00000215567	ENST00000215567,ENST00000598918
ENSG00000164164.AF.chr4.146095896.146099280.146099307.146095896.146100967.146101080	ENSG00000164164	AF	-0.0029666	0.003748	OTUD4	protein_coding	chr4	ENSG00000164164	ENST00000509620	ENST00000509620,ENST00000505976
ENSG00000170832.SE.chr17.58256789.58257906.58257998.58258685	ENSG00000170832	SE	-0.00296789	0.040414	USP32	protein_coding	chr17	ENSG00000170832	ENST00000300896,ENST00000592339	ENST00000300896,ENST00000592339,ENST00000593071
ENSG00000189091.A5.chr16.70557958.70560490.70557831.70560490	ENSG00000189091	A5	-0.00296818	0.0367551	SF3B3	protein_coding	chr16	ENSG00000189091	ENST00000577085	ENST00000577085,ENST00000302516
ENSG00000227039.A5.chr21.46341266.46346783.46341242.46346783	ENSG00000227039	A5	-0.00296856	0.00388673	ITGB2-AS1	antisense_RNA	chr21	ENSG00000227039	ENST00000429132	ENST00000429132,ENST00000441379,ENST00000610063
ENSG00000122133.A5.chr9.138457676.138458038.138457647.138458038	ENSG00000122133	A5	-0.00297143	0.0274825	PAEP	protein_coding	chr9	ENSG00000122133	ENST00000418284	ENST00000418284,ENST00000457014
ENSG00000140416.AL.chr15.63354844.63356263.63357027.63354844.63363289.63364114	ENSG00000140416	AL	-0.00297631	0.022463	TPM1	protein_coding	chr15	ENSG00000140416	ENST00000558910	ENST00000558910,ENST00000267996
ENSG00000164329.MX.chr5.78908898.78910898.78910986.78915435.78908898.78913353.78913422.78915435	ENSG00000164329	MX	-0.0029769	0.0217442	PAPD4	protein_coding	chr5	ENSG00000164329	ENST00000428308	ENST00000428308,ENST00000508620,ENST00000503620
ENSG00000171298.SE.chr17.78075424.78075610.78075689.78078354	ENSG00000171298	SE	-0.00297854	0.0398426	GAA	protein_coding	chr17	ENSG00000171298	ENST00000390015	ENST00000390015,ENST00000570803
ENSG00000170873.AF.chr8.125716432.125739802.125739857.125716432.125740125.125740239	ENSG00000170873	AF	-0.00298054	0.0298022	MTSS1	protein_coding	chr8	ENSG00000170873	ENST00000522162	ENST00000522162,ENST00000524243
ENSG00000232295.AL.chr6.72012669.72012748.72019999.72017648.72017894.72019999	ENSG00000232295	AL	-0.00298081	0.044915	AL589935.1	processed_transcript	chr6	ENSG00000232295	ENST00000587397	ENST00000587397,ENST00000585945
ENSG00000137491.AF.chr11.74868116.74868160.74873700.74870833.74870949.74873700	ENSG00000137491	AF	-0.0029903	0.0136198	SLCO2B1	protein_coding	chr11	ENSG00000137491	ENST00000527180	ENST00000527180,ENST00000428359
ENSG00000179915.A5.chr2.50149389.50170842.50149389.50170851	ENSG00000179915	A5	-0.00299042	0.0309497	NRXN1	protein_coding	chr2	ENSG00000179915	ENST00000342183,ENST00000412315,ENST00000378262,ENST00000401710,ENST00000404971,ENST00000406316,ENST00000405472,ENST00000401669,ENST00000406859,ENST00000402717	ENST00000342183,ENST00000412315,ENST00000378262,ENST00000401710,ENST00000404971,ENST00000406316,ENST00000405472,ENST00000401669,ENST00000406859,ENST00000402717,ENST00000484192
ENSG00000138795.SE.chr4.109004602.109010281.109010413.109084724	ENSG00000138795	SE	-0.00299247	0.0198221	LEF1	protein_coding	chr4	ENSG00000138795	ENST00000265165,ENST00000379951,ENST00000510135,ENST00000438313,ENST00000509428,ENST00000510624,ENST00000506680,ENST00000504775,ENST00000515500,ENST00000510717,ENST00000512172,ENST00000505293	ENST00000265165,ENST00000379951,ENST00000510135,ENST00000438313,ENST00000509428,ENST00000510624,ENST00000506680,ENST00000504775,ENST00000515500,ENST00000510717,ENST00000512172,ENST00000505293,ENST00000504950
ENSG00000168818.AL.chr4.4417469.4417890.4422591.4420695.4421856.4422591	ENSG00000168818	AL	-0.00299409	0.0149009	STX18	protein_coding	chr4	ENSG00000168818	ENST00000505286	ENST00000505286,ENST00000306200
ENSG00000167766.AL.chr19.53115630.53118050.53138319.53121753.53122315.53138319	ENSG00000167766	AL	-0.00299584	0.0467657	ZNF83	protein_coding	chr19	ENSG00000167766	ENST00000597597	ENST00000597597,ENST00000601237
ENSG00000111144.AF.chr12.96422963.96429139.96429306.96422963.96437067.96437298	ENSG00000111144	AF	-0.00299883	0.022461	LTA4H	protein_coding	chr12	ENSG00000111144	ENST00000553041	ENST00000553041,ENST00000413268
ENSG00000130508.SE.chr2.1687923.1691404.1691475.1695700	ENSG00000130508	SE	-0.00300143	0.0165788	PXDN	protein_coding	chr2	ENSG00000130508	ENST00000252804,ENST00000433670,ENST00000447941,ENST00000485177	ENST00000252804,ENST00000433670,ENST00000447941,ENST00000485177,ENST00000425171
ENSG00000182446.SE.chr17.79534559.79534960.79535101.79536042	ENSG00000182446	SE	-0.0030029	0.00873262	NPLOC4	protein_coding	chr17	ENSG00000182446	ENST00000576713	ENST00000576713,ENST00000331134,ENST00000573519,ENST00000571714,ENST00000573212,ENST00000374747,ENST00000539314,ENST00000574897
ENSG00000089101.SE.chr20.20168700.20171986.20172063.20177214	ENSG00000089101	SE	-0.00300416	0.0190459	CFAP61	protein_coding	chr20	ENSG00000089101	ENST00000389656,ENST00000377309,ENST00000245957,ENST00000471716	ENST00000389656,ENST00000377309,ENST00000245957,ENST00000471716,ENST00000431753
ENSG00000150275.AL.chr10.55562531.55566890.55570316.55568211.55569306.55570316	ENSG00000150275	AL	-0.00300494	0.0379734	PCDH15	protein_coding	chr10	ENSG00000150275	ENST00000373965,ENST00000414778	ENST00000373965,ENST00000414778,ENST00000395438,ENST00000409834
ENSG00000014641.AF.chr2.63816113.63816180.63821622.63816459.63816518.63821622	ENSG00000014641	AF	-0.00301126	0.0482829	MDH1	protein_coding	chr2	ENSG00000014641	ENST00000485155	ENST00000485155,ENST00000421012,ENST00000544381
ENSG00000182534.AF.chr17.74684258.74705580.74705679.74684258.74706687.74707086	ENSG00000182534	AF	-0.00301137	0.00296604	MXRA7	protein_coding	chr17	ENSG00000182534	ENST00000588114	ENST00000588114,ENST00000375036
ENSG00000196345.AL.chr3.44609925.44611414.44613650.44609925.44624464.44624975	ENSG00000196345	AL	-0.00301592	0.0326377	ZKSCAN7	protein_coding	chr3	ENSG00000196345	ENST00000273320	ENST00000273320,ENST00000341840
ENSG00000173163.AF.chr2.62115859.62115977.62227836.62132782.62132993.62227836	ENSG00000173163	AF	-0.00301795	0.0118638	COMMD1	protein_coding	chr2	ENSG00000173163	ENST00000472729	ENST00000472729,ENST00000471704,ENST00000311832
ENSG00000126214.A5.chr14.104145882.104151323.104145855.104151323	ENSG00000126214	A5	-0.00301901	0.0225807	KLC1	protein_coding	chr14	ENSG00000126214	ENST00000389744,ENST00000553286,ENST00000554228	ENST00000389744,ENST00000553286,ENST00000554228,ENST00000380038,ENST00000445352,ENST00000553325,ENST00000555856
ENSG00000069974.AF.chr15.55527154.55541150.55541233.55527154.55562363.55562592	ENSG00000069974	AF	-0.00302498	0.0309486	RAB27A	protein_coding	chr15	ENSG00000069974	ENST00000566877	ENST00000566877,ENST00000396307
ENSG00000168818.SE.chr4.4425314.4426891.4426949.4436497	ENSG00000168818	SE	-0.00303034	0.00557144	STX18	protein_coding	chr4	ENSG00000168818	ENST00000505286,ENST00000306200	ENST00000505286,ENST00000306200,ENST00000503861
ENSG00000151150.A3.chr10.61819764.61822869.61819584.61822869	ENSG00000151150	A3	-0.00303686	0.00542482	ANK3	protein_coding	chr10	ENSG00000151150	ENST00000373827,ENST00000373820,ENST00000355288,ENST00000503366	ENST00000373827,ENST00000373820,ENST00000355288,ENST00000503366,ENST00000511043
ENSG00000103275.SE.chr16.1365727.1369703.1369863.1370175	ENSG00000103275	SE	-0.00304027	0.0337283	UBE2I	protein_coding	chr16	ENSG00000103275	ENST00000566775	ENST00000566775,ENST00000355803,ENST00000325437,ENST00000397514,ENST00000397515,ENST00000403747,ENST00000566587,ENST00000406620,ENST00000567074,ENST00000402301
ENSG00000236778.AL.chr13.52042503.52042908.52043129.52042503.52080679.52080774	ENSG00000236778	AL	-0.00304232	0.0482483	INTS6-AS1	antisense_RNA	chr13	ENSG00000236778	ENST00000594604	ENST00000594604,ENST00000593709
ENSG00000135679.AF.chr12.69202002.69202271.69202988.69202804.69202866.69202988	ENSG00000135679	AF	-0.00304791	0.0271586	MDM2	protein_coding	chr12	ENSG00000135679	ENST00000393412	ENST00000393412,ENST00000393416
ENSG00000131236.SE.chr1.40506473.40523118.40523167.40525009	ENSG00000131236	SE	-0.0030493	0.0308855	CAP1	protein_coding	chr1	ENSG00000131236	ENST00000417287	ENST00000417287,ENST00000414893,ENST00000340450,ENST00000372805
ENSG00000122786.AF.chr7.134528635.134528722.134552444.134551592.134551790.134552444	ENSG00000122786	AF	-0.0030551	0.0216768	CALD1	protein_coding	chr7	ENSG00000122786	ENST00000489019,ENST00000445569	ENST00000489019,ENST00000445569,ENST00000435928
ENSG00000122557.SE.chr7.35709938.35712811.35712888.35733794	ENSG00000122557	SE	-0.00306161	0.0311672	HERPUD2	protein_coding	chr7	ENSG00000122557	ENST00000396081,ENST00000311350	ENST00000396081,ENST00000311350,ENST00000413517
ENSG00000100890.A3.chr14.35591841.35592158.35591841.35592711	ENSG00000100890	A3	-0.00306274	0.0170973	KIAA0391	protein_coding	chr14	ENSG00000100890	ENST00000250377,ENST00000321130,ENST00000534898	ENST00000250377,ENST00000321130,ENST00000534898,ENST00000604948
ENSG00000237298.SE.chr2.179462408.179464321.179464477.179465285	ENSG00000237298	SE	-0.00306741	0.0102253	TTN-AS1	antisense_RNA	chr2	ENSG00000237298	ENST00000586452,ENST00000589234	ENST00000586452,ENST00000589234,ENST00000590807
ENSG00000075856.AF.chr12.108942990.108947844.108947974.108942990.108954619.108955165	ENSG00000075856	AF	-0.00307565	0.0366548	SART3	protein_coding	chr12	ENSG00000075856	ENST00000550619	ENST00000550619,ENST00000228284
ENSG00000189091.SE.chr16.70557831.70558767.70558920.70560490	ENSG00000189091	SE	-0.00307635	0.0414498	SF3B3	protein_coding	chr16	ENSG00000189091	ENST00000566095	ENST00000566095,ENST00000302516
ENSG00000183891.AF.chr2.20097796.20100791.20101402.20097796.20101467.20101747	ENSG00000183891	AF	-0.00307823	0.0325156	TTC32	protein_coding	chr2	ENSG00000183891	ENST00000431392	ENST00000431392,ENST00000333610
ENSG00000173320.AL.chr4.184932576.184932740.184932746.184932576.184938242.184944679	ENSG00000173320	AL	-0.00308213	0.0147648	STOX2	protein_coding	chr4	ENSG00000173320	ENST00000438269	ENST00000438269,ENST00000308497
ENSG00000121879.AF.chr3.178865902.178866007.178916538.178866311.178866391.178916538	ENSG00000121879	AF	-0.00308514	0.0204122	PIK3CA	protein_coding	chr3	ENSG00000121879	ENST00000477735	ENST00000477735,ENST00000263967
ENSG00000129534.SE.chr14.45700501.45701712.45701830.45701936	ENSG00000129534	SE	-0.00308805	0.0146036	MIS18BP1	protein_coding	chr14	ENSG00000129534	ENST00000454990,ENST00000453142	ENST00000454990,ENST00000453142,ENST00000310806
ENSG00000167460.AF.chr19.16186910.16186982.16197233.16192533.16192856.16197233	ENSG00000167460	AF	-0.00309363	0.0263165	TPM4	protein_coding	chr19	ENSG00000167460	ENST00000588507	ENST00000588507,ENST00000592138
ENSG00000257621.AL.chr14.58740359.58740728.58758353.58740732.58740853.58758353	ENSG00000257621	AL	-0.0030974	0.041803	PSMA3-AS1	antisense_RNA	chr14	ENSG00000257621	ENST00000556400	ENST00000556400,ENST00000553657
ENSG00000114098.SE.chr3.137942575.137947760.137947852.137953876	ENSG00000114098	SE	-0.00309987	0.0185246	ARMC8	protein_coding	chr3	ENSG00000114098	ENST00000481646,ENST00000469044,ENST00000491704,ENST00000461600,ENST00000358441,ENST00000489213,ENST00000461822,ENST00000471453,ENST00000470821,ENST00000393058,ENST00000470549	ENST00000481646,ENST00000469044,ENST00000491704,ENST00000461600,ENST00000358441,ENST00000489213,ENST00000461822,ENST00000471453,ENST00000470821,ENST00000393058,ENST00000470549,ENST00000485396,ENST00000471709,ENST00000538260,ENST00000469860
ENSG00000031823.A5.chr19.5928098.5931415.5928098.5931430	ENSG00000031823	A5	-0.00310031	0.0302285	RANBP3	protein_coding	chr19	ENSG00000031823	ENST00000340578,ENST00000541471,ENST00000034275,ENST00000587411,ENST00000591736,ENST00000590953,ENST00000588879	ENST00000340578,ENST00000541471,ENST00000034275,ENST00000587411,ENST00000591736,ENST00000590953,ENST00000588879,ENST00000439268,ENST00000592771,ENST00000586344,ENST00000591092,ENST00000590623
ENSG00000152463.AF.chr10.15080621.15080682.15089125.15085962.15085985.15089125	ENSG00000152463	AF	-0.00310058	0.00307505	OLAH	protein_coding	chr10	ENSG00000152463	ENST00000429028	ENST00000429028,ENST00000378217
ENSG00000087206.AF.chr5.176409624.176433651.176433716.176409624.176449465.176449634	ENSG00000087206	AF	-0.00310404	0.0213141	UIMC1	protein_coding	chr5	ENSG00000087206	ENST00000512031	ENST00000512031,ENST00000515488
ENSG00000166526.SE.chr7.99673253.99674926.99675056.99677159	ENSG00000166526	SE	-0.00310578	0.0135247	ZNF3	protein_coding	chr7	ENSG00000166526	ENST00000413658,ENST00000299667,ENST00000428683,ENST00000485892,ENST00000460331	ENST00000413658,ENST00000299667,ENST00000428683,ENST00000485892,ENST00000460331,ENST00000441298
ENSG00000176731.A3.chr8.86131592.86132535.86131589.86132535	ENSG00000176731	A3	-0.0031115	0.0333497	C8orf59	protein_coding	chr8	ENSG00000176731	ENST00000421308,ENST00000524353,ENST00000518562,ENST00000321777,ENST00000518786	ENST00000421308,ENST00000524353,ENST00000518562,ENST00000321777,ENST00000518786,ENST00000458398,ENST00000521286
ENSG00000134375.SE.chr1.201926702.201931932.201932052.201932744	ENSG00000134375	SE	-0.00311848	0.00476077	TIMM17A	protein_coding	chr1	ENSG00000134375	ENST00000478378	ENST00000478378,ENST00000367287
ENSG00000174306.AF.chr20.39897723.39900844.39900898.39897723.39928606.39928734	ENSG00000174306	AF	-0.0031204	0.00504176	ZHX3	protein_coding	chr20	ENSG00000174306	ENST00000544979	ENST00000544979,ENST00000560361
ENSG00000054267.A5.chr1.235359430.235377084.235359430.235377192	ENSG00000054267	A5	-0.00312046	0.00796005	ARID4B	protein_coding	chr1	ENSG00000054267	ENST00000366603,ENST00000264183,ENST00000421364,ENST00000471257	ENST00000366603,ENST00000264183,ENST00000421364,ENST00000471257,ENST00000444620
ENSG00000196275.AL.chr7.74210490.74212604.74216326.74213369.74213856.74216326	ENSG00000196275	AL	-0.00312381	0.0204223	GTF2IRD2	protein_coding	chr7	ENSG00000196275	ENST00000451013	ENST00000451013,ENST00000453619
ENSG00000166912.AL.chr15.31231151.31235275.31239333.31238607.31238974.31239333	ENSG00000166912	AL	-0.00312607	0.0159834	MTMR10	protein_coding	chr15	ENSG00000166912	ENST00000568604	ENST00000568604,ENST00000566981
ENSG00000234899.AF.chr17.70080169.70115555.70115589.70080169.70116904.70116934	ENSG00000234899	AF	-0.00312612	0.0183928	SOX9-AS1	processed_transcript	chr17	ENSG00000234899	ENST00000440093	ENST00000440093,ENST00000533232
ENSG00000234899.AL.chr17.70067184.70067372.70078062.70076079.70077542.70078062	ENSG00000234899	AL	-0.00312612	0.0183928	SOX9-AS1	processed_transcript	chr17	ENSG00000234899	ENST00000440093	ENST00000440093,ENST00000533232
ENSG00000224699.SE.chr1.110958810.110960111.110960262.110960869	ENSG00000224699	SE	-0.00312836	0.02184	LAMTOR5-AS1	processed_transcript	chr1	ENSG00000224699	ENST00000590413,ENST00000608486,ENST00000609709,ENST00000610148,ENST00000608719	ENST00000590413,ENST00000608486,ENST00000609709,ENST00000610148,ENST00000608719,ENST00000608067,ENST00000598454,ENST00000608499,ENST00000609244,ENST00000609512,ENST00000608602,ENST00000609245,ENST00000444238,ENST00000608077,ENST00000598158,ENST00000596890,ENST00000585433
ENSG00000064419.A3.chr7.128630256.128632053.128630154.128632053	ENSG00000064419	A3	-0.00313025	0.0338089	TNPO3	protein_coding	chr7	ENSG00000064419	ENST00000393245,ENST00000471166	ENST00000393245,ENST00000471166,ENST00000265388,ENST00000482320,ENST00000471234
ENSG00000256646.SE.chr7.42964396.42966135.42966267.42966982	ENSG00000256646	SE	-0.00313176	0.0353074	AC010132.3	protein_coding	chr7	ENSG00000256646	ENST00000442788	ENST00000442788,ENST00000433579
ENSG00000167196.SE.chr15.76206546.76209571.76209735.76222225	ENSG00000167196	SE	-0.00313438	0.0282589	FBXO22	protein_coding	chr15	ENSG00000167196	ENST00000308275,ENST00000453211,ENST00000569022,ENST00000540507,ENST00000569054,ENST00000561885	ENST00000308275,ENST00000453211,ENST00000569022,ENST00000540507,ENST00000569054,ENST00000561885,ENST00000565036
ENSG00000099940.AF.chr22.21213271.21213635.21224625.21213771.21213928.21224625	ENSG00000099940	AF	-0.00313688	0.00732322	SNAP29	protein_coding	chr22	ENSG00000099940	ENST00000215730	ENST00000215730,ENST00000439214
ENSG00000161692.AF.chr17.42785976.42786207.42786672.42786230.42786306.42786672	ENSG00000161692	AF	-0.00314779	0.0342222	DBF4B	protein_coding	chr17	ENSG00000161692	ENST00000393547	ENST00000393547,ENST00000532789
ENSG00000163110.MX.chr4.95497185.95498359.95498376.95506716.95497185.95506137.95506154.95506716	ENSG00000163110	MX	-0.00314829	0.000926278	PDLIM5	protein_coding	chr4	ENSG00000163110	ENST00000450793	ENST00000450793,ENST00000380180,ENST00000503974,ENST00000508216,ENST00000514743
ENSG00000090097.A3.chr3.51994658.51994882.51994653.51994882	ENSG00000090097	A3	-0.0031538	0.0380315	PCBP4	protein_coding	chr3	ENSG00000090097	ENST00000355852,ENST00000322099,ENST00000461554,ENST00000484633,ENST00000428823,ENST00000471622,ENST00000468324,ENST00000466412,ENST00000497653,ENST00000490063,ENST00000483411	ENST00000355852,ENST00000322099,ENST00000461554,ENST00000484633,ENST00000428823,ENST00000471622,ENST00000468324,ENST00000466412,ENST00000497653,ENST00000490063,ENST00000483411,ENST00000471308,ENST00000395013
ENSG00000162639.SE.chr1.109197472.109198208.109198320.109200073	ENSG00000162639	SE	-0.00315667	0.0172527	HENMT1	protein_coding	chr1	ENSG00000162639	ENST00000402983,ENST00000370031,ENST00000370032,ENST00000420055	ENST00000402983,ENST00000370031,ENST00000370032,ENST00000420055,ENST00000493676
ENSG00000090097.A3.chr3.51992365.51992806.51992168.51992806	ENSG00000090097	A3	-0.00315674	0.0425905	PCBP4	protein_coding	chr3	ENSG00000090097	ENST00000355852,ENST00000322099,ENST00000492809,ENST00000497390,ENST00000461554,ENST00000484633,ENST00000471308,ENST00000395013,ENST00000395014,ENST00000498822,ENST00000428823	ENST00000355852,ENST00000322099,ENST00000492809,ENST00000497390,ENST00000461554,ENST00000484633,ENST00000471308,ENST00000395013,ENST00000395014,ENST00000498822,ENST00000428823,ENST00000471622
ENSG00000163848.AF.chr3.125050082.125076580.125076662.125050082.125093946.125094093	ENSG00000163848	AF	-0.00316396	0.042201	ZNF148	protein_coding	chr3	ENSG00000163848	ENST00000465763	ENST00000465763,ENST00000484491
ENSG00000149577.SE.chr11.117060117.117060668.117060741.117060882	ENSG00000149577	SE	-0.0031772	0.0472448	SIDT2	protein_coding	chr11	ENSG00000149577	ENST00000324225,ENST00000278951,ENST00000431081,ENST00000524988	ENST00000324225,ENST00000278951,ENST00000431081,ENST00000524988,ENST00000529441
ENSG00000196498.A3.chr12.124825297.124826369.124825240.124826369	ENSG00000196498	A3	-0.00318203	0.0307787	NCOR2	protein_coding	chr12	ENSG00000196498	ENST00000405201,ENST00000404621,ENST00000397355,ENST00000404121,ENST00000356219,ENST00000429285	ENST00000405201,ENST00000404621,ENST00000397355,ENST00000404121,ENST00000356219,ENST00000429285,ENST00000453428
ENSG00000236810.AL.chr1.24086872.24087641.24098601.24098101.24098373.24098601	ENSG00000236810	AL	-0.00318769	0.0415519	ELOA-AS1	antisense_RNA	chr1	ENSG00000236810	ENST00000427796	ENST00000427796,ENST00000447961
ENSG00000068903.A3.chr19.39389558.39390146.39389554.39390146	ENSG00000068903	A3	-0.00319566	0.0284718	SIRT2	protein_coding	chr19	ENSG00000068903	ENST00000414941,ENST00000407552	ENST00000414941,ENST00000407552,ENST00000481381
ENSG00000167549.AF.chr17.27946791.27948242.27948518.27946791.27949706.27949922	ENSG00000167549	AF	-0.0031982	0.0426809	CORO6	protein_coding	chr17	ENSG00000167549	ENST00000580212	ENST00000580212,ENST00000584602
ENSG00000229117.A5.chr12.56510714.56510973.56510613.56510973	ENSG00000229117	A5	-0.00319929	0.0142892	RPL41	protein_coding	chr12	ENSG00000229117	ENST00000358888	ENST00000358888,ENST00000546485
ENSG00000006837.AL.chr5.133541305.133541822.133638281.133635116.133635441.133638281	ENSG00000006837	AL	-0.00319954	0.0422038	CDKL3	protein_coding	chr5	ENSG00000006837	ENST00000609654	ENST00000609654,ENST00000521118
ENSG00000178982.A5.chr19.39109957.39110977.39109863.39110977	ENSG00000178982	A5	-0.00320502	0.0181846	EIF3K	protein_coding	chr19	ENSG00000178982	ENST00000589307,ENST00000588422	ENST00000589307,ENST00000588422,ENST00000593149
ENSG00000075426.AF.chr2.28615669.28615703.28626974.28618378.28618643.28626974	ENSG00000075426	AF	-0.00320519	0.0369683	FOSL2	protein_coding	chr2	ENSG00000075426	ENST00000379619	ENST00000379619,ENST00000436647
ENSG00000169371.A5.chr15.75913397.75917677.75913397.75918007	ENSG00000169371	A5	-0.00320737	0.00104631	SNUPN	protein_coding	chr15	ENSG00000169371	ENST00000564675	ENST00000564675,ENST00000308588
ENSG00000104722.AF.chr8.24771274.24772386.24773118.24772455.24772810.24773118	ENSG00000104722	AF	-0.00320762	0.0406737	NEFM	protein_coding	chr8	ENSG00000104722	ENST00000518131	ENST00000518131,ENST00000433454
ENSG00000101353.A3.chr20.35738759.35740727.35738758.35740727	ENSG00000101353	A3	-0.00321067	0.0139106	MROH8	protein_coding	chr20	ENSG00000101353	ENST00000441008	ENST00000441008,ENST00000417458,ENST00000343811,ENST00000217333,ENST00000400441
ENSG00000125648.SE.chr19.6444312.6452323.6452490.6453992	ENSG00000125648	SE	-0.00321389	0.00463537	SLC25A23	protein_coding	chr19	ENSG00000125648	ENST00000595810,ENST00000264088,ENST00000301454,ENST00000593600,ENST00000334510	ENST00000595810,ENST00000264088,ENST00000301454,ENST00000593600,ENST00000334510,ENST00000600682,ENST00000414491
ENSG00000203943.A5.chr1.84767697.84768886.84767484.84768886	ENSG00000203943	A5	-0.00322064	0.0323803	SAMD13	protein_coding	chr1	ENSG00000203943	ENST00000370669,ENST00000479082	ENST00000370669,ENST00000479082,ENST00000394834,ENST00000463429
ENSG00000061936.SE.chr12.132262875.132269618.132269773.132271008	ENSG00000061936	SE	-0.00322361	0.00975679	SFSWAP	protein_coding	chr12	ENSG00000061936	ENST00000541286	ENST00000541286,ENST00000261674,ENST00000538548
ENSG00000137693.SE.chr11.102076805.102080248.102080295.102094353	ENSG00000137693	SE	-0.00322496	0.0298115	YAP1	protein_coding	chr11	ENSG00000137693	ENST00000282441,ENST00000524575	ENST00000282441,ENST00000524575,ENST00000526343,ENST00000531439
ENSG00000172239.AF.chr5.43556101.43556684.43557155.43556101.43557803.43557836	ENSG00000172239	AF	-0.00322917	0.0111466	PAIP1	protein_coding	chr5	ENSG00000172239	ENST00000504639	ENST00000504639,ENST00000511321
ENSG00000114098.AF.chr3.137906359.137906441.137928659.137906618.137907372.137928659	ENSG00000114098	AF	-0.00323085	0.0308699	ARMC8	protein_coding	chr3	ENSG00000114098	ENST00000461822	ENST00000461822,ENST00000468560
ENSG00000082397.SE.chr18.5397425.5398020.5398142.5406776	ENSG00000082397	SE	-0.00323291	0.0440584	EPB41L3	protein_coding	chr18	ENSG00000082397	ENST00000341928,ENST00000544123,ENST00000342933,ENST00000578524	ENST00000341928,ENST00000544123,ENST00000342933,ENST00000578524,ENST00000542652,ENST00000540638,ENST00000545076,ENST00000400111,ENST00000581292,ENST00000584055
ENSG00000107651.SE.chr10.121689274.121689841.121689943.121691645	ENSG00000107651	SE	-0.00323486	0.0211321	SEC23IP	protein_coding	chr10	ENSG00000107651	ENST00000369075,ENST00000543134	ENST00000369075,ENST00000543134,ENST00000475542
ENSG00000258274.AL.chr12.94101567.94102859.94129341.94108311.94108672.94129341	ENSG00000258274	AL	-0.0032503	0.0397906	AC012085.2	antisense_RNA	chr12	ENSG00000258274	ENST00000550287	ENST00000550287,ENST00000551107
ENSG00000227036.AF.chr17.70427365.70441154.70441259.70427365.70588342.70588943	ENSG00000227036	AF	-0.0032514	0.0377991	LINC00511	lincRNA	chr17	ENSG00000227036	ENST00000580500	ENST00000580500,ENST00000453722
ENSG00000006530.SE.chr7.141255367.141292946.141292985.141296362	ENSG00000006530	SE	-0.00325905	0.0337343	AGK	protein_coding	chr7	ENSG00000006530	ENST00000355413,ENST00000495028,ENST00000535825,ENST00000494688,ENST00000465241,ENST00000496784	ENST00000355413,ENST00000495028,ENST00000535825,ENST00000494688,ENST00000465241,ENST00000496784,ENST00000473884
ENSG00000105499.A3.chr19.48612179.48613744.48612158.48613744	ENSG00000105499	A3	-0.00327203	0.0476849	PLA2G4C	protein_coding	chr19	ENSG00000105499	ENST00000598488	ENST00000598488,ENST00000595487
ENSG00000164776.SE.chr7.56151408.56155291.56155469.56156552	ENSG00000164776	SE	-0.00327294	0.0497761	PHKG1	protein_coding	chr7	ENSG00000164776	ENST00000537360,ENST00000395428	ENST00000537360,ENST00000395428,ENST00000446428,ENST00000432123
ENSG00000206560.AF.chr3.15836813.15837903.15838028.15836813.15839478.15839691	ENSG00000206560	AF	-0.0032743	0.0298828	ANKRD28	protein_coding	chr3	ENSG00000206560	ENST00000383777	ENST00000383777,ENST00000497037
ENSG00000170631.AF.chr8.146171601.146175788.146175981.146171601.146176183.146176261	ENSG00000170631	AF	-0.00327476	0.00837853	ZNF16	protein_coding	chr8	ENSG00000170631	ENST00000527811	ENST00000527811,ENST00000527512,ENST00000527427
ENSG00000075292.SE.chr2.71559005.71575883.71577401.71582849	ENSG00000075292	SE	-0.0032764	0.0111883	ZNF638	protein_coding	chr2	ENSG00000075292	ENST00000377802,ENST00000355812,ENST00000264447	ENST00000377802,ENST00000355812,ENST00000264447,ENST00000464375
ENSG00000134769.SE.chr18.32444026.32446075.32446095.32455203	ENSG00000134769	SE	-0.00327854	0.000734776	DTNA	protein_coding	chr18	ENSG00000134769	ENST00000399121	ENST00000399121,ENST00000283365,ENST00000598334,ENST00000399097,ENST00000269190,ENST00000595022,ENST00000598142,ENST00000444659,ENST00000399113,ENST00000601125,ENST00000269192,ENST00000591182,ENST00000556414
ENSG00000237491.AL.chr1.719873.730850.730893.719873.736987.737256	ENSG00000237491	AL	-0.00328771	0.0193948	AL669831.5	lincRNA	chr1	ENSG00000237491	ENST00000585745	ENST00000585745,ENST00000585768
ENSG00000230442.SE.chr7.123261584.123263028.123263214.123264597	ENSG00000230442	SE	-0.00328772	0.0302328	AC006333.1	antisense_RNA	chr7	ENSG00000230442	ENST00000418409	ENST00000418409,ENST00000429396
ENSG00000230442.AL.chr7.123255511.123255583.123261448.123260036.123260359.123261448	ENSG00000230442	AL	-0.00328772	0.0302328	AC006333.1	antisense_RNA	chr7	ENSG00000230442	ENST00000418409	ENST00000418409,ENST00000429396
ENSG00000030582.A3.chr17.42427708.42427810.42427708.42427830	ENSG00000030582	A3	-0.00329681	0.0380016	GRN	protein_coding	chr17	ENSG00000030582	ENST00000053867,ENST00000588143,ENST00000587387,ENST00000590984	ENST00000053867,ENST00000588143,ENST00000587387,ENST00000590984,ENST00000586782
ENSG00000198836.SE.chr3.193335074.193335573.193335626.193336658	ENSG00000198836	SE	-0.00329741	0.0153391	OPA1	protein_coding	chr3	ENSG00000198836	ENST00000361828,ENST00000361510,ENST00000392436,ENST00000434811	ENST00000361828,ENST00000361510,ENST00000392436,ENST00000434811,ENST00000361908,ENST00000392438,ENST00000419435,ENST00000487986
ENSG00000133943.AF.chr14.91580407.91580627.91623983.91581044.91581565.91623983	ENSG00000133943	AF	-0.00329798	0.031367	DGLUCY	protein_coding	chr14	ENSG00000133943	ENST00000256324	ENST00000256324,ENST00000523771
ENSG00000198756.AL.chr1.183898988.183899423.183909715.183904971.183908171.183909715	ENSG00000198756	AL	-0.00329887	0.0213156	COLGALT2	protein_coding	chr1	ENSG00000198756	ENST00000486375	ENST00000486375,ENST00000367521,ENST00000361927
ENSG00000147140.AF.chrX.70503433.70503571.70504247.70504044.70504081.70504247	ENSG00000147140	AF	-0.00330019	0.0475517	NONO	protein_coding	chrX	ENSG00000147140	ENST00000276079	ENST00000276079,ENST00000454976
ENSG00000100614.AF.chr14.60712503.60712764.60749402.60723480.60723584.60749402	ENSG00000100614	AF	-0.00330334	0.0200345	PPM1A	protein_coding	chr14	ENSG00000100614	ENST00000532036	ENST00000532036,ENST00000531937
ENSG00000169180.SE.chr16.28137169.28137939.28138081.28143655	ENSG00000169180	SE	-0.00330606	0.00381742	XPO6	protein_coding	chr16	ENSG00000169180	ENST00000567842	ENST00000567842,ENST00000565698,ENST00000304658,ENST00000564905,ENST00000562408,ENST00000563138,ENST00000565284
ENSG00000178449.SE.chr12.50506084.50512276.50512335.50513819	ENSG00000178449	SE	-0.00330647	0.00221085	COX14	protein_coding	chr12	ENSG00000178449	ENST00000550654	ENST00000550654,ENST00000550487
ENSG00000141741.A5.chr17.37886014.37886447.37886014.37886607	ENSG00000141741	A5	-0.00330854	0.0366241	MIEN1	protein_coding	chr17	ENSG00000141741	ENST00000469568,ENST00000498164	ENST00000469568,ENST00000498164,ENST00000474210
ENSG00000169554.AF.chr2.145274986.145275179.145275216.145274986.145275226.145275322	ENSG00000169554	AF	-0.00330887	0.0287317	ZEB2	protein_coding	chr2	ENSG00000169554	ENST00000462355	ENST00000462355,ENST00000470879
ENSG00000077092.AF.chr3.25215823.25216066.25502684.25470207.25470379.25502684	ENSG00000077092	AF	-0.00332693	0.0014717	RARB	protein_coding	chr3	ENSG00000077092	ENST00000383772	ENST00000383772,ENST00000480001,ENST00000462272,ENST00000479097
ENSG00000166780.SE.chr16.15528616.15541792.15541889.15609162	ENSG00000166780	SE	-0.00333424	0.00669304	C16orf45	protein_coding	chr16	ENSG00000166780	ENST00000570249	ENST00000570249,ENST00000300006,ENST00000566490,ENST00000561813,ENST00000567550
ENSG00000143363.SE.chr1.150990380.150990943.150991145.150997087	ENSG00000143363	SE	-0.00333654	0.0268477	PRUNE1	protein_coding	chr1	ENSG00000143363	ENST00000271620	ENST00000271620,ENST00000368936
ENSG00000003147.AF.chr7.8275635.8301724.8301800.8275635.8302070.8302242	ENSG00000003147	AF	-0.00333966	0.0194466	ICA1	protein_coding	chr7	ENSG00000003147	ENST00000457755	ENST00000457755,ENST00000407906
ENSG00000124343.SE.chrX.2715401.2724742.2724786.2726226	ENSG00000124343	SE	-0.00334004	0.00207457	XG	protein_coding	chrX	ENSG00000124343	ENST00000419513	ENST00000419513,ENST00000381174,ENST00000426774,ENST00000509484,ENST00000519244
ENSG00000147180.AF.chrX.84499090.84499197.84500909.84499771.84499893.84500909	ENSG00000147180	AF	-0.00334632	0.0454399	ZNF711	protein_coding	chrX	ENSG00000147180	ENST00000276123	ENST00000276123,ENST00000360700
ENSG00000135372.AF.chr11.34127164.34127339.34128600.34127576.34127621.34128600	ENSG00000135372	AF	-0.00334691	0.0257892	NAT10	protein_coding	chr11	ENSG00000135372	ENST00000532503	ENST00000532503,ENST00000531723
ENSG00000256294.AF.chr19.44616334.44616450.44619913.44617570.44617722.44619913	ENSG00000256294	AF	-0.00334737	0.0453017	ZNF225	protein_coding	chr19	ENSG00000256294	ENST00000589155	ENST00000589155,ENST00000592780
ENSG00000197111.A3.chr12.53853187.53853584.53853187.53854115	ENSG00000197111	A3	-0.00335034	0.0124465	PCBP2	protein_coding	chr12	ENSG00000197111	ENST00000550585	ENST00000550585,ENST00000546652,ENST00000548190
ENSG00000100142.AL.chr22.38363177.38363632.38363805.38363177.38368237.38368305	ENSG00000100142	AL	-0.00335357	0.0255802	POLR2F	protein_coding	chr22	ENSG00000100142	ENST00000483713	ENST00000483713,ENST00000484894
ENSG00000196549.AF.chr3.154797645.154797790.154801947.154797810.154798255.154801947	ENSG00000196549	AF	-0.00335479	0.0213457	MME	protein_coding	chr3	ENSG00000196549	ENST00000481828	ENST00000481828,ENST00000382989
ENSG00000041357.MX.chr15.78834561.78834825.78834987.78837211.78834561.78836532.78836609.78837211	ENSG00000041357	MX	-0.00335517	0.0104688	PSMA4	protein_coding	chr15	ENSG00000041357	ENST00000559146	ENST00000559146,ENST00000413382,ENST00000560099
ENSG00000134909.AF.chr11.129034322.129061978.129062093.129034322.129149041.129149219	ENSG00000134909	AF	-0.00335825	0.0305099	ARHGAP32	protein_coding	chr11	ENSG00000134909	ENST00000310343	ENST00000310343,ENST00000525234
ENSG00000100225.A3.chr22.32871385.32874968.32871385.32875120	ENSG00000100225	A3	-0.00336361	0.0365048	FBXO7	protein_coding	chr22	ENSG00000100225	ENST00000397426	ENST00000397426,ENST00000452138,ENST00000382058
ENSG00000162989.AF.chr2.155554811.155555989.155566115.155565844.155565888.155566115	ENSG00000162989	AF	-0.00337116	0.0134169	KCNJ3	protein_coding	chr2	ENSG00000162989	ENST00000295101	ENST00000295101,ENST00000493505
ENSG00000170906.A5.chr19.54606206.54606422.54606196.54606422	ENSG00000170906	A5	-0.00337543	0.0112296	NDUFA3	protein_coding	chr19	ENSG00000170906	ENST00000391763	ENST00000391763,ENST00000417903,ENST00000419113,ENST00000485876,ENST00000391762,ENST00000471292,ENST00000451517,ENST00000391764
ENSG00000139117.AL.chr12.39040624.39040895.39064531.39047764.39047872.39064531	ENSG00000139117	AL	-0.00337584	0.0339605	CPNE8	protein_coding	chr12	ENSG00000139117	ENST00000552259	ENST00000552259,ENST00000547417
ENSG00000120942.AL.chr1.11334117.11345701.11348491.11334117.11354930.11355221	ENSG00000120942	AL	-0.003377	0.0351123	UBIAD1	protein_coding	chr1	ENSG00000120942	ENST00000376810	ENST00000376810,ENST00000376804
ENSG00000171817.SE.chr19.38085996.38088349.38088471.38089277	ENSG00000171817	SE	-0.00337871	0.0239101	ZNF540	protein_coding	chr19	ENSG00000171817	ENST00000586134	ENST00000586134,ENST00000589117,ENST00000587220,ENST00000589857,ENST00000316433,ENST00000590588,ENST00000586792
ENSG00000164930.SE.chr8.104337726.104340496.104340644.104341883	ENSG00000164930	SE	-0.0033788	0.0140071	FZD6	protein_coding	chr8	ENSG00000164930	ENST00000522566,ENST00000358755,ENST00000523933,ENST00000523739,ENST00000540287,ENST00000519011,ENST00000521195	ENST00000522566,ENST00000358755,ENST00000523933,ENST00000523739,ENST00000540287,ENST00000519011,ENST00000521195,ENST00000522484
ENSG00000122965.A5.chr12.114400219.114403941.114400219.114403997	ENSG00000122965	A5	-0.00338345	0.0467236	RBM19	protein_coding	chr12	ENSG00000122965	ENST00000546876	ENST00000546876,ENST00000545145,ENST00000392561,ENST00000261741
ENSG00000250588.AF.chr3.158991544.158991672.159583952.159482892.159482927.159583952	ENSG00000250588	AF	-0.0033852	0.0310452	NA	NA	chr3	ENSG00000250588	ENST00000527095	ENST00000527095,ENST00000473061
ENSG00000110514.AF.chr11.47291225.47291301.47295378.47291699.47291797.47295378	ENSG00000110514	AF	-0.00338872	0.0454154	MADD	protein_coding	chr11	ENSG00000110514	ENST00000311027,ENST00000407859,ENST00000349238,ENST00000406482,ENST00000402799	ENST00000311027,ENST00000407859,ENST00000349238,ENST00000406482,ENST00000402799,ENST00000395336
ENSG00000170631.AF.chr8.146171601.146173343.146173916.146171601.146176183.146176261	ENSG00000170631	AF	-0.00338968	0.0120044	ZNF16	protein_coding	chr8	ENSG00000170631	ENST00000529378	ENST00000529378,ENST00000527512,ENST00000527427
ENSG00000198130.SE.chr2.191069958.191073606.191073639.191077682	ENSG00000198130	SE	-0.00340315	0.000606995	HIBCH	protein_coding	chr2	ENSG00000198130	ENST00000359678,ENST00000410045	ENST00000359678,ENST00000410045,ENST00000392332,ENST00000486981
ENSG00000135124.SE.chr12.121660846.121661061.121661237.121666336	ENSG00000135124	SE	-0.00340378	0.0332105	P2RX4	protein_coding	chr12	ENSG00000135124	ENST00000499638	ENST00000499638,ENST00000337233,ENST00000359949,ENST00000543318,ENST00000543171,ENST00000543984,ENST00000397924
ENSG00000105750.A5.chr19.21106222.21116830.21106209.21116830	ENSG00000105750	A5	-0.00340552	0.0382497	ZNF85	protein_coding	chr19	ENSG00000105750	ENST00000596476	ENST00000596476,ENST00000597314,ENST00000601924,ENST00000300540,ENST00000595854,ENST00000601284,ENST00000328178,ENST00000345030
ENSG00000205181.SE.chr20.5482509.5483549.5483729.5484944	ENSG00000205181	SE	-0.00340753	0.0309629	LINC00654	lincRNA	chr20	ENSG00000205181	ENST00000589201	ENST00000589201,ENST00000379053
ENSG00000255794.A3.chr12.97886384.97886955.97886384.97886959	ENSG00000255794	A3	-0.00341008	0.0159768	RMST	processed_transcript	chr12	ENSG00000255794	ENST00000538559,ENST00000548886	ENST00000538559,ENST00000548886,ENST00000541282
ENSG00000015171.AF.chr10.181009.181242.225934.181424.181499.225934	ENSG00000015171	AF	-0.00341048	0.0246731	ZMYND11	protein_coding	chr10	ENSG00000015171	ENST00000381591	ENST00000381591,ENST00000403354,ENST00000381607
ENSG00000087206.AF.chr5.176409624.176433285.176433366.176409624.176433540.176433724	ENSG00000087206	AF	-0.00341414	0.0130036	UIMC1	protein_coding	chr5	ENSG00000087206	ENST00000417486	ENST00000417486,ENST00000510698
ENSG00000099624.RI.chr19.1244314.1244439.1244736.1244824	ENSG00000099624	RI	-0.00342148	0.00665885	ATP5D	protein_coding	chr19	ENSG00000099624	ENST00000215375,ENST00000588538,ENST00000589478	ENST00000215375,ENST00000588538,ENST00000589478,ENST00000590265
ENSG00000108349.A3.chr17.38323114.38323624.38323114.38323751	ENSG00000108349	A3	-0.00342219	5.63e-06	CASC3	protein_coding	chr17	ENSG00000108349	ENST00000577605	ENST00000577605,ENST00000264645
ENSG00000156218.SE.chr15.84614666.84630325.84630553.84639236	ENSG00000156218	SE	-0.00342273	0.0416073	ADAMTSL3	protein_coding	chr15	ENSG00000156218	ENST00000567716	ENST00000567716,ENST00000562296
ENSG00000163812.AF.chr3.45000952.45011101.45011423.45000952.45017425.45017674	ENSG00000163812	AF	-0.00342817	0.0192373	ZDHHC3	protein_coding	chr3	ENSG00000163812	ENST00000478669	ENST00000478669,ENST00000296127
ENSG00000143947.A5.chr2.55459844.55459944.55459654.55459944	ENSG00000143947	A5	-0.00342863	0.0368628	RPS27A	protein_coding	chr2	ENSG00000143947	ENST00000272317	ENST00000272317,ENST00000449323
ENSG00000099203.A5.chr19.10945793.10945932.10945793.10945967	ENSG00000099203	A5	-0.00343133	0.0397543	TMED1	protein_coding	chr19	ENSG00000099203	ENST00000214869,ENST00000588289	ENST00000214869,ENST00000588289,ENST00000591157
ENSG00000159082.AF.chr21.34099228.34100148.34100250.34099228.34100257.34100351	ENSG00000159082	AF	-0.00343285	0.0189026	SYNJ1	protein_coding	chr21	ENSG00000159082	ENST00000382491,ENST00000357345,ENST00000429236	ENST00000382491,ENST00000357345,ENST00000429236,ENST00000382499
ENSG00000154723.AF.chr21.27102112.27107164.27107215.27102112.27107300.27107338	ENSG00000154723	AF	-0.00343471	0.00925226	ATP5J	protein_coding	chr21	ENSG00000154723	ENST00000486002	ENST00000486002,ENST00000400099
ENSG00000162819.AF.chr1.222885895.222886284.222889026.222886718.222886758.222889026	ENSG00000162819	AF	-0.00344283	0.00594173	BROX	protein_coding	chr1	ENSG00000162819	ENST00000340934	ENST00000340934,ENST00000473962,ENST00000537020
ENSG00000255248.AF.chr11.121962448.121971082.121971737.121962448.121972155.121972886	ENSG00000255248	AF	-0.00344707	0.0105577	MIR100HG	processed_transcript	chr11	ENSG00000255248	ENST00000528986	ENST00000528986,ENST00000531381
ENSG00000206530.SE.chr3.113060765.113063363.113063559.113077592	ENSG00000206530	SE	-0.00345102	0.0492701	CFAP44	protein_coding	chr3	ENSG00000206530	ENST00000393845,ENST00000465636	ENST00000393845,ENST00000465636,ENST00000490481
ENSG00000175324.AF.chr8.38029551.38033793.38034006.38029551.38034071.38034248	ENSG00000175324	AF	-0.00345205	0.0121066	LSM1	protein_coding	chr8	ENSG00000175324	ENST00000523511	ENST00000523511,ENST00000520286
ENSG00000170381.AF.chr7.83119590.83270648.83270747.83119590.83277744.83278326	ENSG00000170381	AF	-0.00345221	0.0324465	SEMA3E	protein_coding	chr7	ENSG00000170381	ENST00000427262	ENST00000427262,ENST00000307792
ENSG00000105877.SE.chr7.21600788.21603804.21604015.21609687	ENSG00000105877	SE	-0.00345867	0.0261882	DNAH11	protein_coding	chr7	ENSG00000105877	ENST00000409508,ENST00000328843	ENST00000409508,ENST00000328843,ENST00000496218
ENSG00000117569.AF.chr1.97187378.97187428.97189120.97188273.97188353.97189120	ENSG00000117569	AF	-0.00346172	0.0461871	PTBP2	protein_coding	chr1	ENSG00000117569	ENST00000476419,ENST00000426398	ENST00000476419,ENST00000426398,ENST00000541987
ENSG00000151164.AF.chr12.110939460.110939535.110941611.110940136.110940181.110941611	ENSG00000151164	AF	-0.00346499	0.019505	RAD9B	protein_coding	chr12	ENSG00000151164	ENST00000433301	ENST00000433301,ENST00000358071
ENSG00000049323.A5.chr2.33487891.33488361.33487888.33488361	ENSG00000049323	A5	-0.00346627	0.0127723	LTBP1	protein_coding	chr2	ENSG00000049323	ENST00000354476,ENST00000390003,ENST00000468091	ENST00000354476,ENST00000390003,ENST00000468091,ENST00000404816,ENST00000418533,ENST00000402934,ENST00000404525,ENST00000407925,ENST00000413303
ENSG00000164961.SE.chr8.126094709.126095355.126095500.126103857	ENSG00000164961	SE	-0.00346835	0.0342377	WASHC5	protein_coding	chr8	ENSG00000164961	ENST00000523297	ENST00000523297,ENST00000517845
ENSG00000116641.SE.chr1.63009416.63010618.63010710.63018403	ENSG00000116641	SE	-0.00347518	0.0404533	DOCK7	protein_coding	chr1	ENSG00000116641	ENST00000251157,ENST00000454575	ENST00000251157,ENST00000454575,ENST00000340370
ENSG00000074201.AL.chr11.77327240.77327740.77330651.77329578.77329732.77330651	ENSG00000074201	AL	-0.00347907	0.00218052	CLNS1A	protein_coding	chr11	ENSG00000074201	ENST00000263309,ENST00000525064	ENST00000263309,ENST00000525064,ENST00000528364
ENSG00000101138.AF.chr20.54967427.54967594.54970577.54967751.54967769.54970577	ENSG00000101138	AF	-0.00347933	0.0189991	CSTF1	protein_coding	chr20	ENSG00000101138	ENST00000498689,ENST00000415828	ENST00000498689,ENST00000415828,ENST00000490539
ENSG00000062716.SE.chr17.57812834.57814814.57814904.57816198	ENSG00000062716	SE	-0.00348283	0.0409779	VMP1	protein_coding	chr17	ENSG00000062716	ENST00000262291,ENST00000589823,ENST00000591315,ENST00000545362	ENST00000262291,ENST00000589823,ENST00000591315,ENST00000545362,ENST00000585847,ENST00000536180
ENSG00000196549.AF.chr3.154797645.154797790.154801947.154798753.154799051.154801947	ENSG00000196549	AF	-0.00348399	0.0259786	MME	protein_coding	chr3	ENSG00000196549	ENST00000481828	ENST00000481828,ENST00000491026
ENSG00000164073.AF.chr4.128878747.128886227.128886300.128878747.128887052.128887099	ENSG00000164073	AF	-0.00348507	0.04325	MFSD8	protein_coding	chr4	ENSG00000164073	ENST00000508441	ENST00000508441,ENST00000541133
ENSG00000242086.AL.chr3.195435712.195444383.195444649.195435712.195451551.195452058	ENSG00000242086	AL	-0.00348893	0.0482334	LINC00969	lincRNA	chr3	ENSG00000242086	ENST00000594101	ENST00000594101,ENST00000599566
ENSG00000182446.AF.chr17.79596831.79603942.79604086.79596831.79615460.79615495	ENSG00000182446	AF	-0.00349087	0.00960683	NPLOC4	protein_coding	chr17	ENSG00000182446	ENST00000374747	ENST00000374747,ENST00000570300
ENSG00000231419.AL.chr7.158814488.158817858.158818929.158814488.158818931.158822886	ENSG00000231419	AL	-0.00349184	0.0402025	LINC00689	processed_transcript	chr7	ENSG00000231419	ENST00000438049	ENST00000438049,ENST00000413238
ENSG00000028839.SE.chr6.134305617.134305715.134305809.134308099	ENSG00000028839	SE	-0.00349363	0.0471862	TBPL1	protein_coding	chr6	ENSG00000028839	ENST00000237264	ENST00000237264,ENST00000477527
ENSG00000124222.SE.chr20.57227194.57227352.57227363.57242546	ENSG00000124222	SE	-0.00349496	0.0152883	STX16	protein_coding	chr20	ENSG00000124222	ENST00000361830	ENST00000361830,ENST00000496003,ENST00000358029
ENSG00000197498.A3.chr6.111306341.111310191.111306341.111310231	ENSG00000197498	A3	-0.00349686	0.0273461	RPF2	protein_coding	chr6	ENSG00000197498	ENST00000368864	ENST00000368864,ENST00000441448,ENST00000425871
ENSG00000138738.RI.chr4.121737608.121737729.121737987.121738079	ENSG00000138738	RI	-0.00349743	0.00915878	PRDM5	protein_coding	chr4	ENSG00000138738	ENST00000505484	ENST00000505484,ENST00000264808,ENST00000502409
ENSG00000234608.SE.chr12.112278281.112279131.112279274.112279488	ENSG00000234608	SE	-0.00349757	0.006053	MAPKAPK5-AS1	lincRNA	chr12	ENSG00000234608	ENST00000590479	ENST00000590479,ENST00000443596,ENST00000442119
ENSG00000215252.SE.chr15.34843477.34845096.34845292.34845946	ENSG00000215252	SE	-0.00349957	0.0493914	GOLGA8B	protein_coding	chr15	ENSG00000215252	ENST00000267731,ENST00000569100,ENST00000484716,ENST00000566091	ENST00000267731,ENST00000569100,ENST00000484716,ENST00000566091,ENST00000564575
ENSG00000119383.AF.chr9.131873693.131873910.131882792.131881301.131881420.131882792	ENSG00000119383	AF	-0.00349987	0.0324435	PTPA	protein_coding	chr9	ENSG00000119383	ENST00000355007	ENST00000355007,ENST00000417504
ENSG00000172785.SE.chr9.146158.150509.150725.152034	ENSG00000172785	SE	-0.00351257	0.0482252	CBWD1	protein_coding	chr9	ENSG00000172785	ENST00000487575	ENST00000487575,ENST00000356521,ENST00000314367
ENSG00000104635.AF.chr8.22224818.22224921.22262209.22255741.22255824.22262209	ENSG00000104635	AF	-0.00351746	0.0221361	SLC39A14	protein_coding	chr8	ENSG00000104635	ENST00000381237	ENST00000381237,ENST00000519960
ENSG00000124615.AF.chr6.39893589.39895068.39895455.39893589.39902034.39902236	ENSG00000124615	AF	-0.00351802	0.0387787	MOCS1	protein_coding	chr6	ENSG00000124615	ENST00000373186	ENST00000373186,ENST00000373195
ENSG00000140563.MX.chr15.94774893.94821383.94821492.94841430.94774893.94836080.94836193.94841430	ENSG00000140563	MX	-0.00351963	0.0306014	MCTP2	protein_coding	chr15	ENSG00000140563	ENST00000561608	ENST00000561608,ENST00000556363
ENSG00000112237.AF.chr6.100010824.100016054.100016103.100010824.100016372.100016849	ENSG00000112237	AF	-0.00352307	0.0469925	CCNC	protein_coding	chr6	ENSG00000112237	ENST00000524049	ENST00000524049,ENST00000520429
ENSG00000107186.SE.chr9.13143563.13147547.13147657.13150510	ENSG00000107186	SE	-0.00352942	0.00368588	MPDZ	protein_coding	chr9	ENSG00000107186	ENST00000319217,ENST00000541718,ENST00000381022,ENST00000381015,ENST00000546205	ENST00000319217,ENST00000541718,ENST00000381022,ENST00000381015,ENST00000546205,ENST00000542239
ENSG00000172828.SE.chr16.66995292.66996969.66996987.66997082	ENSG00000172828	SE	-0.00353197	0.0204972	CES3	protein_coding	chr16	ENSG00000172828	ENST00000566453	ENST00000566453,ENST00000303334,ENST00000394037,ENST00000566746,ENST00000568118,ENST00000570236
ENSG00000091039.SE.chr12.76844768.76853639.76853675.76881290	ENSG00000091039	SE	-0.00353986	0.0441505	OSBPL8	protein_coding	chr12	ENSG00000091039	ENST00000261183,ENST00000547540,ENST00000551927	ENST00000261183,ENST00000547540,ENST00000551927,ENST00000393249,ENST00000553139,ENST00000549570
ENSG00000106785.SE.chr9.100872266.100872351.100872516.100881264	ENSG00000106785	SE	-0.00354154	0.0215496	TRIM14	protein_coding	chr9	ENSG00000106785	ENST00000478401	ENST00000478401,ENST00000375098,ENST00000342043,ENST00000341469
ENSG00000101972.AF.chrX.123094410.123094716.123156381.123095568.123095706.123156381	ENSG00000101972	AF	-0.00354628	0.00594026	STAG2	protein_coding	chrX	ENSG00000101972	ENST00000483575	ENST00000483575,ENST00000371157
ENSG00000181929.SE.chr12.49397073.49397341.49397378.49397540	ENSG00000181929	SE	-0.00354651	0.024413	PRKAG1	protein_coding	chr12	ENSG00000181929	ENST00000395170,ENST00000547306,ENST00000316299,ENST00000548065,ENST00000546531,ENST00000552212	ENST00000395170,ENST00000547306,ENST00000316299,ENST00000548065,ENST00000546531,ENST00000552212,ENST00000551770,ENST00000551696
ENSG00000101365.RI.chr20.2639041.2639168.2639284.2639483	ENSG00000101365	RI	-0.00355175	0.0453015	IDH3B	protein_coding	chr20	ENSG00000101365	ENST00000488299,ENST00000380843	ENST00000488299,ENST00000380843,ENST00000466494,ENST00000492240
ENSG00000171302.RI.chr17.76993074.76993726.76993922.76994045	ENSG00000171302	RI	-0.00355547	0.0483398	CANT1	protein_coding	chr17	ENSG00000171302	ENST00000302345	ENST00000302345,ENST00000392446,ENST00000591773
ENSG00000136205.RI.chr7.47314752.47317818.47319762.47319788	ENSG00000136205	RI	-0.00355713	0.0106228	TNS3	protein_coding	chr7	ENSG00000136205	ENST00000428457	ENST00000428457,ENST00000311160
ENSG00000185046.AF.chr12.99225914.99288408.99288642.99225914.99288911.99288986	ENSG00000185046	AF	-0.00355933	0.0265252	ANKS1B	protein_coding	chr12	ENSG00000185046	ENST00000551830	ENST00000551830,ENST00000552407,ENST00000551613
ENSG00000135951.AF.chr2.99743639.99757531.99757612.99743639.99771156.99771380	ENSG00000135951	AF	-0.00355992	0.0015228	TSGA10	protein_coding	chr2	ENSG00000135951	ENST00000464459	ENST00000464459,ENST00000393483
ENSG00000197343.A5.chr7.99156640.99158156.99156630.99158156	ENSG00000197343	A5	-0.00356089	0.0402577	ZNF655	protein_coding	chr7	ENSG00000197343	ENST00000488751,ENST00000422164,ENST00000424881,ENST00000440391,ENST00000394163	ENST00000488751,ENST00000422164,ENST00000424881,ENST00000440391,ENST00000394163,ENST00000427931
ENSG00000008838.SE.chr17.38183287.38183636.38183718.38184162	ENSG00000008838	SE	-0.00356155	0.0249281	MED24	protein_coding	chr17	ENSG00000008838	ENST00000394126,ENST00000356271,ENST00000394128,ENST00000394127,ENST00000535508,ENST00000501516,ENST00000535071,ENST00000580885,ENST00000584782,ENST00000578901	ENST00000394126,ENST00000356271,ENST00000394128,ENST00000394127,ENST00000535508,ENST00000501516,ENST00000535071,ENST00000580885,ENST00000584782,ENST00000578901,ENST00000581058
ENSG00000134398.SE.chr16.23703411.23703505.23703652.23706049	ENSG00000134398	SE	-0.00356476	0.0347276	ERN2	protein_coding	chr16	ENSG00000134398	ENST00000457008,ENST00000256797	ENST00000457008,ENST00000256797,ENST00000562458
ENSG00000128915.SE.chr15.60768366.60770136.60770268.60771202	ENSG00000128915	SE	-0.00356751	0.00697285	ICE2	protein_coding	chr15	ENSG00000128915	ENST00000439632,ENST00000261520,ENST00000558181,ENST00000561114,ENST00000560895	ENST00000439632,ENST00000261520,ENST00000558181,ENST00000561114,ENST00000560895,ENST00000561446
ENSG00000196922.AL.chr8.146201576.146203939.146224989.146221108.146221993.146224989	ENSG00000196922	AL	-0.00356764	0.0496482	ZNF252P	transcribed_unitary_pseudogene	chr8	ENSG00000196922	ENST00000592792	ENST00000592792,ENST00000534037
ENSG00000196628.AF.chr18.53018234.53019026.53019228.53018234.53070685.53070937	ENSG00000196628	AF	-0.00357096	0.0374512	TCF4	protein_coding	chr18	ENSG00000196628	ENST00000562607	ENST00000562607,ENST00000568186
ENSG00000102781.AF.chr13.30857928.30880901.30880993.30857928.30881468.30881621	ENSG00000102781	AF	-0.00357328	0.01684	KATNAL1	protein_coding	chr13	ENSG00000102781	ENST00000414289	ENST00000414289,ENST00000380615
ENSG00000169375.AF.chr15.75722749.75743701.75743926.75722749.75748129.75748183	ENSG00000169375	AF	-0.00357394	0.0386942	SIN3A	protein_coding	chr15	ENSG00000169375	ENST00000394949	ENST00000394949,ENST00000564778
ENSG00000204519.AL.chr19.58196753.58197849.58202022.58196753.58228535.58228669	ENSG00000204519	AL	-0.00357554	0.0423866	ZNF551	protein_coding	chr19	ENSG00000204519	ENST00000282296	ENST00000282296,ENST00000596085
ENSG00000246430.AL.chr8.57408805.57408892.57432680.57430880.57432579.57432680	ENSG00000246430	AL	-0.00357735	0.0412516	LINC00968	lincRNA	chr8	ENSG00000246430	ENST00000519144	ENST00000519144,ENST00000499425
ENSG00000205336.AF.chr16.57676919.57677154.57684165.57683709.57683832.57684165	ENSG00000205336	AF	-0.00357769	0.035107	ADGRG1	protein_coding	chr16	ENSG00000205336	ENST00000568618	ENST00000568618,ENST00000379694
ENSG00000229775.A3.chr10.107944352.107946713.107944352.107946716	ENSG00000229775	A3	-0.00358064	0.0455889	AL353148.1	lincRNA	chr10	ENSG00000229775	ENST00000449761	ENST00000449761,ENST00000452286
ENSG00000128585.AF.chr7.130969821.130969860.131060183.131012656.131012756.131060183	ENSG00000128585	AF	-0.00358218	0.0189975	MKLN1	protein_coding	chr7	ENSG00000128585	ENST00000429546	ENST00000429546,ENST00000458153
ENSG00000074201.AL.chr11.77325575.77327740.77330651.77329578.77329732.77330651	ENSG00000074201	AL	-0.0035865	0.0236859	CLNS1A	protein_coding	chr11	ENSG00000074201	ENST00000525428	ENST00000525428,ENST00000528364
ENSG00000153130.AF.chr4.141264615.141264862.141300275.141294664.141294871.141300275	ENSG00000153130	AF	-0.00358754	0.00667131	SCOC	protein_coding	chr4	ENSG00000153130	ENST00000394203	ENST00000394203,ENST00000608372
ENSG00000196456.AF.chr7.150097790.150098060.150107248.150102862.150102992.150107248	ENSG00000196456	AF	-0.00358762	0.046893	ZNF775	protein_coding	chr7	ENSG00000196456	ENST00000476489	ENST00000476489,ENST00000474836
ENSG00000135241.AF.chr7.108161965.108166473.108166638.108161965.108168501.108168605	ENSG00000135241	AF	-0.00359226	0.0371241	PNPLA8	protein_coding	chr7	ENSG00000135241	ENST00000257694,ENST00000422087	ENST00000257694,ENST00000422087,ENST00000453085
ENSG00000150776.RI.chr11.111945040.111945082.111945611.111945640	ENSG00000150776	RI	-0.00359374	0.0429812	NKAPD1	protein_coding	chr11	ENSG00000150776	ENST00000393047	ENST00000393047,ENST00000526879,ENST00000524989
ENSG00000105738.A3.chr19.38682950.38684177.38682950.38684180	ENSG00000105738	A3	-0.00360046	0.0214475	SIPA1L3	protein_coding	chr19	ENSG00000105738	ENST00000222345	ENST00000222345,ENST00000601054
ENSG00000145147.AF.chr4.20255187.20255617.20258295.20256543.20256698.20258295	ENSG00000145147	AF	-0.00360273	0.0366623	SLIT2	protein_coding	chr4	ENSG00000145147	ENST00000504154	ENST00000504154,ENST00000508824
ENSG00000129422.AF.chr8.17573410.17579221.17579498.17573410.17579930.17580084	ENSG00000129422	AF	-0.0036093	0.0308886	MTUS1	protein_coding	chr8	ENSG00000129422	ENST00000518975	ENST00000518975,ENST00000544260,ENST00000521882
ENSG00000182446.AF.chr17.79596831.79603942.79604172.79596831.79615460.79615495	ENSG00000182446	AF	-0.00361162	0.0356464	NPLOC4	protein_coding	chr17	ENSG00000182446	ENST00000331134	ENST00000331134,ENST00000570300
ENSG00000151287.SE.chr13.103421891.103422362.103422436.103426032	ENSG00000151287	SE	-0.00361169	0.0268725	TEX30	protein_coding	chr13	ENSG00000151287	ENST00000376032,ENST00000376029	ENST00000376032,ENST00000376029,ENST00000376022,ENST00000376021
ENSG00000140153.AF.chr14.102637718.102637847.102661275.102645249.102645313.102661275	ENSG00000140153	AF	-0.0036148	0.039869	WDR20	protein_coding	chr14	ENSG00000140153	ENST00000559708	ENST00000559708,ENST00000558135
ENSG00000126581.AL.chr17.40962328.40962946.40966542.40965921.40966026.40966542	ENSG00000126581	AL	-0.00361623	0.035684	BECN1	protein_coding	chr17	ENSG00000126581	ENST00000588276	ENST00000588276,ENST00000589492
ENSG00000109320.AF.chr4.103422486.103422945.103446669.103423055.103423324.103446669	ENSG00000109320	AF	-0.00361712	0.0364676	NFKB1	protein_coding	chr4	ENSG00000109320	ENST00000226574	ENST00000226574,ENST00000505458
ENSG00000173218.AF.chr1.116184574.116184707.116193898.116185250.116185327.116193898	ENSG00000173218	AF	-0.00361732	0.0448449	VANGL1	protein_coding	chr1	ENSG00000173218	ENST00000355485	ENST00000355485,ENST00000310260
ENSG00000115825.SE.chr2.37486824.37487366.37487527.37494573	ENSG00000115825	SE	-0.00362955	0.000176478	PRKD3	protein_coding	chr2	ENSG00000115825	ENST00000379066,ENST00000234179,ENST00000469275	ENST00000379066,ENST00000234179,ENST00000469275,ENST00000452104
ENSG00000125651.RI.chr19.6380915.6381053.6381133.6381206	ENSG00000125651	RI	-0.00363352	0.000725731	GTF2F1	protein_coding	chr19	ENSG00000125651	ENST00000594213	ENST00000594213,ENST00000394456,ENST00000593678,ENST00000429701,ENST00000594965
ENSG00000134330.AF.chr2.9614693.9614776.9618351.9615803.9616168.9618351	ENSG00000134330	AF	-0.0036348	0.0273721	IAH1	protein_coding	chr2	ENSG00000134330	ENST00000495050	ENST00000495050,ENST00000495494
ENSG00000109184.MX.chr4.52758017.52765436.52765544.52779456.52758017.52777236.52777340.52779456	ENSG00000109184	MX	-0.00363981	0.024146	DCUN1D4	protein_coding	chr4	ENSG00000109184	ENST00000509376,ENST00000381441	ENST00000509376,ENST00000381441,ENST00000510808
ENSG00000008517.A3.chr16.3115688.3115782.3115688.3115785	ENSG00000008517	A3	-0.00364117	0.00245945	IL32	protein_coding	chr16	ENSG00000008517	ENST00000530538	ENST00000530538,ENST00000529550,ENST00000525643,ENST00000528163,ENST00000008180,ENST00000532247,ENST00000396890,ENST00000548652,ENST00000549213,ENST00000552936
ENSG00000175931.A5.chr17.74396002.74396228.74396002.74396303	ENSG00000175931	A5	-0.0036478	0.00567264	UBE2O	protein_coding	chr17	ENSG00000175931	ENST00000319380,ENST00000586409	ENST00000319380,ENST00000586409,ENST00000590658
ENSG00000106462.A5.chr7.148529842.148543562.148529842.148543589	ENSG00000106462	A5	-0.0036523	0.0120783	EZH2	protein_coding	chr7	ENSG00000106462	ENST00000492143,ENST00000460911,ENST00000320356,ENST00000498186	ENST00000492143,ENST00000460911,ENST00000320356,ENST00000498186,ENST00000478654,ENST00000541220,ENST00000476773,ENST00000483967
ENSG00000094914.AF.chr12.53714476.53714985.53715041.53714476.53715127.53715415	ENSG00000094914	AF	-0.00366063	0.0044102	AAAS	protein_coding	chr12	ENSG00000094914	ENST00000549450	ENST00000549450,ENST00000209873
ENSG00000108946.AF.chr17.66508173.66508283.66511535.66508567.66508689.66511535	ENSG00000108946	AF	-0.00366294	0.0380895	PRKAR1A	protein_coding	chr17	ENSG00000108946	ENST00000358598	ENST00000358598,ENST00000585608
ENSG00000175324.A5.chr8.38029551.38033793.38029551.38034071	ENSG00000175324	A5	-0.00366523	0.0382214	LSM1	protein_coding	chr8	ENSG00000175324	ENST00000311351,ENST00000520755	ENST00000311351,ENST00000520755,ENST00000520286
ENSG00000108946.AF.chr17.66508173.66508283.66511535.66508556.66508689.66511535	ENSG00000108946	AF	-0.00367215	0.00340054	PRKAR1A	protein_coding	chr17	ENSG00000108946	ENST00000358598	ENST00000358598,ENST00000592194
ENSG00000143436.SE.chr1.151734028.151734438.151734501.151734581	ENSG00000143436	SE	-0.00367939	0.0464901	MRPL9	protein_coding	chr1	ENSG00000143436	ENST00000492684	ENST00000492684,ENST00000368830,ENST00000467306
ENSG00000050767.AF.chr5.177987749.177989027.177989239.177987749.178016905.178017556	ENSG00000050767	AF	-0.00368115	0.044583	COL23A1	protein_coding	chr5	ENSG00000050767	ENST00000407622	ENST00000407622,ENST00000390654
ENSG00000050767.SE.chr5.177682027.177682788.177682890.177683354	ENSG00000050767	SE	-0.00368115	0.044583	COL23A1	protein_coding	chr5	ENSG00000050767	ENST00000407622	ENST00000407622,ENST00000390654
ENSG00000175455.AF.chr3.123667979.123668312.123668422.123667979.123674690.123677747	ENSG00000175455	AF	-0.00368186	0.0453793	CCDC14	protein_coding	chr3	ENSG00000175455	ENST00000434954	ENST00000434954,ENST00000489746
ENSG00000185201.AL.chr11.308438.309013.309395.308438.314922.315272	ENSG00000185201	AL	-0.00368418	0.00309702	IFITM2	protein_coding	chr11	ENSG00000185201	ENST00000399817,ENST00000602569	ENST00000399817,ENST00000602569,ENST00000399815
ENSG00000143889.AF.chr2.38818790.38827040.38827168.38818790.38829580.38830178	ENSG00000143889	AF	-0.0036883	0.0286138	HNRNPLL	protein_coding	chr2	ENSG00000143889	ENST00000425682	ENST00000425682,ENST00000608859,ENST00000358367
ENSG00000116288.AF.chr1.8014351.8014383.8022823.8021723.8021853.8022823	ENSG00000116288	AF	-0.00368847	0.0320078	PARK7	protein_coding	chr1	ENSG00000116288	ENST00000493373	ENST00000493373,ENST00000338639
ENSG00000119777.SE.chr2.27260570.27260683.27260760.27261014	ENSG00000119777	SE	-0.00368959	0.0431758	TMEM214	protein_coding	chr2	ENSG00000119777	ENST00000425720	ENST00000425720,ENST00000321326,ENST00000238788,ENST00000404032
ENSG00000140937.AF.chr16.65087831.65155783.65155833.65087831.65159673.65160015	ENSG00000140937	AF	-0.0036896	0.0482252	CDH11	protein_coding	chr16	ENSG00000140937	ENST00000566827	ENST00000566827,ENST00000563492
ENSG00000177548.SE.chr16.28931264.28932384.28932534.28935724	ENSG00000177548	SE	-0.00369029	0.0275839	RABEP2	protein_coding	chr16	ENSG00000177548	ENST00000563577	ENST00000563577,ENST00000357573,ENST00000358201,ENST00000562590,ENST00000568703,ENST00000567483,ENST00000561803,ENST00000564473,ENST00000562475,ENST00000570030,ENST00000564579
ENSG00000176153.MX.chr14.65406556.65406711.65406916.65409223.65406556.65408035.65408239.65409223	ENSG00000176153	MX	-0.00369031	0.0178456	GPX2	protein_coding	chr14	ENSG00000176153	ENST00000553522	ENST00000553522,ENST00000557323
ENSG00000057704.AF.chr12.94976314.95010126.95010196.94976314.95044129.95044338	ENSG00000057704	AF	-0.00369279	0.00100704	TMCC3	protein_coding	chr12	ENSG00000057704	ENST00000548918	ENST00000548918,ENST00000261226
ENSG00000154553.A5.chr4.186427806.186434711.186427806.186435857	ENSG00000154553	A5	-0.00369971	0.0345695	PDLIM3	protein_coding	chr4	ENSG00000154553	ENST00000514142	ENST00000514142,ENST00000284771,ENST00000505886
ENSG00000135164.AF.chr7.86781769.86781871.86794250.86792536.86792933.86794250	ENSG00000135164	AF	-0.00370103	0.0231327	DMTF1	protein_coding	chr7	ENSG00000135164	ENST00000430405	ENST00000430405,ENST00000425705
ENSG00000117616.A5.chr1.25570124.25570668.25570124.25570945	ENSG00000117616	A5	-0.00370191	0.0159905	RSRP1	protein_coding	chr1	ENSG00000117616	ENST00000570063	ENST00000570063,ENST00000566395,ENST00000475766
ENSG00000132432.A5.chr7.54825287.54826731.54825287.54826855	ENSG00000132432	A5	-0.00370249	0.00244534	SEC61G	protein_coding	chr7	ENSG00000132432	ENST00000450622	ENST00000450622,ENST00000395535,ENST00000460484
ENSG00000105983.AL.chr7.156476254.156476857.156516806.156480797.156480885.156516806	ENSG00000105983	AL	-0.00370424	0.045989	LMBR1	protein_coding	chr7	ENSG00000105983	ENST00000540390	ENST00000540390,ENST00000461603
ENSG00000089225.AF.chr12.114841741.114843433.114843889.114841741.114845619.114846247	ENSG00000089225	AF	-0.00370609	0.0169867	TBX5	protein_coding	chr12	ENSG00000089225	ENST00000405440	ENST00000405440,ENST00000310346
ENSG00000256667.SE.chr12.10742144.10742614.10742764.10744879	ENSG00000256667	SE	-0.00370842	0.00290441	KLRA1P	transcribed_unprocessed_pseudogene	chr12	ENSG00000256667	ENST00000521068	ENST00000521068,ENST00000341141,ENST00000510134,ENST00000535939,ENST00000503499
ENSG00000094914.AF.chr12.53714476.53714985.53715041.53714476.53715127.53715344	ENSG00000094914	AF	-0.00370957	0.0490931	AAAS	protein_coding	chr12	ENSG00000094914	ENST00000549450	ENST00000549450,ENST00000552161,ENST00000548880
ENSG00000151150.A3.chr10.61819791.61822869.61819584.61822869	ENSG00000151150	A3	-0.00371211	0.0472996	ANK3	protein_coding	chr10	ENSG00000151150	ENST00000514197	ENST00000514197,ENST00000511043
ENSG00000087274.A5.chr4.2911158.2916611.2910331.2916611	ENSG00000087274	A5	-0.00371324	0.0204967	ADD1	protein_coding	chr4	ENSG00000087274	ENST00000513762	ENST00000513762,ENST00000264758,ENST00000446856,ENST00000398125,ENST00000513328,ENST00000503455,ENST00000398123,ENST00000398129,ENST00000514940,ENST00000541051
ENSG00000185442.AF.chr15.93173575.93188744.93188828.93173575.93196366.93196440	ENSG00000185442	AF	-0.00371406	0.0158109	FAM174B	protein_coding	chr15	ENSG00000185442	ENST00000553393	ENST00000553393,ENST00000555696
ENSG00000185442.AL.chr15.93160678.93160955.93173444.93162349.93162689.93173444	ENSG00000185442	AL	-0.00371406	0.0158109	FAM174B	protein_coding	chr15	ENSG00000185442	ENST00000553393	ENST00000553393,ENST00000555696
ENSG00000198270.A5.chr12.112371834.112374496.112371834.112374546	ENSG00000198270	A5	-0.00371411	0.00300393	TMEM116	protein_coding	chr12	ENSG00000198270	ENST00000550831,ENST00000355445,ENST00000354825,ENST00000547878,ENST00000437003,ENST00000552374	ENST00000550831,ENST00000355445,ENST00000354825,ENST00000547878,ENST00000437003,ENST00000552374,ENST00000552801
ENSG00000196565.AF.chr11.5275744.5275867.5276041.5275744.5526581.5526835	ENSG00000196565	AF	-0.0037189	0.0430107	HBG2	protein_coding	chr11	ENSG00000196565	ENST00000336906	ENST00000336906,ENST00000380252
ENSG00000161298.A5.chr19.37096632.37098454.37096249.37098454	ENSG00000161298	A5	-0.00372373	0.00975604	ZNF382	protein_coding	chr19	ENSG00000161298	ENST00000460670,ENST00000463910	ENST00000460670,ENST00000463910,ENST00000460384,ENST00000292928,ENST00000439428
ENSG00000116161.AF.chr1.174968300.174968825.174973750.174969081.174969331.174973750	ENSG00000116161	AF	-0.00372785	0.0265775	CACYBP	protein_coding	chr1	ENSG00000116161	ENST00000367681	ENST00000367681,ENST00000483307
ENSG00000101040.AF.chr20.45976670.45981226.45981268.45976670.45984194.45984401	ENSG00000101040	AF	-0.00373718	0.0165558	ZMYND8	protein_coding	chr20	ENSG00000101040	ENST00000446994	ENST00000446994,ENST00000311275
ENSG00000111328.AF.chr12.123751829.123752716.123752831.123751829.123755434.123755688	ENSG00000111328	AF	-0.00373826	0.00242081	CDK2AP1	protein_coding	chr12	ENSG00000111328	ENST00000535796	ENST00000535796,ENST00000535979
ENSG00000198039.AL.chr7.64378670.64383764.64384809.64378670.64388032.64389416	ENSG00000198039	AL	-0.00373898	0.0181822	ZNF273	protein_coding	chr7	ENSG00000198039	ENST00000489672	ENST00000489672,ENST00000319636
ENSG00000214022.AF.chr7.150065879.150066030.150068317.150066469.150066759.150068317	ENSG00000214022	AF	-0.0037428	0.0357475	REPIN1	protein_coding	chr7	ENSG00000214022	ENST00000444957	ENST00000444957,ENST00000518462
ENSG00000089335.A5.chr19.35168761.35169642.35168701.35169642	ENSG00000089335	A5	-0.00374533	0.00159234	ZNF302	protein_coding	chr19	ENSG00000089335	ENST00000512455,ENST00000509528,ENST00000423823,ENST00000507959,ENST00000446502	ENST00000512455,ENST00000509528,ENST00000423823,ENST00000507959,ENST00000446502,ENST00000502743,ENST00000510002
ENSG00000103121.SE.chr16.81010076.81014375.81014484.81030919	ENSG00000103121	SE	-0.00374561	0.0044464	CMC2	protein_coding	chr16	ENSG00000103121	ENST00000486645	ENST00000486645,ENST00000566047,ENST00000565108,ENST00000564174
ENSG00000186594.RI.chr17.1614805.1615693.1616997.1617308	ENSG00000186594	RI	-0.00376332	0.0320771	MIR22HG	lincRNA	chr17	ENSG00000186594	ENST00000574306	ENST00000574306,ENST00000334146
ENSG00000028203.A5.chr12.95612389.95645716.95612121.95645716	ENSG00000028203	A5	-0.00376417	0.0373346	VEZT	protein_coding	chr12	ENSG00000028203	ENST00000546409	ENST00000546409,ENST00000551356,ENST00000551311,ENST00000546365,ENST00000551902,ENST00000546445
ENSG00000160014.AF.chr19.47104331.47104433.47109084.47104493.47104694.47109084	ENSG00000160014	AF	-0.00377447	0.00904761	CALM3	protein_coding	chr19	ENSG00000160014	ENST00000391918	ENST00000391918,ENST00000291295
ENSG00000168234.AF.chr18.21693317.21693629.21694518.21694304.21694334.21694518	ENSG00000168234	AF	-0.00377651	0.0149015	TTC39C	protein_coding	chr18	ENSG00000168234	ENST00000540918	ENST00000540918,ENST00000581394
ENSG00000162687.SE.chr1.196436916.196438124.196438198.196448309	ENSG00000162687	SE	-0.0037784	0.0284408	KCNT2	protein_coding	chr1	ENSG00000162687	ENST00000367433,ENST00000367431,ENST00000609185,ENST00000451324,ENST00000294725	ENST00000367433,ENST00000367431,ENST00000609185,ENST00000451324,ENST00000294725,ENST00000610076
ENSG00000116288.AF.chr1.8014351.8014383.8022823.8022029.8022161.8022823	ENSG00000116288	AF	-0.00378086	0.0312878	PARK7	protein_coding	chr1	ENSG00000116288	ENST00000493373	ENST00000493373,ENST00000377488
ENSG00000111271.SE.chr12.112124043.112124155.112124178.112130501	ENSG00000111271	SE	-0.00378192	0.00591132	ACAD10	protein_coding	chr12	ENSG00000111271	ENST00000514615	ENST00000514615,ENST00000392636,ENST00000511915,ENST00000509936,ENST00000413681,ENST00000549590,ENST00000455480,ENST00000507135,ENST00000313698
ENSG00000137177.SE.chr6.17765177.17771345.17771449.17772139	ENSG00000137177	SE	-0.0037838	0.00226738	KIF13A	protein_coding	chr6	ENSG00000137177	ENST00000502297,ENST00000259711	ENST00000502297,ENST00000259711,ENST00000378814,ENST00000378843,ENST00000378826,ENST00000378816
ENSG00000172466.AF.chr18.32920697.32923708.32923896.32920697.32924324.32924420	ENSG00000172466	AF	-0.00378791	0.00393607	ZNF24	protein_coding	chr18	ENSG00000172466	ENST00000589539	ENST00000589539,ENST00000261332
ENSG00000120071.AF.chr17.44249598.44271116.44271245.44249598.44301037.44301174	ENSG00000120071	AF	-0.00378978	0.0400799	KANSL1	protein_coding	chr17	ENSG00000120071	ENST00000571698	ENST00000571698,ENST00000574590
ENSG00000267106.MX.chr19.9732321.9737460.9737536.9742904.9732321.9738392.9738482.9742904	ENSG00000267106	MX	-0.00379001	0.0396868	ZNF561-AS1	processed_transcript	chr19	ENSG00000267106	ENST00000587536,ENST00000592851	ENST00000587536,ENST00000592851,ENST00000588765
ENSG00000122786.AL.chr7.134552555.134584583.134584804.134552555.134613505.134613651	ENSG00000122786	AL	-0.00379013	0.00345982	CALD1	protein_coding	chr7	ENSG00000122786	ENST00000489019	ENST00000489019,ENST00000454108,ENST00000435928
ENSG00000140153.AF.chr14.102605840.102606066.102661275.102645249.102645313.102661275	ENSG00000140153	AF	-0.00379067	0.0293506	WDR20	protein_coding	chr14	ENSG00000140153	ENST00000557485	ENST00000557485,ENST00000558135
ENSG00000153250.AF.chr2.161223902.161263975.161264400.161223902.161272649.161272689	ENSG00000153250	AF	-0.00379475	0.00246378	RBMS1	protein_coding	chr2	ENSG00000153250	ENST00000409972	ENST00000409972,ENST00000409289
ENSG00000109846.AF.chr11.111782646.111783458.111783651.111782646.111794427.111794446	ENSG00000109846	AF	-0.00379666	0.00536826	CRYAB	protein_coding	chr11	ENSG00000109846	ENST00000528628	ENST00000528628,ENST00000527950
ENSG00000169344.SE.chr16.20360534.20361030.20361191.20361972	ENSG00000169344	SE	-0.00380348	0.0176661	UMOD	protein_coding	chr16	ENSG00000169344	ENST00000574195	ENST00000574195,ENST00000396142,ENST00000302509,ENST00000396138,ENST00000570689,ENST00000571174,ENST00000577168,ENST00000576688,ENST00000570757,ENST00000576546,ENST00000570972
ENSG00000206560.A5.chr3.15836813.15837912.15836813.15839478	ENSG00000206560	A5	-0.00380353	0.0104604	ANKRD28	protein_coding	chr3	ENSG00000206560	ENST00000461696	ENST00000461696,ENST00000497037
ENSG00000115042.SE.chr2.96068620.96071025.96071150.96071301	ENSG00000115042	SE	-0.00380963	0.0332874	FAHD2A	protein_coding	chr2	ENSG00000115042	ENST00000447036	ENST00000447036,ENST00000233379
ENSG00000172531.RI.chr11.67166193.67166327.67166411.67166634	ENSG00000172531	RI	-0.00380967	0.0138459	PPP1CA	protein_coding	chr11	ENSG00000172531	ENST00000532279	ENST00000532279,ENST00000312989,ENST00000532446,ENST00000526510,ENST00000376745,ENST00000358239
ENSG00000198000.AF.chr9.95086491.95087588.95087632.95086491.95087851.95087918	ENSG00000198000	AF	-0.0038164	0.0380018	NOL8	protein_coding	chr9	ENSG00000198000	ENST00000543985,ENST00000535649	ENST00000543985,ENST00000535649,ENST00000536624
ENSG00000115677.AF.chr2.242207956.242254985.242255257.242207956.242256286.242256476	ENSG00000115677	AF	-0.00382477	0.0192098	HDLBP	protein_coding	chr2	ENSG00000115677	ENST00000310931	ENST00000310931,ENST00000425989
ENSG00000104731.SE.chr16.87760530.87764158.87764250.87782279	ENSG00000104731	SE	-0.00382567	0.00571408	KLHDC4	protein_coding	chr16	ENSG00000104731	ENST00000567298,ENST00000316853,ENST00000353170,ENST00000270583,ENST00000562155,ENST00000562261,ENST00000566661	ENST00000567298,ENST00000316853,ENST00000353170,ENST00000270583,ENST00000562155,ENST00000562261,ENST00000566661,ENST00000347925
ENSG00000125826.RI.chr20.409135.409233.409595.409738	ENSG00000125826	RI	-0.00383031	0.0467492	RBCK1	protein_coding	chr20	ENSG00000125826	ENST00000468272	ENST00000468272,ENST00000382214,ENST00000415942,ENST00000356286,ENST00000353660,ENST00000382181
ENSG00000169241.AF.chr1.155107869.155108168.155108775.155108373.155108467.155108775	ENSG00000169241	AF	-0.00383441	0.0304752	SLC50A1	protein_coding	chr1	ENSG00000169241	ENST00000465546	ENST00000465546,ENST00000506037
ENSG00000158987.SE.chr5.130857214.130867794.130867887.130868655	ENSG00000158987	SE	-0.00383777	0.038098	RAPGEF6	protein_coding	chr5	ENSG00000158987	ENST00000514179,ENST00000504575	ENST00000514179,ENST00000504575,ENST00000513227
ENSG00000105879.AL.chr7.107394423.107395863.107396037.107394423.107398588.107399016	ENSG00000105879	AL	-0.00384257	0.00285879	CBLL1	protein_coding	chr7	ENSG00000105879	ENST00000487517	ENST00000487517,ENST00000415884
ENSG00000138772.AF.chr4.79472912.79473013.79475590.79475074.79475199.79475590	ENSG00000138772	AF	-0.00384538	0.0474653	ANXA3	protein_coding	chr4	ENSG00000138772	ENST00000503570	ENST00000503570,ENST00000508214
ENSG00000160014.AF.chr19.47104331.47104433.47109084.47104621.47104694.47109084	ENSG00000160014	AF	-0.00384917	0.00812682	CALM3	protein_coding	chr19	ENSG00000160014	ENST00000391918	ENST00000391918,ENST00000602169
ENSG00000167766.SE.chr19.53164096.53177435.53177506.53193696	ENSG00000167766	SE	-0.00385144	0.0382691	ZNF83	protein_coding	chr19	ENSG00000167766	ENST00000601257,ENST00000598536	ENST00000601257,ENST00000598536,ENST00000594682,ENST00000595171,ENST00000596440,ENST00000602232,ENST00000600457,ENST00000598190
ENSG00000116729.AF.chr1.68659910.68697386.68697508.68659910.68697877.68698206	ENSG00000116729	AF	-0.00385302	0.0225859	WLS	protein_coding	chr1	ENSG00000116729	ENST00000527864	ENST00000527864,ENST00000370971
ENSG00000095059.A5.chr19.12790736.12790964.12790736.12790975	ENSG00000095059	A5	-0.00385606	0.0026798	DHPS	protein_coding	chr19	ENSG00000095059	ENST00000593423,ENST00000595100	ENST00000593423,ENST00000595100,ENST00000210060,ENST00000351660,ENST00000594424,ENST00000601537,ENST00000595844,ENST00000597152,ENST00000596162
ENSG00000169371.AF.chr15.75913397.75918007.75918156.75913397.75918580.75918810	ENSG00000169371	AF	-0.00386767	0.0126408	SNUPN	protein_coding	chr15	ENSG00000169371	ENST00000308588	ENST00000308588,ENST00000564086
ENSG00000197584.SE.chr3.178525253.178542346.178542470.178543376	ENSG00000197584	SE	-0.00387462	0.030289	KCNMB2	protein_coding	chr3	ENSG00000197584	ENST00000422927	ENST00000422927,ENST00000437510,ENST00000420517,ENST00000452583,ENST00000432997,ENST00000455865,ENST00000358316
ENSG00000205670.AL.chr21.35757942.35760927.35761452.35757942.35772009.35772473	ENSG00000205670	AL	-0.00387928	0.00164714	SMIM11A	protein_coding	chr21	ENSG00000205670	ENST00000399292	ENST00000399292,ENST00000489469
ENSG00000172893.AF.chr11.71158780.71159359.71159439.71158780.71163740.71163914	ENSG00000172893	AF	-0.00387989	0.0187355	DHCR7	protein_coding	chr11	ENSG00000172893	ENST00000407721	ENST00000407721,ENST00000527452
ENSG00000083750.AF.chrX.55744182.55744221.55745747.55744318.55744852.55745747	ENSG00000083750	AF	-0.00388697	0.030071	RRAGB	protein_coding	chrX	ENSG00000083750	ENST00000414239	ENST00000414239,ENST00000262850
ENSG00000151612.A5.chr4.146791630.146806830.146791630.146807185	ENSG00000151612	A5	-0.00388727	0.000320272	ZNF827	protein_coding	chr4	ENSG00000151612	ENST00000508784,ENST00000513320,ENST00000379448	ENST00000508784,ENST00000513320,ENST00000379448,ENST00000508995
ENSG00000159110.AL.chr21.34633032.34634866.34635061.34633032.34635098.34635160	ENSG00000159110	AL	-0.00388799	0.00424599	IFNAR2	protein_coding	chr21	ENSG00000159110	ENST00000382264	ENST00000382264,ENST00000382238,ENST00000443073
ENSG00000185634.SE.chr15.49135785.49143385.49143445.49148150	ENSG00000185634	SE	-0.00389019	0.0121486	SHC4	protein_coding	chr15	ENSG00000185634	ENST00000332408,ENST00000396535,ENST00000537958	ENST00000332408,ENST00000396535,ENST00000537958,ENST00000557797
ENSG00000012061.AF.chr19.45926639.45927039.45927097.45926639.45981994.45982086	ENSG00000012061	AF	-0.00389193	0.0400041	ERCC1	protein_coding	chr19	ENSG00000012061	ENST00000340192	ENST00000340192,ENST00000423698
ENSG00000140488.A3.chr15.72581628.72581716.72581625.72581716	ENSG00000140488	A3	-0.00389237	0.0147181	CELF6	protein_coding	chr15	ENSG00000140488	ENST00000395258,ENST00000287202,ENST00000539635,ENST00000437872,ENST00000567083	ENST00000395258,ENST00000287202,ENST00000539635,ENST00000437872,ENST00000567083,ENST00000543764
ENSG00000134709.AF.chr1.60280533.60280852.60287530.60282304.60282390.60287530	ENSG00000134709	AF	-0.00389937	0.0450108	HOOK1	protein_coding	chr1	ENSG00000134709	ENST00000371208	ENST00000371208,ENST00000395561
ENSG00000171444.AF.chr5.112487119.112540210.112540273.112487119.112630026.112630646	ENSG00000171444	AF	-0.00390103	0.0311265	MCC	protein_coding	chr5	ENSG00000171444	ENST00000511847	ENST00000511847,ENST00000302475
ENSG00000108523.AL.chr17.4846236.4847853.4847896.4846236.4848010.4848517	ENSG00000108523	AL	-0.00390353	0.0107413	RNF167	protein_coding	chr17	ENSG00000108523	ENST00000570492	ENST00000570492,ENST00000576965
ENSG00000085662.AF.chr7.134136505.134143749.134143850.134136505.134143874.134144036	ENSG00000085662	AF	-0.00390851	0.0367766	AKR1B1	protein_coding	chr7	ENSG00000085662	ENST00000426422	ENST00000426422,ENST00000491741,ENST00000467829
ENSG00000182179.SE.chr3.49849976.49850081.49850171.49850495	ENSG00000182179	SE	-0.00391007	0.0371382	UBA7	protein_coding	chr3	ENSG00000182179	ENST00000333486	ENST00000333486,ENST00000494212
ENSG00000188612.AF.chr17.73177283.73178477.73178658.73177283.73178909.73179051	ENSG00000188612	AF	-0.00391082	0.023775	SUMO2	protein_coding	chr17	ENSG00000188612	ENST00000578238	ENST00000578238,ENST00000314523
ENSG00000068745.AL.chr3.48730542.48730612.48732523.48730881.48731673.48732523	ENSG00000068745	AL	-0.0039165	0.00407124	IP6K2	protein_coding	chr3	ENSG00000068745	ENST00000437427	ENST00000437427,ENST00000340879
ENSG00000140443.SE.chr15.99364169.99367409.99367471.99434554	ENSG00000140443	SE	-0.00391826	0.00190095	IGF1R	protein_coding	chr15	ENSG00000140443	ENST00000560277	ENST00000560277,ENST00000560186
ENSG00000118503.A5.chr6.138188679.138192350.138188631.138192350	ENSG00000118503	A5	-0.00391849	0.000655717	TNFAIP3	protein_coding	chr6	ENSG00000118503	ENST00000421450	ENST00000421450,ENST00000237289
ENSG00000154556.A3.chr4.186545648.186547986.186545611.186547986	ENSG00000154556	A3	-0.0039198	0.0383434	SORBS2	protein_coding	chr4	ENSG00000154556	ENST00000418609,ENST00000431808,ENST00000284776,ENST00000355634	ENST00000418609,ENST00000431808,ENST00000284776,ENST00000355634,ENST00000487184
ENSG00000164398.AF.chr5.131329944.131347198.131347355.131329944.131347782.131347936	ENSG00000164398	AF	-0.00392217	0.0377698	ACSL6	protein_coding	chr5	ENSG00000164398	ENST00000379264	ENST00000379264,ENST00000477640
ENSG00000132424.A5.chr6.99850586.99851705.99850586.99852479	ENSG00000132424	A5	-0.00392325	0.021269	PNISR	protein_coding	chr6	ENSG00000132424	ENST00000478777	ENST00000478777,ENST00000476159
ENSG00000168310.AF.chr4.185350224.185395144.185395201.185350224.185395533.185395702	ENSG00000168310	AF	-0.00394061	0.0418595	IRF2	protein_coding	chr4	ENSG00000168310	ENST00000509274	ENST00000509274,ENST00000512020
ENSG00000169764.AF.chr2.64068138.64068366.64083440.64068844.64069338.64083440	ENSG00000169764	AF	-0.00394351	0.00536133	UGP2	protein_coding	chr2	ENSG00000169764	ENST00000483108	ENST00000483108,ENST00000337130
ENSG00000160799.A3.chr3.47018333.47023422.47018270.47023422	ENSG00000160799	A3	-0.00394408	0.0223262	CCDC12	protein_coding	chr3	ENSG00000160799	ENST00000446836	ENST00000446836,ENST00000492819
ENSG00000103121.MX.chr16.81010076.81014375.81014484.81030919.81010076.81015411.81015482.81030919	ENSG00000103121	MX	-0.00394762	0.00265985	CMC2	protein_coding	chr16	ENSG00000103121	ENST00000486645	ENST00000486645,ENST00000563779,ENST00000219400,ENST00000564249,ENST00000565650,ENST00000565914
ENSG00000100100.SE.chr22.31679274.31685301.31685379.31685485	ENSG00000100100	SE	-0.00395893	0.0241593	PIK3IP1	protein_coding	chr22	ENSG00000100100	ENST00000215912,ENST00000480654,ENST00000493034,ENST00000487265	ENST00000215912,ENST00000480654,ENST00000493034,ENST00000487265,ENST00000441972
ENSG00000120837.AF.chr12.104529310.104531154.104531795.104529310.104531919.104532019	ENSG00000120837	AF	-0.00396075	0.00681031	NFYB	protein_coding	chr12	ENSG00000120837	ENST00000551727	ENST00000551727,ENST00000550881
ENSG00000173598.AF.chr12.93771659.93772197.93788385.93772354.93772566.93788385	ENSG00000173598	AF	-0.00396479	0.0248835	NUDT4	protein_coding	chr12	ENSG00000173598	ENST00000337179	ENST00000337179,ENST00000547014
ENSG00000184517.AF.chr16.75182390.75182541.75186807.75182949.75183165.75186807	ENSG00000184517	AF	-0.00396556	0.0192282	ZFP1	protein_coding	chr16	ENSG00000184517	ENST00000570010	ENST00000570010,ENST00000567481
ENSG00000125459.A3.chr1.155583024.155583216.155583024.155583253	ENSG00000125459	A3	-0.00396681	0.0214297	MSTO1	protein_coding	chr1	ENSG00000125459	ENST00000494995	ENST00000494995,ENST00000490743,ENST00000245564,ENST00000368341,ENST00000483734,ENST00000475253,ENST00000466815,ENST00000462250
ENSG00000182796.SE.chr12.56224867.56225041.56225133.56226743	ENSG00000182796	SE	-0.00397396	0.02229	TMEM198B	transcribed_unitary_pseudogene	chr12	ENSG00000182796	ENST00000508246	ENST00000508246,ENST00000482378
ENSG00000101972.AF.chrX.123094369.123094716.123156381.123095589.123095706.123156381	ENSG00000101972	AF	-0.00397785	0.0284298	STAG2	protein_coding	chrX	ENSG00000101972	ENST00000455404	ENST00000455404,ENST00000458176
ENSG00000165795.AF.chr14.21492255.21493223.21493298.21492255.21493553.21493691	ENSG00000165795	AF	-0.00397899	0.00770256	NDRG2	protein_coding	chr14	ENSG00000165795	ENST00000555142	ENST00000555142,ENST00000556457
ENSG00000082269.MX.chr6.71125079.71136142.71136235.71138007.71125079.71136273.71136412.71138007	ENSG00000082269	MX	-0.0039842	0.00433136	FAM135A	protein_coding	chr6	ENSG00000082269	ENST00000418814,ENST00000370479,ENST00000361499	ENST00000418814,ENST00000370479,ENST00000361499,ENST00000515280
ENSG00000145428.SE.chr4.154649513.154669797.154669938.154672590	ENSG00000145428	SE	-0.00399077	0.0276593	RNF175	protein_coding	chr4	ENSG00000145428	ENST00000347063	ENST00000347063,ENST00000513656
ENSG00000124549.AL.chr6.26429013.26430166.26430816.26429013.26431500.26432611	ENSG00000124549	AL	-0.00399138	0.0441443	BTN2A3P	transcribed_unprocessed_pseudogene	chr6	ENSG00000124549	ENST00000465856	ENST00000465856,ENST00000466808
ENSG00000124549.RI.chr6.26423161.26423505.26423627.26423987	ENSG00000124549	RI	-0.00399138	0.0441443	BTN2A3P	transcribed_unprocessed_pseudogene	chr6	ENSG00000124549	ENST00000465856	ENST00000465856,ENST00000466808
ENSG00000167549.SE.chr17.27946791.27948242.27948441.27949706	ENSG00000167549	SE	-0.0039953	0.0469167	CORO6	protein_coding	chr17	ENSG00000167549	ENST00000345068,ENST00000459686	ENST00000345068,ENST00000459686,ENST00000584602
ENSG00000158545.A5.chr16.88644134.88653008.88643783.88653008	ENSG00000158545	A5	-0.00400475	0.0412928	ZC3H18	protein_coding	chr16	ENSG00000158545	ENST00000301011,ENST00000452588	ENST00000301011,ENST00000452588,ENST00000569435
ENSG00000070882.A5.chr7.24870524.24873706.24870524.24874105	ENSG00000070882	A5	-0.00401398	0.00792324	OSBPL3	protein_coding	chr7	ENSG00000070882	ENST00000409863,ENST00000409452,ENST00000409759,ENST00000409555	ENST00000409863,ENST00000409452,ENST00000409759,ENST00000409555,ENST00000313367,ENST00000352860,ENST00000353930,ENST00000431825,ENST00000396431,ENST00000396429,ENST00000409069
ENSG00000138735.AF.chr4.120528452.120548305.120548788.120528452.120549675.120550146	ENSG00000138735	AF	-0.0040148	0.0383033	PDE5A	protein_coding	chr4	ENSG00000138735	ENST00000264805	ENST00000264805,ENST00000354960
ENSG00000182247.AF.chr3.23244511.23244753.23250183.23244784.23244955.23250183	ENSG00000182247	AF	-0.00401653	0.0289788	UBE2E2	protein_coding	chr3	ENSG00000182247	ENST00000425792	ENST00000425792,ENST00000396703
ENSG00000226312.AL.chr2.202005012.202005168.202013457.202008859.202009025.202013457	ENSG00000226312	AL	-0.00401654	0.0430656	CFLAR-AS1	antisense_RNA	chr2	ENSG00000226312	ENST00000415011	ENST00000415011,ENST00000598453
ENSG00000065600.SE.chr1.212560442.212560955.212561074.212583767	ENSG00000065600	SE	-0.00402108	0.0100133	TMEM206	protein_coding	chr1	ENSG00000065600	ENST00000471937	ENST00000471937,ENST00000261455,ENST00000535273
ENSG00000133808.A3.chr11.12302646.12308634.12302646.12308637	ENSG00000133808	A3	-0.00402111	0.016045	MICALCL	protein_coding	chr11	ENSG00000133808	ENST00000529028	ENST00000529028,ENST00000533534
ENSG00000230666.A3.chr19.45052495.45059835.45052398.45059835	ENSG00000230666	A3	-0.00403091	0.0112548	CEACAM22P	transcribed_unprocessed_pseudogene	chr19	ENSG00000230666	ENST00000455455	ENST00000455455,ENST00000446628
ENSG00000108306.AF.chr17.37499494.37557614.37557916.37499494.37558426.37558776	ENSG00000108306	AF	-0.00403624	0.0250594	FBXL20	protein_coding	chr17	ENSG00000108306	ENST00000264658	ENST00000264658,ENST00000577399
ENSG00000134262.A5.chr1.114447415.114447543.114447415.114447564	ENSG00000134262	A5	-0.00404405	0.031516	AP4B1	protein_coding	chr1	ENSG00000134262	ENST00000369571	ENST00000369571,ENST00000256658,ENST00000484201,ENST00000369564,ENST00000432415
ENSG00000075790.AL.chr7.107253877.107255691.107256319.107253877.107258773.107259891	ENSG00000075790	AL	-0.00404912	0.0289059	BCAP29	protein_coding	chr7	ENSG00000075790	ENST00000379121,ENST00000436699	ENST00000379121,ENST00000436699,ENST00000379117
ENSG00000153130.AF.chr4.141294628.141294698.141300275.141297575.141297932.141300275	ENSG00000153130	AF	-0.00405312	0.0321995	SCOC	protein_coding	chr4	ENSG00000153130	ENST00000512749	ENST00000512749,ENST00000502535
ENSG00000100425.A3.chr22.50181535.50187682.50181170.50187682	ENSG00000100425	A3	-0.00405447	0.046525	BRD1	protein_coding	chr22	ENSG00000100425	ENST00000404760,ENST00000342989	ENST00000404760,ENST00000342989,ENST00000438393
ENSG00000136824.A5.chr9.106856767.106857605.106856758.106857605	ENSG00000136824	A5	-0.00405533	0.0404937	SMC2	protein_coding	chr9	ENSG00000136824	ENST00000286398	ENST00000286398,ENST00000374793
ENSG00000148053.AF.chr9.87285575.87285875.87317074.87287002.87287086.87317074	ENSG00000148053	AF	-0.0040576	0.0273186	NTRK2	protein_coding	chr9	ENSG00000148053	ENST00000359847	ENST00000359847,ENST00000395866
ENSG00000133687.AF.chr12.29921008.29935743.29935979.29921008.29936383.29936743	ENSG00000133687	AF	-0.00405956	0.0499113	TMTC1	protein_coding	chr12	ENSG00000133687	ENST00000553189	ENST00000553189,ENST00000539277
ENSG00000156931.AF.chr3.184529971.184530013.184542333.184535094.184535232.184542333	ENSG00000156931	AF	-0.00406491	0.0439842	VPS8	protein_coding	chr3	ENSG00000156931	ENST00000446204	ENST00000446204,ENST00000445089
ENSG00000072849.A3.chr17.5384709.5386129.5384462.5386129	ENSG00000072849	A3	-0.00406524	0.037146	DERL2	protein_coding	chr17	ENSG00000072849	ENST00000573637,ENST00000574700	ENST00000573637,ENST00000574700,ENST00000576551
ENSG00000166348.A5.chr10.75335433.75335553.75335433.75335894	ENSG00000166348	A5	-0.00406691	0.0294792	USP54	protein_coding	chr10	ENSG00000166348	ENST00000498143	ENST00000498143,ENST00000433394
ENSG00000175455.AL.chr3.123616358.123616460.123649949.123632572.123633979.123649949	ENSG00000175455	AL	-0.00407087	0.039017	CCDC14	protein_coding	chr3	ENSG00000175455	ENST00000479903	ENST00000479903,ENST00000495381
ENSG00000081189.AF.chr5.88119747.88178772.88179041.88119747.88180306.88180385	ENSG00000081189	AF	-0.00407188	0.0480403	MEF2C	protein_coding	chr5	ENSG00000081189	ENST00000514015	ENST00000514015,ENST00000502983
ENSG00000151689.A5.chr2.191221534.191224765.191221343.191224765	ENSG00000151689	A5	-0.00408107	0.0285512	INPP1	protein_coding	chr2	ENSG00000151689	ENST00000458193	ENST00000458193,ENST00000409027
ENSG00000064607.AF.chr19.19141891.19144246.19144308.19141891.19144571.19144625	ENSG00000064607	AF	-0.00408312	0.0187375	SUGP2	protein_coding	chr19	ENSG00000064607	ENST00000452918	ENST00000452918,ENST00000594773
ENSG00000111328.AF.chr12.123751829.123753652.123753786.123751829.123756704.123756881	ENSG00000111328	AF	-0.0040844	0.0200959	CDK2AP1	protein_coding	chr12	ENSG00000111328	ENST00000538446	ENST00000538446,ENST00000544658
ENSG00000161405.SE.chr17.37947836.37948926.37949186.37985640	ENSG00000161405	SE	-0.00408726	0.0440973	IKZF3	protein_coding	chr17	ENSG00000161405	ENST00000346872,ENST00000293068,ENST00000350532,ENST00000346243,ENST00000351680	ENST00000346872,ENST00000293068,ENST00000350532,ENST00000346243,ENST00000351680,ENST00000377958
ENSG00000004864.SE.chr7.95838289.95864114.95864229.95906508	ENSG00000004864	SE	-0.00408965	0.0331767	SLC25A13	protein_coding	chr7	ENSG00000004864	ENST00000265631,ENST00000416240	ENST00000265631,ENST00000416240,ENST00000542654,ENST00000472162
ENSG00000020256.A3.chr20.50803610.50808130.50803604.50808130	ENSG00000020256	A3	-0.00409014	0.0100798	ZFP64	protein_coding	chr20	ENSG00000020256	ENST00000371518,ENST00000361387,ENST00000346617,ENST00000216923	ENST00000371518,ENST00000361387,ENST00000346617,ENST00000216923,ENST00000371515
ENSG00000198431.A5.chr12.104681124.104682709.104680887.104682709	ENSG00000198431	A5	-0.00409552	0.00169866	TXNRD1	protein_coding	chr12	ENSG00000198431	ENST00000526691,ENST00000388854	ENST00000526691,ENST00000388854,ENST00000526266,ENST00000503506,ENST00000531691,ENST00000526390,ENST00000531689,ENST00000529546,ENST00000526207,ENST00000540716,ENST00000528079
ENSG00000155324.AF.chr5.125707005.125707259.125801118.125758838.125759381.125801118	ENSG00000155324	AF	-0.00409556	0.0432503	GRAMD2B	protein_coding	chr5	ENSG00000155324	ENST00000506445	ENST00000506445,ENST00000515200,ENST00000285689
ENSG00000243317.SE.chr7.135347342.135357501.135357554.135373652	ENSG00000243317	SE	-0.00409818	0.00605789	STMP1	protein_coding	chr7	ENSG00000243317	ENST00000509448	ENST00000509448,ENST00000422968
ENSG00000178209.AF.chr8.145012860.145017947.145018126.145012860.145018816.145018905	ENSG00000178209	AF	-0.00410168	0.00686283	PLEC	protein_coding	chr8	ENSG00000178209	ENST00000354589	ENST00000354589,ENST00000398774
ENSG00000152219.AF.chr11.30349583.30352921.30354413.30353191.30353347.30354413	ENSG00000152219	AF	-0.00410283	0.0163778	ARL14EP	protein_coding	chr11	ENSG00000152219	ENST00000530909	ENST00000530909,ENST00000533457
ENSG00000111554.SE.chr12.68689146.68690703.68690762.68696400	ENSG00000111554	SE	-0.00410974	0.00778931	MDM1	protein_coding	chr12	ENSG00000111554	ENST00000540418,ENST00000303145,ENST00000411698	ENST00000540418,ENST00000303145,ENST00000411698,ENST00000539972
ENSG00000197841.A5.chr19.35225265.35225875.35225160.35225875	ENSG00000197841	A5	-0.00411459	0.033404	ZNF181	protein_coding	chr19	ENSG00000197841	ENST00000599244	ENST00000599244,ENST00000392232
ENSG00000142856.AL.chr1.63914974.63915486.63919589.63917396.63917735.63919589	ENSG00000142856	AL	-0.00411552	0.0254814	ITGB3BP	protein_coding	chr1	ENSG00000142856	ENST00000476508	ENST00000476508,ENST00000460394
ENSG00000120699.AL.chr13.37581208.37582199.37582275.37581208.37583321.37583750	ENSG00000120699	AL	-0.00411641	0.0205165	EXOSC8	protein_coding	chr13	ENSG00000120699	ENST00000464235	ENST00000464235,ENST00000481013
ENSG00000182132.A3.chr5.170147394.170148762.170147394.170148837	ENSG00000182132	A3	-0.00411888	0.0441589	KCNIP1	protein_coding	chr5	ENSG00000182132	ENST00000434108	ENST00000434108,ENST00000377360,ENST00000328939,ENST00000390656,ENST00000520740,ENST00000411494
ENSG00000121879.AF.chr3.178865902.178866007.178916538.178867315.178867504.178916538	ENSG00000121879	AF	-0.00412697	0.0491895	PIK3CA	protein_coding	chr3	ENSG00000121879	ENST00000477735	ENST00000477735,ENST00000468036
ENSG00000160695.SE.chr11.118950010.118951802.118952024.118952169	ENSG00000160695	SE	-0.00412942	0.0460765	VPS11	protein_coding	chr11	ENSG00000160695	ENST00000531528,ENST00000300793,ENST00000527798,ENST00000529838	ENST00000531528,ENST00000300793,ENST00000527798,ENST00000529838,ENST00000524454
ENSG00000232160.AF.chrX.131351175.131351237.131373648.131352535.131352865.131373648	ENSG00000232160	AF	-0.00413107	0.0325865	RAP2C-AS1	antisense_RNA	chrX	ENSG00000232160	ENST00000421483	ENST00000421483,ENST00000441399
ENSG00000129197.AL.chr17.5329619.5331391.5331675.5329619.5335862.5336196	ENSG00000129197	AL	-0.00413792	0.00772196	RPAIN	protein_coding	chr17	ENSG00000129197	ENST00000570883	ENST00000570883,ENST00000573577,ENST00000571043,ENST00000381208
ENSG00000167380.SE.chr19.44669295.44669741.44669766.44669910	ENSG00000167380	SE	-0.00414041	0.00159643	ZNF226	protein_coding	chr19	ENSG00000167380	ENST00000589160,ENST00000588742,ENST00000588127	ENST00000589160,ENST00000588742,ENST00000588127,ENST00000590578,ENST00000337433,ENST00000585560,ENST00000300823,ENST00000585678,ENST00000590467,ENST00000588795
ENSG00000104714.AL.chr8.564746.565284.618598.614200.614676.618598	ENSG00000104714	AL	-0.00414066	0.00542916	ERICH1	protein_coding	chr8	ENSG00000104714	ENST00000522706	ENST00000522706,ENST00000262109
ENSG00000176261.A5.chr1.33099711.33116003.33099711.33116034	ENSG00000176261	A5	-0.0041427	0.0350624	ZBTB8OS	protein_coding	chr1	ENSG00000176261	ENST00000465588	ENST00000465588,ENST00000479075
ENSG00000196141.AF.chr2.201171277.201171324.201194154.201171431.201171645.201194154	ENSG00000196141	AF	-0.00414391	0.0182082	SPATS2L	protein_coding	chr2	ENSG00000196141	ENST00000428692,ENST00000471601,ENST00000457757	ENST00000428692,ENST00000471601,ENST00000457757,ENST00000409140
ENSG00000154265.A3.chr17.67310744.67323193.67310571.67323193	ENSG00000154265	A3	-0.00414419	0.0218532	ABCA5	protein_coding	chr17	ENSG00000154265	ENST00000592568	ENST00000592568,ENST00000392676,ENST00000392677,ENST00000587607
ENSG00000124788.AL.chr6.16738696.16740149.16761529.16753193.16753578.16761529	ENSG00000124788	AL	-0.00415335	0.0460217	ATXN1	protein_coding	chr6	ENSG00000124788	ENST00000498374	ENST00000498374,ENST00000479680
ENSG00000008394.AF.chr12.16500628.16500644.16507165.16500731.16500832.16507165	ENSG00000008394	AF	-0.00415345	0.028945	MGST1	protein_coding	chr12	ENSG00000008394	ENST00000535309	ENST00000535309,ENST00000540126
ENSG00000119787.AF.chr2.38546161.38603258.38603366.38546161.38604285.38604427	ENSG00000119787	AF	-0.00415881	0.0139043	ATL2	protein_coding	chr2	ENSG00000119787	ENST00000402054,ENST00000546051	ENST00000402054,ENST00000546051,ENST00000406122
ENSG00000164056.AF.chr4.124320665.124320949.124322692.124321123.124321535.124322692	ENSG00000164056	AF	-0.00416133	0.0249712	SPRY1	protein_coding	chr4	ENSG00000164056	ENST00000394339	ENST00000394339,ENST00000508849
ENSG00000020577.A3.chr14.55155018.55156343.55155018.55156464	ENSG00000020577	A3	-0.00416771	0.011038	SAMD4A	protein_coding	chr14	ENSG00000020577	ENST00000557013	ENST00000557013,ENST00000554587
ENSG00000107518.SE.chr10.116919975.116925318.116925405.116930795	ENSG00000107518	SE	-0.00416883	0.00302088	ATRNL1	protein_coding	chr10	ENSG00000107518	ENST00000485327,ENST00000529665,ENST00000355044	ENST00000485327,ENST00000529665,ENST00000355044,ENST00000527407
ENSG00000139278.AF.chr12.75874533.75874834.75875614.75874984.75875205.75875614	ENSG00000139278	AF	-0.00416896	0.0193193	GLIPR1	protein_coding	chr12	ENSG00000139278	ENST00000536703	ENST00000536703,ENST00000550491
ENSG00000008128.A5.chr1.1654270.1655239.1654270.1655388	ENSG00000008128	A5	-0.00417099	0.0304428	CDK11A	protein_coding	chr1	ENSG00000008128	ENST00000479362	ENST00000479362,ENST00000487462,ENST00000401096
ENSG00000110429.AL.chr11.33763285.33763630.33768676.33767483.33767605.33768676	ENSG00000110429	AL	-0.00417134	0.0353868	FBXO3	protein_coding	chr11	ENSG00000110429	ENST00000532057	ENST00000532057,ENST00000527772
ENSG00000100425.A3.chr22.50181535.50187682.50181142.50187682	ENSG00000100425	A3	-0.00417567	0.0426717	BRD1	protein_coding	chr22	ENSG00000100425	ENST00000404760,ENST00000342989	ENST00000404760,ENST00000342989,ENST00000216267,ENST00000404034,ENST00000542442
ENSG00000015479.AF.chr5.138629431.138629461.138650364.138629672.138629717.138650364	ENSG00000015479	AF	-0.00417587	0.0240181	MATR3	protein_coding	chr5	ENSG00000015479	ENST00000507860	ENST00000507860,ENST00000504643
ENSG00000004534.AF.chr3.49977535.49977658.50000009.49978118.49978514.50000009	ENSG00000004534	AF	-0.00417764	0.0224794	RBM6	protein_coding	chr3	ENSG00000004534	ENST00000422955	ENST00000422955,ENST00000488807
ENSG00000188452.SE.chr2.182423435.182430785.182430848.182438480	ENSG00000188452	SE	-0.00417775	0.0167836	CERKL	protein_coding	chr2	ENSG00000188452	ENST00000410087,ENST00000494398,ENST00000479558	ENST00000410087,ENST00000494398,ENST00000479558,ENST00000374967,ENST00000466715
ENSG00000091527.AL.chr3.133305566.133306006.133306060.133305566.133306740.133306896	ENSG00000091527	AL	-0.00417989	0.0163684	CDV3	protein_coding	chr3	ENSG00000091527	ENST00000511392	ENST00000511392,ENST00000508481
ENSG00000172765.SE.chr3.129551669.129599152.129599402.129612337	ENSG00000172765	SE	-0.00418053	0.00205278	TMCC1	protein_coding	chr3	ENSG00000172765	ENST00000505924	ENST00000505924,ENST00000426664,ENST00000505616
ENSG00000126777.AF.chr14.56025790.56025868.56078737.56047033.56047072.56078737	ENSG00000126777	AF	-0.00418065	0.0230001	KTN1	protein_coding	chr14	ENSG00000126777	ENST00000557267	ENST00000557267,ENST00000438792
ENSG00000123329.RI.chr12.57870939.57871052.57871242.57871463	ENSG00000123329	RI	-0.00418411	0.0371636	ARHGAP9	protein_coding	chr12	ENSG00000123329	ENST00000547216	ENST00000547216,ENST00000393791,ENST00000356411,ENST00000424809,ENST00000393797,ENST00000546200,ENST00000550288,ENST00000430041,ENST00000548139,ENST00000548148,ENST00000550454,ENST00000552604,ENST00000551574,ENST00000552066
ENSG00000137502.AF.chr11.82698812.82703357.82703425.82698812.82708266.82708455	ENSG00000137502	AF	-0.00418818	0.0334053	RAB30	protein_coding	chr11	ENSG00000137502	ENST00000533014	ENST00000533014,ENST00000525117
ENSG00000121067.MX.chr17.47700238.47714121.47714171.47755295.47700238.47745389.47745440.47755295	ENSG00000121067	MX	-0.00418866	0.0268934	SPOP	protein_coding	chr17	ENSG00000121067	ENST00000347630,ENST00000505581	ENST00000347630,ENST00000505581,ENST00000515508,ENST00000504212
ENSG00000244479.AF.chr7.144047917.144052431.144052774.144047917.144052993.144053274	ENSG00000244479	AF	-0.00418955	0.0322925	OR2A1-AS1	antisense_RNA	chr7	ENSG00000244479	ENST00000462305	ENST00000462305,ENST00000488041
ENSG00000050405.AF.chr12.50599851.50614306.50614339.50599851.50615804.50615948	ENSG00000050405	AF	-0.00419075	0.038775	LIMA1	protein_coding	chr12	ENSG00000050405	ENST00000552008	ENST00000552008,ENST00000551486
ENSG00000157110.AF.chr8.30241995.30242674.30332295.30242719.30242906.30332295	ENSG00000157110	AF	-0.00419077	0.0319144	RBPMS	protein_coding	chr8	ENSG00000157110	ENST00000397323	ENST00000397323,ENST00000520161
ENSG00000185958.AL.chr12.50720013.50721040.50724356.50721092.50721187.50724356	ENSG00000185958	AL	-0.0041912	0.0153765	FAM186A	protein_coding	chr12	ENSG00000185958	ENST00000543096,ENST00000543111	ENST00000543096,ENST00000543111,ENST00000539751
ENSG00000113916.AF.chr3.187452695.187453878.187454357.187452695.187463198.187463260	ENSG00000113916	AF	-0.00420281	0.0446081	BCL6	protein_coding	chr3	ENSG00000113916	ENST00000232014	ENST00000232014,ENST00000470319
ENSG00000166348.A5.chr10.75335433.75335556.75335433.75335894	ENSG00000166348	A5	-0.00420554	0.0303352	USP54	protein_coding	chr10	ENSG00000166348	ENST00000319786	ENST00000319786,ENST00000433394
ENSG00000008710.RI.chr16.2153267.2153391.2153517.2153896	ENSG00000008710	RI	-0.00420582	0.0336584	PKD1	protein_coding	chr16	ENSG00000008710	ENST00000423118,ENST00000262304,ENST00000486339,ENST00000496574	ENST00000423118,ENST00000262304,ENST00000486339,ENST00000496574,ENST00000487932
ENSG00000132199.SE.chr18.694334.697240.697355.706470	ENSG00000132199	SE	-0.00420713	0.010019	ENOSF1	protein_coding	chr18	ENSG00000132199	ENST00000251101,ENST00000581475,ENST00000340116,ENST00000584453,ENST00000578651,ENST00000579053,ENST00000539164,ENST00000580605	ENST00000251101,ENST00000581475,ENST00000340116,ENST00000584453,ENST00000578651,ENST00000579053,ENST00000539164,ENST00000580605,ENST00000383578,ENST00000580982,ENST00000585128,ENST00000585004
ENSG00000048991.AF.chr2.136289071.136289203.136360070.136343820.136344076.136360070	ENSG00000048991	AF	-0.00420876	0.0317776	R3HDM1	protein_coding	chr2	ENSG00000048991	ENST00000409478	ENST00000409478,ENST00000410054
ENSG00000161277.SE.chr19.36530620.36530846.36531038.36545037	ENSG00000161277	SE	-0.00420897	0.0241242	THAP8	protein_coding	chr19	ENSG00000161277	ENST00000292894	ENST00000292894,ENST00000538849,ENST00000522483
ENSG00000157423.A3.chr16.71209769.71212831.71209644.71212831	ENSG00000157423	A3	-0.00420937	0.0411485	HYDIN	protein_coding	chr16	ENSG00000157423	ENST00000537789	ENST00000537789,ENST00000393567,ENST00000448089,ENST00000539447,ENST00000448691,ENST00000321489,ENST00000538248,ENST00000541601,ENST00000288168,ENST00000393550
ENSG00000204954.AF.chr12.104350526.104350847.104351042.104350526.104359294.104359486	ENSG00000204954	AF	-0.00421279	0.0149701	C12orf73	protein_coding	chr12	ENSG00000204954	ENST00000378090	ENST00000378090,ENST00000553183
ENSG00000177917.SE.chr2.153575538.153576412.153576518.153577047	ENSG00000177917	SE	-0.00421394	0.0155142	ARL6IP6	protein_coding	chr2	ENSG00000177917	ENST00000425034	ENST00000425034,ENST00000326446,ENST00000455875
ENSG00000166342.AF.chr18.70532476.70532808.70532934.70532476.70533979.70534266	ENSG00000166342	AF	-0.0042144	0.0166557	NETO1	protein_coding	chr18	ENSG00000166342	ENST00000299430,ENST00000397929,ENST00000580049	ENST00000299430,ENST00000397929,ENST00000580049,ENST00000579169
ENSG00000133318.MX.chr11.63449250.63486453.63488504.63517463.63449250.63514419.63514496.63517463	ENSG00000133318	MX	-0.0042145	0.0374016	RTN3	protein_coding	chr11	ENSG00000133318	ENST00000540798	ENST00000540798,ENST00000542238
ENSG00000237125.AF.chr4.174448421.174449652.174452118.174451614.174451690.174452118	ENSG00000237125	AF	-0.00422292	0.015159	HAND2-AS1	antisense_RNA	chr4	ENSG00000237125	ENST00000512099	ENST00000512099,ENST00000512943,ENST00000503474
ENSG00000204839.A3.chr8.144652587.144652643.144652550.144652643	ENSG00000204839	A3	-0.00422962	0.0246861	MROH6	protein_coding	chr8	ENSG00000204839	ENST00000529971	ENST00000529971,ENST00000398882
ENSG00000119943.A5.chr10.100150511.100150628.100150511.100150767	ENSG00000119943	A5	-0.00423017	0.0174888	PYROXD2	protein_coding	chr10	ENSG00000119943	ENST00000483923	ENST00000483923,ENST00000370575
ENSG00000119943.A5.chr10.100167754.100170370.100167754.100170696	ENSG00000119943	A5	-0.00423017	0.0174888	PYROXD2	protein_coding	chr10	ENSG00000119943	ENST00000483923	ENST00000483923,ENST00000370575
ENSG00000119943.AF.chr10.100170715.100170932.100171634.100170715.100174766.100174941	ENSG00000119943	AF	-0.00423017	0.0174888	PYROXD2	protein_coding	chr10	ENSG00000119943	ENST00000483923	ENST00000483923,ENST00000370575
ENSG00000165948.A3.chr14.94547795.94563187.94547795.94563233	ENSG00000165948	A3	-0.00423275	0.0370372	IFI27L1	protein_coding	chr14	ENSG00000165948	ENST00000393115	ENST00000393115,ENST00000555523,ENST00000553350,ENST00000557600,ENST00000554166,ENST00000556381,ENST00000557218
ENSG00000109466.SE.chr4.166141211.166145090.166145209.166149959	ENSG00000109466	SE	-0.0042331	0.0266464	KLHL2	protein_coding	chr4	ENSG00000109466	ENST00000511305	ENST00000511305,ENST00000226725,ENST00000509704,ENST00000514860,ENST00000421009
ENSG00000140632.SE.chr16.4873908.4881980.4882222.4882775	ENSG00000140632	SE	-0.00423458	0.013113	GLYR1	protein_coding	chr16	ENSG00000140632	ENST00000589389,ENST00000588732,ENST00000321919,ENST00000381983,ENST00000591451,ENST00000586901	ENST00000589389,ENST00000588732,ENST00000321919,ENST00000381983,ENST00000591451,ENST00000586901,ENST00000436648,ENST00000588297
ENSG00000135912.A3.chr2.219611917.219612013.219611917.219612828	ENSG00000135912	A3	-0.00424076	0.0331415	TTLL4	protein_coding	chr2	ENSG00000135912	ENST00000480929	ENST00000480929,ENST00000434241
ENSG00000104332.AF.chr8.41161057.41164241.41164509.41161057.41166135.41167016	ENSG00000104332	AF	-0.00424653	0.0256817	SFRP1	protein_coding	chr8	ENSG00000104332	ENST00000379845	ENST00000379845,ENST00000220772
ENSG00000164037.SE.chr4.103822489.103826671.103826807.103827693	ENSG00000164037	SE	-0.00425182	0.0446401	SLC9B1	protein_coding	chr4	ENSG00000164037	ENST00000296422,ENST00000504216	ENST00000296422,ENST00000504216,ENST00000509614
ENSG00000154263.AL.chr17.67143355.67143581.67145174.67144149.67145066.67145174	ENSG00000154263	AL	-0.00425422	0.0356308	ABCA10	protein_coding	chr17	ENSG00000154263	ENST00000522787	ENST00000522787,ENST00000522406
ENSG00000055070.SE.chr1.16693803.16717870.16717919.16719723	ENSG00000055070	SE	-0.00425504	0.0264252	SZRD1	protein_coding	chr1	ENSG00000055070	ENST00000401088	ENST00000401088,ENST00000401089
ENSG00000138795.AF.chr4.109086319.109087428.109087953.109086319.109088711.109090112	ENSG00000138795	AF	-0.00425716	0.0371868	LEF1	protein_coding	chr4	ENSG00000138795	ENST00000515500	ENST00000515500,ENST00000379951
ENSG00000162639.SE.chr1.109200201.109202486.109202584.109203585	ENSG00000162639	SE	-0.00425718	0.0067145	HENMT1	protein_coding	chr1	ENSG00000162639	ENST00000402983,ENST00000370031,ENST00000420055	ENST00000402983,ENST00000370031,ENST00000420055,ENST00000493676
ENSG00000120798.AF.chr12.95461167.95466416.95466793.95461167.95467156.95467279	ENSG00000120798	AF	-0.00426165	0.0194082	NR2C1	protein_coding	chr12	ENSG00000120798	ENST00000547469	ENST00000547469,ENST00000549482
ENSG00000153214.SE.chr2.112824644.112832489.112832539.112834769	ENSG00000153214	SE	-0.0042638	0.00672014	TMEM87B	protein_coding	chr2	ENSG00000153214	ENST00000283206	ENST00000283206,ENST00000452614
ENSG00000052802.SE.chr4.166248916.166254492.166254777.166258941	ENSG00000052802	SE	-0.00426771	0.00644177	MSMO1	protein_coding	chr4	ENSG00000052802	ENST00000261507,ENST00000504317	ENST00000261507,ENST00000504317,ENST00000393766
ENSG00000152117.A5.chr2.132257923.132258079.132257919.132258079	ENSG00000152117	A5	-0.00426799	0.00111019	AC073869.1	transcribed_processed_pseudogene	chr2	ENSG00000152117	ENST00000538598	ENST00000538598,ENST00000415574,ENST00000438378,ENST00000416745,ENST00000426369,ENST00000543513
ENSG00000245937.A5.chr5.127398192.127418427.127398192.127418662	ENSG00000245937	A5	-0.00426987	0.0063763	LINC01184	lincRNA	chr5	ENSG00000245937	ENST00000501173	ENST00000501173,ENST00000514573
ENSG00000181027.A5.chr19.47252141.47258669.47251922.47258669	ENSG00000181027	A5	-0.00427028	0.019074	FKRP	protein_coding	chr19	ENSG00000181027	ENST00000600977,ENST00000598271	ENST00000600977,ENST00000598271,ENST00000318584,ENST00000595868,ENST00000600629,ENST00000600834,ENST00000593877
ENSG00000063854.AL.chr16.1845621.1845721.1859239.1857578.1857949.1859239	ENSG00000063854	AL	-0.00427043	0.04675	HAGH	protein_coding	chr16	ENSG00000063854	ENST00000564445	ENST00000564445,ENST00000566644
ENSG00000147481.AL.chr8.50823604.50823981.50824143.50823604.51076059.51076529	ENSG00000147481	AL	-0.00427399	0.0303553	SNTG1	protein_coding	chr8	ENSG00000147481	ENST00000521574	ENST00000521574,ENST00000520697
ENSG00000063761.SE.chr14.78365601.78366902.78367017.78374146	ENSG00000063761	SE	-0.00427955	0.0288865	ADCK1	protein_coding	chr14	ENSG00000063761	ENST00000393639	ENST00000393639,ENST00000238561,ENST00000341211
ENSG00000102287.AF.chrX.151124332.151124509.151124942.151124332.151125659.151125984	ENSG00000102287	AF	-0.00428285	0.0179978	GABRE	protein_coding	chrX	ENSG00000102287	ENST00000483564	ENST00000483564,ENST00000462018
ENSG00000004534.AF.chr3.49977507.49977658.50000009.49978118.49978514.50000009	ENSG00000004534	AF	-0.00428383	0.0240385	RBM6	protein_coding	chr3	ENSG00000004534	ENST00000441115	ENST00000441115,ENST00000488807
ENSG00000151690.AF.chr2.191302150.191302287.191334484.191334242.191334375.191334484	ENSG00000151690	AF	-0.00428837	0.0239463	MFSD6	protein_coding	chr2	ENSG00000151690	ENST00000434582	ENST00000434582,ENST00000535751
ENSG00000204120.SE.chr2.233562102.233589284.233589401.233599865	ENSG00000204120	SE	-0.00429266	0.0206042	GIGYF2	protein_coding	chr2	ENSG00000204120	ENST00000430720	ENST00000430720,ENST00000484409,ENST00000409196
ENSG00000137500.AL.chr11.82972772.82973008.82984690.82976958.82977021.82984690	ENSG00000137500	AL	-0.00429319	0.0153805	CCDC90B	protein_coding	chr11	ENSG00000137500	ENST00000527495	ENST00000527495,ENST00000528149
ENSG00000115641.AF.chr2.106002997.106015299.106015508.106002997.106054856.106054970	ENSG00000115641	AF	-0.00429966	0.0121812	FHL2	protein_coding	chr2	ENSG00000115641	ENST00000393353	ENST00000393353,ENST00000607522
ENSG00000116288.AF.chr1.8021752.8021795.8022823.8021808.8021853.8022823	ENSG00000116288	AF	-0.00430379	0.0356103	PARK7	protein_coding	chr1	ENSG00000116288	ENST00000493678	ENST00000493678,ENST00000465354
ENSG00000048991.AF.chr2.136289043.136289203.136360070.136343820.136344076.136360070	ENSG00000048991	AF	-0.00430443	0.00776522	R3HDM1	protein_coding	chr2	ENSG00000048991	ENST00000463230	ENST00000463230,ENST00000410054
ENSG00000135655.AF.chr12.62654145.62654284.62687960.62672409.62672495.62687960	ENSG00000135655	AF	-0.00430737	0.047947	USP15	protein_coding	chr12	ENSG00000135655	ENST00000550632	ENST00000550632,ENST00000548836
ENSG00000131788.SE.chr1.145575404.145577652.145577753.145578062	ENSG00000131788	SE	-0.0043077	0.0244326	PIAS3	protein_coding	chr1	ENSG00000131788	ENST00000463514	ENST00000463514,ENST00000393046,ENST00000369299
ENSG00000178498.A3.chr12.57998641.57999772.57998641.57999973	ENSG00000178498	A3	-0.00430926	0.0499218	DTX3	protein_coding	chr12	ENSG00000178498	ENST00000550596	ENST00000550596,ENST00000548804,ENST00000551632
ENSG00000131269.SE.chrX.74332807.74334589.74334669.74375940	ENSG00000131269	SE	-0.00431354	0.037581	ABCB7	protein_coding	chrX	ENSG00000131269	ENST00000253577,ENST00000526404	ENST00000253577,ENST00000526404,ENST00000529949
ENSG00000234945.AL.chr2.27563240.27563515.27563691.27563240.27564307.27564631	ENSG00000234945	AL	-0.00431517	0.01621	GTF3C2-AS1	antisense_RNA	chr2	ENSG00000234945	ENST00000588707	ENST00000588707,ENST00000589853
ENSG00000065150.AF.chr13.98628929.98629040.98634757.98629217.98629311.98634757	ENSG00000065150	AF	-0.00432256	0.0189198	IPO5	protein_coding	chr13	ENSG00000065150	ENST00000497270,ENST00000539640	ENST00000497270,ENST00000539640,ENST00000469360
ENSG00000183091.SE.chr2.152354866.152355812.152355904.152357905	ENSG00000183091	SE	-0.00432847	0.0212642	NEB	protein_coding	chr2	ENSG00000183091	ENST00000397345,ENST00000427231,ENST00000603639,ENST00000604864	ENST00000397345,ENST00000427231,ENST00000603639,ENST00000604864,ENST00000421461
ENSG00000152465.AL.chr10.15144583.15145682.15151701.15148372.15148697.15151701	ENSG00000152465	AL	-0.00434026	0.034516	NMT2	protein_coding	chr10	ENSG00000152465	ENST00000466201	ENST00000466201,ENST00000486786
ENSG00000071127.AF.chr4.10090365.10093147.10094643.10090365.10097950.10098242	ENSG00000071127	AF	-0.00434291	0.0177978	WDR1	protein_coding	chr4	ENSG00000071127	ENST00000515743	ENST00000515743,ENST00000505543
ENSG00000155508.A5.chr5.154239433.154242767.154239397.154242767	ENSG00000155508	A5	-0.00434526	0.040824	CNOT8	protein_coding	chr5	ENSG00000155508	ENST00000519430	ENST00000519430,ENST00000521402
ENSG00000100294.SE.chr22.43529492.43533087.43533304.43537168	ENSG00000100294	SE	-0.00434855	0.0422797	MCAT	protein_coding	chr22	ENSG00000100294	ENST00000290429	ENST00000290429,ENST00000327555
ENSG00000137309.AF.chr6.34204650.34204740.34208514.34206568.34206734.34208514	ENSG00000137309	AF	-0.00434921	0.0303855	HMGA1	protein_coding	chr6	ENSG00000137309	ENST00000347617	ENST00000347617,ENST00000374116
ENSG00000134215.SE.chr1.108185377.108226110.108226155.108231003	ENSG00000134215	SE	-0.00435026	0.0125561	VAV3	protein_coding	chr1	ENSG00000134215	ENST00000370056,ENST00000527011,ENST00000415432,ENST00000343258,ENST00000479977	ENST00000370056,ENST00000527011,ENST00000415432,ENST00000343258,ENST00000479977,ENST00000529413,ENST00000544443,ENST00000525231
ENSG00000234284.A5.chr5.178450918.178451971.178450905.178451971	ENSG00000234284	A5	-0.00435898	0.0279332	ZNF879	protein_coding	chr5	ENSG00000234284	ENST00000522442	ENST00000522442,ENST00000444149,ENST00000519896
ENSG00000097007.AF.chr9.133589333.133589842.133729451.133710453.133710912.133729451	ENSG00000097007	AF	-0.00436238	0.00969492	ABL1	protein_coding	chr9	ENSG00000097007	ENST00000372348	ENST00000372348,ENST00000318560
ENSG00000198270.RI.chr12.112371690.112371834.112374546.112374634	ENSG00000198270	RI	-0.0043628	0.00266546	TMEM116	protein_coding	chr12	ENSG00000198270	ENST00000548283	ENST00000548283,ENST00000552801
ENSG00000106004.AF.chr7.27181704.27182345.27182394.27181704.27182665.27183287	ENSG00000106004	AF	-0.00436645	0.0162883	HOXA5	protein_coding	chr7	ENSG00000106004	ENST00000520854	ENST00000520854,ENST00000222726
ENSG00000011405.SE.chr11.17215961.17225854.17225922.17229395	ENSG00000011405	SE	-0.00436981	0.0398326	PIK3C2A	protein_coding	chr11	ENSG00000011405	ENST00000503729	ENST00000503729,ENST00000532035
ENSG00000138614.A5.chr15.65899780.65903134.65899780.65903436	ENSG00000138614	A5	-0.00436995	0.0327164	INTS14	protein_coding	chr15	ENSG00000138614	ENST00000573314,ENST00000568573	ENST00000573314,ENST00000568573,ENST00000313182,ENST00000431261,ENST00000442903
ENSG00000173153.A3.chr11.64081839.64082213.64081839.64082216	ENSG00000173153	A3	-0.00437311	0.0234144	ESRRA	protein_coding	chr11	ENSG00000173153	ENST00000000442,ENST00000539594,ENST00000405666	ENST00000000442,ENST00000539594,ENST00000405666,ENST00000406310
ENSG00000110911.AF.chr12.51404549.51418144.51418626.51404549.51420093.51420148	ENSG00000110911	AF	-0.00437838	0.00903361	SLC11A2	protein_coding	chr12	ENSG00000110911	ENST00000548150	ENST00000548150,ENST00000550995
ENSG00000131149.AF.chr16.85695897.85697220.85699582.85698146.85698734.85699582	ENSG00000131149	AF	-0.00437894	0.0150188	GSE1	protein_coding	chr16	ENSG00000131149	ENST00000469381	ENST00000469381,ENST00000495192
ENSG00000172262.AF.chr5.43121642.43121670.43122141.43121698.43121930.43122141	ENSG00000172262	AF	-0.00439278	0.0151224	ZNF131	protein_coding	chr5	ENSG00000172262	ENST00000306938,ENST00000399534	ENST00000306938,ENST00000399534,ENST00000505606
ENSG00000175115.A3.chr11.65984246.65987016.65984246.65987217	ENSG00000175115	A3	-0.00439413	0.0265819	PACS1	protein_coding	chr11	ENSG00000175115	ENST00000531298	ENST00000531298,ENST00000320580
ENSG00000244306.AL.chr14.19854098.19857070.19894700.19872436.19872514.19894700	ENSG00000244306	AL	-0.00439866	0.0277165	DUXAP10	transcribed_processed_pseudogene	chr14	ENSG00000244306	ENST00000551334	ENST00000551334,ENST00000546382
ENSG00000204628.AF.chr5.180669345.180670692.180670889.180669345.180675009.180675096	ENSG00000204628	AF	-0.00440282	0.0208984	RACK1	protein_coding	chr5	ENSG00000204628	ENST00000504325	ENST00000504325,ENST00000507000
ENSG00000181143.SE.chr19.8974102.8976260.8976432.8976581	ENSG00000181143	SE	-0.00441052	0.0289911	MUC16	protein_coding	chr19	ENSG00000181143	ENST00000397910,ENST00000599436,ENST00000601404,ENST00000380951	ENST00000397910,ENST00000599436,ENST00000601404,ENST00000380951,ENST00000596956
ENSG00000150394.AF.chr16.62055506.62068987.62069038.62055506.62069984.62070306	ENSG00000150394	AF	-0.00441303	0.00328455	CDH8	protein_coding	chr16	ENSG00000150394	ENST00000583382	ENST00000583382,ENST00000584337
ENSG00000142687.AF.chr1.35919290.35919838.35919888.35919290.35919963.35920237	ENSG00000142687	AF	-0.00441739	0.0231115	KIAA0319L	protein_coding	chr1	ENSG00000142687	ENST00000492544	ENST00000492544,ENST00000467109
ENSG00000129657.AF.chr17.75140728.75141133.75186885.75181295.75181465.75186885	ENSG00000129657	AF	-0.00441776	0.0112997	SEC14L1	protein_coding	chr17	ENSG00000129657	ENST00000591437	ENST00000591437,ENST00000431431
ENSG00000250696.SE.chr4.70066296.70066890.70067002.70076784	ENSG00000250696	SE	-0.00441915	0.0398938	AC111000.4	antisense_RNA	chr4	ENSG00000250696	ENST00000505646	ENST00000505646,ENST00000504301
ENSG00000105974.AF.chr7.116165794.116165837.116166579.116166331.116166442.116166579	ENSG00000105974	AF	-0.00442021	0.00166177	CAV1	protein_coding	chr7	ENSG00000105974	ENST00000405348	ENST00000405348,ENST00000393468
ENSG00000198000.A5.chr9.95086491.95087188.95086491.95087600	ENSG00000198000	A5	-0.0044259	0.0297971	NOL8	protein_coding	chr9	ENSG00000198000	ENST00000545558	ENST00000545558,ENST00000545444,ENST00000536593,ENST00000358855,ENST00000421075
ENSG00000063761.SE.chr14.78288861.78325419.78325622.78353434	ENSG00000063761	SE	-0.00442627	0.0451975	ADCK1	protein_coding	chr14	ENSG00000063761	ENST00000238561,ENST00000557501	ENST00000238561,ENST00000557501,ENST00000341211
ENSG00000135951.AF.chr2.99734222.99743511.99743609.99734222.99771156.99771425	ENSG00000135951	AF	-0.00442857	0.0397522	TSGA10	protein_coding	chr2	ENSG00000135951	ENST00000478090	ENST00000478090,ENST00000471174
ENSG00000101213.SE.chr20.62165668.62166291.62166412.62168438	ENSG00000101213	SE	-0.00444095	0.0413587	PTK6	protein_coding	chr20	ENSG00000101213	ENST00000217185	ENST00000217185,ENST00000542869
ENSG00000143797.MX.chr2.9083393.9098626.9098771.9143669.9083393.9114488.9114564.9143669	ENSG00000143797	MX	-0.00444489	0.014018	MBOAT2	protein_coding	chr2	ENSG00000143797	ENST00000305997,ENST00000486484	ENST00000305997,ENST00000486484,ENST00000462696
ENSG00000136715.AF.chr2.128783872.128784832.128784887.128783872.128785514.128785633	ENSG00000136715	AF	-0.00444725	0.0177294	SAP130	protein_coding	chr2	ENSG00000136715	ENST00000424298	ENST00000424298,ENST00000450957
ENSG00000184203.MX.chr3.195245982.195250490.195250584.195256595.195245982.195251617.195251694.195256595	ENSG00000184203	MX	-0.00445038	0.0363145	PPP1R2	protein_coding	chr3	ENSG00000184203	ENST00000438848	ENST00000438848,ENST00000418939
ENSG00000126749.AF.chr12.7072408.7072511.7083501.7080076.7080253.7083501	ENSG00000126749	AF	-0.00445074	0.0104405	EMG1	protein_coding	chr12	ENSG00000126749	ENST00000607161	ENST00000607161,ENST00000539440
ENSG00000004534.AF.chr3.49977530.49977658.50000009.49978118.49978514.50000009	ENSG00000004534	AF	-0.0044561	0.0372761	RBM6	protein_coding	chr3	ENSG00000004534	ENST00000493652	ENST00000493652,ENST00000488807
ENSG00000173452.A5.chr7.19769061.19812173.19769061.19812725	ENSG00000173452	A5	-0.00445869	0.0188037	TMEM196	protein_coding	chr7	ENSG00000173452	ENST00000405844,ENST00000405764	ENST00000405844,ENST00000405764,ENST00000493519
ENSG00000198561.AF.chr11.57520715.57521014.57556509.57529269.57529518.57556509	ENSG00000198561	AF	-0.00446335	0.0360839	CTNND1	protein_coding	chr11	ENSG00000198561	ENST00000524630	ENST00000524630,ENST00000358694,ENST00000532649
ENSG00000114416.MX.chr3.180630524.180632440.180632783.180665653.180630524.180652926.180653019.180665653	ENSG00000114416	MX	-0.00446606	0.0123819	FXR1	protein_coding	chr3	ENSG00000114416	ENST00000484958	ENST00000484958,ENST00000468861
ENSG00000154556.SE.chr4.186556565.186560031.186560189.186567822	ENSG00000154556	SE	-0.00446672	0.0471913	SORBS2	protein_coding	chr4	ENSG00000154556	ENST00000437304,ENST00000319471,ENST00000319454,ENST00000498125	ENST00000437304,ENST00000319471,ENST00000319454,ENST00000498125,ENST00000448662,ENST00000451974
ENSG00000236017.A3.chrX.1521118.1522270.1521118.1522354	ENSG00000236017	A3	-0.0044746	0.0494268	ASMTL-AS1	antisense_RNA	chrX	ENSG00000236017	ENST00000443929	ENST00000443929,ENST00000425740,ENST00000420411
ENSG00000182359.AL.chr11.105923401.105925182.105929592.105928153.105928779.105929592	ENSG00000182359	AL	-0.00447481	0.000559155	KBTBD3	protein_coding	chr11	ENSG00000182359	ENST00000531837	ENST00000531837,ENST00000531482
ENSG00000198000.AF.chr9.95086491.95087588.95087620.95086491.95087851.95087918	ENSG00000198000	AF	-0.00447755	0.0188628	NOL8	protein_coding	chr9	ENSG00000198000	ENST00000544867	ENST00000544867,ENST00000536624
ENSG00000150672.SE.chr11.83182770.83183770.83183820.83195172	ENSG00000150672	SE	-0.00449224	0.0257225	DLG2	protein_coding	chr11	ENSG00000150672	ENST00000398309,ENST00000376104,ENST00000280241,ENST00000543673,ENST00000531015,ENST00000420775	ENST00000398309,ENST00000376104,ENST00000280241,ENST00000543673,ENST00000531015,ENST00000420775,ENST00000457267
ENSG00000116198.A3.chr1.3754083.3755528.3753909.3755528	ENSG00000116198	A3	-0.00449281	0.0153655	CEP104	protein_coding	chr1	ENSG00000116198	ENST00000378230,ENST00000494653	ENST00000378230,ENST00000494653,ENST00000443466
ENSG00000234456.A3.chr7.79083560.79084182.79083560.79084202	ENSG00000234456	A3	-0.00449943	0.0237422	MAGI2-AS3	processed_transcript	chr7	ENSG00000234456	ENST00000451809	ENST00000451809,ENST00000414797,ENST00000422093,ENST00000448195
ENSG00000159128.AL.chr21.34805178.34809135.34809809.34805178.34851105.34851655	ENSG00000159128	AL	-0.00449993	0.0475026	IFNGR2	protein_coding	chr21	ENSG00000159128	ENST00000405436	ENST00000405436,ENST00000421802
ENSG00000196712.AF.chr17.29422226.29422387.29483001.29455476.29455525.29483001	ENSG00000196712	AF	-0.00450572	0.043493	NF1	protein_coding	chr17	ENSG00000196712	ENST00000579081	ENST00000579081,ENST00000489712
ENSG00000145687.AF.chr5.80946158.81046519.81046576.80946158.81046800.81046866	ENSG00000145687	AF	-0.00450871	0.01699	SSBP2	protein_coding	chr5	ENSG00000145687	ENST00000512098	ENST00000512098,ENST00000505980
ENSG00000172115.SE.chr7.25163746.25164309.25164434.25164819	ENSG00000172115	SE	-0.0045157	0.0137321	CYCS	protein_coding	chr7	ENSG00000172115	ENST00000413447	ENST00000413447,ENST00000305786
ENSG00000254087.AF.chr8.56792394.56792662.56854414.56852793.56852886.56854414	ENSG00000254087	AF	-0.0045171	0.0391836	LYN	protein_coding	chr8	ENSG00000254087	ENST00000520220	ENST00000520220,ENST00000520050
ENSG00000033030.SE.chr12.122967891.122968007.122968110.122973933	ENSG00000033030	SE	-0.00451844	0.0108166	ZCCHC8	protein_coding	chr12	ENSG00000033030	ENST00000336229	ENST00000336229,ENST00000536306
ENSG00000135253.RI.chr7.128518612.128518776.128519576.128519677	ENSG00000135253	RI	-0.00452091	0.0452559	KCP	protein_coding	chr7	ENSG00000135253	ENST00000460528	ENST00000460528,ENST00000492679,ENST00000297801,ENST00000441244,ENST00000476647
ENSG00000134851.AL.chr4.56290810.56291543.56292339.56290810.56318406.56319564	ENSG00000134851	AL	-0.00452296	0.00280999	TMEM165	protein_coding	chr4	ENSG00000134851	ENST00000381334	ENST00000381334,ENST00000608091
ENSG00000128928.AL.chr15.40708561.40716334.40716672.40708561.40727616.40727964	ENSG00000128928	AL	-0.00452598	0.0412583	IVD	protein_coding	chr15	ENSG00000128928	ENST00000466756	ENST00000466756,ENST00000481262
ENSG00000091039.SE.chr12.76844759.76853639.76853675.76881290	ENSG00000091039	SE	-0.00452734	0.0415385	OSBPL8	protein_coding	chr12	ENSG00000091039	ENST00000547544	ENST00000547544,ENST00000393250
ENSG00000185787.AF.chr15.79166065.79166181.79170555.79170107.79170302.79170555	ENSG00000185787	AF	-0.00453704	0.0348737	MORF4L1	protein_coding	chr15	ENSG00000185787	ENST00000559690	ENST00000559690,ENST00000558539
ENSG00000196954.AF.chr11.104825728.104827324.104827425.104825728.104839246.104839292	ENSG00000196954	AF	-0.00453763	0.00512921	CASP4	protein_coding	chr11	ENSG00000196954	ENST00000393150	ENST00000393150,ENST00000529183
ENSG00000198000.AF.chr9.95086491.95087588.95087635.95086491.95087851.95087918	ENSG00000198000	AF	-0.00454026	0.00791649	NOL8	protein_coding	chr9	ENSG00000198000	ENST00000538215	ENST00000538215,ENST00000536624
ENSG00000077092.AF.chr3.25215823.25216066.25502684.25469802.25470379.25502684	ENSG00000077092	AF	-0.00454178	0.0392729	RARB	protein_coding	chr3	ENSG00000077092	ENST00000383772	ENST00000383772,ENST00000330688
ENSG00000120699.AL.chr13.37581208.37582199.37582314.37581208.37583321.37583750	ENSG00000120699	AL	-0.00454418	0.0394437	EXOSC8	protein_coding	chr13	ENSG00000120699	ENST00000488779	ENST00000488779,ENST00000481013
ENSG00000234222.AF.chr1.145493975.145507299.145507490.145493975.145507624.145507857	ENSG00000234222	AF	-0.00454431	0.00521745	LIX1L-AS1	antisense_RNA	chr1	ENSG00000234222	ENST00000421764	ENST00000421764,ENST00000599469,ENST00000597144
ENSG00000103197.A5.chr16.2103543.2104297.2103453.2104297	ENSG00000103197	A5	-0.00455405	0.0450576	TSC2	protein_coding	chr16	ENSG00000103197	ENST00000432909	ENST00000432909,ENST00000219476,ENST00000382538,ENST00000401874,ENST00000353929,ENST00000350773,ENST00000568454
ENSG00000006047.RI.chr17.7194412.7194501.7195345.7195378	ENSG00000006047	RI	-0.0045549	0.0320278	YBX2	protein_coding	chr17	ENSG00000006047	ENST00000571834	ENST00000571834,ENST00000007699
ENSG00000006047.AF.chr17.7196857.7197147.7197254.7196857.7197549.7197883	ENSG00000006047	AF	-0.0045549	0.0320278	YBX2	protein_coding	chr17	ENSG00000006047	ENST00000571834	ENST00000571834,ENST00000007699
ENSG00000162244.AF.chr3.52029485.52029795.52029831.52029485.52029873.52029897	ENSG00000162244	AF	-0.00455647	0.0281896	RPL29	protein_coding	chr3	ENSG00000162244	ENST00000475248	ENST00000475248,ENST00000480306,ENST00000481629
ENSG00000085231.AF.chr5.68662422.68665290.68665330.68662422.68665484.68665840	ENSG00000085231	AF	-0.00455728	0.00929871	AK6	protein_coding	chr5	ENSG00000085231	ENST00000502819	ENST00000502819,ENST00000380818,ENST00000328663
ENSG00000203705.MX.chr1.212969932.212970454.212970538.212977662.212969932.212976043.212976105.212977662	ENSG00000203705	MX	-0.00455852	0.011644	TATDN3	protein_coding	chr1	ENSG00000203705	ENST00000526641	ENST00000526641,ENST00000530441,ENST00000525574
ENSG00000234899.AL.chr17.70067184.70067372.70078062.70072627.70072871.70078062	ENSG00000234899	AL	-0.00456089	0.00650492	SOX9-AS1	processed_transcript	chr17	ENSG00000234899	ENST00000440093	ENST00000440093,ENST00000533996
ENSG00000084774.SE.chr2.27463229.27463435.27463485.27463779	ENSG00000084774	SE	-0.00456444	0.00660724	CAD	protein_coding	chr2	ENSG00000084774	ENST00000456311	ENST00000456311,ENST00000264705,ENST00000403525
ENSG00000103245.A5.chr16.787329.789540.787329.789643	ENSG00000103245	A5	-0.00456568	0.0184987	NARFL	protein_coding	chr16	ENSG00000103245	ENST00000570289	ENST00000570289,ENST00000251588,ENST00000540986,ENST00000565425,ENST00000301694,ENST00000565341,ENST00000562752,ENST00000565065,ENST00000566614,ENST00000567455
ENSG00000145416.AF.chr4.164507081.164533423.164534057.164507081.164534466.164534685	ENSG00000145416	AF	-0.00456832	0.0113786	43160	protein_coding	chr4	ENSG00000145416	ENST00000512214	ENST00000512214,ENST00000505517
ENSG00000118194.SE.chr1.201331150.201331514.201331522.201332424	ENSG00000118194	SE	-0.00457076	0.0394674	TNNT2	protein_coding	chr1	ENSG00000118194	ENST00000476888,ENST00000460780,ENST00000367318,ENST00000491504,ENST00000360372,ENST00000367317,ENST00000236918,ENST00000509001,ENST00000515042	ENST00000476888,ENST00000460780,ENST00000367318,ENST00000491504,ENST00000360372,ENST00000367317,ENST00000236918,ENST00000509001,ENST00000515042,ENST00000367322,ENST00000367315,ENST00000458432,ENST00000367320,ENST00000479297
ENSG00000185420.AF.chr1.246093239.246151696.246151840.246093239.246259546.246259725	ENSG00000185420	AF	-0.00457476	0.00400538	SMYD3	protein_coding	chr1	ENSG00000185420	ENST00000488153	ENST00000488153,ENST00000464398
ENSG00000092208.SE.chr14.39587803.39591111.39591228.39591634	ENSG00000092208	SE	-0.00457801	0.00975405	GEMIN2	protein_coding	chr14	ENSG00000092208	ENST00000525153	ENST00000525153,ENST00000308317,ENST00000396249,ENST00000412033,ENST00000250379,ENST00000531684,ENST00000534684,ENST00000525430,ENST00000527381
ENSG00000139318.SE.chr12.89743338.89744365.89744802.89745417	ENSG00000139318	SE	-0.00457829	0.027573	DUSP6	protein_coding	chr12	ENSG00000139318	ENST00000279488	ENST00000279488,ENST00000308385
ENSG00000133678.SE.chr10.81839063.81841396.81841490.81841597	ENSG00000133678	SE	-0.00458025	0.0398886	TMEM254	protein_coding	chr10	ENSG00000133678	ENST00000463029	ENST00000463029,ENST00000467529,ENST00000476173
ENSG00000154556.AF.chr4.186696520.186696856.186697066.186696520.186732818.186732911	ENSG00000154556	AF	-0.00458229	0.0451085	SORBS2	protein_coding	chr4	ENSG00000154556	ENST00000437304	ENST00000437304,ENST00000428330,ENST00000429056
ENSG00000166557.AL.chr15.79606347.79675310.79675802.79606347.79703742.79704334	ENSG00000166557	AL	-0.00460377	0.0492992	TMED3	protein_coding	chr15	ENSG00000166557	ENST00000536821	ENST00000536821,ENST00000424155
ENSG00000205629.AL.chr16.25162936.25170108.25170252.25162936.25172423.25172527	ENSG00000205629	AL	-0.00460523	0.0282653	LCMT1	protein_coding	chr16	ENSG00000205629	ENST00000577157	ENST00000577157,ENST00000573435
ENSG00000117569.AF.chr1.97187380.97187428.97189120.97188273.97188353.97189120	ENSG00000117569	AF	-0.00461232	0.0020417	PTBP2	protein_coding	chr1	ENSG00000117569	ENST00000394184	ENST00000394184,ENST00000541987
ENSG00000213462.AL.chr7.64464047.64465572.64466919.64466462.64466700.64466919	ENSG00000213462	AL	-0.0046158	0.0344693	ERV3-1	protein_coding	chr7	ENSG00000213462	ENST00000528878	ENST00000528878,ENST00000535538
ENSG00000169727.A3.chr17.80011925.80012374.80011925.80012386	ENSG00000169727	A3	-0.00461748	0.014369	GPS1	protein_coding	chr17	ENSG00000169727	ENST00000580716,ENST00000581578,ENST00000580627,ENST00000306823,ENST00000580723,ENST00000584460,ENST00000583009	ENST00000580716,ENST00000581578,ENST00000580627,ENST00000306823,ENST00000580723,ENST00000584460,ENST00000583009,ENST00000582327,ENST00000585084,ENST00000583961,ENST00000578552,ENST00000320548,ENST00000583885,ENST00000583641,ENST00000581418,ENST00000580141,ENST00000355130,ENST00000578392,ENST00000392358
ENSG00000111328.AF.chr12.123751829.123752716.123752831.123751829.123756111.123756687	ENSG00000111328	AF	-0.0046249	0.00563028	CDK2AP1	protein_coding	chr12	ENSG00000111328	ENST00000535796	ENST00000535796,ENST00000261692
ENSG00000100321.AL.chr22.39772202.39773020.39773080.39772202.39777701.39781593	ENSG00000100321	AL	-0.00462626	0.0441339	SYNGR1	protein_coding	chr22	ENSG00000100321	ENST00000406293	ENST00000406293,ENST00000328933
ENSG00000040341.SE.chr8.74585477.74621267.74621397.74650519	ENSG00000040341	SE	-0.00462861	0.000307271	STAU2	protein_coding	chr8	ENSG00000040341	ENST00000520945	ENST00000520945,ENST00000521210
ENSG00000031823.MX.chr19.5957984.5965744.5965933.5978072.5957984.5976392.5976585.5978072	ENSG00000031823	MX	-0.00463402	0.0270403	RANBP3	protein_coding	chr19	ENSG00000031823	ENST00000591333	ENST00000591333,ENST00000585339
ENSG00000082556.SE.chr8.54147671.54155299.54155472.54163341	ENSG00000082556	SE	-0.00463472	0.0359461	OPRK1	protein_coding	chr8	ENSG00000082556	ENST00000522508	ENST00000522508,ENST00000265572,ENST00000520287
ENSG00000203666.AL.chr1.245246990.245250547.245251096.245246990.245285222.245286293	ENSG00000203666	AL	-0.00463613	0.0173943	EFCAB2	protein_coding	chr1	ENSG00000203666	ENST00000473686	ENST00000473686,ENST00000487845
ENSG00000114026.AF.chr3.9792030.9792107.9793454.9792776.9792876.9793454	ENSG00000114026	AF	-0.00463731	0.00754956	OGG1	protein_coding	chr3	ENSG00000114026	ENST00000441094	ENST00000441094,ENST00000352937
ENSG00000142227.A5.chr19.48830921.48832609.48830880.48832609	ENSG00000142227	A5	-0.00465428	0.0464706	EMP3	protein_coding	chr19	ENSG00000142227	ENST00000599255	ENST00000599255,ENST00000599704,ENST00000270221,ENST00000596315,ENST00000597279
ENSG00000126091.SE.chr1.44202051.44257773.44257820.44280563	ENSG00000126091	SE	-0.00466967	0.0435115	ST3GAL3	protein_coding	chr1	ENSG00000126091	ENST00000489897,ENST00000530154,ENST00000330208,ENST00000372374,ENST00000353126,ENST00000372375,ENST00000372377,ENST00000361392,ENST00000372362,ENST00000372365,ENST00000372369,ENST00000332628,ENST00000469715,ENST00000533212,ENST00000533997,ENST00000533933,ENST00000372368	ENST00000489897,ENST00000530154,ENST00000330208,ENST00000372374,ENST00000353126,ENST00000372375,ENST00000372377,ENST00000361392,ENST00000372362,ENST00000372365,ENST00000372369,ENST00000332628,ENST00000469715,ENST00000533212,ENST00000533997,ENST00000533933,ENST00000372368,ENST00000335430,ENST00000351035,ENST00000361400,ENST00000531451,ENST00000531816,ENST00000530581,ENST00000528371,ENST00000531993…
ENSG00000198130.AF.chr2.191175522.191184442.191184771.191175522.191208718.191208919	ENSG00000198130	AF	-0.00466995	0.00931189	HIBCH	protein_coding	chr2	ENSG00000198130	ENST00000359678	ENST00000359678,ENST00000409934
ENSG00000183258.A3.chr5.176943517.176943726.176943448.176943726	ENSG00000183258	A3	-0.00467236	0.0447172	DDX41	protein_coding	chr5	ENSG00000183258	ENST00000510171	ENST00000510171,ENST00000330503,ENST00000507955,ENST00000505081,ENST00000512431,ENST00000509576,ENST00000506965,ENST00000515562
ENSG00000082996.AF.chr3.149531015.149531140.149563798.149531624.149532118.149563798	ENSG00000082996	AF	-0.00467388	0.0272677	RNF13	protein_coding	chr3	ENSG00000082996	ENST00000474348	ENST00000474348,ENST00000459632
ENSG00000187021.AF.chr10.118349937.118350096.118350642.118350528.118350551.118350642	ENSG00000187021	AF	-0.00467405	0.0348709	PNLIPRP1	protein_coding	chr10	ENSG00000187021	ENST00000470678,ENST00000531984	ENST00000470678,ENST00000531984,ENST00000497792,ENST00000530319
ENSG00000198000.AF.chr9.95086491.95087188.95087632.95086491.95087851.95087918	ENSG00000198000	AF	-0.00467721	0.0150619	NOL8	protein_coding	chr9	ENSG00000198000	ENST00000545558	ENST00000545558,ENST00000536624
ENSG00000197779.SE.chrX.47696386.47702049.47702167.47705504	ENSG00000197779	SE	-0.00468266	0.0446346	ZNF81	protein_coding	chrX	ENSG00000197779	ENST00000376954	ENST00000376954,ENST00000338637,ENST00000376950
ENSG00000170365.AF.chr4.146402850.146402904.146435590.146403963.146404328.146435590	ENSG00000170365	AF	-0.00468488	0.0334081	SMAD1	protein_coding	chr4	ENSG00000170365	ENST00000514831	ENST00000514831,ENST00000515385
ENSG00000166263.SE.chr17.53078244.53084867.53084958.53108529	ENSG00000166263	SE	-0.00468808	0.00457592	STXBP4	protein_coding	chr17	ENSG00000166263	ENST00000299341,ENST00000376352,ENST00000405898,ENST00000434978,ENST00000398391	ENST00000299341,ENST00000376352,ENST00000405898,ENST00000434978,ENST00000398391,ENST00000463234
ENSG00000080802.AF.chr7.135123171.135194303.135194441.135123171.135194637.135194828	ENSG00000080802	AF	-0.00469337	0.0273876	CNOT4	protein_coding	chr7	ENSG00000080802	ENST00000491203	ENST00000491203,ENST00000451834
ENSG00000005339.SE.chr16.3786816.3789579.3789725.3790400	ENSG00000005339	SE	-0.00469376	0.027768	CREBBP	protein_coding	chr16	ENSG00000005339	ENST00000576720	ENST00000576720,ENST00000574740
ENSG00000144908.AF.chr3.125879845.125899319.125899418.125879845.125916578.125916837	ENSG00000144908	AF	-0.00469836	0.0465095	ALDH1L1	protein_coding	chr3	ENSG00000144908	ENST00000393431	ENST00000393431,ENST00000509952
ENSG00000174917.AF.chr19.5679774.5680066.5680263.5679774.5680469.5680521	ENSG00000174917	AF	-0.00469963	0.0433899	C19orf70	protein_coding	chr19	ENSG00000174917	ENST00000587950	ENST00000587950,ENST00000590075
ENSG00000070366.AF.chr17.2139931.2140091.2140331.2139931.2143297.2143485	ENSG00000070366	AF	-0.00470664	0.0237454	SMG6	protein_coding	chr17	ENSG00000070366	ENST00000536871	ENST00000536871,ENST00000570668
ENSG00000184674.AF.chr22.24376617.24379361.24379492.24376617.24384120.24384252	ENSG00000184674	AF	-0.00470746	0.0201186	NA	NA	chr22	ENSG00000184674	ENST00000436103	ENST00000436103,ENST00000417870
ENSG00000139793.SE.chr13.98009889.98017390.98017425.98018713	ENSG00000139793	SE	-0.00470947	0.0110264	MBNL2	protein_coding	chr13	ENSG00000139793	ENST00000469707,ENST00000345429	ENST00000469707,ENST00000345429,ENST00000449284
ENSG00000186017.AF.chr19.36967518.36980315.36980337.36967518.36980388.36980421	ENSG00000186017	AF	-0.00470994	0.0048262	ZNF566	protein_coding	chr19	ENSG00000186017	ENST00000434377	ENST00000434377,ENST00000460937
ENSG00000086200.AF.chr5.61699799.61699930.61733101.61714711.61714954.61733101	ENSG00000086200	AF	-0.00471179	0.0233281	IPO11	protein_coding	chr5	ENSG00000086200	ENST00000514647	ENST00000514647,ENST00000409296
ENSG00000133028.AF.chr17.10599148.10600552.10600847.10599148.10601257.10601692	ENSG00000133028	AF	-0.00471287	0.0104174	SCO1	protein_coding	chr17	ENSG00000133028	ENST00000577427	ENST00000577427,ENST00000582053
ENSG00000168765.A5.chr1.110200293.110200394.110199901.110200394	ENSG00000168765	A5	-0.00471802	0.0079518	GSTM4	protein_coding	chr1	ENSG00000168765	ENST00000369833	ENST00000369833,ENST00000479578,ENST00000495742,ENST00000478397
ENSG00000133794.AF.chr11.13298199.13298619.13331534.13299325.13299470.13331534	ENSG00000133794	AF	-0.00472136	0.0333803	ARNTL	protein_coding	chr11	ENSG00000133794	ENST00000529050,ENST00000534544	ENST00000529050,ENST00000534544,ENST00000396441
ENSG00000070601.AF.chr9.37650997.37651091.37692635.37668002.37668590.37692635	ENSG00000070601	AF	-0.00472309	0.0116455	FRMPD1	protein_coding	chr9	ENSG00000070601	ENST00000377765	ENST00000377765,ENST00000539465
ENSG00000090863.AF.chr16.74566051.74597004.74597223.74566051.74640555.74641003	ENSG00000090863	AF	-0.00472595	0.043367	GLG1	protein_coding	chr16	ENSG00000090863	ENST00000565474	ENST00000565474,ENST00000562090
ENSG00000215302.SE.chr15.30771396.30772945.30773110.30776705	ENSG00000215302	SE	-0.00472901	0.0288582	AC127502.1	transcribed_unprocessed_pseudogene	chr15	ENSG00000215302	ENST00000399971	ENST00000399971,ENST00000564702
ENSG00000145725.AF.chr5.102455853.102455898.102465010.102456094.102456192.102465010	ENSG00000145725	AF	-0.00473129	0.0027864	PPIP5K2	protein_coding	chr5	ENSG00000145725	ENST00000515845	ENST00000515845,ENST00000513500
ENSG00000226803.SE.chr6.57015993.57016621.57016704.57035803	ENSG00000226803	SE	-0.00474423	0.0248729	AL136311.1	antisense_RNA	chr6	ENSG00000226803	ENST00000589549,ENST00000586466	ENST00000589549,ENST00000586466,ENST00000588811,ENST00000586053,ENST00000592038,ENST00000589263
ENSG00000105974.AF.chr7.116165066.116165146.116166579.116166331.116166442.116166579	ENSG00000105974	AF	-0.00475251	0.0197412	CAV1	protein_coding	chr7	ENSG00000105974	ENST00000489856	ENST00000489856,ENST00000393468
ENSG00000234663.MX.chr2.182091262.182127556.182127704.182227414.182091262.182218935.182219070.182227414	ENSG00000234663	MX	-0.00475577	0.0292784	LINC01934	lincRNA	chr2	ENSG00000234663	ENST00000435411	ENST00000435411,ENST00000428474
ENSG00000186522.A5.chr2.110325553.110350624.110325553.110350628	ENSG00000186522	A5	-0.00475764	0.0284478	43353	protein_coding	chr2	ENSG00000186522	ENST00000425498	ENST00000425498,ENST00000545389,ENST00000423520
ENSG00000057935.AF.chr2.42795185.42795366.42797577.42795881.42795913.42797577	ENSG00000057935	AF	-0.00476576	0.0459873	MTA3	protein_coding	chr2	ENSG00000057935	ENST00000406652	ENST00000406652,ENST00000430763
ENSG00000150394.SE.chr16.61747862.61760998.61761119.61823250	ENSG00000150394	SE	-0.00476757	0.0390215	CDH8	protein_coding	chr16	ENSG00000150394	ENST00000577730,ENST00000577390,ENST00000299345	ENST00000577730,ENST00000577390,ENST00000299345,ENST00000585315
ENSG00000173950.AF.chr3.194947585.194980743.194980809.194947585.194991284.194991896	ENSG00000173950	AF	-0.00476979	0.0414082	XXYLT1	protein_coding	chr3	ENSG00000173950	ENST00000494175	ENST00000494175,ENST00000310380
ENSG00000007341.AF.chr1.113159517.113161531.113161733.113159517.113162532.113163447	ENSG00000007341	AF	-0.00477047	0.000779556	ST7L	protein_coding	chr1	ENSG00000007341	ENST00000498383	ENST00000498383,ENST00000463235
ENSG00000148444.AF.chr10.22604903.22605485.22606813.22605664.22605896.22606813	ENSG00000148444	AF	-0.00477188	0.0181449	COMMD3	protein_coding	chr10	ENSG00000148444	ENST00000376836	ENST00000376836,ENST00000468469
ENSG00000108384.AF.chr17.56770024.56770149.56774054.56772509.56772550.56774054	ENSG00000108384	AF	-0.00477477	0.0150801	RAD51C	protein_coding	chr17	ENSG00000108384	ENST00000584617	ENST00000584617,ENST00000413590
ENSG00000237765.AF.chr4.15683285.15683407.15687859.15686305.15686388.15687859	ENSG00000237765	AF	-0.00477648	0.0456945	FAM200B	protein_coding	chr4	ENSG00000237765	ENST00000510920	ENST00000510920,ENST00000506610
ENSG00000106733.AF.chr9.77698066.77702567.77702727.77698066.77702924.77703133	ENSG00000106733	AF	-0.00477819	0.00357338	NMRK1	protein_coding	chr9	ENSG00000106733	ENST00000466137	ENST00000466137,ENST00000376808
ENSG00000197093.SE.chr7.99758582.99764125.99764428.99764594	ENSG00000197093	SE	-0.00478216	0.0229347	GAL3ST4	protein_coding	chr7	ENSG00000197093	ENST00000413800,ENST00000495882,ENST00000360039	ENST00000413800,ENST00000495882,ENST00000360039,ENST00000423751,ENST00000426974,ENST00000411994,ENST00000498000
ENSG00000214413.AF.chr10.112677971.112678603.112678694.112677971.112678879.112678919	ENSG00000214413	AF	-0.00478676	0.0489499	BBIP1	protein_coding	chr10	ENSG00000214413	ENST00000605742	ENST00000605742,ENST00000431847
[truncated: 1,111 more rows]

## Sheet: PositiveEvents
Figure 4-source data 2
Age-associated positive splicing events
[truncated: 3,546 more rows]

## Sheet: Description
Description of the column headers
[truncated: 11 more rows]
